# Supplementary material for: Transposon expression in the Drosophila brain is driven by neighboring genes and diversifies the neural transcriptome
Source: Genome Res. 2020 Nov;30(11):1559–69. doi: 10.1101/gr.259200.119 (PMC7605248; doi:10.1101/gr.259200.119)
Supplement: Supplemental Material [file supp_gr.259200.119_Supplemental_Code.zip]

Archive with 20 entries (17 files):
- Supplemental_Code/
- Supplemental_Code/Supplemental_Code_S1.sh
- Supplemental_Code/Supplemental_Code_S2.sh
- Supplemental_Code/Supplemental_Code_S3.sh
- Supplemental_Code/Supplemental_Code_S4.sh
- Supplemental_Code/Supplemental_Code_S5.sh
- Supplemental_Code/Supplemental_Code_S6.sh
- Supplemental_Code/Supplemental_Code_S7.sh
- Supplemental_Code/Supplemental_Code_S8.sh
- __MACOSX/
- __MACOSX/._Supplemental_Code
- __MACOSX/Supplemental_Code/
- __MACOSX/Supplemental_Code/._Supplemental_Code_S1.sh
- __MACOSX/Supplemental_Code/._Supplemental_Code_S2.sh
- __MACOSX/Supplemental_Code/._Supplemental_Code_S3.sh
- __MACOSX/Supplemental_Code/._Supplemental_Code_S4.sh
- __MACOSX/Supplemental_Code/._Supplemental_Code_S5.sh
- __MACOSX/Supplemental_Code/._Supplemental_Code_S6.sh
- __MACOSX/Supplemental_Code/._Supplemental_Code_S7.sh
- __MACOSX/Supplemental_Code/._Supplemental_Code_S8.sh
