# Supplementary material for: Transposon expression in the Drosophila brain is driven by neighboring genes and diversifies the neural transcriptome
Source: Genome Res. 2020 Nov;30(11):1559–69. doi: 10.1101/gr.259200.119 (PMC7605248; doi:10.1101/gr.259200.119)
Supplement: Supplemental Material [file supp_gr.259200.119_Supplemental_Tables_and_Files.zip]

Archive with 30 entries (27 files):
- Supplemental_Tables_and_Files/
- Supplemental_Tables_and_Files/Supplemental_File_S1.dmel625.fa
- Supplemental_Tables_and_Files/Supplemental_File_S2.dm6.refFlat
- Supplemental_Tables_and_Files/Supplemental_File_S3.SeuratScript.R
- Supplemental_Tables_and_Files/Supplemental_Table_S1.csv
- Supplemental_Tables_and_Files/Supplemental_Table_S10.csv
- Supplemental_Tables_and_Files/Supplemental_Table_S2.csv
- Supplemental_Tables_and_Files/Supplemental_Table_S3.csv
- Supplemental_Tables_and_Files/Supplemental_Table_S4.csv
- Supplemental_Tables_and_Files/Supplemental_Table_S5.csv
- Supplemental_Tables_and_Files/Supplemental_Table_S6.csv
- Supplemental_Tables_and_Files/Supplemental_Table_S7.csv
- Supplemental_Tables_and_Files/Supplemental_Table_S8.csv
- Supplemental_Tables_and_Files/Supplemental_Table_S9.csv
- __MACOSX/
- __MACOSX/._Supplemental_Tables_and_Files
- __MACOSX/Supplemental_Tables_and_Files/
- __MACOSX/Supplemental_Tables_and_Files/._Supplemental_File_S1.dmel625.fa
- __MACOSX/Supplemental_Tables_and_Files/._Supplemental_File_S2.dm6.refFlat
- __MACOSX/Supplemental_Tables_and_Files/._Supplemental_File_S3.SeuratScript.R
- __MACOSX/Supplemental_Tables_and_Files/._Supplemental_Table_S1.csv
- __MACOSX/Supplemental_Tables_and_Files/._Supplemental_Table_S10.csv
- __MACOSX/Supplemental_Tables_and_Files/._Supplemental_Table_S2.csv
- __MACOSX/Supplemental_Tables_and_Files/._Supplemental_Table_S3.csv
- __MACOSX/Supplemental_Tables_and_Files/._Supplemental_Table_S4.csv
- __MACOSX/Supplemental_Tables_and_Files/._Supplemental_Table_S5.csv
- __MACOSX/Supplemental_Tables_and_Files/._Supplemental_Table_S6.csv
- __MACOSX/Supplemental_Tables_and_Files/._Supplemental_Table_S7.csv
- __MACOSX/Supplemental_Tables_and_Files/._Supplemental_Table_S8.csv
- __MACOSX/Supplemental_Tables_and_Files/._Supplemental_Table_S9.csv
