# Supplementary material for: Transposon expression in the Drosophila brain is driven by neighboring genes and diversifies the neural transcriptome
Source: Genome Res. 2020 Nov;30(11):1559–69. doi: 10.1101/gr.259200.119 (PMC7605248; doi:10.1101/gr.259200.119)
Supplement: Supplemental Material [file supp_gr.259200.119_Supplemental_Tables_and_Files.zip › Supplemental_Tables_and_Files/Supplemental_File_S2.dm6.refFlat]

TE_ACCORD	TE_ACCORD-001	TEchr_ACCORD	+	0	6288	0	6288	1	0,	6288,
TE_ACCORD_LTR	TE_ACCORD_LTR-001	TEchr_ACCORD_LTR	+	0	558	0	558	1	0,	558,
TE_ACCORD2	TE_ACCORD2-001	TEchr_ACCORD2	+	0	7212	0	7212	1	0,	7212,
TE_ACCORD2_LTR	TE_ACCORD2_LTR-001	TEchr_ACCORD2_LTR	+	0	215	0	215	1	0,	215,
TE_BAGGINS	TE_BAGGINS-001	TEchr_BAGGINS	+	0	5453	0	5453	1	0,	5453,
TE_BARI	TE_BARI-001	TEchr_BARI	+	0	1728	0	1728	1	0,	1728,
TE_BATUMI	TE_BATUMI-001	TEchr_BATUMI	+	0	7963	0	7963	1	0,	7963,
TE_BATUMI_LTR	TE_BATUMI_LTR-001	TEchr_BATUMI_LTR	+	0	272	0	272	1	0,	272,
TE_3S18	TE_3S18-001	TEchr_3S18	+	0	5404	0	5404	1	0,	5404,
TE_3S18_LTR	TE_3S18_LTR-001	TEchr_3S18_LTR	+	0	361	0	361	1	0,	361,
TE_BLASTOPIA	TE_BLASTOPIA-001	TEchr_BLASTOPIA	+	0	4481	0	4481	1	0,	4481,
TE_BLASTOPIA_LTR	TE_BLASTOPIA_LTR-001	TEchr_BLASTOPIA_LTR	+	0	275	0	275	1	0,	275,
TE_BLOOD	TE_BLOOD-001	TEchr_BLOOD	+	0	6613	0	6613	1	0,	6613,
TE_BLOOD_LTR	TE_BLOOD_LTR-001	TEchr_BLOOD_LTR	+	0	399	0	399	1	0,	399,
TE_BS	TE_BS-001	TEchr_BS	+	0	5126	0	5126	1	0,	5126,
TE_BS2	TE_BS2-001	TEchr_BS2	+	0	4721	0	4721	1	0,	4721,
TE_BS3	TE_BS3-001	TEchr_BS3	+	0	1790	0	1790	1	0,	1790,
TE_BS4	TE_BS4-001	TEchr_BS4	+	0	754	0	754	1	0,	754,
TE_BURDOCK	TE_BURDOCK-001	TEchr_BURDOCK	+	0	5860	0	5860	1	0,	5860,
TE_BURDOCK_LTR	TE_BURDOCK_LTR-001	TEchr_BURDOCK_LTR	+	0	275	0	275	1	0,	275,
TE_Chimpo	TE_Chimpo-001	TEchr_Chimpo	+	0	4059	0	4059	1	0,	4059,
TE_Chimpo_LTR	TE_Chimpo_LTR-001	TEchr_Chimpo_LTR	+	0	207	0	207	1	0,	207,
TE_Chouto	TE_Chouto-001	TEchr_Chouto	+	0	5715	0	5715	1	0,	5715,
TE_Chouto_LTR	TE_Chouto_LTR-001	TEchr_Chouto_LTR	+	0	618	0	618	1	0,	618,
TE_CIRCE	TE_CIRCE-001	TEchr_CIRCE	+	0	6356	0	6356	1	0,	6356,
TE_COPIA	TE_COPIA-001	TEchr_COPIA	+	0	4594	0	4594	1	0,	4594,
TE_COPIA_LTR	TE_COPIA_LTR-001	TEchr_COPIA_LTR	+	0	276	0	276	1	0,	276,
TE_COPIA1	TE_COPIA1-001	TEchr_COPIA1	+	0	4124	0	4124	1	0,	4124,
TE_COPIA1_LTR	TE_COPIA1_LTR-001	TEchr_COPIA1_LTR	+	0	203	0	203	1	0,	203,
TE_COPIA2	TE_COPIA2-001	TEchr_COPIA2	+	0	4162	0	4162	1	0,	4162,
TE_COPIA2_LTR	TE_COPIA2_LTR-001	TEchr_COPIA2_LTR	+	0	198	0	198	1	0,	198,
TE_DIVER	TE_DIVER-001	TEchr_DIVER	+	0	5643	0	5643	1	0,	5643,
TE_DIVER_LTR	TE_DIVER_LTR-001	TEchr_DIVER_LTR	+	0	224	0	224	1	0,	224,
TE_DIVER2	TE_DIVER2-001	TEchr_DIVER2	+	0	4147	0	4147	1	0,	4147,
TE_DIVER2_LTR	TE_DIVER2_LTR-001	TEchr_DIVER2_LTR	+	0	385	0	385	1	0,	385,
TE_1731	TE_1731-001	TEchr_1731	+	0	4648	0	4648	1	0,	4648,
TE_176	TE_176-001	TEchr_176	+	0	7439	0	7439	1	0,	7439,
TE_297	TE_297-001	TEchr_297	+	0	6167	0	6167	1	0,	6167,
TE_297_LTR	TE_297_LTR-001	TEchr_297_LTR	+	0	414	0	414	1	0,	414,
TE_412	TE_412-001	TEchr_412	+	0	6477	0	6477	1	0,	6477,
TE_412_LTR	TE_412_LTR-001	TEchr_412_LTR	+	0	481	0	481	1	0,	481,
TE_CR1A	TE_CR1A-001	TEchr_CR1A	+	0	4470	0	4470	1	0,	4470,
TE_RT1A	TE_RT1A-001	TEchr_RT1A	+	0	5183	0	5183	1	0,	5183,
TE_RT1B	TE_RT1B-001	TEchr_RT1B	+	0	5183	0	5183	1	0,	5183,
TE_RT1C	TE_RT1C-001	TEchr_RT1C	+	0	5443	0	5443	1	0,	5443,
TE_DOC	TE_DOC-001	TEchr_DOC	+	0	4725	0	4725	1	0,	4725,
TE_DOC2	TE_DOC2-001	TEchr_DOC2	+	0	4793	0	4793	1	0,	4793,
TE_DOC3	TE_DOC3-001	TEchr_DOC3	+	0	4740	0	4740	1	0,	4740,
TE_DOC4	TE_DOC4-001	TEchr_DOC4	+	0	2791	0	2791	1	0,	2791,
TE_DOC5	TE_DOC5-001	TEchr_DOC5	+	0	4682	0	4682	1	0,	4682,
TE_DOC6	TE_DOC6-001	TEchr_DOC6	+	0	4222	0	4222	1	0,	4222,
TE_HB	TE_HB-001	TEchr_HB	+	0	4089	0	4089	1	0,	4089,
TE_FROGGER	TE_FROGGER-001	TEchr_FROGGER	+	0	2077	0	2077	1	0,	2077,
TE_FROGGER_LTR	TE_FROGGER_LTR-001	TEchr_FROGGER_LTR	+	0	203	0	203	1	0,	203,
TE_FW	TE_FW-001	TEchr_FW	+	0	4692	0	4692	1	0,	4692,
TE_FW2_DM	TE_FW2_DM-001	TEchr_FW2_DM	+	0	3961	0	3961	1	0,	3961,
TE_FW3_DM	TE_FW3_DM-001	TEchr_FW3_DM	+	0	3132	0	3132	1	0,	3132,
TE_G	TE_G-001	TEchr_G	+	0	4346	0	4346	1	0,	4346,
TE_G2	TE_G2-001	TEchr_G2	+	0	3102	0	3102	1	0,	3102,
TE_G3	TE_G3-001	TEchr_G3	+	0	4605	0	4605	1	0,	4605,
TE_G4	TE_G4-001	TEchr_G4	+	0	3856	0	3856	1	0,	3856,
TE_G5	TE_G5-001	TEchr_G5	+	0	4856	0	4856	1	0,	4856,
TE_G5A	TE_G5A-001	TEchr_G5A	+	0	2841	0	2841	1	0,	2841,
TE_G6	TE_G6-001	TEchr_G6	+	0	2042	0	2042	1	0,	2042,
TE_G7	TE_G7-001	TEchr_G7	+	0	1192	0	1192	1	0,	1192,
TE_GTWIN	TE_GTWIN-001	TEchr_GTWIN	+	0	6421	0	6421	1	0,	6421,
TE_GTWIN_LTR	TE_GTWIN_LTR-001	TEchr_GTWIN_LTR	+	0	495	0	495	1	0,	495,
TE_GYPSY	TE_GYPSY-001	TEchr_GYPSY	+	0	6507	0	6507	1	0,	6507,
TE_GYPSY_LTR	TE_GYPSY_LTR-001	TEchr_GYPSY_LTR	+	0	482	0	482	1	0,	482,
TE_GYPSY1	TE_GYPSY1-001	TEchr_GYPSY1	+	0	6727	0	6727	1	0,	6727,
TE_GYPSY1_LTR	TE_GYPSY1_LTR-001	TEchr_GYPSY1_LTR	+	0	408	0	408	1	0,	408,
TE_GYPSY10	TE_GYPSY10-001	TEchr_GYPSY10	+	0	5278	0	5278	1	0,	5278,
TE_GYPSY10_LTR	TE_GYPSY10_LTR-001	TEchr_GYPSY10_LTR	+	0	364	0	364	1	0,	364,
TE_GYPSY11	TE_GYPSY11-001	TEchr_GYPSY11	+	0	3524	0	3524	1	0,	3524,
TE_GYPSY11_LTR	TE_GYPSY11_LTR-001	TEchr_GYPSY11_LTR	+	0	452	0	452	1	0,	452,
TE_GYPSY12	TE_GYPSY12-001	TEchr_GYPSY12	+	0	5546	0	5546	1	0,	5546,
TE_GYPSY12_LTR	TE_GYPSY12_LTR-001	TEchr_GYPSY12_LTR	+	0	2336	0	2336	1	0,	2336,
TE_GYPSY12A_LTR	TE_GYPSY12A_LTR-001	TEchr_GYPSY12A_LTR	+	0	2280	0	2280	1	0,	2280,
TE_GYPSY2	TE_GYPSY2-001	TEchr_GYPSY2	+	0	6135	0	6135	1	0,	6135,
TE_GYPSY2_LTR	TE_GYPSY2_LTR-001	TEchr_GYPSY2_LTR	+	0	353	0	353	1	0,	353,
TE_GYPSY3	TE_GYPSY3-001	TEchr_GYPSY3	+	0	6177	0	6177	1	0,	6177,
TE_GYPSY3_LTR	TE_GYPSY3_LTR-001	TEchr_GYPSY3_LTR	+	0	398	0	398	1	0,	398,
TE_GYPSY4	TE_GYPSY4-001	TEchr_GYPSY4	+	0	6288	0	6288	1	0,	6288,
TE_GYPSY4_LTR	TE_GYPSY4_LTR-001	TEchr_GYPSY4_LTR	+	0	287	0	287	1	0,	287,
TE_GYPSY5	TE_GYPSY5-001	TEchr_GYPSY5	+	0	6509	0	6509	1	0,	6509,
TE_GYPSY5_LTR	TE_GYPSY5_LTR-001	TEchr_GYPSY5_LTR	+	0	430	0	430	1	0,	430,
TE_GYPSY6	TE_GYPSY6-001	TEchr_GYPSY6	+	0	7012	0	7012	1	0,	7012,
TE_GYPSY6_LTR	TE_GYPSY6_LTR-001	TEchr_GYPSY6_LTR	+	0	407	0	407	1	0,	407,
TE_GYPSY6A_LTR	TE_GYPSY6A_LTR-001	TEchr_GYPSY6A_LTR	+	0	420	0	420	1	0,	420,
TE_GYPSY7	TE_GYPSY7-001	TEchr_GYPSY7	+	0	4984	0	4984	1	0,	4984,
TE_GYPSY7_LTR	TE_GYPSY7_LTR-001	TEchr_GYPSY7_LTR	+	0	251	0	251	1	0,	251,
TE_GYPSY8	TE_GYPSY8-001	TEchr_GYPSY8	+	0	4347	0	4347	1	0,	4347,
TE_GYPSY8_LTR	TE_GYPSY8_LTR-001	TEchr_GYPSY8_LTR	+	0	304	0	304	1	0,	304,
TE_GYPSY9	TE_GYPSY9-001	TEchr_GYPSY9	+	0	4677	0	4677	1	0,	4677,
TE_GYPSY9_LTR	TE_GYPSY9_LTR-001	TEchr_GYPSY9_LTR	+	0	336	0	336	1	0,	336,
TE_HELENA	TE_HELENA-001	TEchr_HELENA	+	0	1317	0	1317	1	0,	1317,
TE_HETA	TE_HETA-001	TEchr_HETA	+	0	6081	0	6081	1	0,	6081,
TE_HMSBEAGLE	TE_HMSBEAGLE-001	TEchr_HMSBEAGLE	+	0	6529	0	6529	1	0,	6529,
TE_HOBO	TE_HOBO-001	TEchr_HOBO	+	0	3016	0	3016	1	0,	3016,
TE_I	TE_I-001	TEchr_I	+	0	6231	0	6231	1	0,	6231,
TE_IDEFIX	TE_IDEFIX-001	TEchr_IDEFIX	+	0	5628	0	5628	1	0,	5628,
TE_IDEFIX_LTR	TE_IDEFIX_LTR-001	TEchr_IDEFIX_LTR	+	0	594	0	594	1	0,	594,
TE_INVADER1_I	TE_INVADER1_I-001	TEchr_INVADER1_I	+	0	3186	0	3186	1	0,	3186,
TE_INVADER1_LTR	TE_INVADER1_LTR-001	TEchr_INVADER1_LTR	+	0	423	0	423	1	0,	423,
TE_INVADER2	TE_INVADER2-001	TEchr_INVADER2	+	0	4592	0	4592	1	0,	4592,
TE_INVADER2_LTR	TE_INVADER2_LTR-001	TEchr_INVADER2_LTR	+	0	266	0	266	1	0,	266,
TE_INVADER3	TE_INVADER3-001	TEchr_INVADER3	+	0	4888	0	4888	1	0,	4888,
TE_INVADER3_LTR	TE_INVADER3_LTR-001	TEchr_INVADER3_LTR	+	0	298	0	298	1	0,	298,
TE_INVADER4	TE_INVADER4-001	TEchr_INVADER4	+	0	2413	0	2413	1	0,	2413,
TE_INVADER4_LTR	TE_INVADER4_LTR-001	TEchr_INVADER4_LTR	+	0	346	0	346	1	0,	346,
TE_INVADER5	TE_INVADER5-001	TEchr_INVADER5	+	0	3334	0	3334	1	0,	3334,
TE_INVADER5_LTR	TE_INVADER5_LTR-001	TEchr_INVADER5_LTR	+	0	352	0	352	1	0,	352,
TE_INVADER6	TE_INVADER6-001	TEchr_INVADER6	+	0	4099	0	4099	1	0,	4099,
TE_INVADER6_LTR	TE_INVADER6_LTR-001	TEchr_INVADER6_LTR	+	0	393	0	393	1	0,	393,
TE_IVK	TE_IVK-001	TEchr_IVK	+	0	5402	0	5402	1	0,	5402,
TE_JOCKEY	TE_JOCKEY-001	TEchr_JOCKEY	+	0	5020	0	5020	1	0,	5020,
TE_JOCKEY2	TE_JOCKEY2-001	TEchr_JOCKEY2	+	0	3428	0	3428	1	0,	3428,
TE_LOOPER1	TE_LOOPER1-001	TEchr_LOOPER1	+	0	1881	0	1881	1	0,	1881,
TE_MDG3_LTR	TE_MDG3_LTR-001	TEchr_MDG3_LTR	+	0	267	0	267	1	0,	267,
TE_HOPPER	TE_HOPPER-001	TEchr_HOPPER	+	0	1435	0	1435	1	0,	1435,
TE_MARINER2	TE_MARINER2-001	TEchr_MARINER2	+	0	912	0	912	1	0,	912,
TE_MAX	TE_MAX-001	TEchr_MAX	+	0	7914	0	7914	1	0,	7914,
TE_MAX_LTR	TE_MAX_LTR-001	TEchr_MAX_LTR	+	0	321	0	321	1	0,	321,
TE_MDG1	TE_MDG1-001	TEchr_MDG1	+	0	6596	0	6596	1	0,	6596,
TE_MDG1_LTR	TE_MDG1_LTR-001	TEchr_MDG1_LTR	+	0	442	0	442	1	0,	442,
TE_MDG3	TE_MDG3-001	TEchr_MDG3	+	0	4986	0	4986	1	0,	4986,
TE_MICROPIA	TE_MICROPIA-001	TEchr_MICROPIA	+	0	4476	0	4476	1	0,	4476,
TE_MICROPIA_LTR	TE_MICROPIA_LTR-001	TEchr_MICROPIA_LTR	+	0	476	0	476	1	0,	476,
TE_NOMAD	TE_NOMAD-001	TEchr_NOMAD	+	0	6572	0	6572	1	0,	6572,
TE_NOMAD_LTR	TE_NOMAD_LTR-001	TEchr_NOMAD_LTR	+	0	518	0	518	1	0,	518,
TE_P_ELEMENT	TE_P_ELEMENT-001	TEchr_P_ELEMENT	+	0	2907	0	2907	1	0,	2907,
TE_POGO	TE_POGO-001	TEchr_POGO	+	0	2121	0	2121	1	0,	2121,
TE_QUASIMODO	TE_QUASIMODO-001	TEchr_QUASIMODO	+	0	6060	0	6060	1	0,	6060,
TE_QUASIMODO_LTR	TE_QUASIMODO_LTR-001	TEchr_QUASIMODO_LTR	+	0	658	0	658	1	0,	658,
TE_QUASIMODO2	TE_QUASIMODO2-001	TEchr_QUASIMODO2	+	0	5456	0	5456	1	0,	5456,
TE_QUASIMODO2_LTR	TE_QUASIMODO2_LTR-001	TEchr_QUASIMODO2_LTR	+	0	498	0	498	1	0,	498,
TE_R1	TE_R1-001	TEchr_R1	+	0	5356	0	5356	1	0,	5356,
TE_R1-2	TE_R1-2-001	TEchr_R1-2	+	0	3216	0	3216	1	0,	3216,
TE_R2	TE_R2-001	TEchr_R2	+	0	3607	0	3607	1	0,	3607,
TE_ROO	TE_ROO-001	TEchr_ROO	+	0	8256	0	8256	1	0,	8256,
TE_ROO_LTR	TE_ROO_LTR-001	TEchr_ROO_LTR	+	0	428	0	428	1	0,	428,
TE_ROOA	TE_ROOA-001	TEchr_ROOA	+	0	6849	0	6849	1	0,	6849,
TE_ROOA_LTR	TE_ROOA_LTR-001	TEchr_ROOA_LTR	+	0	386	0	386	1	0,	386,
TE_ROVER	TE_ROVER-001	TEchr_ROVER	+	0	7318	0	7318	1	0,	7318,
TE_S	TE_S-001	TEchr_S	+	0	1736	0	1736	1	0,	1736,
TE_S2	TE_S2-001	TEchr_S2	+	0	1735	0	1735	1	0,	1735,
TE_STALKER2	TE_STALKER2-001	TEchr_STALKER2	+	0	7402	0	7402	1	0,	7402,
TE_STALKER2_LTR	TE_STALKER2_LTR-001	TEchr_STALKER2_LTR	+	0	424	0	424	1	0,	424,
TE_STALKER4	TE_STALKER4-001	TEchr_STALKER4	+	0	6530	0	6530	1	0,	6530,
TE_STALKER4_LTR	TE_STALKER4_LTR-001	TEchr_STALKER4_LTR	+	0	402	0	402	1	0,	402,
TE_TABOR	TE_TABOR-001	TEchr_TABOR	+	0	6336	0	6336	1	0,	6336,
TE_TABOR_LTR	TE_TABOR_LTR-001	TEchr_TABOR_LTR	+	0	506	0	506	1	0,	506,
TE_TART	TE_TART-001	TEchr_TART	+	0	14477	0	14477	1	0,	14477,
TE_TART-A	TE_TART-A-001	TEchr_TART-A	+	0	15576	0	15576	1	0,	15576,
TE_TC1	TE_TC1-001	TEchr_TC1	+	0	1666	0	1666	1	0,	1666,
TE_TC1-2	TE_TC1-2-001	TEchr_TC1-2	+	0	1644	0	1644	1	0,	1644,
TE_TIRANT	TE_TIRANT-001	TEchr_TIRANT	+	0	7692	0	7692	1	0,	7692,
TE_TIRANT_LTR	TE_TIRANT_LTR-001	TEchr_TIRANT_LTR	+	0	417	0	417	1	0,	417,
TE_TRANSIB1	TE_TRANSIB1-001	TEchr_TRANSIB1	+	0	1816	0	1816	1	0,	1816,
TE_TRANSIB2	TE_TRANSIB2-001	TEchr_TRANSIB2	+	0	2820	0	2820	1	0,	2820,
TE_TRANSIB3	TE_TRANSIB3-001	TEchr_TRANSIB3	+	0	1944	0	1944	1	0,	1944,
TE_TRANSIB4	TE_TRANSIB4-001	TEchr_TRANSIB4	+	0	2651	0	2651	1	0,	2651,
TE_TRANSIB5	TE_TRANSIB5-001	TEchr_TRANSIB5	+	0	3001	0	3001	1	0,	3001,
TE_TRANSPAC	TE_TRANSPAC-001	TEchr_TRANSPAC	+	0	4590	0	4590	1	0,	4590,
TE_TRANSPAC_LTR	TE_TRANSPAC_LTR-001	TEchr_TRANSPAC_LTR	+	0	330	0	330	1	0,	330,
TE_ZAM	TE_ZAM-001	TEchr_ZAM	+	0	7490	0	7490	1	0,	7490,
TE_ZAM_LTR	TE_ZAM_LTR-001	TEchr_ZAM_LTR	+	0	472	0	472	1	0,	472,
TE_NEG_ACCORD	TE_NEG_ACCORD-001	TEchr_ACCORD	-	0	6288	0	6288	1	0,	6288,
TE_NEG_ACCORD_LTR	TE_NEG_ACCORD_LTR-001	TEchr_ACCORD_LTR	-	0	558	0	558	1	0,	558,
TE_NEG_ACCORD2	TE_NEG_ACCORD2-001	TEchr_ACCORD2	-	0	7212	0	7212	1	0,	7212,
TE_NEG_ACCORD2_LTR	TE_NEG_ACCORD2_LTR-001	TEchr_ACCORD2_LTR	-	0	215	0	215	1	0,	215,
TE_NEG_BAGGINS	TE_NEG_BAGGINS-001	TEchr_BAGGINS	-	0	5453	0	5453	1	0,	5453,
TE_NEG_BARI	TE_NEG_BARI-001	TEchr_BARI	-	0	1728	0	1728	1	0,	1728,
TE_NEG_BATUMI	TE_NEG_BATUMI-001	TEchr_BATUMI	-	0	7963	0	7963	1	0,	7963,
TE_NEG_BATUMI_LTR	TE_NEG_BATUMI_LTR-001	TEchr_BATUMI_LTR	-	0	272	0	272	1	0,	272,
TE_NEG_3S18	TE_NEG_3S18-001	TEchr_3S18	-	0	5404	0	5404	1	0,	5404,
TE_NEG_3S18_LTR	TE_NEG_3S18_LTR-001	TEchr_3S18_LTR	-	0	361	0	361	1	0,	361,
TE_NEG_BLASTOPIA	TE_NEG_BLASTOPIA-001	TEchr_BLASTOPIA	-	0	4481	0	4481	1	0,	4481,
TE_NEG_BLASTOPIA_LTR	TE_NEG_BLASTOPIA_LTR-001	TEchr_BLASTOPIA_LTR	-	0	275	0	275	1	0,	275,
TE_NEG_BLOOD	TE_NEG_BLOOD-001	TEchr_BLOOD	-	0	6613	0	6613	1	0,	6613,
TE_NEG_BLOOD_LTR	TE_NEG_BLOOD_LTR-001	TEchr_BLOOD_LTR	-	0	399	0	399	1	0,	399,
TE_NEG_BS	TE_NEG_BS-001	TEchr_BS	-	0	5126	0	5126	1	0,	5126,
TE_NEG_BS2	TE_NEG_BS2-001	TEchr_BS2	-	0	4721	0	4721	1	0,	4721,
TE_NEG_BS3	TE_NEG_BS3-001	TEchr_BS3	-	0	1790	0	1790	1	0,	1790,
TE_NEG_BS4	TE_NEG_BS4-001	TEchr_BS4	-	0	754	0	754	1	0,	754,
TE_NEG_BURDOCK	TE_NEG_BURDOCK-001	TEchr_BURDOCK	-	0	5860	0	5860	1	0,	5860,
TE_NEG_BURDOCK_LTR	TE_NEG_BURDOCK_LTR-001	TEchr_BURDOCK_LTR	-	0	275	0	275	1	0,	275,
TE_NEG_Chimpo	TE_NEG_Chimpo-001	TEchr_Chimpo	-	0	4059	0	4059	1	0,	4059,
TE_NEG_Chimpo_LTR	TE_NEG_Chimpo_LTR-001	TEchr_Chimpo_LTR	-	0	207	0	207	1	0,	207,
TE_NEG_Chouto	TE_NEG_Chouto-001	TEchr_Chouto	-	0	5715	0	5715	1	0,	5715,
TE_NEG_Chouto_LTR	TE_NEG_Chouto_LTR-001	TEchr_Chouto_LTR	-	0	618	0	618	1	0,	618,
TE_NEG_CIRCE	TE_NEG_CIRCE-001	TEchr_CIRCE	-	0	6356	0	6356	1	0,	6356,
TE_NEG_COPIA	TE_NEG_COPIA-001	TEchr_COPIA	-	0	4594	0	4594	1	0,	4594,
TE_NEG_COPIA_LTR	TE_NEG_COPIA_LTR-001	TEchr_COPIA_LTR	-	0	276	0	276	1	0,	276,
TE_NEG_COPIA1	TE_NEG_COPIA1-001	TEchr_COPIA1	-	0	4124	0	4124	1	0,	4124,
TE_NEG_COPIA1_LTR	TE_NEG_COPIA1_LTR-001	TEchr_COPIA1_LTR	-	0	203	0	203	1	0,	203,
TE_NEG_COPIA2	TE_NEG_COPIA2-001	TEchr_COPIA2	-	0	4162	0	4162	1	0,	4162,
TE_NEG_COPIA2_LTR	TE_NEG_COPIA2_LTR-001	TEchr_COPIA2_LTR	-	0	198	0	198	1	0,	198,
TE_NEG_DIVER	TE_NEG_DIVER-001	TEchr_DIVER	-	0	5643	0	5643	1	0,	5643,
TE_NEG_DIVER_LTR	TE_NEG_DIVER_LTR-001	TEchr_DIVER_LTR	-	0	224	0	224	1	0,	224,
TE_NEG_DIVER2	TE_NEG_DIVER2-001	TEchr_DIVER2	-	0	4147	0	4147	1	0,	4147,
TE_NEG_DIVER2_LTR	TE_NEG_DIVER2_LTR-001	TEchr_DIVER2_LTR	-	0	385	0	385	1	0,	385,
TE_NEG_1731	TE_NEG_1731-001	TEchr_1731	-	0	4648	0	4648	1	0,	4648,
TE_NEG_176	TE_NEG_176-001	TEchr_176	-	0	7439	0	7439	1	0,	7439,
TE_NEG_297	TE_NEG_297-001	TEchr_297	-	0	6167	0	6167	1	0,	6167,
TE_NEG_297_LTR	TE_NEG_297_LTR-001	TEchr_297_LTR	-	0	414	0	414	1	0,	414,
TE_NEG_412	TE_NEG_412-001	TEchr_412	-	0	6477	0	6477	1	0,	6477,
TE_NEG_412_LTR	TE_NEG_412_LTR-001	TEchr_412_LTR	-	0	481	0	481	1	0,	481,
TE_NEG_CR1A	TE_NEG_CR1A-001	TEchr_CR1A	-	0	4470	0	4470	1	0,	4470,
TE_NEG_RT1A	TE_NEG_RT1A-001	TEchr_RT1A	-	0	5183	0	5183	1	0,	5183,
TE_NEG_RT1B	TE_NEG_RT1B-001	TEchr_RT1B	-	0	5183	0	5183	1	0,	5183,
TE_NEG_RT1C	TE_NEG_RT1C-001	TEchr_RT1C	-	0	5443	0	5443	1	0,	5443,
TE_NEG_DOC	TE_NEG_DOC-001	TEchr_DOC	-	0	4725	0	4725	1	0,	4725,
TE_NEG_DOC2	TE_NEG_DOC2-001	TEchr_DOC2	-	0	4793	0	4793	1	0,	4793,
TE_NEG_DOC3	TE_NEG_DOC3-001	TEchr_DOC3	-	0	4740	0	4740	1	0,	4740,
TE_NEG_DOC4	TE_NEG_DOC4-001	TEchr_DOC4	-	0	2791	0	2791	1	0,	2791,
TE_NEG_DOC5	TE_NEG_DOC5-001	TEchr_DOC5	-	0	4682	0	4682	1	0,	4682,
TE_NEG_DOC6	TE_NEG_DOC6-001	TEchr_DOC6	-	0	4222	0	4222	1	0,	4222,
TE_NEG_HB	TE_NEG_HB-001	TEchr_HB	-	0	4089	0	4089	1	0,	4089,
TE_NEG_FROGGER	TE_NEG_FROGGER-001	TEchr_FROGGER	-	0	2077	0	2077	1	0,	2077,
TE_NEG_FROGGER_LTR	TE_NEG_FROGGER_LTR-001	TEchr_FROGGER_LTR	-	0	203	0	203	1	0,	203,
TE_NEG_FW	TE_NEG_FW-001	TEchr_FW	-	0	4692	0	4692	1	0,	4692,
TE_NEG_FW2_DM	TE_NEG_FW2_DM-001	TEchr_FW2_DM	-	0	3961	0	3961	1	0,	3961,
TE_NEG_FW3_DM	TE_NEG_FW3_DM-001	TEchr_FW3_DM	-	0	3132	0	3132	1	0,	3132,
TE_NEG_G	TE_NEG_G-001	TEchr_G	-	0	4346	0	4346	1	0,	4346,
TE_NEG_G2	TE_NEG_G2-001	TEchr_G2	-	0	3102	0	3102	1	0,	3102,
TE_NEG_G3	TE_NEG_G3-001	TEchr_G3	-	0	4605	0	4605	1	0,	4605,
TE_NEG_G4	TE_NEG_G4-001	TEchr_G4	-	0	3856	0	3856	1	0,	3856,
TE_NEG_G5	TE_NEG_G5-001	TEchr_G5	-	0	4856	0	4856	1	0,	4856,
TE_NEG_G5A	TE_NEG_G5A-001	TEchr_G5A	-	0	2841	0	2841	1	0,	2841,
TE_NEG_G6	TE_NEG_G6-001	TEchr_G6	-	0	2042	0	2042	1	0,	2042,
TE_NEG_G7	TE_NEG_G7-001	TEchr_G7	-	0	1192	0	1192	1	0,	1192,
TE_NEG_GTWIN	TE_NEG_GTWIN-001	TEchr_GTWIN	-	0	6421	0	6421	1	0,	6421,
TE_NEG_GTWIN_LTR	TE_NEG_GTWIN_LTR-001	TEchr_GTWIN_LTR	-	0	495	0	495	1	0,	495,
TE_NEG_GYPSY	TE_NEG_GYPSY-001	TEchr_GYPSY	-	0	6507	0	6507	1	0,	6507,
TE_NEG_GYPSY_LTR	TE_NEG_GYPSY_LTR-001	TEchr_GYPSY_LTR	-	0	482	0	482	1	0,	482,
TE_NEG_GYPSY1	TE_NEG_GYPSY1-001	TEchr_GYPSY1	-	0	6727	0	6727	1	0,	6727,
TE_NEG_GYPSY1_LTR	TE_NEG_GYPSY1_LTR-001	TEchr_GYPSY1_LTR	-	0	408	0	408	1	0,	408,
TE_NEG_GYPSY10	TE_NEG_GYPSY10-001	TEchr_GYPSY10	-	0	5278	0	5278	1	0,	5278,
TE_NEG_GYPSY10_LTR	TE_NEG_GYPSY10_LTR-001	TEchr_GYPSY10_LTR	-	0	364	0	364	1	0,	364,
TE_NEG_GYPSY11	TE_NEG_GYPSY11-001	TEchr_GYPSY11	-	0	3524	0	3524	1	0,	3524,
TE_NEG_GYPSY11_LTR	TE_NEG_GYPSY11_LTR-001	TEchr_GYPSY11_LTR	-	0	452	0	452	1	0,	452,
TE_NEG_GYPSY12	TE_NEG_GYPSY12-001	TEchr_GYPSY12	-	0	5546	0	5546	1	0,	5546,
TE_NEG_GYPSY12_LTR	TE_NEG_GYPSY12_LTR-001	TEchr_GYPSY12_LTR	-	0	2336	0	2336	1	0,	2336,
TE_NEG_GYPSY12A_LTR	TE_NEG_GYPSY12A_LTR-001	TEchr_GYPSY12A_LTR	-	0	2280	0	2280	1	0,	2280,
TE_NEG_GYPSY2	TE_NEG_GYPSY2-001	TEchr_GYPSY2	-	0	6135	0	6135	1	0,	6135,
TE_NEG_GYPSY2_LTR	TE_NEG_GYPSY2_LTR-001	TEchr_GYPSY2_LTR	-	0	353	0	353	1	0,	353,
TE_NEG_GYPSY3	TE_NEG_GYPSY3-001	TEchr_GYPSY3	-	0	6177	0	6177	1	0,	6177,
TE_NEG_GYPSY3_LTR	TE_NEG_GYPSY3_LTR-001	TEchr_GYPSY3_LTR	-	0	398	0	398	1	0,	398,
TE_NEG_GYPSY4	TE_NEG_GYPSY4-001	TEchr_GYPSY4	-	0	6288	0	6288	1	0,	6288,
TE_NEG_GYPSY4_LTR	TE_NEG_GYPSY4_LTR-001	TEchr_GYPSY4_LTR	-	0	287	0	287	1	0,	287,
TE_NEG_GYPSY5	TE_NEG_GYPSY5-001	TEchr_GYPSY5	-	0	6509	0	6509	1	0,	6509,
TE_NEG_GYPSY5_LTR	TE_NEG_GYPSY5_LTR-001	TEchr_GYPSY5_LTR	-	0	430	0	430	1	0,	430,
TE_NEG_GYPSY6	TE_NEG_GYPSY6-001	TEchr_GYPSY6	-	0	7012	0	7012	1	0,	7012,
TE_NEG_GYPSY6_LTR	TE_NEG_GYPSY6_LTR-001	TEchr_GYPSY6_LTR	-	0	407	0	407	1	0,	407,
TE_NEG_GYPSY6A_LTR	TE_NEG_GYPSY6A_LTR-001	TEchr_GYPSY6A_LTR	-	0	420	0	420	1	0,	420,
TE_NEG_GYPSY7	TE_NEG_GYPSY7-001	TEchr_GYPSY7	-	0	4984	0	4984	1	0,	4984,
TE_NEG_GYPSY7_LTR	TE_NEG_GYPSY7_LTR-001	TEchr_GYPSY7_LTR	-	0	251	0	251	1	0,	251,
TE_NEG_GYPSY8	TE_NEG_GYPSY8-001	TEchr_GYPSY8	-	0	4347	0	4347	1	0,	4347,
TE_NEG_GYPSY8_LTR	TE_NEG_GYPSY8_LTR-001	TEchr_GYPSY8_LTR	-	0	304	0	304	1	0,	304,
TE_NEG_GYPSY9	TE_NEG_GYPSY9-001	TEchr_GYPSY9	-	0	4677	0	4677	1	0,	4677,
TE_NEG_GYPSY9_LTR	TE_NEG_GYPSY9_LTR-001	TEchr_GYPSY9_LTR	-	0	336	0	336	1	0,	336,
TE_NEG_HELENA	TE_NEG_HELENA-001	TEchr_HELENA	-	0	1317	0	1317	1	0,	1317,
TE_NEG_HETA	TE_NEG_HETA-001	TEchr_HETA	-	0	6081	0	6081	1	0,	6081,
TE_NEG_HMSBEAGLE	TE_NEG_HMSBEAGLE-001	TEchr_HMSBEAGLE	-	0	6529	0	6529	1	0,	6529,
TE_NEG_HOBO	TE_NEG_HOBO-001	TEchr_HOBO	-	0	3016	0	3016	1	0,	3016,
TE_NEG_I	TE_NEG_I-001	TEchr_I	-	0	6231	0	6231	1	0,	6231,
TE_NEG_IDEFIX	TE_NEG_IDEFIX-001	TEchr_IDEFIX	-	0	5628	0	5628	1	0,	5628,
TE_NEG_IDEFIX_LTR	TE_NEG_IDEFIX_LTR-001	TEchr_IDEFIX_LTR	-	0	594	0	594	1	0,	594,
TE_NEG_INVADER1_I	TE_NEG_INVADER1_I-001	TEchr_INVADER1_I	-	0	3186	0	3186	1	0,	3186,
TE_NEG_INVADER1_LTR	TE_NEG_INVADER1_LTR-001	TEchr_INVADER1_LTR	-	0	423	0	423	1	0,	423,
TE_NEG_INVADER2	TE_NEG_INVADER2-001	TEchr_INVADER2	-	0	4592	0	4592	1	0,	4592,
TE_NEG_INVADER2_LTR	TE_NEG_INVADER2_LTR-001	TEchr_INVADER2_LTR	-	0	266	0	266	1	0,	266,
TE_NEG_INVADER3	TE_NEG_INVADER3-001	TEchr_INVADER3	-	0	4888	0	4888	1	0,	4888,
TE_NEG_INVADER3_LTR	TE_NEG_INVADER3_LTR-001	TEchr_INVADER3_LTR	-	0	298	0	298	1	0,	298,
TE_NEG_INVADER4	TE_NEG_INVADER4-001	TEchr_INVADER4	-	0	2413	0	2413	1	0,	2413,
TE_NEG_INVADER4_LTR	TE_NEG_INVADER4_LTR-001	TEchr_INVADER4_LTR	-	0	346	0	346	1	0,	346,
TE_NEG_INVADER5	TE_NEG_INVADER5-001	TEchr_INVADER5	-	0	3334	0	3334	1	0,	3334,
TE_NEG_INVADER5_LTR	TE_NEG_INVADER5_LTR-001	TEchr_INVADER5_LTR	-	0	352	0	352	1	0,	352,
TE_NEG_INVADER6	TE_NEG_INVADER6-001	TEchr_INVADER6	-	0	4099	0	4099	1	0,	4099,
TE_NEG_INVADER6_LTR	TE_NEG_INVADER6_LTR-001	TEchr_INVADER6_LTR	-	0	393	0	393	1	0,	393,
TE_NEG_IVK	TE_NEG_IVK-001	TEchr_IVK	-	0	5402	0	5402	1	0,	5402,
TE_NEG_JOCKEY	TE_NEG_JOCKEY-001	TEchr_JOCKEY	-	0	5020	0	5020	1	0,	5020,
TE_NEG_JOCKEY2	TE_NEG_JOCKEY2-001	TEchr_JOCKEY2	-	0	3428	0	3428	1	0,	3428,
TE_NEG_LOOPER1	TE_NEG_LOOPER1-001	TEchr_LOOPER1	-	0	1881	0	1881	1	0,	1881,
TE_NEG_MDG3_LTR	TE_NEG_MDG3_LTR-001	TEchr_MDG3_LTR	-	0	267	0	267	1	0,	267,
TE_NEG_HOPPER	TE_NEG_HOPPER-001	TEchr_HOPPER	-	0	1435	0	1435	1	0,	1435,
TE_NEG_MARINER2	TE_NEG_MARINER2-001	TEchr_MARINER2	-	0	912	0	912	1	0,	912,
TE_NEG_MAX	TE_NEG_MAX-001	TEchr_MAX	-	0	7914	0	7914	1	0,	7914,
TE_NEG_MAX_LTR	TE_NEG_MAX_LTR-001	TEchr_MAX_LTR	-	0	321	0	321	1	0,	321,
TE_NEG_MDG1	TE_NEG_MDG1-001	TEchr_MDG1	-	0	6596	0	6596	1	0,	6596,
TE_NEG_MDG1_LTR	TE_NEG_MDG1_LTR-001	TEchr_MDG1_LTR	-	0	442	0	442	1	0,	442,
TE_NEG_MDG3	TE_NEG_MDG3-001	TEchr_MDG3	-	0	4986	0	4986	1	0,	4986,
TE_NEG_MICROPIA	TE_NEG_MICROPIA-001	TEchr_MICROPIA	-	0	4476	0	4476	1	0,	4476,
TE_NEG_MICROPIA_LTR	TE_NEG_MICROPIA_LTR-001	TEchr_MICROPIA_LTR	-	0	476	0	476	1	0,	476,
TE_NEG_NOMAD	TE_NEG_NOMAD-001	TEchr_NOMAD	-	0	6572	0	6572	1	0,	6572,
TE_NEG_NOMAD_LTR	TE_NEG_NOMAD_LTR-001	TEchr_NOMAD_LTR	-	0	518	0	518	1	0,	518,
TE_NEG_P_ELEMENT	TE_NEG_P_ELEMENT-001	TEchr_P_ELEMENT	-	0	2907	0	2907	1	0,	2907,
TE_NEG_POGO	TE_NEG_POGO-001	TEchr_POGO	-	0	2121	0	2121	1	0,	2121,
TE_NEG_QUASIMODO	TE_NEG_QUASIMODO-001	TEchr_QUASIMODO	-	0	6060	0	6060	1	0,	6060,
TE_NEG_QUASIMODO_LTR	TE_NEG_QUASIMODO_LTR-001	TEchr_QUASIMODO_LTR	-	0	658	0	658	1	0,	658,
TE_NEG_QUASIMODO2	TE_NEG_QUASIMODO2-001	TEchr_QUASIMODO2	-	0	5456	0	5456	1	0,	5456,
TE_NEG_QUASIMODO2_LTR	TE_NEG_QUASIMODO2_LTR-001	TEchr_QUASIMODO2_LTR	-	0	498	0	498	1	0,	498,
TE_NEG_R1	TE_NEG_R1-001	TEchr_R1	-	0	5356	0	5356	1	0,	5356,
TE_NEG_R1-2	TE_NEG_R1-2-001	TEchr_R1-2	-	0	3216	0	3216	1	0,	3216,
TE_NEG_R2	TE_NEG_R2-001	TEchr_R2	-	0	3607	0	3607	1	0,	3607,
TE_NEG_ROO	TE_NEG_ROO-001	TEchr_ROO	-	0	8256	0	8256	1	0,	8256,
TE_NEG_ROO_LTR	TE_NEG_ROO_LTR-001	TEchr_ROO_LTR	-	0	428	0	428	1	0,	428,
TE_NEG_ROOA	TE_NEG_ROOA-001	TEchr_ROOA	-	0	6849	0	6849	1	0,	6849,
TE_NEG_ROOA_LTR	TE_NEG_ROOA_LTR-001	TEchr_ROOA_LTR	-	0	386	0	386	1	0,	386,
TE_NEG_ROVER	TE_NEG_ROVER-001	TEchr_ROVER	-	0	7318	0	7318	1	0,	7318,
TE_NEG_S	TE_NEG_S-001	TEchr_S	-	0	1736	0	1736	1	0,	1736,
TE_NEG_S2	TE_NEG_S2-001	TEchr_S2	-	0	1735	0	1735	1	0,	1735,
TE_NEG_STALKER2	TE_NEG_STALKER2-001	TEchr_STALKER2	-	0	7402	0	7402	1	0,	7402,
TE_NEG_STALKER2_LTR	TE_NEG_STALKER2_LTR-001	TEchr_STALKER2_LTR	-	0	424	0	424	1	0,	424,
TE_NEG_STALKER4	TE_NEG_STALKER4-001	TEchr_STALKER4	-	0	6530	0	6530	1	0,	6530,
TE_NEG_STALKER4_LTR	TE_NEG_STALKER4_LTR-001	TEchr_STALKER4_LTR	-	0	402	0	402	1	0,	402,
TE_NEG_TABOR	TE_NEG_TABOR-001	TEchr_TABOR	-	0	6336	0	6336	1	0,	6336,
TE_NEG_TABOR_LTR	TE_NEG_TABOR_LTR-001	TEchr_TABOR_LTR	-	0	506	0	506	1	0,	506,
TE_NEG_TART	TE_NEG_TART-001	TEchr_TART	-	0	14477	0	14477	1	0,	14477,
TE_NEG_TART-A	TE_NEG_TART-A-001	TEchr_TART-A	-	0	15576	0	15576	1	0,	15576,
TE_NEG_TC1	TE_NEG_TC1-001	TEchr_TC1	-	0	1666	0	1666	1	0,	1666,
TE_NEG_TC1-2	TE_NEG_TC1-2-001	TEchr_TC1-2	-	0	1644	0	1644	1	0,	1644,
TE_NEG_TIRANT	TE_NEG_TIRANT-001	TEchr_TIRANT	-	0	7692	0	7692	1	0,	7692,
TE_NEG_TIRANT_LTR	TE_NEG_TIRANT_LTR-001	TEchr_TIRANT_LTR	-	0	417	0	417	1	0,	417,
TE_NEG_TRANSIB1	TE_NEG_TRANSIB1-001	TEchr_TRANSIB1	-	0	1816	0	1816	1	0,	1816,
TE_NEG_TRANSIB2	TE_NEG_TRANSIB2-001	TEchr_TRANSIB2	-	0	2820	0	2820	1	0,	2820,
TE_NEG_TRANSIB3	TE_NEG_TRANSIB3-001	TEchr_TRANSIB3	-	0	1944	0	1944	1	0,	1944,
TE_NEG_TRANSIB4	TE_NEG_TRANSIB4-001	TEchr_TRANSIB4	-	0	2651	0	2651	1	0,	2651,
TE_NEG_TRANSIB5	TE_NEG_TRANSIB5-001	TEchr_TRANSIB5	-	0	3001	0	3001	1	0,	3001,
TE_NEG_TRANSPAC	TE_NEG_TRANSPAC-001	TEchr_TRANSPAC	-	0	4590	0	4590	1	0,	4590,
TE_NEG_TRANSPAC_LTR	TE_NEG_TRANSPAC_LTR-001	TEchr_TRANSPAC_LTR	-	0	330	0	330	1	0,	330,
TE_NEG_ZAM	TE_NEG_ZAM-001	TEchr_ZAM	-	0	7490	0	7490	1	0,	7490,
TE_NEG_ZAM_LTR	TE_NEG_ZAM_LTR-001	TEchr_ZAM_LTR	-	0	472	0	472	1	0,	472,
mCherry	mCherry-001	mCherry	+	0	711	0	711	1	0,	711,
Chrimson	Chrimson_001	CsChrimson	+	0	1038	0	1038	1	0,	1038,
Gal4AD	Gal4AD_001	Gal4AD	+	0	9790	0	9790	1	0,	9790,
Gal4DB	Gal4DB_001	Gal4DB	+	0	9361	0	9361	1	0,	9361,
Nep3	FBtr0070000	X	+	19961688	19968479	19963954	19967460	9	19961688,19963954,19964781,19965005,19965196,19965576,19966182,19967080,19967283,	19961845,19964071,19964944,19965126,19965511,19966071,19967012,19967223,19968479,
Nep3	FBtr0307554	X	+	19963175	19968479	19963954	19967460	9	19963175,19963954,19964781,19965005,19965196,19965576,19966182,19967080,19967283,	19963341,19964071,19964944,19965126,19965511,19966071,19967012,19967223,19968479,
Nep3	FBtr0307555	X	+	19961296	19969323	19963954	19967460	9	19961296,19963954,19964781,19965005,19965196,19965576,19966182,19967080,19967283,	19961600,19964071,19964944,19965126,19965511,19966071,19967012,19967223,19969323,
tRNA:Pro-CGG-1-1	FBtr0070001	X	+	20025098	20025170	20025170	20025170	1	20025098,	20025170,
CG9570	FBtr0070002	X	+	20051293	20052519	20051455	20052088	1	20051293,	20052519,
Or19b	FBtr0070003	X	+	20094397	20095767	20094397	20095767	3	20094397,20095287,20095701,	20095134,20095648,20095767,
CG15322	FBtr0301569	X	+	20133789	20138878	20133989	20138372	5	20133789,20135013,20135846,20136108,20137464,	20134013,20135233,20136004,20137021,20138878,
CG15322	FBtr0343166	X	+	20133578	20138878	20133989	20138372	5	20133578,20135013,20135846,20136108,20137464,	20134013,20135233,20136004,20137021,20138878,
Or19a	FBtr0070029	X	-	20141818	20143188	20141818	20143188	3	20141818,20141937,20142451,	20141884,20142298,20143188,
karr	FBtr0301572	X	-	20110109	20110575	20110182	20110476	1	20110109,	20110575,
fd19B	FBtr0070032	X	-	20091427	20092408	20091602	20092385	1	20091427,	20092408,
CG17003	FBtr0070035	X	-	20000967	20002096	20001102	20001966	1	20000967,	20002096,
CG12655	FBtr0070036	X	-	19958392	19959403	19958499	19959367	2	19958392,19959300,	19958900,19959403,
CR32821	FBtr0307588	X	-	19910167	19910521	19910521	19910521	1	19910167,	19910521,
CG33217	FBtr0070045	3L	+	23126024	23132209	23126207	23132184	8	23126024,23126199,23126716,23127312,23128259,23130509,23131188,23131407,	23126118,23126400,23127251,23127489,23128370,23130654,23131350,23132209,
Vps11	FBtr0070046	3L	-	23147655	23150499	23147894	23150387	1	23147655,	23150499,
RpL10	FBtr0299869	3L	-	23093635	23095471	23093713	23095297	5	23093635,23094683,23094905,23095274,23095436,	23093878,23094846,23095211,23095305,23095471,
RpL10	FBtr0299870	3L	-	23093635	23095471	23093713	23095297	5	23093635,23094683,23094905,23095274,23095425,	23093878,23094846,23095211,23095305,23095471,
RpL10	FBtr0333910	3L	-	23093189	23095471	23093713	23095297	5	23093189,23094683,23094905,23095274,23095436,	23093878,23094846,23095211,23095305,23095471,
G9a	FBtr0070063	X	+	245977	254013	246849	253261	10	245977,248381,250293,250625,251049,251350,251601,251822,252429,253068,	247596,250238,250535,250993,251291,251541,251763,252360,252803,254013,
G9a	FBtr0332992	X	+	245977	254650	246849	253261	9	245977,248381,250293,250625,251049,251350,251822,252429,253068,	247596,250238,250535,250993,251291,251763,252360,252803,254650,
cin	FBtr0070064	X	+	255673	258413	255793	258285	7	255673,255880,256761,256998,257479,257981,258141,	255824,256641,256940,257427,257642,258080,258413,
cin	FBtr0070065	X	+	255673	258469	255793	258285	7	255673,255880,256761,256998,257479,257981,258141,	255824,256641,256940,257427,257642,258080,258469,
CG3777	FBtr0070066	X	+	279702	350202	343819	349673	6	279702,343691,346148,348079,348646,349443,	279757,343833,347707,348238,349324,350202,
CG3777	FBtr0070067	X	+	343040	350202	343819	349673	6	343040,343691,346148,348079,348646,349443,	343119,343833,347707,348238,349324,350202,
CG3777	FBtr0070068	X	+	343040	350202	343819	349673	6	343040,343691,346148,348079,348646,349443,	343145,343833,347707,348238,349324,350202,
CG3777	FBtr0342962	X	+	338428	350504	343819	349673	7	338428,339450,343691,346148,348079,348646,349443,	338909,339500,343833,347707,348238,349324,350504,
CG3777	FBtr0344149	X	+	343040	350202	343819	349673	6	343040,343691,346148,348079,348646,349443,	343171,343833,347707,348238,349324,350202,
CG12470	FBtr0070069	X	+	307683	308935	308207	308795	2	307683,308089,	307892,308935,
Or1a	FBtr0070070	X	+	315122	316566	315122	316557	3	315122,315774,316488,	315628,316378,316566,
y	FBtr0070071	X	+	356508	361245	356679	361004	2	356508,359616,	356917,361245,
ac	FBtr0070072	X	+	370030	370947	370093	370699	1	370030,	370947,
sc	FBtr0070073	X	+	396059	397497	396176	397214	1	396059,	397497,
l(1)sc	FBtr0070074	X	+	409720	410817	409795	410569	1	409720,	410817,
ase	FBtr0070075	X	+	460746	463176	460955	462416	1	460746,	463176,
CG13373	FBtr0070076	X	+	477367	478191	477620	478076	2	477367,478012,	477931,478191,
CG13373	FBtr0112947	X	+	476983	478191	477146	478076	3	476983,477606,478012,	477291,477931,478191,
CG32817	FBtr0070077	X	+	479430	480166	479643	480093	3	479430,479629,480029,	479509,479945,480166,
CG32817	FBtr0336919	X	+	479065	480166	479643	480093	4	479065,479401,479629,480029,	479341,479509,479945,480166,
CG32817	FBtr0300328	X	+	479430	480166	479643	480093	3	479430,479581,480029,	479509,479945,480166,
CG3176	FBtr0070078	X	+	481937	482658	482131	482581	3	481937,482117,482517,	481997,482433,482658,
CG3176	FBtr0336920	X	+	481861	482768	482131	482437	2	481861,482117,	481997,482768,
CG3176	FBtr0336921	X	+	481861	482507	482131	482437	2	481861,482117,	481997,482507,
CG3176	FBtr0343501	X	+	481937	482768	482131	482581	3	481937,482117,482517,	481997,482433,482768,
CG3156	FBtr0070079	X	+	487877	490725	487989	490571	6	487877,488421,488873,489142,489484,490301,	488362,488628,489076,489424,490228,490725,
CG17778	FBtr0070080	X	+	494899	496369	495069	495804	2	494899,495468,	495117,496369,
CG17778	FBtr0340145	X	+	494613	496369	495069	495804	3	494613,494777,495468,	494716,495117,496369,
arg	FBtr0070088	X	+	509434	528028	509511	527918	5	509434,509909,510174,526501,527558,	509716,510113,510361,526601,528028,
CG17896	FBtr0070092	X	-	490786	493495	491095	493417	2	490786,493387,	492628,493495,
CG17896	FBtr0070093	X	-	490786	493023	491095	492745	2	490786,492742,	492628,493023,
CG18273	FBtr0070094	X	-	482776	487581	482883	487480	6	482776,483267,483883,484309,485027,487464,	483045,483828,484246,484965,487403,487581,
CR18275	FBtr0070097	X	-	476856	479309	479309	479309	3	476856,478598,479115,	478543,479026,479309,
Cyp4g1	FBtr0070099	X	-	467056	469335	467557	469228	1	467056,	469335,
Pgcl	FBtr0070100	X	-	436138	437448	436185	437409	1	436138,	437448,
CG32816	FBtr0070101	X	-	316575	334801	317020	333793	3	316575,333564,334666,	317928,333881,334801,
CG32816	FBtr0070102	X	-	316575	334801	317020	333793	3	316575,333564,334666,	317928,333897,334801,
CG32816	FBtr0273442	X	-	316575	470726	317020	317902	3	316575,418476,470404,	317928,418512,470726,
CG32816	FBtr0273443	X	-	316575	428251	317020	317902	3	316575,418476,428037,	317928,418512,428251,
CG32816	FBtr0344150	X	-	316575	334801	317020	333793	3	316575,333564,334666,	317928,333806,334801,
CG32816	FBtr0344151	X	-	316575	334801	317020	333793	3	316575,333564,334666,	317928,333910,334801,
CG13375	FBtr0070103	X	-	286406	294962	286582	290341	6	286406,286948,287328,289040,290252,294822,	286891,287041,287526,289272,290596,294962,
CG13375	FBtr0300326	X	-	283185	294962	286582	290341	6	283185,286948,287328,289040,290252,294712,	286891,287041,287526,289272,290596,294962,
CG13375	FBtr0342963	X	-	286406	294962	286582	289872	7	286406,286948,287328,289040,289870,290252,294712,	286891,287041,287526,289272,289943,290596,294962,
CG3038	FBtr0070107	X	-	244060	245856	244438	245681	3	244060,245411,245679,	245346,245578,245856,
CG3038	FBtr0070108	X	-	244060	245856	244438	245670	2	244060,245411,	245346,245856,
CG3038	FBtr0340207	X	-	243953	245856	244438	245670	3	243953,245096,245411,	245009,245346,245856,
Appl	FBtr0070109	X	+	530500	578130	531798	575578	12	530500,531626,560605,570861,571133,571426,572148,573852,574195,574941,575167,575470,	530534,531876,560776,571000,571352,572070,572289,574002,574878,575089,575350,578130,
Appl	FBtr0307291	X	+	531169	579044	531798	575578	12	531169,531626,560605,570861,571133,571426,572148,573852,574195,574944,575167,575470,	531189,531876,560776,571000,571352,572070,572289,574002,574878,575089,575362,579044,
Appl	FBtr0307292	X	+	530500	578130	531798	575578	11	530500,531626,570861,571133,571426,572148,573852,574195,574941,575167,575470,	530534,531876,571000,571352,572070,572289,574002,574878,575089,575350,578130,
Appl	FBtr0307293	X	+	530500	578130	531798	575578	12	530500,531626,560605,570861,571130,571426,572136,573864,574195,574941,575167,575470,	530534,531876,560776,571000,571352,572070,572289,574002,574878,575089,575350,578130,
Appl	FBtr0307294	X	+	530500	579044	531798	575578	12	530500,531626,560605,570861,571133,571426,572148,573852,574195,574941,575167,575470,	530534,531876,560776,571000,571352,572058,572289,574002,574878,575089,575350,579044,
Appl	FBtr0307295	X	+	530500	578130	531798	575578	12	530500,531626,560605,570861,571130,571426,572136,573852,574195,574941,575167,575470,	530534,531876,560776,571000,571352,572058,572289,574002,574878,575089,575350,578130,
CG13369	FBtr0070115	X	+	623467	624765	623681	624719	3	623467,623795,624406,	623734,624344,624765,
CG17829	FBtr0070116	X	+	625541	628016	625668	627291	3	625541,626503,626898,	626362,626820,628016,
CG17829	FBtr0070117	X	+	625541	628016	625668	627291	4	625541,625974,626503,626898,	625917,626362,626820,628016,
CG17829	FBtr0070118	X	+	625541	628016	625668	627291	4	625541,625661,626503,626898,	625602,626362,626820,628016,
Mybbp1A	FBtr0070119	X	+	629772	633633	629885	633468	4	629772,630272,630702,632043,	630209,630644,631983,633633,
su(sable)	FBtr0070120	X	+	635889	643760	638446	643341	6	635889,638332,638780,639719,641077,641296,	636279,638720,639016,641017,641202,643760,
su(sable)	FBtr0340081	X	+	635889	643760	638446	643341	6	635889,638332,638780,639719,641077,641296,	636279,638720,639016,641017,641190,643760,
su(sable)	FBtr0340082	X	+	636441	643760	638446	643341	6	636441,638332,638780,639719,641077,641296,	636587,638720,639016,641017,641202,643760,
CG13367	FBtr0070121	X	+	644760	646386	644895	646198	2	644760,645989,	645913,646386,
Roc1a	FBtr0308651	X	+	647303	648597	647447	647923	2	647303,647702,	647637,648597,
Roc1a	FBtr0070122	X	+	647303	648148	647447	647923	3	647303,647609,647702,	647525,647637,648148,
Roc1a	FBtr0343564	X	+	647303	648597	647447	647923	3	647303,647609,647702,	647525,647637,648597,
CG5254	FBtr0070134	X	+	756185	758719	756335	758554	2	756185,757804,	756506,758719,
CG5254	FBtr0343759	X	+	750346	758719	757840	758554	3	750346,750793,757804,	750731,750855,758719,
CG5273	FBtr0070135	X	+	759593	761939	759798	761361	3	759593,759754,760681,	759685,760528,761939,
CG5273	FBtr0070136	X	+	759593	761939	759798	761361	3	759593,759775,760681,	759685,760528,761939,
CG5273	FBtr0070137	X	+	759593	761939	759798	761361	2	759593,760681,	760528,761939,
fz3	FBtr0070138	X	+	770025	783302	770228	783002	2	770025,781475,	770447,783302,
fz3	FBtr0112928	X	+	777733	783302	777796	783002	2	777733,781475,	778210,783302,
fz3	FBtr0345511	X	+	769944	784222	770228	783002	2	769944,781475,	770447,784222,
CG16989	FBtr0070140	X	+	793146	796354	793476	796299	1	793146,	796354,
CG16989	FBtr0343325	X	+	793146	797061	793476	796299	1	793146,	797061,
CG14635	FBtr0070142	X	+	844822	845297	844836	845196	1	844822,	845297,
CG13358	FBtr0290198	X	-	803423	804921	803920	804897	2	803423,804073,	804002,804921,
CG13359	FBtr0070145	X	-	801668	803470	801944	803426	1	801668,	803470,
Rbf	FBtr0070146	X	-	797089	801479	797476	800785	8	797089,797761,798277,799315,799710,800127,800377,800596,	797692,798142,799013,799647,800065,800316,800517,801479,
CG13360	FBtr0070147	X	-	787854	790089	788116	790014	3	787854,788591,789471,	788527,788903,790089,
RpL22	FBtr0070148	X	-	762559	765130	762724	765095	3	762559,764301,765083,	762991,764922,765130,
CG13361	FBtr0070149	X	-	752010	753653	752138	753653	2	752010,752313,	752235,753653,
CG13362	FBtr0070150	X	-	749240	751301	749825	751169	3	749240,750772,751151,	750714,750834,751301,
Hmt4-20	FBtr0070151	X	-	648482	656033	650049	654083	3	648482,653369,655379,	653238,654096,656033,
Hmt4-20	FBtr0308652	X	-	648890	654938	650049	654083	3	648890,653369,654864,	653238,654096,654938,
RpL36	FBtr0070155	X	-	628348	629483	628461	628873	3	628348,628750,629381,	628686,628878,629483,
RpL36	FBtr0070156	X	-	628348	629416	628461	628873	3	628348,628750,629327,	628686,628878,629416,
RpL36	FBtr0070157	X	-	628348	629416	628461	628873	3	628348,628750,629347,	628686,628878,629416,
RpL36	FBtr0070158	X	-	628348	629416	628461	628873	3	628348,628750,629290,	628686,628878,629416,
RpL36	FBtr0345321	X	-	628337	628894	628461	628873	2	628337,628750,	628686,628894,
CG13364	FBtr0070159	X	-	624756	625203	624895	625090	2	624756,625165,	625105,625203,
CG13365	FBtr0070160	X	-	620716	621215	620800	621145	1	620716,	621215,
CG13366	FBtr0070161	X	-	610548	620195	611251	615109	11	610548,611410,611750,612091,612281,612495,613846,614572,614773,619291,620038,	611341,611685,612033,612211,612433,613774,614023,614713,615512,619485,620195,
CG13366	FBtr0110791	X	-	610548	617582	611251	615541	10	610548,611410,611750,612091,612281,612495,613846,614572,614773,617374,	611341,611685,612033,612211,612433,613774,614023,614713,615743,617582,
CG13366	FBtr0339430	X	-	610548	617582	611251	615541	10	610548,611410,611750,612091,612281,612495,613846,614572,614773,617274,	611341,611685,612033,612211,612433,613774,614023,614713,615970,617582,
CG13366	FBtr0339431	X	-	610548	620195	611251	615109	11	610548,611410,611750,612091,612281,612495,613846,614572,614773,619291,620038,	611341,611685,612033,612208,612433,613774,614023,614713,615512,619485,620195,
CG13366	FBtr0339432	X	-	610548	619723	611251	615109	10	610548,611410,611750,612091,612281,612495,613846,614572,614773,619291,	611341,611685,612033,612211,612433,613774,614023,614713,615512,619723,
CG13366	FBtr0339433	X	-	610548	617582	611251	615541	10	610548,611410,611750,612091,612281,612495,613846,614572,614773,617274,	611341,611685,612033,612211,612433,613774,614023,614713,615693,617582,
CG13366	FBtr0339434	X	-	585080	620195	608448	615109	12	585080,608439,611410,611750,612091,612281,612495,613846,614572,614773,619291,620038,	585229,608514,611685,612033,612211,612433,613774,614023,614713,615512,619485,620195,
CG14634	FBtr0110804	X	+	862607	863200	862791	863073	2	862607,862735,	862658,863200,
CG11664	FBtr0070163	X	+	875731	876612	875731	876496	1	875731,	876612,
CG11663	FBtr0070164	X	+	894481	895200	894605	895064	2	894481,894602,	894517,895200,
CG11663	FBtr0310165	X	+	894483	895200	894605	895064	2	894483,894589,	894517,895200,
MED22	FBtr0070165	X	+	928138	928860	928215	928767	3	928138,928383,928549,	928327,928485,928860,
CG32815	FBtr0307181	X	+	933125	939424	933538	938012	4	933125,933424,934540,937940,	933330,934474,934681,939424,
CG32815	FBtr0345512	X	+	932465	939424	933538	938012	4	932465,933424,934540,937940,	933330,934474,934681,939424,
TRAM	FBtr0070167	X	+	935231	937822	936348	937455	2	935231,936329,	935838,937822,
TRAM	FBtr0070168	X	+	935425	937822	936348	937455	2	935425,936329,	935709,937822,
TRAM	FBtr0070169	X	+	935857	937822	936348	937455	2	935857,936329,	936260,937822,
TRAM	FBtr0307182	X	+	935579	937822	936348	937455	2	935579,936329,	935709,937822,
TRAM	FBtr0332589	X	+	935425	937822	936348	937455	3	935425,935580,936329,	935459,935709,937822,
mus81	FBtr0070170	X	+	941074	943229	941193	942474	1	941074,	943229,
CG18823	FBtr0070171	X	+	990517	991184	990581	990902	1	990517,	991184,
CG14631	FBtr0070172	X	+	1012034	1012624	1012112	1012511	1	1012034,	1012624,
CG3021	FBtr0070173	X	+	1026790	1028290	1026892	1028150	2	1026790,1027634,	1027546,1028290,
CG14629	FBtr0070179	X	+	1051524	1052631	1051539	1052499	1	1051524,	1052631,
CG14628	FBtr0070180	X	+	1145643	1146132	1145677	1146103	1	1145643,	1146132,
CG3655	FBtr0070181	X	-	1073905	1082439	1075502	1077438	4	1073905,1076432,1077209,1081036,	1076300,1077097,1077512,1082439,
CG3655	FBtr0113327	X	-	1073040	1134896	1075502	1077438	5	1073040,1076432,1077209,1102346,1134184,	1076300,1077097,1077512,1102401,1134896,
CG3655	FBtr0331339	X	-	1073905	1082439	1075403	1077438	4	1073905,1076432,1077209,1081036,	1076300,1077097,1077512,1082439,
CG3655	FBtr0331340	X	-	1073905	1134896	1075502	1077438	7	1073905,1076432,1077209,1088671,1102346,1119684,1134184,	1076300,1077097,1077512,1088765,1102401,1119785,1134896,
CDC45L	FBtr0070182	X	-	1028290	1030556	1028547	1030327	2	1028290,1029416,	1029364,1030556,
CG11638	FBtr0070183	X	-	1013983	1026703	1014906	1016523	5	1013983,1015139,1015468,1016520,1026513,	1015079,1015349,1016246,1016708,1026703,
TfIIA-S-2	FBtr0070184	X	-	1011100	1011643	1011140	1011545	2	1011100,1011473,	1011392,1011643,
CG3690	FBtr0070185	X	-	949051	951900	949429	951882	8	949051,949543,949732,949957,950363,950657,951196,951439,	949485,949671,949892,950250,950599,950839,951375,951900,
CG3690	FBtr0342734	X	-	948584	951900	949429	951882	8	948584,949543,949732,949957,950363,950657,951196,951439,	949485,949671,949892,950250,950599,950839,951375,951900,
CG3699	FBtr0070186	X	-	946661	947500	946728	947484	1	946661,	947500,
CG3703	FBtr0070187	X	-	942473	945773	942606	945546	3	942473,943301,944395,	942796,944096,945773,
CG3704	FBtr0070188	X	-	939169	940805	939463	940733	3	939169,939732,940151,	939676,940086,940805,
CG3706	FBtr0070189	X	-	930930	932475	931027	932362	1	930930,	932475,
CG3708	FBtr0331301	X	-	928797	930098	928895	929984	1	928797,	930098,
CG3713	FBtr0070195	X	-	846170	847157	846851	847103	1	846170,	847157,
CG3713	FBtr0310459	X	-	846657	847157	846851	847103	1	846657,	847157,
CG32814	FBtr0336688	X	-	1019794	1026700	1020529	1021587	3	1019794,1020891,1026513,	1020568,1021594,1026700,
CG11378	FBtr0070197	X	+	1171424	1172740	1171523	1172579	2	1171424,1171815,	1171698,1172740,
CG11378	FBtr0310611	X	+	1170827	1172740	1171523	1172579	3	1170827,1171269,1171815,	1171171,1171698,1172740,
CG11378	FBtr0345513	X	+	1171424	1173797	1171523	1172579	2	1171424,1171815,	1171698,1173797,
CG11379	FBtr0070198	X	+	1180164	1180947	1180263	1180869	1	1180164,	1180947,
CG11379	FBtr0342727	X	+	1180164	1181551	1180263	1180869	1	1180164,	1181551,
CG14627	FBtr0070199	X	+	1181619	1183349	1182101	1182914	2	1181619,1182101,	1181801,1183349,
CG14627	FBtr0310612	X	+	1181867	1183502	1182101	1182914	2	1181867,1182101,	1182030,1183502,
CG14626	FBtr0070200	X	+	1184777	1188585	1185084	1188508	3	1184777,1186758,1187850,	1185087,1187126,1188585,
CG11380	FBtr0070201	X	+	1191404	1196660	1191692	1195954	3	1191404,1194197,1194663,	1191713,1194595,1196660,
CG11380	FBtr0345506	X	+	1191307	1196660	1191692	1195954	3	1191307,1194197,1194663,	1191713,1194595,1196660,
CG14625	FBtr0070202	X	+	1199545	1203157	1199617	1202921	3	1199545,1200624,1200927,	1199671,1200847,1203157,
CG11381	FBtr0070203	X	+	1203776	1205433	1203861	1205226	2	1203776,1203933,	1203879,1205433,
CG14624	FBtr0070204	X	+	1206736	1207555	1206768	1207461	1	1206736,	1207555,
CG11382	FBtr0070205	X	+	1209969	1211853	1210096	1211614	1	1209969,	1211853,
CG11382	FBtr0342728	X	+	1209969	1211713	1210096	1211614	1	1209969,	1211713,
CG32812	FBtr0070206	X	+	1287289	1288945	1288045	1288723	2	1287289,1287991,	1287934,1288945,
CG32812	FBtr0342729	X	+	1287965	1288945	1288045	1288723	1	1287965,	1288945,
fs(1)N	FBtr0070207	X	+	1322512	1329438	1322573	1329275	7	1322512,1322772,1324867,1325054,1325243,1327068,1327337,	1322714,1324809,1324997,1325185,1327014,1327277,1329438,
Naa30A	FBtr0070209	X	+	1342105	1344770	1342491	1343943	3	1342105,1343289,1343778,	1343214,1343535,1344770,
Naa30A	FBtr0310619	X	+	1342406	1344770	1342491	1343943	4	1342406,1342586,1343289,1343778,	1342529,1343214,1343535,1344770,
Tsp2A	FBtr0070211	X	+	1346552	1348143	1347279	1348014	2	1346552,1347268,	1346679,1348143,
Tsp2A	FBtr0303284	X	+	1347084	1348143	1347279	1348014	2	1347084,1347268,	1347119,1348143,
CG11417	FBtr0070212	X	+	1354013	1356473	1354094	1356410	1	1354013,	1356473,
CG14770	FBtr0070213	X	+	1369248	1370176	1369359	1370053	2	1369248,1369612,	1369374,1370176,
ssx	FBtr0070215	X	+	1370579	1374677	1371307	1373115	6	1370579,1371230,1371450,1371914,1372085,1372460,	1370663,1371370,1371774,1372022,1372267,1374677,
ssx	FBtr0339772	X	+	1370579	1374677	1371307	1371990	6	1370579,1371230,1371450,1371873,1372085,1372460,	1370663,1371370,1371774,1372022,1372267,1374677,
ssx	FBtr0339773	X	+	1370579	1374677	1371307	1373351	7	1370579,1371230,1371450,1371914,1372085,1372460,1373157,	1370663,1371370,1371774,1372022,1372267,1373047,1374677,
ssx	FBtr0339774	X	+	1370579	1375257	1371307	1373115	6	1370579,1371230,1371450,1371914,1372085,1372460,	1370663,1371370,1371774,1372022,1372267,1375257,
AMPKalpha	FBtr0070216	X	+	1375535	1378857	1375908	1378165	3	1375535,1375861,1376695,	1375755,1376187,1378857,
AMPKalpha	FBtr0070217	X	+	1375535	1378896	1375908	1378165	2	1375535,1376695,	1376187,1378896,
AMPKalpha	FBtr0070218	X	+	1375535	1378896	1375908	1378165	3	1375535,1375869,1376695,	1375755,1376187,1378896,
CG32813	FBtr0070219	X	+	1380913	1392843	1389628	1391565	4	1380913,1385903,1389600,1390275,	1381126,1386362,1390057,1392843,
CG32813	FBtr0070222	X	+	1388567	1392843	1389628	1391565	4	1388567,1388896,1389600,1390275,	1388796,1389080,1390057,1392843,
CG32813	FBtr0342735	X	+	1385903	1392843	1389628	1391565	3	1385903,1389600,1390275,	1386362,1390057,1392843,
CG32813	FBtr0342736	X	+	1386721	1392843	1389628	1391565	3	1386721,1389600,1390275,	1386916,1390057,1392843,
CG32813	FBtr0342737	X	+	1384524	1392843	1389628	1391565	4	1384524,1385903,1389600,1390275,	1384625,1386362,1390057,1392843,
CG32813	FBtr0330317	X	+	1385903	1392843	1389628	1391565	3	1385903,1389600,1390248,	1386362,1390057,1392843,
CG32813	FBtr0330318	X	+	1380913	1392478	1389628	1391565	5	1380913,1385903,1386522,1389600,1390275,	1381126,1386362,1386916,1390057,1392478,
CG32813	FBtr0330319	X	+	1388567	1392843	1389628	1391565	3	1388567,1389600,1390275,	1388796,1390057,1392843,
CG32813	FBtr0330320	X	+	1388567	1392843	1389628	1391565	2	1388567,1390275,	1390057,1392843,
CG11448	FBtr0070225	X	+	1393053	1397337	1393543	1395375	4	1393053,1394223,1395097,1395245,	1394158,1394714,1395193,1397337,
CG11448	FBtr0332291	X	+	1393053	1397337	1393543	1395375	4	1393053,1394223,1395082,1395245,	1394158,1394714,1395193,1397337,
CG11448	FBtr0332292	X	+	1393053	1397337	1393543	1395685	5	1393053,1394223,1395097,1395245,1395552,	1394158,1394714,1395193,1395371,1397337,
Lrpprc2	FBtr0070230	X	-	1457174	1460617	1457278	1460558	2	1457174,1458262,	1458201,1460617,
CG14785	FBtr0070231	X	-	1455214	1457054	1455406	1456946	3	1455214,1455749,1456022,	1455695,1455949,1457054,
CG3719	FBtr0070233	X	-	1378884	1380480	1379075	1380323	2	1378884,1380137,	1379372,1380480,
png	FBtr0070234	X	-	1356487	1357601	1356657	1357533	1	1356487,	1357601,
CG12773	FBtr0070235	X	-	1349886	1353981	1350877	1353488	7	1349886,1351101,1351344,1351993,1352285,1352653,1353252,	1351037,1351280,1351926,1352228,1352487,1353198,1353981,
CG12773	FBtr0342738	X	-	1349622	1353981	1350877	1353488	7	1349622,1351101,1351344,1351993,1352285,1352653,1353252,	1351037,1351280,1351926,1352228,1352487,1353198,1353981,
CG12773	FBtr0332287	X	-	1349886	1353981	1350877	1353488	7	1349886,1351101,1351344,1351993,1352285,1352653,1353255,	1351037,1351280,1351926,1352228,1352487,1353198,1353981,
MTPAP	FBtr0070236	X	-	1344871	1349357	1345240	1349246	3	1344871,1348221,1349143,	1346120,1349077,1349357,
MTPAP	FBtr0070237	X	-	1344871	1346299	1345240	1346107	2	1344871,1346174,	1346120,1346299,
MTPAP	FBtr0332288	X	-	1344871	1349357	1345240	1349246	4	1344871,1345174,1348221,1349143,	1345098,1346120,1349077,1349357,
CG11409	FBtr0070238	X	-	1329517	1338222	1329790	1333696	3	1329517,1333502,1337899,	1333436,1333717,1338222,
CG11409	FBtr0342730	X	-	1329517	1341587	1329790	1333696	3	1329517,1333502,1341324,	1333436,1333717,1341587,
DAAM	FBtr0070239	X	-	1289716	1322362	1290445	1295054	12	1289716,1291404,1291625,1291843,1292051,1292320,1293079,1293317,1295009,1309858,1316074,1322199,	1291344,1291568,1291787,1291986,1292257,1293016,1293257,1294286,1295936,1309900,1316161,1322362,
DAAM	FBtr0070241	X	-	1289712	1294687	1290445	1294214	9	1289712,1291404,1291625,1291843,1292051,1292320,1293079,1293317,1294563,	1291344,1291568,1291787,1291986,1292257,1293016,1293257,1294286,1294687,
DAAM	FBtr0342731	X	-	1289716	1322362	1290445	1295054	11	1289716,1291404,1291625,1291843,1292051,1292320,1293079,1293317,1295009,1316074,1322199,	1291344,1291568,1291787,1291986,1292257,1293016,1293257,1294286,1295936,1316161,1322362,
DAAM	FBtr0310282	X	-	1289712	1304845	1290445	1295054	11	1289712,1291404,1291625,1291843,1292051,1292320,1293079,1293317,1295009,1304103,1304765,	1291344,1291568,1291787,1291986,1292257,1293016,1293257,1294286,1295936,1304360,1304845,
DAAM	FBtr0310283	X	-	1289712	1304845	1290445	1295054	10	1289712,1291404,1291625,1291843,1292051,1292320,1293079,1293317,1295009,1304765,	1291344,1291568,1291787,1291986,1292257,1293016,1293257,1294286,1295936,1304845,
DAAM	FBtr0303264	X	-	1289716	1308472	1290445	1308123	10	1289716,1291404,1291625,1291843,1292051,1292320,1293079,1293317,1295009,1308075,	1291344,1291568,1291787,1291986,1292257,1293016,1293257,1294286,1295936,1308472,
CG32811	FBtr0302877	X	-	1297983	1298387	1298097	1298331	1	1297983,	1298387,
Atf3	FBtr0070244	X	-	1242739	1275284	1246514	1251597	5	1242739,1251171,1251339,1259958,1274425,	1248008,1251261,1252096,1260008,1275284,
Atf3	FBtr0330391	X	-	1242739	1275284	1246289	1251597	5	1242739,1251171,1251339,1259958,1274425,	1248008,1251261,1252096,1260008,1275284,
Atf3	FBtr0345507	X	-	1242739	1275284	1246514	1251597	4	1242739,1251171,1251339,1274425,	1248008,1251261,1252096,1275284,
CG11403	FBtr0070245	X	-	1236872	1239884	1237074	1239782	3	1236872,1237765,1238027,	1237707,1237963,1239884,
CG11398	FBtr0070250	X	-	1213519	1215156	1213938	1215078	2	1213519,1214942,	1214792,1215156,
CG11398	FBtr0345522	X	-	1211988	1215156	1213938	1215078	2	1211988,1214942,	1214792,1215156,
CG11384	FBtr0070251	X	-	1173876	1176035	1174244	1176011	1	1173876,	1176035,
eIF4E7	FBtr0070252	X	-	1158598	1162389	1158815	1160105	2	1158598,1162285,	1160132,1162389,
CG14777	FBtr0070253	X	+	1466748	1468692	1467810	1468617	5	1466748,1467802,1468051,1468250,1468446,	1466933,1467964,1468185,1468382,1468692,
CG14777	FBtr0339576	X	+	1467492	1468692	1467810	1468617	5	1467492,1467696,1468051,1468250,1468446,	1467617,1467964,1468185,1468382,1468692,
CG14777	FBtr0339577	X	+	1466748	1468692	1467810	1468617	5	1466748,1467802,1468051,1468250,1468446,	1466929,1467964,1468185,1468382,1468692,
CG14777	FBtr0300352	X	+	1467492	1468692	1467810	1468617	5	1467492,1467802,1468051,1468250,1468446,	1467617,1467964,1468185,1468382,1468692,
CG14777	FBtr0345508	X	+	1466133	1468692	1467810	1468617	5	1466133,1467802,1468051,1468250,1468446,	1466933,1467964,1468185,1468382,1468692,
CG14778	FBtr0070254	X	+	1467492	1470614	1469817	1470560	5	1467492,1469804,1470014,1470156,1470401,	1467617,1469953,1470097,1470339,1470614,
CG14780	FBtr0070257	X	+	1472521	1473727	1472565	1473598	3	1472521,1472875,1473235,	1472816,1473170,1473727,
rush	FBtr0070259	X	+	1478551	1481420	1479238	1480189	2	1478551,1481007,	1480220,1481420,
rush	FBtr0339589	X	+	1478600	1481420	1479238	1480189	2	1478600,1481007,	1480859,1481420,
inc	FBtr0070260	X	+	1513069	1517615	1513462	1515390	5	1513069,1514482,1514726,1514856,1515377,	1513648,1514668,1514792,1515041,1517615,
inc	FBtr0339591	X	+	1483478	1517615	1513462	1515390	7	1483478,1510753,1512064,1514482,1514726,1514856,1515377,	1483558,1511100,1513648,1514668,1514792,1515041,1517615,
inc	FBtr0339590	X	+	1513069	1517137	1513462	1515390	5	1513069,1514482,1514726,1514856,1515377,	1513648,1514668,1514792,1515041,1517137,
dor	FBtr0070269	X	+	1665051	1668451	1665122	1668370	5	1665051,1665473,1666186,1667673,1667887,	1665411,1666132,1667612,1667825,1668451,
hfw	FBtr0070270	X	+	1669569	1673110	1669919	1672756	4	1669569,1670815,1671786,1672363,	1669937,1671729,1672297,1673110,
hfw	FBtr0333115	X	+	1669569	1673608	1669919	1672756	4	1669569,1670815,1671786,1672363,	1669937,1671729,1672297,1673608,
CG14797	FBtr0273400	X	+	1683246	1684891	1683744	1684456	4	1683246,1683320,1683828,1684077,	1683266,1683760,1684024,1684891,
CG14797	FBtr0308320	X	+	1681565	1684891	1683669	1684456	4	1681565,1683320,1683828,1684077,	1683266,1683760,1684024,1684891,
b6	FBtr0070272	X	+	1686623	1690187	1686776	1689878	5	1686623,1688480,1688648,1688901,1689179,	1687317,1688574,1688769,1689123,1690187,
Scgdelta	FBtr0070277	X	-	1745877	1754065	1746390	1750413	6	1745877,1746686,1748031,1749696,1749894,1753715,	1746579,1746810,1748293,1749817,1750484,1754065,
Scgdelta	FBtr0302174	X	-	1735944	1754065	1746390	1750413	7	1735944,1746273,1746686,1748031,1749696,1749894,1753721,	1737163,1746579,1746810,1748293,1749817,1750484,1754065,
Scgdelta	FBtr0302175	X	-	1745877	1751021	1746390	1750413	5	1745877,1746686,1748031,1749696,1749894,	1746579,1746810,1748293,1749817,1751021,
Scgdelta	FBtr0345509	X	-	1735944	1754065	1746390	1750413	7	1735944,1746273,1746686,1748031,1749696,1749894,1753715,	1737163,1746579,1746810,1748293,1749817,1750484,1754065,
CG3795	FBtr0070278	X	-	1708937	1710182	1709088	1710136	3	1708937,1709504,1709840,	1709439,1709775,1710182,
CG3795	FBtr0344154	X	-	1708805	1710182	1709088	1710136	3	1708805,1709504,1709840,	1709439,1709775,1710182,
a6	FBtr0070279	X	-	1693614	1695889	1694242	1695472	2	1693614,1695539,	1695474,1695889,
a6	FBtr0330407	X	-	1693614	1695889	1694242	1695472	2	1693614,1695531,	1695474,1695889,
a6	FBtr0333116	X	-	1693614	1695889	1694242	1695472	3	1693614,1694121,1695539,	1693958,1695474,1695889,
CG3740	FBtr0070283	X	-	1668405	1669297	1668523	1669009	2	1668405,1668807,	1668744,1669297,
Mur2B	FBtr0070284	X	-	1552278	1618155	1552390	1558172	8	1552278,1552610,1554667,1557658,1557914,1584140,1604735,1618031,	1552527,1554563,1557593,1557772,1558791,1584255,1604788,1618155,
Mur2B	FBtr0343517	X	-	1552278	1668788	1552390	1558172	9	1552278,1552610,1554667,1557658,1557914,1584140,1604735,1664117,1668492,	1552527,1554563,1557593,1557772,1558791,1584255,1604788,1664306,1668788,
Mur2B	FBtr0303587	X	-	1523553	1618155	1524307	1558172	8	1523553,1552610,1554667,1557658,1557914,1584140,1604735,1618031,	1524318,1552736,1557593,1557772,1558791,1584255,1604788,1618155,
CG14795	FBtr0070285	X	-	1512226	1512803	1512295	1512766	3	1512226,1512412,1512660,	1512357,1512595,1512803,
sta	FBtr0070289	X	-	1481796	1483292	1481886	1482891	3	1481796,1482672,1483110,	1482480,1482915,1483292,
sta	FBtr0070290	X	-	1481796	1483413	1481886	1482891	3	1481796,1482672,1483257,	1482480,1482915,1483413,
sta	FBtr0339593	X	-	1481796	1483023	1481886	1482891	2	1481796,1482672,	1482480,1483023,
sta	FBtr0339594	X	-	1481796	1483292	1481886	1482891	3	1481796,1482672,1483131,	1482480,1482915,1483292,
snoRNA:M	FBtr0070292	X	-	1482491	1482590	1482590	1482590	1	1482491,	1482590,
Rab27	FBtr0070293	X	-	1473883	1476974	1473976	1476312	3	1473883,1474674,1476255,	1474510,1474794,1476974,
Rab27	FBtr0070294	X	-	1473883	1476974	1473976	1474833	3	1473883,1474674,1476255,	1474510,1474892,1476974,
CG32808	FBtr0070295	X	-	1468692	1469817	1468729	1469646	2	1468692,1469160,	1469098,1469817,
O-fut2	FBtr0070296	X	-	1464362	1465996	1464506	1465979	1	1464362,	1465996,
CG14787	FBtr0070298	X	-	1460806	1461676	1460862	1461645	1	1460806,	1461676,
CG32806	FBtr0070301	X	+	1789565	1790418	1789665	1790333	2	1789565,1789729,	1789679,1790418,
MED18	FBtr0070308	X	+	1865908	1866887	1866013	1866804	3	1865908,1866208,1866562,	1866138,1866495,1866887,
MED18	FBtr0114454	X	+	1865908	1866887	1866013	1866213	3	1865908,1866185,1866562,	1866138,1866495,1866887,
CG14803	FBtr0070310	X	+	1868869	1872408	1868922	1872351	3	1868869,1869297,1869943,	1869242,1869878,1872408,
CG14803	FBtr0339600	X	+	1868869	1872408	1868922	1872351	3	1868869,1869297,1869943,	1869227,1869878,1872408,
Vps26	FBtr0070311	X	+	1873852	1876474	1874137	1875653	2	1873852,1874360,	1874281,1876474,
CG14805	FBtr0070312	X	+	1877316	1879077	1877426	1879004	2	1877316,1878254,	1878197,1879077,
CG14806	FBtr0070313	X	+	1880281	1881432	1880572	1881235	3	1880281,1880682,1881019,	1880623,1880946,1881432,
CG14806	FBtr0331384	X	+	1880530	1881432	1880572	1881235	3	1880530,1880682,1881019,	1880623,1880946,1881432,
mRpL16	FBtr0070314	X	+	1890255	1891275	1890346	1891229	3	1890255,1890477,1890612,	1890395,1890543,1891275,
mRpL16	FBtr0332579	X	+	1890255	1891482	1890346	1891229	3	1890255,1890477,1890612,	1890395,1890543,1891482,
mip130	FBtr0070315	X	+	1908238	1920318	1908352	1919934	2	1908238,1916976,	1908355,1920318,
Rbcn-3B	FBtr0070316	X	+	1908919	1916174	1910756	1915334	2	1908919,1910640,	1909450,1916174,
Rbcn-3B	FBtr0344155	X	+	1908919	1916825	1910756	1915334	2	1908919,1910640,	1909450,1916825,
Ocrl	FBtr0070317	X	+	1922980	1927524	1923757	1927166	9	1922980,1924098,1924527,1924850,1925102,1925502,1926445,1926693,1926978,	1923865,1924285,1924789,1925036,1925435,1926379,1926632,1926918,1927524,
Ocrl	FBtr0332586	X	+	1922980	1927524	1923757	1927166	10	1922980,1923146,1924098,1924527,1924850,1925102,1925502,1926445,1926693,1926978,	1923077,1923865,1924285,1924789,1925036,1925435,1926379,1926632,1926918,1927524,
CG11596	FBtr0070320	X	+	1928171	1930510	1928364	1930193	6	1928171,1928333,1929000,1929243,1929453,1929772,	1928265,1928580,1929170,1929384,1929711,1930510,
CG11596	FBtr0070318	X	+	1927682	1930510	1927785	1930193	6	1927682,1928333,1929000,1929243,1929453,1929772,	1927919,1928580,1929170,1929384,1929711,1930510,
CG11596	FBtr0070319	X	+	1927682	1930517	1927785	1930193	6	1927682,1928333,1929051,1929243,1929453,1929772,	1927919,1928580,1929170,1929384,1929711,1930517,
CG11596	FBtr0332587	X	+	1928343	1930510	1928364	1930193	5	1928343,1929000,1929243,1929453,1929772,	1928580,1929170,1929384,1929711,1930510,
CG11596	FBtr0332588	X	+	1927682	1930510	1928364	1930193	6	1927682,1928333,1929000,1929243,1929453,1929772,	1927893,1928580,1929170,1929384,1929711,1930510,
CG3587	FBtr0070321	X	+	1940306	1941536	1940386	1941411	3	1940306,1940709,1941123,	1940651,1941056,1941536,
CG4194	FBtr0070328	X	+	2068591	2069688	2068606	2069401	1	2068591,	2069688,
Rtca	FBtr0070330	X	+	2072412	2074890	2073710	2074796	2	2072412,2073133,	2072725,2074890,
Rtca	FBtr0344156	X	+	2072412	2074890	2073710	2074796	2	2072412,2073133,	2072697,2074890,
CG4045	FBtr0070331	X	-	2074794	2075900	2074866	2075820	4	2074794,2075037,2075206,2075668,	2074971,2075139,2075618,2075900,
CG4199	FBtr0070334	X	-	2066434	2072065	2066708	2071426	3	2066434,2071359,2071839,	2068423,2071580,2072065,
CG4199	FBtr0070335	X	-	2066434	2071836	2066708	2071426	2	2066434,2071359,	2068423,2071836,
CG4199	FBtr0070336	X	-	2066434	2071799	2066708	2071426	3	2066434,2071359,2071638,	2068423,2071580,2071799,
CG4199	FBtr0070337	X	-	2066434	2070574	2066708	2068367	2	2066434,2070466,	2068423,2070574,
CG4199	FBtr0300254	X	-	2066434	2073483	2066708	2071426	3	2066434,2071359,2073376,	2068423,2071580,2073483,
CG4199	FBtr0300255	X	-	2066434	2073427	2066708	2071426	3	2066434,2071359,2073116,	2068423,2071580,2073427,
CG4199	FBtr0302435	X	-	2066434	2072695	2066708	2071426	3	2066434,2071359,2072549,	2068423,2071580,2072695,
CG14054	FBtr0070338	X	-	2065272	2066359	2065453	2066238	4	2065272,2065757,2065944,2066148,	2065703,2065891,2066088,2066359,
CG4281	FBtr0070339	X	-	2062312	2065142	2062734	2064991	4	2062312,2062946,2064546,2064873,	2062891,2064488,2064820,2065142,
Sik2	FBtr0070340	X	-	2055309	2061915	2055917	2060713	9	2055309,2056119,2057828,2057983,2058320,2059474,2059964,2060098,2061621,	2056025,2057767,2057923,2058265,2059418,2059761,2060028,2060844,2061915,
moody	FBtr0070341	X	-	2044291	2048395	2045134	2047646	5	2044291,2046015,2047050,2047557,2048311,	2045949,2046983,2047191,2047647,2048395,
moody	FBtr0303043	X	-	2044291	2050120	2045134	2047646	5	2044291,2046015,2047050,2047557,2049195,	2045949,2046983,2047191,2047647,2050120,
moody	FBtr0303044	X	-	2044291	2048395	2045243	2047646	5	2044291,2046015,2047050,2047557,2048311,	2045947,2046983,2047191,2047647,2048395,
moody	FBtr0303045	X	-	2044291	2050120	2045243	2047646	5	2044291,2046015,2047050,2047557,2049195,	2045947,2046983,2047191,2047647,2050120,
moody	FBtr0310288	X	-	2044291	2048395	2045134	2047646	5	2044291,2046015,2047050,2047557,2048315,	2045949,2046983,2047191,2047647,2048395,
moody	FBtr0310289	X	-	2044291	2048395	2045134	2047646	5	2044291,2046015,2047050,2047557,2048238,	2045949,2046983,2047191,2047647,2048395,
CG4325	FBtr0070342	X	-	2043043	2043818	2043058	2043727	2	2043043,2043605,	2043413,2043818,
CG4325	FBtr0310443	X	-	2042729	2043818	2043058	2043727	2	2042729,2043605,	2043413,2043818,
Actn	FBtr0070345	X	-	2023821	2042311	2025540	2035068	10	2023821,2025774,2027283,2027520,2027934,2029774,2030214,2030442,2034954,2042046,	2025699,2026909,2027462,2027871,2028027,2029926,2030368,2030859,2035198,2042311,
Actn	FBtr0070343	X	-	2025115	2042311	2025540	2035068	10	2025115,2025774,2027283,2027520,2027934,2029840,2030214,2030442,2034954,2042046,	2025699,2026909,2027462,2027871,2028027,2029926,2030368,2030859,2035201,2042311,
Actn	FBtr0070344	X	-	2025115	2042311	2025540	2035068	10	2025115,2025774,2027283,2027520,2027934,2028664,2030214,2030442,2034954,2042046,	2025699,2026909,2027462,2027871,2028027,2028750,2030368,2030859,2035201,2042311,
Actn	FBtr0303048	X	-	2025115	2036466	2025540	2035068	10	2025115,2025774,2027283,2027520,2027934,2029840,2030214,2030442,2034954,2036406,	2025699,2026909,2027462,2027871,2028027,2029926,2030368,2030859,2035201,2036466,
Actn	FBtr0310657	X	-	2024755	2042311	2025540	2035068	11	2024755,2025774,2027183,2027283,2027520,2027934,2028664,2030214,2030442,2034954,2042046,	2025699,2026909,2027189,2027462,2027871,2028027,2028750,2030368,2030859,2035201,2042311,
Actn	FBtr0310658	X	-	2025115	2036466	2025540	2035068	10	2025115,2025774,2027283,2027520,2027934,2029774,2030214,2030442,2034954,2036406,	2025699,2026909,2027462,2027871,2028027,2029926,2030368,2030859,2035198,2036466,
Actn	FBtr0310659	X	-	2025115	2036619	2025540	2035068	10	2025115,2025774,2027283,2027520,2027934,2029774,2030214,2030442,2034954,2036580,	2025699,2026909,2027462,2027871,2028027,2029926,2030368,2030859,2035201,2036619,
Actn	FBtr0333801	X	-	2025115	2036466	2025540	2035068	10	2025115,2025774,2027283,2027520,2027934,2029840,2030214,2030442,2034954,2036406,	2025699,2026909,2027462,2027871,2028027,2029926,2030368,2030859,2035411,2036466,
Actn	FBtr0333802	X	-	2025115	2036466	2025540	2035068	10	2025115,2025774,2027283,2027520,2027934,2029774,2030214,2030442,2034954,2036406,	2025699,2026909,2027462,2027871,2028027,2029926,2030368,2030859,2035195,2036466,
usp	FBtr0070346	X	-	2038797	2041312	2039386	2040913	1	2038797,	2041312,
usp	FBtr0333803	X	-	2038797	2042311	2039386	2040913	3	2038797,2041460,2042046,	2041386,2041644,2042311,
PIG-K	FBtr0070347	X	-	2007910	2009364	2007977	2009296	5	2007910,2008128,2008350,2008513,2008709,	2008068,2008289,2008461,2008631,2009364,
CG3857	FBtr0070349	X	-	1937699	1940040	1938490	1939954	1	1937699,	1940040,
eIF2Bepsilon	FBtr0070350	X	-	1920315	1922874	1920551	1922823	5	1920315,1920828,1921180,1922542,1922730,	1920767,1921115,1922469,1922667,1922874,
eIF2Bepsilon	FBtr0070351	X	-	1920165	1922874	1920551	1922823	5	1920165,1920828,1921180,1922542,1922730,	1920767,1921115,1922469,1922667,1922874,
Edem1	FBtr0070352	X	-	1903703	1908827	1904540	1907619	5	1903703,1904492,1906305,1907494,1908349,	1904281,1906235,1907434,1907817,1908827,
Edem1	FBtr0070353	X	-	1904321	1908270	1904540	1907619	4	1904321,1906305,1907494,1908244,	1906235,1907434,1907646,1908270,
Edem1	FBtr0070354	X	-	1904321	1908121	1904540	1907619	3	1904321,1906305,1907494,	1906235,1907434,1908121,
Edem1	FBtr0332580	X	-	1903703	1907979	1904211	1907619	4	1903703,1904544,1906305,1907494,	1904281,1906235,1907434,1907979,
Edem1	FBtr0305583	X	-	1903703	1907979	1904540	1907619	4	1903703,1904492,1906305,1907494,	1904281,1906235,1907434,1907979,
CG32801	FBtr0070355	X	-	1902081	1903177	1902151	1902787	2	1902081,1902621,	1902462,1903177,
trr	FBtr0070362	X	-	1881312	1889950	1882155	1889775	7	1881312,1882318,1882555,1882741,1883416,1884006,1889357,	1882248,1882501,1882685,1883337,1883941,1889294,1889950,
trr	FBtr0070363	X	-	1881312	1889950	1882155	1889775	6	1881312,1882318,1882555,1882741,1883416,1884006,	1882248,1882501,1882685,1883337,1883941,1889950,
CG14818	FBtr0070364	X	-	1879018	1879580	1879138	1879490	2	1879018,1879411,	1879350,1879580,
CG14818	FBtr0331385	X	-	1879018	1879774	1879138	1879490	3	1879018,1879411,1879655,	1879350,1879558,1879774,
CG14817	FBtr0070365	X	-	1876705	1877270	1876761	1877139	2	1876705,1876968,	1876911,1877270,
CG14817	FBtr0345510	X	-	1876293	1877270	1876761	1877139	2	1876293,1876968,	1876911,1877270,
Pgam5	FBtr0070366	X	-	1872399	1873565	1872594	1873530	2	1872399,1872972,	1872906,1873565,
Pgam5	FBtr0339601	X	-	1872399	1873565	1872594	1873530	2	1872399,1872972,	1872903,1873565,
Pex5	FBtr0070367	X	-	1866831	1869061	1867007	1868924	2	1866831,1868786,	1868714,1869061,
Pex5	FBtr0070368	X	-	1866831	1868803	1867007	1868687	1	1866831,	1868803,
CG14814	FBtr0070369	X	-	1862134	1865835	1862327	1865736	5	1862134,1862702,1863026,1863768,1864169,	1862643,1862960,1863705,1864107,1865835,
CG14814	FBtr0070370	X	-	1862134	1865835	1862327	1865736	6	1862134,1862702,1863026,1863768,1864169,1865688,	1862643,1862960,1863705,1864107,1865622,1865835,
CG14814	FBtr0339494	X	-	1862008	1865835	1862327	1865736	6	1862008,1862702,1863026,1863768,1864169,1865688,	1862643,1862960,1863705,1864107,1865622,1865835,
deltaCOP	FBtr0070371	X	-	1859140	1861790	1859518	1861597	8	1859140,1859870,1860056,1860426,1860685,1861155,1861445,1861594,	1859813,1859982,1860370,1860624,1861098,1861379,1861485,1861790,
deltaCOP	FBtr0301926	X	-	1859140	1861790	1859518	1861597	8	1859140,1859870,1860056,1860426,1860685,1861155,1861445,1861594,	1859813,1859982,1860370,1860621,1861098,1861379,1861485,1861790,
CG14812	FBtr0070372	X	-	1857970	1858971	1858318	1858902	4	1857970,1858560,1858735,1858867,	1858406,1858678,1858797,1858971,
CG14812	FBtr0333511	X	-	1857888	1858971	1858318	1858902	4	1857888,1858560,1858735,1858867,	1858406,1858678,1858797,1858971,
CG14811	FBtr0309970	X	-	1821468	1822381	1821499	1822277	2	1821468,1822235,	1822171,1822381,
CG4025	FBtr0070375	X	+	2076965	2078455	2077082	2078073	4	2076965,2077217,2077451,2077907,	2077147,2077339,2077839,2078455,
Unc-76	FBtr0070376	X	+	2080609	2093093	2081105	2092044	5	2080609,2090968,2091517,2091801,2091961,	2081659,2091450,2091733,2091891,2093093,
Unc-76	FBtr0070377	X	+	2080609	2093093	2081105	2092044	6	2080609,2080744,2090968,2091517,2091801,2091961,	2080634,2081659,2091450,2091733,2091891,2093093,
Unc-76	FBtr0333754	X	+	2080609	2093948	2081105	2092044	5	2080609,2090968,2091517,2091801,2091961,	2081659,2091450,2091733,2091891,2093948,
Unc-76	FBtr0333755	X	+	2089335	2093093	2090969	2092044	5	2089335,2090968,2091517,2091801,2091961,	2089606,2091450,2091733,2091891,2093093,
csw	FBtr0070378	X	+	2094233	2113664	2094404	2111801	11	2094233,2095009,2095269,2108379,2109234,2109482,2109728,2110744,2110949,2111204,2111703,	2094418,2095197,2095396,2108542,2109414,2109600,2110666,2110835,2111139,2111623,2113664,
csw	FBtr0070379	X	+	2102288	2115701	2103146	2111733	8	2102288,2108379,2109234,2109482,2109728,2110744,2110949,2111204,	2103775,2108542,2109414,2109600,2110666,2110835,2111139,2115701,
csw	FBtr0070380	X	+	2108248	2113664	2108527	2111801	9	2108248,2108379,2109234,2109482,2109728,2110744,2110949,2111204,2111703,	2108294,2108542,2109414,2109600,2110666,2110835,2111139,2111623,2113664,
csw	FBtr0333260	X	+	2094233	2115701	2094767	2111801	11	2094233,2095009,2095269,2108379,2109234,2109482,2109728,2110744,2110949,2111204,2111703,	2094940,2095197,2095396,2108542,2109414,2109600,2110666,2110835,2111139,2111623,2115701,
D2hgdh	FBtr0070381	X	+	2141488	2144937	2143056	2144860	5	2141488,2142991,2143310,2143526,2144286,	2141606,2143248,2143452,2144220,2144937,
D2hgdh	FBtr0070382	X	+	2141488	2144937	2143056	2144860	6	2141488,2141898,2142991,2143310,2143526,2144286,	2141606,2142002,2143248,2143452,2144220,2144937,
D2hgdh	FBtr0070383	X	+	2142686	2144937	2143056	2144860	5	2142686,2142991,2143310,2143526,2144286,	2142929,2143248,2143452,2144220,2144937,
Pgd	FBtr0070384	X	+	2145135	2148566	2145406	2148388	3	2145135,2145489,2147174,	2145414,2145713,2148566,
Pgd	FBtr0331410	X	+	2145362	2148566	2145406	2148388	3	2145362,2145489,2147174,	2145414,2145713,2148566,
CG3630	FBtr0070385	X	+	2166808	2172281	2168188	2171928	4	2166808,2168068,2170788,2171154,	2167167,2168233,2171085,2172281,
CG3630	FBtr0310076	X	+	2166808	2172281	2170815	2171928	3	2166808,2170788,2171154,	2167167,2171085,2172281,
CG3630	FBtr0310500	X	+	2166808	2172281	2168188	2171928	5	2166808,2167004,2168068,2170788,2171154,	2166842,2167167,2168233,2171085,2172281,
CG3630	FBtr0310501	X	+	2162195	2172281	2168188	2171928	4	2162195,2168068,2170788,2171154,	2162278,2168233,2171085,2172281,
ND-B14.5A	FBtr0070386	X	+	2172525	2173137	2172642	2173054	2	2172525,2172805,	2172705,2173137,
ND-B14.5A	FBtr0343049	X	+	2172525	2173432	2172642	2173054	2	2172525,2172805,	2172705,2173432,
Cyp4d2	FBtr0070387	X	+	2176890	2178728	2176906	2178668	5	2176890,2177150,2177593,2177720,2178336,	2177063,2177537,2177663,2178280,2178728,
Cyp4d2	FBtr0345609	X	+	2176005	2178728	2176906	2178668	5	2176005,2177150,2177593,2177720,2178336,	2177063,2177537,2177663,2178280,2178728,
Cyp4ae1	FBtr0070388	X	+	2179006	2180998	2179096	2180757	4	2179006,2179316,2179825,2180419,	2179262,2179770,2180358,2180998,
pn	FBtr0070389	X	+	2181210	2182916	2181299	2182585	2	2181210,2181415,	2181347,2182916,
CG17776	FBtr0070390	X	+	2184886	2185258	2184964	2185177	1	2184886,	2185258,
CG17776	FBtr0345607	X	+	2184724	2185258	2184964	2185177	1	2184724,	2185258,
CG17777	FBtr0290085	X	+	2186854	2187622	2186928	2187468	2	2186854,2187147,	2186940,2187622,
CG17777	FBtr0342764	X	+	2186854	2187741	2186928	2187468	2	2186854,2187147,	2186940,2187741,
CG3457	FBtr0070392	X	+	2187819	2188710	2187896	2188475	1	2187819,	2188710,
CG3457	FBtr0345608	X	+	2187819	2188919	2187896	2188475	1	2187819,	2188919,
Mct1	FBtr0070393	X	+	2194580	2205373	2198801	2204928	9	2194580,2198631,2199819,2200004,2200674,2200935,2204106,2204508,2204764,	2195039,2198943,2199939,2200606,2200869,2201061,2204437,2204709,2205373,
Mct1	FBtr0342765	X	+	2189187	2205373	2198801	2204928	9	2189187,2198631,2199819,2200004,2200674,2200935,2204106,2204508,2204764,	2189429,2198943,2199939,2200606,2200869,2201061,2204437,2204709,2205373,
CG14052	FBtr0332380	X	+	2223753	2224969	2223850	2224665	3	2223753,2223937,2224259,	2223868,2224005,2224969,
pcx	FBtr0342766	X	+	2225295	2238045	2225710	2236595	10	2225295,2225905,2226281,2227321,2230389,2231997,2232219,2232679,2233082,2235578,	2225863,2226227,2227232,2230333,2231847,2232158,2232619,2233026,2235515,2238045,
pcx	FBtr0344153	X	+	2225295	2237961	2225710	2236595	10	2225295,2225917,2226281,2227321,2230389,2231997,2232219,2232679,2233082,2235578,	2225863,2226227,2227232,2230333,2231847,2232158,2232619,2233026,2235515,2237961,
pcx	FBtr0332381	X	+	2225295	2238045	2225710	2236595	10	2225295,2225917,2226281,2227321,2230389,2231997,2232219,2232679,2233082,2235578,	2225863,2226227,2227232,2230333,2231847,2232158,2232619,2233026,2235515,2238045,
fs(1)K10	FBtr0070396	X	+	2242137	2246041	2242308	2244552	2	2242137,2244456,	2243604,2246041,
Or2a	FBtr0070397	X	+	2246230	2247567	2246230	2247494	2	2246230,2247443,	2247373,2247567,
CG3071	FBtr0070398	X	+	2262836	2264825	2262895	2264571	2	2262836,2263056,	2262988,2264825,
CG2854	FBtr0070399	X	+	2327127	2328941	2327206	2328853	2	2327127,2327779,	2327608,2328941,
lncRNA:CR33218	FBtr0308931	X	+	2330158	2330826	2330826	2330826	2	2330158,2330412,	2330355,2330826,
lncRNA:CR33218	FBtr0308932	X	+	2330158	2330826	2330826	2330826	2	2330158,2330505,	2330355,2330826,
Raf	FBtr0070401	X	+	2340297	2343870	2340885	2343431	5	2340297,2341177,2342203,2342412,2342851,	2341048,2342139,2342344,2342786,2343870,
Raf	FBtr0344007	X	+	2295465	2343870	2340885	2343431	7	2295465,2296153,2339990,2341177,2342203,2342412,2342851,	2295958,2296353,2341048,2342139,2342344,2342786,2343870,
CG2841	FBtr0070402	X	-	2345265	2354268	2345533	2349399	4	2345265,2348944,2349341,2354186,	2348877,2349247,2349613,2354268,
CG2841	FBtr0070403	X	-	2344948	2354268	2345533	2349399	4	2344948,2348944,2349341,2353703,	2348877,2349247,2349613,2354268,
CG2841	FBtr0070404	X	-	2344948	2349875	2345533	2349399	4	2344948,2348944,2349341,2349780,	2348877,2349247,2349613,2349875,
CG2841	FBtr0307284	X	-	2344948	2366356	2345533	2349399	4	2344948,2348944,2349341,2365905,	2348877,2349247,2349613,2366356,
CG2841	FBtr0307285	X	-	2345265	2354726	2345533	2349399	4	2345265,2348944,2349341,2354706,	2348877,2349247,2349613,2354726,
CG2841	FBtr0343597	X	-	2345265	2366356	2345533	2349399	4	2345265,2348944,2349326,2365905,	2348877,2349247,2349613,2366356,
mRpL14	FBtr0070405	X	-	2343996	2344649	2344049	2344535	1	2343996,	2344649,
mRpL14	FBtr0333730	X	-	2343996	2344649	2344049	2344535	2	2343996,2344615,	2344559,2344649,
Ilp6	FBtr0070406	X	-	2331492	2334658	2331737	2332139	3	2331492,2331925,2333319,	2331847,2332139,2334658,
Ilp6	FBtr0303997	X	-	2331492	2332408	2331737	2332139	3	2331492,2331925,2332343,	2331847,2332139,2332408,
Ilp6	FBtr0303998	X	-	2331492	2332910	2331737	2332139	3	2331492,2331925,2332538,	2331847,2332139,2332910,
Ilp6	FBtr0333731	X	-	2331492	2332408	2331737	2332139	3	2331492,2331925,2332275,	2331847,2332139,2332408,
CG14050	FBtr0070407	X	-	2324747	2325784	2324825	2325690	2	2324747,2325390,	2325305,2325784,
CG14050	FBtr0308937	X	-	2324747	2326217	2324825	2325690	2	2324747,2325390,	2325305,2326217,
CG2865	FBtr0070408	X	-	2281525	2293411	2281577	2292689	2	2281525,2292324,	2282517,2293411,
CG2865	FBtr0332962	X	-	2278030	2293411	2281577	2292689	3	2278030,2292324,2293352,	2282517,2293293,2293411,
CG2918	FBtr0070411	X	-	2271284	2275068	2271490	2274336	3	2271284,2274025,2274874,	2273951,2274339,2275068,
CG2918	FBtr0300792	X	-	2271007	2274778	2271490	2274336	3	2271007,2274025,2274649,	2273951,2274339,2274778,
CG2924	FBtr0070412	X	-	2264990	2270761	2265784	2269099	9	2264990,2265876,2266035,2266247,2266596,2266819,2267176,2268937,2270698,	2265816,2265955,2266184,2266539,2266671,2267107,2267293,2269704,2270761,
CG2924	FBtr0346648	X	-	2264656	2270761	2265784	2269099	10	2264656,2265547,2265876,2266035,2266247,2266596,2266819,2267176,2268937,2270698,	2265485,2265816,2265955,2266184,2266539,2266671,2267107,2267293,2269704,2270761,
CG2924	FBtr0300793	X	-	2264990	2270761	2265784	2269099	9	2264990,2265876,2266035,2266247,2266596,2266819,2267176,2268937,2270637,	2265816,2265955,2266184,2266539,2266671,2267107,2267293,2269704,2270761,
CG2924	FBtr0345315	X	-	2264990	2269717	2265784	2269099	8	2264990,2265876,2266035,2266247,2266596,2266819,2267176,2268937,	2265816,2265955,2266184,2266539,2266671,2267107,2267293,2269717,
temp	FBtr0070414	X	-	2260206	2262515	2260693	2262036	3	2260206,2261465,2261950,	2261415,2261854,2262515,
temp	FBtr0345316	X	-	2260206	2262143	2260693	2262036	3	2260206,2261465,2261950,	2261415,2261854,2262143,
CG3078	FBtr0070415	X	-	2254402	2259863	2255739	2258474	5	2254402,2256159,2257879,2258327,2259720,	2256101,2257495,2258266,2258741,2259863,
CG3078	FBtr0340208	X	-	2254402	2259863	2255739	2258474	5	2254402,2256159,2257879,2258327,2259720,	2256101,2257498,2258266,2258741,2259863,
CG3078	FBtr0474141	X	-	2254402	2259863	2255721	2258474	5	2254402,2256159,2257879,2258327,2259720,	2256101,2257495,2258266,2258741,2259863,
CG3078	FBtr0474238	X	-	2254402	2259863	2255673	2258474	5	2254402,2256159,2257879,2258327,2259720,	2256101,2257495,2258266,2258741,2259863,
CG3191	FBtr0070417	X	-	2250144	2251993	2250305	2251837	6	2250144,2250443,2250646,2251012,2251194,2251671,	2250387,2250580,2250949,2251094,2251354,2251993,
CG3191	FBtr0342768	X	-	2250144	2251859	2250305	2251837	6	2250144,2250443,2250646,2251012,2251194,2251671,	2250387,2250580,2250949,2251094,2251354,2251859,
crn	FBtr0070418	X	-	2247593	2249983	2247696	2249863	2	2247593,2249827,	2249769,2249983,
kz	FBtr0070419	X	-	2237857	2242035	2238072	2241902	5	2237857,2238233,2238498,2241567,2241827,	2238173,2238436,2241506,2241759,2242035,
kz	FBtr0342769	X	-	2238043	2242035	2238072	2241902	5	2238043,2238233,2238498,2241567,2241827,	2238173,2238436,2241506,2241759,2242035,
Vinc	FBtr0070420	X	-	2214346	2222348	2215014	2220429	6	2214346,2215254,2215712,2215904,2220372,2222231,	2215122,2215653,2215843,2218095,2220524,2222348,
Vinc	FBtr0342770	X	-	2214346	2222567	2215014	2220429	6	2214346,2215254,2215712,2215904,2220372,2222472,	2215122,2215653,2215843,2218095,2220524,2222567,
Vinc	FBtr0342771	X	-	2214346	2222348	2215014	2220429	6	2214346,2215254,2215712,2215904,2220372,2222159,	2215122,2215653,2215843,2218095,2220524,2222348,
FarO	FBtr0070423	X	-	2201819	2203866	2201914	2203795	6	2201819,2202059,2202272,2202898,2203132,2203288,	2202005,2202206,2202843,2203008,2203221,2203866,
CG14053	FBtr0070424	X	-	2191950	2193059	2192277	2192970	1	2191950,	2193059,
CG14053	FBtr0331383	X	-	2191638	2193909	2192277	2192970	2	2191638,2193477,	2192972,2193909,
Nmd3	FBtr0070425	X	-	2182817	2184668	2182912	2184538	2	2182817,2183609,	2183549,2184668,
Cyp4d14	FBtr0070426	X	-	2173414	2175315	2173496	2175236	3	2173414,2174463,2175073,	2174400,2174920,2175315,
Cyp4d14	FBtr0310077	X	-	2173414	2175315	2173496	2175236	3	2173414,2174463,2175064,	2174400,2174920,2175315,
Cyp4d1	FBtr0070427	X	-	2159144	2162180	2159214	2162118	3	2159144,2159624,2161580,	2159564,2160248,2162180,
Cyp4d1	FBtr0070428	X	-	2159144	2161023	2159214	2160947	3	2159144,2159624,2160382,	2159564,2160248,2161023,
wapl	FBtr0070429	X	-	2150106	2158983	2150876	2157432	8	2150106,2151271,2151522,2151676,2151916,2153113,2156388,2158292,	2151152,2151462,2151611,2151846,2152759,2155726,2157513,2158983,
wapl	FBtr0070430	X	-	2150106	2155902	2150876	2154823	7	2150106,2151271,2151522,2151676,2151916,2153113,2155787,	2151152,2151462,2151611,2151846,2152759,2155726,2155902,
wapl	FBtr0344159	X	-	2149935	2158983	2150876	2157432	8	2149935,2151271,2151522,2151676,2151916,2153113,2156388,2158292,	2151152,2151462,2151611,2151846,2152759,2155726,2157513,2158983,
bcn92	FBtr0070431	X	-	2148462	2149647	2148765	2149481	3	2148462,2149220,2149401,	2148843,2149341,2149647,
ph-p	FBtr0070432	X	-	2126209	2136622	2126808	2136051	5	2126209,2127623,2129466,2129978,2136016,	2127560,2129407,2129917,2131726,2136622,
ph-p	FBtr0301515	X	-	2126209	2136855	2126808	2131032	5	2126209,2127623,2129466,2129978,2136465,	2127560,2129407,2129917,2131726,2136855,
ph-p	FBtr0343589	X	-	2126209	2136622	2126808	2131032	6	2126209,2127623,2129466,2129978,2136016,2136455,	2127560,2129407,2129917,2131726,2136210,2136622,
ph-p	FBtr0345598	X	-	2126209	2138371	2126808	2131032	5	2126209,2127623,2129466,2129978,2137657,	2127560,2129407,2129917,2131726,2138371,
ph-d	FBtr0070433	X	-	2115726	2121792	2116865	2121724	5	2115726,2117680,2119550,2120062,2121686,	2117617,2119491,2120001,2121624,2121792,
ph-d	FBtr0112843	X	-	2115726	2123286	2116865	2121128	5	2115726,2117680,2119550,2120062,2122981,	2117617,2119491,2120001,2121624,2123286,
CG16903	FBtr0070434	X	-	2078342	2080405	2078488	2080298	3	2078342,2078831,2079714,	2078774,2079644,2080405,
AANATL7	FBtr0070437	X	+	2582703	2583823	2583039	2583726	2	2582703,2582988,	2582826,2583823,
AANATL7	FBtr0302447	X	+	2580957	2583823	2583039	2583726	2	2580957,2582988,	2581112,2583823,
AANATL7	FBtr0302448	X	+	2582703	2583823	2583039	2583726	2	2582703,2583008,	2582826,2583823,
AANATL7	FBtr0302449	X	+	2582476	2583823	2583039	2583726	2	2582476,2582988,	2582575,2583823,
wds	FBtr0070438	X	+	2585979	2587878	2586278	2587629	3	2585979,2586760,2587440,	2586549,2587386,2587878,
wds	FBtr0308566	X	+	2585979	2588217	2586278	2587629	3	2585979,2586760,2587440,	2586549,2587386,2588217,
egh	FBtr0070439	X	+	2588502	2598627	2596214	2597899	3	2588502,2595725,2597326,	2589506,2597015,2598627,
egh	FBtr0070440	X	+	2592120	2599111	2596214	2597899	3	2592120,2595725,2597326,	2592348,2597015,2599111,
egh	FBtr0340091	X	+	2593576	2598627	2596214	2597899	3	2593576,2595725,2597326,	2593931,2597015,2598627,
Seipin	FBtr0070442	X	+	2619798	2622140	2620309	2621719	3	2619798,2620824,2621378,	2620593,2621312,2622140,
brv3	FBtr0340092	X	-	2622068	2624575	2622191	2624524	2	2622068,2623594,	2623514,2624575,
brv3	FBtr0300708	X	-	2622068	2624575	2622191	2624524	3	2622068,2622434,2623594,	2622341,2623514,2624575,
Tsp3A	FBtr0070445	X	-	2618275	2619738	2618435	2619533	3	2618275,2618868,2619115,	2618761,2619039,2619738,
Tsp3A	FBtr0307159	X	-	2617757	2619738	2618435	2619533	3	2617757,2618868,2619115,	2618761,2619039,2619738,
eIF3g1	FBtr0070446	X	-	2609246	2610336	2609372	2610182	2	2609246,2610245,	2610182,2610336,
Smyd3	FBtr0070447	X	-	2606679	2608876	2606825	2608667	5	2606679,2607261,2607969,2608170,2608470,	2607196,2607724,2608103,2608412,2608876,
Klp3A	FBtr0070448	X	-	2599157	2604052	2599672	2603598	6	2599157,2599778,2600358,2602693,2602918,2603679,	2599718,2600275,2602622,2602845,2603598,2604052,
Klp3A	FBtr0340093	X	-	2599445	2603903	2599672	2603598	6	2599445,2599778,2600358,2602693,2602918,2603679,	2599718,2600275,2602622,2602845,2603598,2603903,
CG13760	FBtr0300707	X	-	2583744	2585699	2584291	2585207	5	2583744,2584462,2584666,2584997,2585650,	2584395,2584602,2584935,2585412,2585699,
CG13760	FBtr0308567	X	-	2583744	2585380	2584291	2585207	4	2583744,2584462,2584666,2584997,	2584395,2584548,2584935,2585380,
Vha36-3	FBtr0339401	X	-	2579090	2580404	2579288	2580214	4	2579090,2579576,2579995,2580173,	2579515,2579940,2580113,2580404,
Vha36-3	FBtr0345706	X	-	2579090	2580560	2579288	2580214	4	2579090,2579576,2579995,2580173,	2579515,2579940,2580113,2580560,
boi	FBtr0070457	X	-	2444166	2470043	2445050	2452129	9	2444166,2446410,2446641,2446889,2450669,2450902,2456590,2469336,2469890,	2445593,2446577,2446824,2447597,2450838,2452147,2456686,2469411,2470043,
boi	FBtr0070458	X	-	2444166	2447892	2445050	2447699	5	2444166,2446410,2446641,2446889,2447656,	2445593,2446577,2446824,2447597,2447892,
boi	FBtr0303886	X	-	2444166	2470043	2445050	2452129	9	2444166,2446410,2446641,2446889,2450669,2450902,2456590,2469336,2469797,	2445593,2446577,2446824,2447597,2450838,2452147,2456686,2469411,2470043,
boi	FBtr0303887	X	-	2444166	2470043	2445050	2452129	9	2444166,2446410,2446641,2446889,2450669,2450902,2456590,2469336,2469604,	2445593,2446577,2446824,2447597,2450838,2452147,2456686,2469411,2470043,
boi	FBtr0334883	X	-	2444166	2470043	2445050	2452129	10	2444166,2445860,2446410,2446641,2446889,2450669,2450902,2456590,2469336,2469890,	2445593,2446181,2446577,2446824,2447597,2450838,2452147,2456686,2469411,2470043,
tko	FBtr0070459	X	-	2442312	2443976	2442361	2443785	2	2442312,2443733,	2442732,2443976,
tko	FBtr0308831	X	-	2442312	2443976	2442361	2442826	2	2442312,2443733,	2443665,2443976,
gt	FBtr0070460	X	-	2427112	2428967	2427430	2428852	2	2427112,2428800,	2428725,2428967,
CG32797	FBtr0070461	X	-	2424924	2425855	2425096	2425705	1	2424924,	2425855,
CG12496	FBtr0070462	X	-	2409364	2410901	2409734	2410796	1	2409364,	2410901,
sgg	FBtr0070471	X	+	2658765	2675621	2659349	2674604	9	2658765,2669912,2670173,2671120,2671307,2671628,2672913,2673174,2674596,	2661093,2670103,2670257,2671231,2671545,2671822,2673103,2673618,2675621,
sgg	FBtr0070472	X	+	2634214	2675621	2642008	2674604	10	2634214,2641589,2669912,2670173,2671120,2671307,2671628,2672913,2673174,2674596,	2634254,2642093,2670103,2670257,2671231,2671545,2671822,2673103,2673618,2675621,
sgg	FBtr0070473	X	+	2633951	2675621	2642008	2674604	11	2633951,2634835,2641589,2669912,2670173,2671120,2671307,2671628,2672913,2673174,2674596,	2634025,2634871,2642093,2670103,2670257,2671231,2671545,2671822,2673103,2673618,2675621,
sgg	FBtr0070474	X	+	2633951	2677846	2642008	2677291	12	2633951,2634826,2641124,2641589,2669912,2670173,2671120,2671307,2671628,2672913,2673174,2677100,	2634025,2635031,2641361,2642093,2670103,2670257,2671231,2671545,2671822,2673103,2673618,2677846,
sgg	FBtr0070475	X	+	2643016	2675602	2643701	2674604	9	2643016,2669912,2670173,2671120,2671307,2671628,2672913,2673174,2674596,	2643732,2670103,2670257,2671231,2671545,2671822,2673103,2673618,2675602,
sgg	FBtr0070476	X	+	2644992	2675602	2670191	2674604	9	2644992,2669912,2670173,2671120,2671307,2671628,2672913,2673174,2674596,	2645279,2670103,2670257,2671231,2671545,2671822,2673103,2673618,2675602,
sgg	FBtr0070466	X	+	2633951	2675621	2642008	2674604	10	2633951,2641797,2669912,2670173,2671120,2671307,2671628,2672913,2673174,2674596,	2634025,2642093,2670103,2670257,2671231,2671545,2671822,2673103,2673618,2675621,
sgg	FBtr0070467	X	+	2633951	2677846	2642008	2677291	10	2633951,2641589,2669912,2670173,2671120,2671307,2671628,2672913,2673174,2677100,	2634178,2642093,2670103,2670257,2671231,2671545,2671822,2673103,2673618,2677846,
sgg	FBtr0070468	X	+	2633951	2675621	2642008	2674604	10	2633951,2641589,2669912,2670173,2671120,2671307,2671628,2672913,2673174,2674596,	2634025,2642093,2670103,2670257,2671231,2671545,2671822,2673103,2673618,2675621,
sgg	FBtr0070469	X	+	2633951	2676657	2642008	2674604	10	2633951,2641589,2669912,2670173,2671120,2671307,2671628,2672913,2673174,2674596,	2634178,2642093,2670103,2670257,2671231,2671545,2671822,2673103,2673618,2676657,
sgg	FBtr0070470	X	+	2637424	2675621	2642008	2674604	10	2637424,2641589,2669912,2670173,2671120,2671307,2671628,2672913,2673174,2674596,	2637553,2642093,2670103,2670257,2671231,2671545,2671822,2673103,2673618,2675621,
sgg	FBtr0112828	X	+	2667809	2677846	2667838	2677291	10	2667809,2668165,2669633,2669912,2670173,2671307,2671628,2672913,2673174,2677100,	2667839,2668831,2669753,2670103,2670257,2671545,2671822,2673103,2673618,2677846,
sgg	FBtr0301966	X	+	2641188	2675602	2670191	2674604	12	2641188,2641589,2645375,2649735,2669912,2670173,2671120,2671307,2671628,2672913,2673174,2674596,	2641361,2642093,2645418,2649739,2670103,2670257,2671231,2671545,2671822,2673103,2673618,2675602,
sgg	FBtr0302185	X	+	2644972	2674273	2670191	2673988	10	2644972,2645375,2669912,2670173,2671120,2671307,2671628,2672913,2673174,2673905,	2645279,2645414,2670103,2670257,2671231,2671545,2671822,2673103,2673618,2674273,
sgg	FBtr0331751	X	+	2658765	2677846	2659349	2674604	13	2658765,2659147,2669633,2669912,2670173,2671120,2671307,2671628,2672066,2672913,2673174,2674596,2677100,	2658869,2661093,2669753,2670103,2670257,2671231,2671545,2671822,2672123,2673103,2673618,2674921,2677846,
sgg	FBtr0331752	X	+	2646636	2677846	2659349	2677291	11	2646636,2659147,2669633,2669912,2670173,2671120,2671307,2671628,2672913,2673174,2677100,	2646871,2661093,2669753,2670103,2670257,2671231,2671545,2671822,2673103,2673618,2677846,
sgg	FBtr0331753	X	+	2642753	2679553	2643701	2677291	10	2642753,2669633,2669912,2670173,2671120,2671307,2671628,2672913,2673174,2677100,	2643732,2669753,2670103,2670257,2671231,2671545,2671822,2673103,2673618,2679553,
per	FBtr0070477	X	+	2685579	2692780	2688244	2692279	8	2685579,2688196,2688399,2689503,2689922,2691707,2692008,2692207,	2685900,2688339,2689439,2689860,2691637,2691944,2692149,2692780,
per	FBtr0332311	X	+	2685579	2692780	2688244	2692279	9	2685579,2688196,2688399,2689503,2689922,2691707,2692008,2692207,2692476,	2685900,2688339,2689439,2689860,2691637,2691944,2692149,2692390,2692780,
CG2662	FBtr0070478	X	+	2698700	2700913	2698786	2700695	3	2698700,2699043,2699841,	2698978,2699338,2700913,
CG2662	FBtr0345709	X	+	2698700	2701033	2698786	2700695	3	2698700,2699043,2699841,	2698978,2699338,2701033,
eIF2Bbeta	FBtr0070479	X	+	2704570	2706217	2704717	2706066	5	2704570,2704836,2704992,2705539,2705993,	2704773,2704923,2705449,2705925,2706217,
CG2681	FBtr0070480	X	+	2708683	2711668	2708963	2711546	3	2708683,2710319,2710970,	2709686,2710901,2711668,
CG2694	FBtr0070481	X	+	2714078	2717654	2714129	2717108	7	2714078,2714287,2714510,2714776,2715337,2715513,2716765,	2714210,2714453,2714606,2715280,2715433,2716705,2717654,
CG2694	FBtr0070482	X	+	2714078	2717654	2714889	2717108	6	2714078,2714510,2714776,2715337,2715513,2716765,	2714453,2714606,2715280,2715433,2716705,2717654,
CG2694	FBtr0310649	X	+	2714078	2717654	2714129	2717108	7	2714078,2714323,2714510,2714776,2715337,2715513,2716765,	2714237,2714453,2714606,2715280,2715433,2716705,2717654,
fs(1)Yb	FBtr0070484	X	+	2720467	2724158	2720567	2723885	4	2720467,2720908,2723187,2723567,	2720849,2723125,2723499,2724158,
fs(1)Ya	FBtr0070485	X	+	2724285	2726577	2724343	2726491	2	2724285,2724442,	2724385,2726577,
dwg	FBtr0070487	X	+	2727697	2730042	2727831	2729953	3	2727697,2728544,2728996,	2728263,2728934,2730042,
CG2712	FBtr0070488	X	+	2732468	2734402	2732564	2734200	3	2732468,2733230,2733555,	2733170,2733485,2734402,
CG12498	FBtr0070489	X	+	2809880	2810846	2809966	2810752	1	2809880,	2810846,
w	FBtr0070490	X	-	2790598	2796466	2790728	2796308	6	2790598,2791413,2791748,2792125,2792854,2796236,	2791343,2791545,2792064,2792780,2793128,2796466,
CG32795	FBtr0070491	X	-	2782905	2789942	2783311	2789300	8	2782905,2783766,2784269,2784547,2784999,2788493,2789237,2789745,	2783425,2784146,2784487,2784687,2785129,2788612,2789378,2789942,
CG32795	FBtr0070492	X	-	2782905	2789865	2783311	2789300	8	2782905,2783766,2784269,2784547,2784999,2788493,2789237,2789708,	2783425,2784146,2784487,2784687,2785129,2788612,2789439,2789865,
CG32795	FBtr0070493	X	-	2782905	2789865	2783311	2789300	8	2782905,2783766,2784269,2784547,2784999,2788493,2789237,2789745,	2783425,2784146,2784487,2784687,2785129,2788612,2789439,2789865,
CG32795	FBtr0309881	X	-	2782905	2790567	2783311	2789300	9	2782905,2783766,2784269,2784547,2784999,2788493,2789237,2790058,2790244,	2783425,2784146,2784487,2784687,2785129,2788612,2789378,2790157,2790567,
CG32795	FBtr0345318	X	-	2782905	2789322	2783311	2789300	7	2782905,2783766,2784269,2784547,2784999,2788493,2789237,	2783425,2784146,2784487,2784687,2785129,2788612,2789322,
Syx4	FBtr0070494	X	-	2739088	2744076	2739160	2743483	7	2739088,2739296,2741422,2741588,2741897,2742560,2743450,	2739232,2739545,2741496,2741831,2741991,2742797,2744076,
Syx4	FBtr0332496	X	-	2739088	2742958	2739160	2742602	7	2739088,2739296,2741422,2741588,2741897,2742560,2742916,	2739232,2739545,2741496,2741831,2741991,2742797,2742958,
crm	FBtr0070495	X	-	2734247	2738773	2735002	2738462	7	2734247,2735176,2735395,2735836,2737469,2737921,2738667,	2735104,2735328,2735768,2737413,2737673,2738489,2738773,
crm	FBtr0070496	X	-	2734247	2738538	2735002	2738462	6	2734247,2735176,2735395,2735836,2737469,2737921,	2735104,2735328,2735768,2737413,2737673,2738538,
CG2701	FBtr0070498	X	-	2717637	2720327	2717702	2720175	5	2717637,2718812,2719164,2719826,2720058,	2718750,2719091,2719767,2719987,2720327,
CG2685	FBtr0070499	X	-	2711755	2713960	2711829	2713741	5	2711755,2712092,2713333,2713495,2713677,	2712022,2713270,2713431,2713621,2713960,
CG2680	FBtr0273279	X	-	2706150	2707427	2706328	2707342	2	2706150,2706952,	2706856,2707427,
Ugalt	FBtr0070501	X	-	2701123	2703745	2701837	2703520	3	2701123,2703287,2703504,	2702775,2703407,2703745,
Ugalt	FBtr0273276	X	-	2701123	2703745	2701837	2703456	2	2701123,2703287,	2702775,2703745,
Ugalt	FBtr0345710	X	-	2701123	2703852	2701837	2703520	3	2701123,2703287,2703504,	2702775,2703407,2703852,
Spg7	FBtr0070502	X	-	2694722	2698211	2695063	2697983	7	2694722,2695392,2695987,2696320,2696915,2697338,2697848,	2695225,2695928,2696258,2696857,2697284,2697788,2698211,
Spg7	FBtr0345716	X	-	2694391	2698211	2695063	2697983	7	2694391,2695392,2695987,2696320,2696915,2697338,2697848,	2695225,2695928,2696258,2696857,2697284,2697788,2698211,
CG2650	FBtr0070504	X	-	2692731	2693886	2692895	2693820	3	2692731,2693155,2693732,	2693097,2693648,2693886,
CG2652	FBtr0070505	X	-	2681986	2682932	2682116	2682824	1	2681986,	2682932,
HLH3B	FBtr0070506	X	-	2680198	2681723	2680430	2681658	2	2680198,2681333,	2681236,2681723,
N	FBtr0070507	X	+	3134869	3172221	3135667	3170981	9	3134869,3147974,3155926,3156259,3159102,3163478,3169721,3170103,3170634,	3135827,3148065,3156189,3156464,3159233,3169627,3170031,3170559,3172221,
N	FBtr0304659	X	+	3134869	3171682	3135667	3170981	9	3134869,3147974,3155926,3156259,3159102,3163478,3169721,3170103,3170634,	3135827,3148065,3156189,3156464,3159233,3169627,3170031,3170559,3171682,
CG3939	FBtr0070508	X	+	3175017	3176223	3175513	3176196	2	3175017,3175933,	3175658,3176223,
CG3939	FBtr0343600	X	+	3175201	3176223	3175513	3176196	2	3175201,3175933,	3175658,3176223,
dnc	FBtr0070517	X	+	3291243	3339327	3291824	3339173	12	3291243,3321040,3325926,3332441,3334144,3334554,3337241,3337688,3338025,3338214,3338447,3338969,	3291871,3321217,3325965,3332546,3334331,3334648,3337582,3337953,3338140,3338377,3338816,3339327,
dnc	FBtr0070518	X	+	3295280	3339327	3321170	3339173	12	3295280,3321040,3325926,3332441,3334144,3334554,3337241,3337688,3338025,3338214,3338447,3338969,	3295453,3321217,3325965,3332546,3334331,3334648,3337582,3337953,3338140,3338377,3338816,3339327,
dnc	FBtr0070519	X	+	3256067	3343767	3313676	3339173	15	3256067,3258610,3279946,3293599,3313499,3321040,3332441,3334144,3334554,3337241,3337688,3338025,3338214,3338447,3338969,	3256211,3258878,3281155,3295383,3314608,3321217,3332546,3334331,3334648,3337582,3337953,3338140,3338377,3338816,3343767,
dnc	FBtr0070520	X	+	3314178	3339327	3314183	3339173	11	3314178,3321040,3332441,3334144,3334554,3337241,3337688,3338025,3338214,3338447,3338969,	3314608,3321217,3332546,3334331,3334648,3337582,3337953,3338140,3338377,3338816,3339327,
dnc	FBtr0070521	X	+	3329406	3339327	3329698	3339173	10	3329406,3332441,3334144,3334554,3337241,3337688,3338025,3338214,3338447,3338969,	3329844,3332546,3334331,3334648,3337582,3337953,3338140,3338377,3338816,3339327,
dnc	FBtr0070522	X	+	3333869	3339327	3334316	3339173	8	3333869,3334554,3337241,3337688,3338025,3338214,3338447,3338969,	3334331,3334648,3337582,3337953,3338140,3338377,3338816,3339327,
dnc	FBtr0070509	X	+	3176439	3339327	3244797	3339173	15	3176439,3244734,3245072,3246294,3321040,3325926,3332441,3334144,3334554,3337241,3337688,3338025,3338214,3338447,3338969,	3176685,3244854,3246195,3246685,3321217,3325965,3332546,3334331,3334648,3337582,3337953,3338140,3338377,3338816,3339327,
dnc	FBtr0070511	X	+	3256067	3339327	3280001	3339173	14	3256067,3258610,3279946,3321040,3325926,3332441,3334144,3334554,3337241,3337688,3338025,3338214,3338447,3338969,	3256211,3258878,3281155,3321217,3325965,3332546,3334331,3334648,3337582,3337953,3338140,3338377,3338816,3339327,
dnc	FBtr0070512	X	+	3256067	3339327	3280001	3339173	13	3256067,3258613,3279946,3321040,3332441,3334144,3334554,3337241,3337688,3338025,3338214,3338447,3338969,	3256211,3258878,3281155,3321217,3332546,3334331,3334648,3337582,3337953,3338140,3338377,3338816,3339327,
dnc	FBtr0070513	X	+	3256067	3339327	3280001	3339173	14	3256067,3258613,3279946,3321040,3325926,3332441,3334144,3334554,3337241,3337688,3338025,3338214,3338447,3338969,	3256211,3258878,3281155,3321217,3325965,3332546,3334331,3334648,3337582,3337953,3338140,3338377,3338816,3339327,
dnc	FBtr0070515	X	+	3256067	3339327	3280001	3339173	14	3256067,3258610,3279946,3321040,3325926,3332441,3334150,3334554,3337241,3337688,3338025,3338214,3338447,3338969,	3256211,3258878,3281155,3321217,3325965,3332546,3334331,3334648,3337582,3337953,3338140,3338377,3338816,3339327,
dnc	FBtr0333312	X	+	3256067	3343767	3321170	3339173	16	3256067,3256286,3258610,3279946,3293599,3321040,3325926,3332441,3334144,3334554,3337241,3337688,3338025,3338214,3338447,3338969,	3256211,3256317,3258878,3281155,3295453,3321217,3325965,3332546,3334331,3334648,3337582,3337953,3338140,3338377,3338816,3343767,
dnc	FBtr0333313	X	+	3289380	3343767	3291824	3339173	13	3289380,3291113,3321040,3325926,3332441,3334144,3334554,3337241,3337688,3338025,3338214,3338447,3338969,	3290291,3291877,3321217,3325965,3332546,3334331,3334648,3337582,3337953,3338140,3338377,3338816,3343767,
dnc	FBtr0333314	X	+	3291009	3343767	3291824	3339173	12	3291009,3321040,3325926,3332441,3334144,3334554,3337241,3337688,3338025,3338214,3338447,3338969,	3291877,3321217,3325965,3332546,3334331,3334648,3337582,3337953,3338140,3338377,3338816,3343767,
dnc	FBtr0333315	X	+	3176439	3343767	3244797	3339173	16	3176439,3189533,3244734,3245072,3246294,3321040,3325926,3332441,3334144,3334554,3337241,3337688,3338025,3338214,3338447,3338969,	3176685,3190576,3244854,3246195,3246685,3321217,3325965,3332546,3334331,3334648,3337582,3337953,3338140,3338377,3338816,3343767,
dnc	FBtr0333316	X	+	3176439	3343767	3246596	3339173	15	3176439,3189533,3245072,3246294,3321040,3325926,3332441,3334144,3334554,3337241,3337688,3338025,3338214,3338447,3338969,	3176685,3189811,3246195,3246685,3321217,3325965,3332546,3334331,3334648,3337582,3337953,3338140,3338377,3338816,3343767,
dnc	FBtr0333317	X	+	3176439	3343767	3246596	3339173	15	3176439,3189533,3245072,3246294,3321040,3325926,3332441,3334144,3334554,3337241,3337688,3338025,3338214,3338447,3338969,	3176685,3190576,3246195,3246685,3321217,3325965,3332546,3334331,3334648,3337582,3337953,3338140,3338377,3338816,3343767,
ng1	FBtr0070523	X	+	3242411	3242934	3242449	3242773	1	3242411,	3242934,
Sgs4	FBtr0346736	X	+	3250088	3251040	3250113	3250977	1	3250088,	3251040,
CG10801	FBtr0070526	X	+	3460591	3462500	3460627	3462455	3	3460591,3461246,3462047,	3461195,3461947,3462500,
CG10801	FBtr0331606	X	+	3460591	3462500	3460627	3462455	3	3460591,3461246,3462047,	3461195,3461854,3462500,
CG12206	FBtr0070527	X	-	3465736	3474524	3466033	3473148	5	3465736,3466269,3466398,3471873,3474377,	3466207,3466335,3466632,3473371,3474524,
CG12206	FBtr0070528	X	-	3465736	3474524	3466033	3473148	5	3465736,3466269,3466398,3471873,3474140,	3466207,3466335,3466632,3473371,3474524,
CG12206	FBtr0070529	X	-	3465736	3473450	3466033	3473148	4	3465736,3466269,3466398,3471873,	3466207,3466335,3466632,3473450,
CG16781	FBtr0070530	X	-	3462473	3464044	3462712	3463926	2	3462473,3463889,	3463827,3464044,
CG16781	FBtr0310466	X	-	3462473	3464044	3462712	3463926	2	3462473,3463880,	3463827,3464044,
CG16782	FBtr0070531	X	-	3459015	3460240	3459272	3459875	2	3459015,3460023,	3459953,3460240,
CG14269	FBtr0070532	X	-	3434972	3435807	3435087	3435660	1	3434972,	3435807,
CG14269	FBtr0332305	X	-	3434942	3435807	3435087	3435660	2	3434942,3435712,	3435662,3435807,
tRNA:Gln-TTG-2-1	FBtr0070533	X	-	3427451	3427523	3427523	3427523	1	3427451,	3427523,
CG12535	FBtr0070534	X	-	3392485	3448943	3392663	3393414	4	3392485,3393024,3423862,3448894,	3392891,3393531,3424292,3448943,
CG12535	FBtr0344078	X	-	3387943	3448943	3392663	3393414	4	3387943,3393024,3423862,3448894,	3392891,3393531,3424292,3448943,
CG12535	FBtr0332302	X	-	3392485	3448943	3392663	3393414	7	3392485,3393024,3423862,3439305,3447716,3447884,3448894,	3392891,3393531,3424292,3439453,3447817,3448067,3448943,
CG12535	FBtr0332303	X	-	3392396	3445094	3392663	3393414	5	3392396,3393024,3423862,3439305,3445071,	3392891,3393531,3424292,3439453,3445094,
CG12535	FBtr0332304	X	-	3392485	3440146	3392663	3393414	5	3392485,3393024,3423862,3439305,3439994,	3392891,3393531,3424292,3439453,3440146,
CG10793	FBtr0070536	X	-	3314743	3316402	3314840	3316280	1	3314743,	3316402,
Pig1	FBtr0070537	X	-	3248599	3249289	3248714	3249233	1	3248599,	3249289,
ng4	FBtr0070538	X	-	3243953	3244220	3244014	3244188	1	3243953,	3244220,
ng3	FBtr0070539	X	-	3241490	3242084	3241616	3242057	1	3241490,	3242084,
ng2	FBtr0070540	X	-	3240025	3240571	3240195	3240534	1	3240025,	3240571,
CG14265	FBtr0070541	X	-	3236129	3236686	3236292	3236652	1	3236129,	3236686,
Fcp3C	FBtr0070542	X	-	3173375	3174474	3173409	3174394	3	3173375,3173667,3174342,	3173595,3174278,3174474,
CG18508	FBtr0070543	X	-	3172453	3173140	3172679	3172979	2	3172453,3173044,	3172987,3173140,
CG18508	FBtr0345708	X	-	3172267	3173140	3172679	3172979	2	3172267,3173044,	3172987,3173140,
CG3526	FBtr0070546	X	+	2893086	2894232	2893131	2893883	2	2893086,2893220,	2893158,2894232,
CG3526	FBtr0113325	X	+	2890767	2893964	2890880	2893883	2	2890767,2893220,	2890883,2893964,
CG32793	FBtr0070550	X	+	2929795	2932626	2929917	2932542	2	2929795,2930194,	2930050,2932626,
CG3592	FBtr0070551	X	+	2935126	2935966	2935169	2935919	1	2935126,	2935966,
CG3598	FBtr0070552	X	+	2937026	2938073	2937127	2937946	1	2937026,	2938073,
CG14420	FBtr0070553	X	+	2938855	2940527	2939482	2940466	2	2938855,2939654,	2939552,2940527,
CG14421	FBtr0070554	X	+	2941407	2942329	2941481	2942270	2	2941407,2941608,	2941536,2942329,
CG14422	FBtr0070555	X	+	2943385	2944569	2943475	2944496	2	2943385,2943672,	2943536,2944569,
CG14423	FBtr0070556	X	+	2945402	2946589	2945531	2946449	1	2945402,	2946589,
CG17959	FBtr0070557	X	+	2947093	2947580	2947104	2947551	1	2947093,	2947580,
CG3603	FBtr0070558	X	+	2948033	2948948	2948105	2948924	2	2948033,2948217,	2948148,2948948,
CG3603	FBtr0332493	X	+	2948033	2949120	2948105	2948924	2	2948033,2948217,	2948148,2949120,
kirre	FBtr0070559	X	+	2740804	3132791	3129277	3132425	13	2740804,2741156,2862763,2968280,2994860,2995210,3066110,3099761,3129252,3130381,3130558,3130742,3131925,	2741004,2741244,2862816,2968578,2995159,2995488,3066508,3100318,3130312,3130484,3130686,3131847,3132791,
kirre	FBtr0070560	X	+	3128638	3132791	3129277	3132425	6	3128638,3129252,3130381,3130558,3130742,3131925,	3128802,3130312,3130484,3130686,3131847,3132791,
kirre	FBtr0309498	X	+	3099549	3132791	3129277	3132425	6	3099549,3129252,3130381,3130558,3130742,3131925,	3100318,3130312,3130484,3130686,3131847,3132791,
kirre	FBtr0309499	X	+	3099581	3132791	3129277	3132425	7	3099581,3113167,3129252,3130381,3130558,3130742,3131925,	3100318,3113223,3130312,3130484,3130686,3131847,3132791,
kirre	FBtr0309500	X	+	2740383	3132791	3129277	3132425	11	2740383,2741156,2862763,2968280,2994860,2995210,3129252,3130381,3130558,3130742,3131925,	2740471,2741244,2862816,2968578,2995159,2995488,3130312,3130484,3130686,3131847,3132791,
kirre	FBtr0309501	X	+	2740804	3134532	3129277	3132425	11	2740804,2741156,2862763,2994860,2995210,3113167,3129252,3130381,3130558,3130742,3131925,	2741004,2741244,2862816,2995159,2995488,3113223,3130312,3130484,3130686,3131847,3134532,
kirre	FBtr0332492	X	+	2989050	3132791	3129277	3132425	11	2989050,2989185,2994860,2995210,3066110,3099761,3129252,3130381,3130558,3130742,3131925,	2989113,2989281,2995159,2995488,3066508,3100318,3130312,3130484,3130686,3131847,3132791,
CG4116	FBtr0070561	X	-	3066614	3067562	3066767	3067562	1	3066614,	3067562,
CG4116	FBtr0332494	X	-	3066614	3067482	3066767	3067469	1	3066614,	3067482,
rst	FBtr0070562	X	-	2951831	2973834	2953814	2957955	8	2951831,2954652,2955540,2955947,2957056,2957460,2965978,2973400,	2954530,2955201,2955643,2956178,2957257,2957959,2966080,2973834,
rst	FBtr0343758	X	-	2950398	2973834	2953814	2957955	8	2950398,2954652,2955540,2955947,2957056,2957460,2965978,2973400,	2954530,2955201,2955643,2956178,2957257,2957959,2966080,2973834,
CG14424	FBtr0070563	X	-	2925883	2927258	2926048	2927169	2	2925883,2927108,	2926779,2927258,
CG14419	FBtr0070564	X	-	2885185	2885914	2885283	2885871	1	2885185,	2885914,
CG14418	FBtr0070565	X	-	2882225	2883661	2882565	2883633	2	2882225,2883551,	2883467,2883661,
CG14418	FBtr0332495	X	-	2882225	2883661	2882565	2883420	2	2882225,2883558,	2883467,2883661,
CG14417	FBtr0070566	X	-	2875427	2876533	2875530	2876523	1	2875427,	2876533,
CG14416	FBtr0070567	X	-	2871883	2872853	2871989	2872821	2	2871883,2872742,	2872687,2872853,
CG10802	FBtr0070568	X	+	3482964	3484555	3483044	3484474	3	3482964,3483145,3483969,	3483083,3483912,3484555,
CG10802	FBtr0331609	X	+	3482964	3484555	3483044	3484474	4	3482964,3483145,3483555,3483969,	3483083,3483483,3483912,3484555,
CG10803	FBtr0070569	X	+	3485649	3488905	3485840	3488216	5	3485649,3486312,3487596,3487840,3488074,	3486021,3487530,3487787,3488022,3488905,
CG10803	FBtr0331610	X	+	3485649	3488905	3486320	3488216	6	3485649,3486082,3486312,3487596,3487840,3488074,	3486021,3486184,3487530,3487787,3488022,3488905,
CG10803	FBtr0331611	X	+	3485649	3488905	3486320	3488216	6	3485649,3486082,3486312,3487596,3487840,3488074,	3486021,3486178,3487530,3487787,3488022,3488905,
CG10803	FBtr0331612	X	+	3485649	3490915	3486320	3488216	5	3485649,3486318,3487596,3487840,3488074,	3486021,3487530,3487787,3488022,3490915,
CG10803	FBtr0332285	X	+	3485649	3490915	3485840	3488216	6	3485649,3486312,3487403,3487596,3487840,3488074,	3486021,3487343,3487530,3487787,3488022,3490915,
CG13021	FBtr0070570	X	+	3514315	3515757	3515259	3515592	3	3514315,3514389,3515251,	3514336,3514459,3515757,
CG13021	FBtr0070571	X	+	3514354	3515757	3515259	3515592	2	3514354,3515251,	3514459,3515757,
ppk8	FBtr0307179	X	+	3557811	3572000	3569974	3571800	6	3557811,3559143,3569812,3570231,3570665,3571543,	3557838,3559277,3570058,3570380,3571474,3572000,
ppk8	FBtr0307180	X	+	3569503	3572000	3569503	3571800	5	3569503,3569754,3570231,3570665,3571543,	3569694,3570058,3570380,3571474,3572000,
Ilp7	FBtr0070577	X	+	3667620	3668845	3668043	3668704	3	3667620,3668239,3668534,	3668180,3668412,3668845,
Mnt	FBtr0070578	X	+	3688234	3700780	3693484	3700741	8	3688234,3692952,3698741,3699113,3699338,3699683,3699932,3700670,	3688495,3693932,3699027,3699273,3699486,3699787,3700464,3700780,
Mnt	FBtr0070579	X	+	3689362	3700780	3693484	3700741	8	3689362,3692952,3698741,3699113,3699338,3699683,3699932,3700670,	3689482,3693932,3699027,3699273,3699486,3699787,3700464,3700780,
Mnt	FBtr0307277	X	+	3688234	3701672	3693484	3700741	8	3688234,3692952,3698117,3699113,3699338,3699686,3699929,3700670,	3688495,3693932,3699027,3699273,3699486,3699787,3700464,3701672,
Mnt	FBtr0307278	X	+	3689362	3701672	3693484	3700741	8	3689362,3692952,3698741,3699113,3699338,3699683,3699929,3700670,	3689482,3693932,3699027,3699273,3699486,3699787,3700464,3701672,
Mnt	FBtr0301821	X	+	3671800	3700780	3693484	3700741	9	3671800,3683352,3692952,3698117,3699113,3699338,3699683,3699932,3700670,	3672039,3683449,3693932,3699027,3699273,3699486,3699787,3700464,3700780,
Mnt	FBtr0301822	X	+	3688234	3701672	3693484	3700741	8	3688234,3692952,3698741,3699113,3699338,3699683,3699932,3700670,	3688264,3693932,3699027,3699273,3699486,3699787,3700464,3701672,
Mnt	FBtr0301823	X	+	3688234	3701672	3693484	3700741	8	3688234,3692952,3698117,3699113,3699338,3699686,3699932,3700670,	3688495,3693932,3699027,3699273,3699486,3699787,3700464,3701672,
Mnt	FBtr0301824	X	+	3688234	3700780	3693484	3700741	8	3688234,3692952,3698744,3699113,3699338,3699683,3699932,3700670,	3688495,3693932,3699027,3699273,3699486,3699787,3700464,3700780,
Mnt	FBtr0301825	X	+	3689362	3700780	3693484	3700741	8	3689362,3692952,3698117,3699113,3699338,3699683,3699932,3700670,	3689482,3693932,3699027,3699273,3699486,3699787,3700464,3700780,
Mnt	FBtr0343578	X	+	3689362	3701672	3693484	3700741	8	3689362,3692952,3698339,3699113,3699338,3699683,3699932,3700670,	3689482,3693932,3699027,3699273,3699486,3699787,3700464,3701672,
Rala	FBtr0070582	X	-	3704983	3719635	3706146	3710221	5	3704983,3708743,3709835,3710068,3719362,	3706251,3708918,3709996,3710248,3719635,
Rala	FBtr0070583	X	-	3704983	3719635	3707374	3710221	7	3704983,3707367,3708743,3709835,3710068,3716471,3719362,	3706251,3707491,3708918,3709996,3710248,3716667,3719635,
Rala	FBtr0070584	X	-	3704609	3719635	3707374	3710221	6	3704609,3707367,3708743,3709835,3710068,3719362,	3706251,3707491,3708918,3709996,3710248,3719635,
Parg	FBtr0307279	X	-	3668900	3671488	3669128	3671367	2	3668900,3670654,	3670587,3671488,
Parg	FBtr0307280	X	-	3668836	3671502	3669128	3671367	2	3668836,3670654,	3670587,3671502,
CG2875	FBtr0070586	X	-	3571720	3573622	3571822	3573505	4	3571720,3572002,3572594,3573367,	3571939,3572532,3573303,3573622,
CG2875	FBtr0070587	X	-	3571720	3573622	3571822	3573505	4	3571720,3572002,3572594,3573367,	3571939,3572532,3573300,3573622,
CG2875	FBtr0333793	X	-	3571455	3573622	3571822	3573505	4	3571455,3572002,3572594,3573367,	3571939,3572532,3573300,3573622,
DIP-alpha	FBtr0070588	X	-	3511336	3530665	3513002	3530420	9	3511336,3514001,3514867,3519824,3520041,3522211,3523633,3523921,3530314,	3513652,3514172,3514987,3519953,3520133,3522312,3523819,3524031,3530665,
DIP-alpha	FBtr0333794	X	-	3511336	3571649	3513002	3523669	11	3511336,3514001,3514867,3519824,3520041,3522211,3523633,3523921,3541867,3568303,3571491,	3513652,3514172,3514987,3519953,3520133,3522312,3523819,3524031,3542052,3569275,3571649,
DIP-alpha	FBtr0333795	X	-	3507244	3530665	3513002	3530420	9	3507244,3514001,3514867,3519824,3520041,3522211,3523633,3523921,3530314,	3513652,3514172,3514987,3519953,3520133,3522312,3523819,3524031,3530665,
Gas8	FBtr0070589	X	-	3491433	3504851	3491512	3504541	5	3491433,3492512,3492883,3503388,3504538,	3492437,3492816,3493048,3503431,3504851,
Gas8	FBtr0343540	X	-	3491010	3493173	3491512	3493019	4	3491010,3492512,3492883,3493136,	3492437,3492816,3493048,3493173,
Gas8	FBtr0344969	X	-	3491010	3504851	3491512	3504541	5	3491010,3492512,3492883,3503388,3504538,	3492437,3492816,3493048,3503431,3504851,
CG14270	FBtr0070590	X	-	3484604	3485378	3484708	3485284	1	3484604,	3485378,
CG10804	FBtr0070591	X	-	3476688	3482322	3478350	3480627	6	3476688,3478610,3479127,3480421,3480858,3482025,	3478549,3479032,3480349,3480729,3480935,3482322,
CG10804	FBtr0070592	X	-	3476688	3482322	3478350	3480627	7	3476688,3478610,3479127,3479391,3480421,3480858,3482025,	3478549,3479032,3479331,3480349,3480729,3480935,3482322,
CG10804	FBtr0114487	X	-	3476688	3482322	3478350	3480948	7	3476688,3478610,3479127,3479391,3480421,3480858,3482025,	3478549,3479032,3479331,3480349,3480729,3481344,3482322,
CG10804	FBtr0344077	X	-	3476462	3482322	3478350	3480627	7	3476462,3478610,3479127,3479391,3480421,3480858,3482025,	3478549,3479032,3479331,3480349,3480729,3480935,3482322,
tRNA:Gln-CTG-2-1	FBtr0070603	X	+	3819698	3819770	3819770	3819770	1	3819698,	3819770,
tRNA:Pro-CGG-3-1	FBtr0070604	X	+	3827621	3827693	3827693	3827693	1	3827621,	3827693,
CG2930	FBtr0070608	X	+	3872412	3880379	3873157	3880273	7	3872412,3873117,3875901,3876314,3876454,3879006,3879512,	3872557,3873176,3876242,3876393,3877458,3879214,3880379,
CG2930	FBtr0070609	X	+	3872412	3878817	3873157	3878617	6	3872412,3873117,3875901,3876314,3876454,3877627,	3872512,3873176,3876242,3876393,3877458,3878817,
CG2930	FBtr0070610	X	+	3872412	3878817	3873157	3878617	6	3872412,3873117,3875901,3876314,3876454,3877627,	3872557,3873176,3876242,3876393,3877458,3878817,
CG2930	FBtr0340201	X	+	3875765	3878817	3875800	3878617	5	3875765,3875901,3876314,3876454,3877627,	3875834,3876242,3876393,3877458,3878817,
CG2930	FBtr0340202	X	+	3868972	3878817	3873157	3878617	9	3868972,3869498,3869952,3870317,3873117,3875901,3876314,3876454,3877627,	3869179,3869818,3870226,3870544,3873176,3876242,3876393,3877458,3878817,
CG15239	FBtr0070612	X	+	3884167	3890486	3888662	3890292	3	3884167,3888648,3889690,	3884474,3889542,3890486,
Glos	FBtr0070613	X	+	3936516	3940006	3936821	3939669	3	3936516,3936992,3939214,	3936939,3939155,3940006,
Glos	FBtr0345711	X	+	3936516	3940582	3936821	3939669	3	3936516,3936992,3939214,	3936939,3939155,3940582,
CG32786	FBtr0344825	X	+	3940846	3944265	3941059	3943907	3	3940846,3941230,3943452,	3941177,3943393,3944265,
CG32783	FBtr0344826	X	+	3945042	3948460	3945255	3948103	3	3945042,3945426,3947648,	3945373,3947589,3948460,
Vap33	FBtr0070616	X	+	3948974	3954086	3949649	3952922	7	3948974,3949480,3951414,3951635,3951828,3952107,3952766,	3949372,3949713,3951567,3951745,3952041,3952221,3954086,
Vap33	FBtr0070617	X	+	3948974	3954086	3949649	3952922	8	3948974,3949480,3951414,3951635,3951828,3952002,3952107,3952766,	3949372,3949713,3951567,3951745,3951900,3952041,3952221,3954086,
Vap33	FBtr0070618	X	+	3949264	3955442	3949649	3952922	7	3949264,3949480,3951414,3951635,3951828,3952107,3952766,	3949372,3949713,3951567,3951745,3952041,3952221,3955442,
Vap33	FBtr0342739	X	+	3948974	3955442	3949649	3952922	7	3948974,3949480,3951414,3951635,3951828,3952107,3952766,	3949372,3949713,3951567,3951745,3952041,3952221,3955442,
CG6414	FBtr0070624	X	-	3968992	3971350	3969081	3971315	4	3968992,3969350,3969729,3970412,	3969289,3969643,3970077,3971350,
CG6414	FBtr0445312	X	-	3968787	3971350	3969081	3971315	4	3968787,3969350,3969729,3970412,	3969289,3969643,3970077,3971350,
CG6428	FBtr0070625	X	-	3965434	3968655	3965819	3968237	4	3965434,3966587,3967396,3968029,	3966521,3967337,3967632,3968655,
lva	FBtr0070626	X	-	3955542	3965327	3955874	3964754	9	3955542,3956048,3956306,3956512,3960476,3960641,3964416,3964566,3964700,	3955972,3956245,3956427,3960410,3960584,3964352,3964497,3964638,3965327,
lva	FBtr0342740	X	-	3955542	3965327	3955874	3964754	10	3955542,3956048,3956306,3956512,3960476,3960641,3964416,3964566,3964700,3965271,	3955972,3956245,3956427,3960410,3960584,3964352,3964497,3964638,3964951,3965327,
CG2938	FBtr0070627	X	-	3932155	3936227	3932955	3935997	3	3932155,3935259,3935729,	3935179,3935356,3936227,
CG2938	FBtr0332387	X	-	3932155	3936469	3932955	3935997	4	3932155,3935259,3935729,3936383,	3935179,3935356,3936281,3936469,
CG2938	FBtr0345712	X	-	3931999	3936227	3932955	3935997	3	3931999,3935259,3935729,	3935179,3935356,3936227,
lncRNA:roX1	FBtr0070634	X	-	3858939	3862697	3862697	3862697	1	3858939,	3862697,
lncRNA:roX1	FBtr0070635	X	-	3858895	3862425	3862425	3862425	2	3858895,3862020,	3861950,3862425,
lncRNA:roX1	FBtr0337066	X	-	3858276	3862697	3862697	3862697	1	3858276,	3862697,
lncRNA:roX1	FBtr0337067	X	-	3858276	3862061	3862061	3862061	1	3858276,	3862061,
lncRNA:roX1	FBtr0345714	X	-	3857229	3862061	3862061	3862061	1	3857229,	3862061,
CG15375	FBtr0347157	X	+	4101317	4102995	4101407	4102555	3	4101317,4101786,4102463,	4101710,4102093,4102995,
brn	FBtr0070638	X	+	4104341	4105791	4104485	4105463	1	4104341,	4105791,
cib	FBtr0070640	X	+	4106112	4110636	4109688	4110206	4	4106112,4109688,4109896,4110162,	4106273,4109824,4110010,4110636,
cib	FBtr0070639	X	+	4106112	4110636	4109688	4110291	4	4106112,4109688,4109896,4110151,	4106273,4109824,4110010,4110636,
cib	FBtr0070641	X	+	4106834	4110981	4109688	4110291	4	4106834,4109688,4109896,4110151,	4106927,4109824,4110010,4110981,
cib	FBtr0307206	X	+	4108948	4110981	4109688	4110291	4	4108948,4109688,4109896,4110151,	4109370,4109824,4110010,4110981,
cib	FBtr0343425	X	+	4106112	4110636	4109688	4110291	5	4106112,4109494,4109688,4109896,4110151,	4106273,4109509,4109824,4110010,4110636,
dgt4	FBtr0070642	X	+	4114141	4114870	4114227	4114794	1	4114141,	4114870,
dgt4	FBtr0333183	X	+	4113700	4114929	4114227	4114794	2	4113700,4114063,	4113935,4114929,
dgt4	FBtr0333184	X	+	4113700	4114870	4114227	4114794	3	4113700,4113825,4114063,	4113769,4113935,4114870,
tyf	FBtr0070643	X	+	4117019	4126742	4118417	4125994	8	4117019,4117963,4118355,4120295,4120501,4121453,4122063,4125923,	4117236,4118279,4119017,4120424,4121236,4121930,4125787,4126742,
tyf	FBtr0300931	X	+	4117019	4128947	4118417	4125994	8	4117019,4117963,4118355,4120295,4120501,4121453,4122063,4125923,	4117281,4118279,4119017,4120424,4121236,4121930,4125787,4128947,
tyf	FBtr0301124	X	+	4119713	4128947	4120504	4125994	6	4119713,4120295,4120501,4121453,4122063,4125923,	4119769,4120424,4121236,4121930,4125787,4128947,
tyf	FBtr0305179	X	+	4120097	4128947	4120504	4125994	6	4120097,4120295,4120501,4121453,4122063,4125923,	4120138,4120424,4121236,4121930,4125787,4128947,
tyf	FBtr0305180	X	+	4120097	4128947	4120504	4125994	6	4120097,4120295,4120501,4121453,4122063,4125923,	4120138,4120440,4121236,4121930,4125787,4128947,
tyf	FBtr0305181	X	+	4117019	4126256	4118417	4125994	8	4117019,4117963,4118355,4120295,4120501,4121453,4122063,4125923,	4117395,4118279,4119017,4120424,4121236,4121930,4125787,4126256,
tyf	FBtr0305182	X	+	4117549	4126256	4118417	4125994	8	4117549,4117963,4118355,4120295,4120501,4121453,4122063,4125923,	4117895,4118279,4119017,4120424,4121236,4121930,4125787,4126256,
tyf	FBtr0305183	X	+	4119713	4130016	4120504	4125994	6	4119713,4120295,4120501,4121453,4122063,4125923,	4120100,4120424,4121236,4121930,4125787,4130016,
tyf	FBtr0305184	X	+	4119713	4126256	4120504	4125994	6	4119713,4120295,4120501,4121453,4122063,4125923,	4119888,4120424,4121236,4121930,4125787,4126256,
tyf	FBtr0305185	X	+	4120097	4126742	4120504	4125994	5	4120097,4120501,4121453,4122063,4125923,	4120424,4121236,4121930,4125787,4126742,
tyf	FBtr0345713	X	+	4117549	4130016	4118417	4125994	8	4117549,4117963,4118355,4120295,4120501,4121453,4122063,4125923,	4117895,4118279,4119017,4120424,4121236,4121930,4125787,4130016,
GlcAT-I	FBtr0070644	X	+	4131210	4132833	4131285	4132269	2	4131210,4131557,	4131494,4132833,
CG15570	FBtr0070645	X	+	4218169	4223331	4218225	4223183	14	4218169,4219080,4219503,4219590,4219792,4219993,4220188,4220468,4220663,4221021,4221363,4221554,4222429,4222629,	4219015,4219404,4219533,4219725,4219936,4220128,4220398,4220603,4220933,4221297,4221495,4222358,4222564,4223331,
CG12691	FBtr0070646	X	+	4266096	4266669	4266159	4266612	1	4266096,	4266669,
CG15572	FBtr0070647	X	+	4268700	4271083	4269030	4270488	1	4268700,	4271083,
CG3626	FBtr0070652	X	+	4366416	4371136	4366587	4370342	6	4366416,4368813,4369173,4369452,4369674,4369859,	4368142,4369111,4369387,4369606,4369790,4371136,
CG12688	FBtr0308918	X	+	4380757	4382466	4381471	4381976	2	4380757,4381787,	4381567,4382466,
CG12693	FBtr0070654	X	-	4327079	4329457	4327290	4329303	4	4327079,4327621,4328191,4329158,	4327558,4328112,4328565,4329457,
mRpL33	FBtr0070655	X	-	4321763	4322231	4321817	4322131	3	4321763,4321930,4322090,	4321867,4322034,4322231,
mei-9	FBtr0070656	X	-	4314229	4318801	4314851	4318055	8	4314229,4314816,4315859,4316748,4316963,4317632,4317852,4318709,	4314727,4315793,4316686,4316903,4317560,4317794,4318150,4318801,
mei-9	FBtr0343574	X	-	4314229	4318127	4314851	4318055	7	4314229,4314816,4315859,4316748,4316963,4317632,4317852,	4314727,4315793,4316686,4316903,4317560,4317794,4318127,
CG15579	FBtr0070657	X	-	4311363	4311799	4311418	4311703	1	4311363,	4311799,
CG15579	FBtr0345707	X	-	4311278	4311799	4311418	4311703	1	4311278,	4311799,
CG12692	FBtr0070658	X	-	4300151	4302346	4300313	4302076	3	4300151,4301800,4302264,	4301699,4302081,4302346,
CG12692	FBtr0345705	X	-	4300116	4302346	4300313	4302076	3	4300116,4301800,4302264,	4301699,4302081,4302346,
CG15578	FBtr0070659	X	-	4277546	4277961	4277592	4277862	1	4277546,	4277961,
CG15577	FBtr0070660	X	-	4276492	4277000	4276606	4276906	1	4276492,	4277000,
CG15576	FBtr0070661	X	-	4251869	4252790	4252266	4252638	1	4251869,	4252790,
Muc4B	FBtr0307050	X	-	4244123	4245897	4244220	4245769	2	4244123,4245717,	4245659,4245897,
Muc4B	FBtr0343573	X	-	4244094	4246139	4244220	4245769	2	4244094,4245717,	4245659,4246139,
Femcoat	FBtr0070663	X	-	4241886	4242826	4242056	4242769	2	4241886,4242720,	4242613,4242826,
CG15571	FBtr0070664	X	-	4216872	4217394	4216894	4217353	1	4216872,	4217394,
Fas2	FBtr0070665	X	-	4134382	4206093	4134779	4203260	10	4134382,4135410,4136568,4141770,4142049,4143626,4149387,4154584,4203190,4205899,	4134903,4135497,4136770,4141954,4143543,4143751,4149551,4154756,4203486,4206093,
Fas2	FBtr0070666	X	-	4139052	4206093	4139204	4203260	8	4139052,4141770,4142049,4143626,4149387,4154584,4203190,4205899,	4139317,4141954,4143543,4143751,4149551,4154756,4203486,4206093,
Fas2	FBtr0070667	X	-	4140174	4206093	4141543	4203260	7	4140174,4142049,4143626,4149387,4154584,4203190,4205899,	4141954,4143543,4143751,4149551,4154756,4203486,4206093,
Fas2	FBtr0336882	X	-	4134382	4206093	4134779	4203260	9	4134382,4136568,4141770,4142049,4143626,4149387,4154584,4203190,4205899,	4134903,4136770,4141954,4143543,4143751,4149551,4154756,4203486,4206093,
Fas2	FBtr0336884	X	-	4132886	4206093	4134779	4203260	10	4132886,4136568,4141770,4142049,4143626,4149387,4154386,4154584,4203190,4205899,	4134903,4136770,4141954,4143543,4143751,4149551,4154431,4154756,4203486,4206093,
Fas2	FBtr0343523	X	-	4134382	4206093	4134779	4203260	10	4134382,4135410,4136568,4141770,4142049,4143626,4149387,4154584,4203190,4205899,	4134903,4135533,4136770,4141954,4143543,4143751,4149551,4154756,4203486,4206093,
Fas2	FBtr0343524	X	-	4135869	4206093	4136210	4203260	9	4135869,4136568,4141770,4142049,4143626,4149387,4154584,4203190,4205899,	4136298,4136770,4141954,4143543,4143751,4149551,4154756,4203486,4206093,
Tip60	FBtr0070668	X	-	4114799	4117487	4114928	4116852	5	4114799,4115001,4115319,4116598,4116792,	4114929,4115214,4116544,4116725,4117487,
Tip60	FBtr0333185	X	-	4114799	4117442	4115309	4116852	5	4114799,4115001,4115296,4116598,4116792,	4114929,4115214,4116544,4116725,4117442,
Tip60	FBtr0333186	X	-	4114799	4116949	4114928	4116852	5	4114799,4115001,4115319,4116598,4116792,	4114929,4115214,4116544,4116725,4116949,
Nsun2	FBtr0070669	X	-	4111155	4113734	4111228	4113604	3	4111155,4111642,4113544,	4111584,4113467,4113734,
Xpac	FBtr0070670	X	-	4102954	4104197	4103163	4104119	2	4102954,4103961,	4103896,4104197,
CG6379	FBtr0070671	X	-	4097917	4101031	4098173	4100641	2	4097917,4099992,	4099891,4101031,
CG6379	FBtr0343297	X	-	4097591	4101031	4098173	4100641	2	4097591,4099992,	4099891,4101031,
bi	FBtr0070672	X	+	4412855	4484452	4428434	4483625	8	4412855,4428197,4450687,4450876,4478147,4478353,4482139,4482516,	4412920,4429498,4450801,4451039,4478294,4478430,4482384,4484452,
bi	FBtr0331162	X	+	4413461	4484452	4428434	4483778	8	4413461,4428197,4450687,4450876,4478147,4478353,4482139,4482516,	4413899,4429498,4450801,4451039,4478294,4478430,4482384,4484452,
bi	FBtr0300608	X	+	4413461	4484452	4428434	4483625	8	4413461,4428197,4450687,4450876,4478147,4478353,4482139,4482516,	4413899,4429498,4450801,4451039,4478294,4478430,4482384,4484452,
bi	FBtr0300609	X	+	4427134	4484452	4428434	4483625	8	4427134,4428197,4450687,4450876,4478147,4478353,4482139,4482516,	4427539,4429498,4450801,4451039,4478294,4478430,4482384,4484452,
bi	FBtr0343569	X	+	4413461	4485647	4428434	4483625	8	4413461,4428197,4450687,4450876,4478147,4478353,4482130,4482519,	4413899,4429498,4450801,4451030,4478294,4478430,4482384,4485647,
bi	FBtr0308914	X	+	4427134	4485647	4428434	4483625	8	4427134,4428197,4450687,4450876,4478147,4478353,4482130,4482519,	4427352,4429498,4450801,4451039,4478294,4478430,4482384,4485647,
bi	FBtr0308915	X	+	4427134	4485647	4428434	4483625	8	4427134,4428197,4450687,4450876,4478147,4478353,4482133,4482519,	4427352,4429498,4450801,4451030,4478294,4478430,4482384,4485647,
CG3556	FBtr0070674	X	+	4530230	4533840	4531309	4533586	6	4530230,4531296,4532855,4533119,4533260,4533524,	4530601,4532678,4533051,4533197,4533343,4533840,
CG3556	FBtr0308916	X	+	4530230	4535464	4531309	4533586	6	4530230,4531296,4532855,4533119,4533260,4533524,	4530441,4532678,4533051,4533197,4533343,4535464,
CHOp24	FBtr0070675	X	+	4540907	4542438	4541002	4542056	3	4540907,4541216,4541906,	4541144,4541551,4542438,
CHOp24	FBtr0343566	X	+	4540907	4542506	4541002	4542056	3	4540907,4541216,4541906,	4541144,4541551,4542506,
CG3568	FBtr0070676	X	+	4542629	4544497	4542702	4544404	4	4542629,4542977,4543175,4544233,	4542912,4543122,4544176,4544497,
CG15912	FBtr0070677	X	+	4549069	4549957	4549073	4549814	1	4549069,	4549957,
CG3527	FBtr0070678	X	+	4551972	4553006	4552075	4552898	2	4551972,4552307,	4552243,4553006,
CG3546	FBtr0070679	X	+	4558071	4560317	4558109	4560002	1	4558071,	4560317,
Pp2C1	FBtr0070685	X	-	4680403	4686903	4680631	4686156	3	4680403,4683486,4685111,	4683422,4683934,4686903,
Pp2C1	FBtr0343531	X	-	4679987	4686903	4680631	4686156	3	4679987,4683486,4685111,	4683422,4683934,4686903,
CG11444	FBtr0070698	X	-	4553116	4554197	4553334	4553982	1	4553116,	4554197,
CG11444	FBtr0343567	X	-	4553116	4554398	4553334	4553982	1	4553116,	4554398,
CG11436	FBtr0070699	X	-	4549882	4551878	4550409	4551807	1	4549882,	4551878,
Usf	FBtr0070701	X	-	4545279	4548794	4546553	4548428	2	4545279,4547385,	4546824,4548794,
Usf	FBtr0308917	X	-	4544616	4548794	4546553	4548428	2	4544616,4547385,	4546824,4548794,
rb	FBtr0070702	X	-	4535634	4540626	4536643	4540305	4	4535634,4537485,4538774,4539663,	4537431,4538709,4539603,4540626,
rb	FBtr0343568	X	-	4536015	4540626	4536643	4540305	4	4536015,4537485,4538774,4539663,	4537431,4538709,4539603,4540626,
rb	FBtr0332290	X	-	4535634	4540626	4536643	4540305	5	4535634,4536531,4537485,4538774,4539663,	4535961,4537431,4538709,4539603,4540626,
lncRNA:CR32773	FBtr0344479	X	-	4387675	4394040	4394040	4394040	3	4387675,4393324,4393760,	4388251,4393604,4394040,
lncRNA:CR32773	FBtr0344480	X	-	4387675	4611385	4611385	4611385	5	4387675,4393324,4459954,4562604,4610850,	4388251,4393604,4460105,4562650,4611385,
ctp	FBtr0070704	X	+	4687799	4699456	4691736	4698458	3	4687799,4691636,4698296,	4688028,4691844,4699456,
ctp	FBtr0070706	X	+	4688202	4699456	4691736	4698458	3	4688202,4691636,4698296,	4688317,4691844,4699456,
ctp	FBtr0070707	X	+	4688202	4702034	4691736	4698458	3	4688202,4691636,4698296,	4688672,4691844,4702034,
ctp	FBtr0307065	X	+	4688202	4702034	4691736	4698458	3	4688202,4691636,4698296,	4688317,4691844,4702034,
ctp	FBtr0474174	X	+	4688202	4699456	4691736	4698992	3	4688202,4691636,4698296,	4688317,4691844,4699456,
Pdha	FBtr0070711	X	+	4702324	4705265	4702531	4704770	5	4702324,4702691,4703554,4704194,4704587,	4702591,4702892,4704119,4704517,4705265,
Pdha	FBtr0070708	X	+	4702324	4705123	4702531	4704770	5	4702324,4702823,4703554,4704194,4704587,	4702591,4702892,4704119,4704517,4705123,
Pdha	FBtr0070709	X	+	4702283	4705123	4702531	4704770	6	4702283,4702434,4702823,4703554,4704194,4704587,	4702300,4702591,4702892,4704119,4704517,4705123,
Pdha	FBtr0070710	X	+	4702324	4705123	4703638	4704770	4	4702324,4703554,4704194,4704587,	4702892,4704119,4704517,4705123,
CG7024	FBtr0070712	X	+	4705308	4707504	4705563	4707321	2	4705308,4706004,	4705686,4707504,
CG6978	FBtr0070715	X	+	4784074	4786059	4784197	4785637	1	4784074,	4786059,
CG12682	FBtr0070716	X	+	4825973	4826833	4826003	4826717	1	4825973,	4826833,
boil	FBtr0070717	X	+	4875669	4877263	4875791	4877144	1	4875669,	4877263,
CG6927	FBtr0070721	X	+	4906899	4908821	4906978	4908607	2	4906899,4907459,	4907405,4908821,
CG32772	FBtr0300997	X	+	4909101	4914961	4909758	4914144	6	4909101,4910851,4912742,4912944,4913203,4913845,	4909797,4911178,4912875,4913129,4913783,4914961,
CG32772	FBtr0342951	X	+	4912380	4914961	4912814	4914144	5	4912380,4912742,4912944,4913203,4913845,	4912511,4912875,4913129,4913783,4914961,
CG32772	FBtr0342952	X	+	4909101	4915161	4909758	4914144	7	4909101,4909451,4910851,4912742,4912944,4913203,4913845,	4909319,4909797,4911178,4912875,4913129,4913783,4915161,
CG32772	FBtr0343533	X	+	4912380	4915161	4912814	4914144	5	4912380,4912742,4912944,4913203,4913845,	4912511,4912875,4913129,4913783,4915161,
CG6903	FBtr0070723	X	+	4918729	4921648	4919196	4921533	6	4918729,4919453,4919898,4920094,4920329,4921045,	4919340,4919593,4920020,4920269,4920991,4921648,
CG6903	FBtr0343535	X	+	4918871	4921612	4919196	4921533	6	4918871,4919453,4919898,4920094,4920329,4921045,	4919340,4919593,4920020,4920269,4920991,4921612,
Ptp4E	FBtr0070724	X	+	4939127	4955916	4940646	4954604	12	4939127,4940421,4947606,4947918,4948989,4949740,4950470,4950963,4953164,4953492,4954116,4954970,	4939200,4940847,4947853,4948197,4949668,4950189,4950899,4953107,4953423,4953621,4954624,4955916,
Ptp4E	FBtr0070725	X	+	4939127	4954090	4940646	4953732	11	4939127,4940421,4947606,4947918,4948989,4949740,4950470,4950963,4953164,4953492,4953724,	4939200,4940847,4947853,4948197,4949668,4950189,4950899,4953107,4953423,4953621,4954090,
Ptp4E	FBtr0301793	X	+	4939127	4955916	4940646	4954604	12	4939127,4940421,4947606,4947918,4948989,4949740,4950470,4950963,4953164,4953492,4954116,4954970,	4939304,4940847,4947853,4948197,4949668,4950189,4950899,4953107,4953423,4953621,4954624,4955916,
Ptp4E	FBtr0301794	X	+	4939580	4955916	4940646	4954604	12	4939580,4940421,4947606,4947918,4948989,4949740,4950470,4950963,4953164,4953492,4954116,4954970,	4939675,4940847,4947853,4948197,4949668,4950189,4950899,4953107,4953423,4953621,4954624,4955916,
Ptp4E	FBtr0301796	X	+	4939436	4955916	4940646	4954604	12	4939436,4940421,4947606,4947918,4948989,4949740,4950470,4950963,4953164,4953492,4954116,4954970,	4939532,4940847,4947853,4948197,4949668,4950189,4950899,4953107,4953423,4953621,4954624,4955916,
Ptp4E	FBtr0343528	X	+	4939127	4955916	4940646	4955002	11	4939127,4940421,4947606,4947918,4948989,4949740,4950470,4950963,4953164,4953492,4954970,	4939200,4940847,4947853,4948197,4949668,4950189,4950899,4953107,4953423,4953621,4955916,
Ptp4E	FBtr0343529	X	+	4939127	4955425	4940646	4954604	12	4939127,4940421,4947606,4947918,4948989,4949740,4950470,4950963,4953164,4953492,4954134,4954970,	4939200,4940847,4947853,4948197,4949668,4950189,4950899,4953107,4953423,4953621,4954624,4955425,
CG12680	FBtr0300018	X	+	4997440	4998237	4997538	4998186	1	4997440,	4998237,
CG12680	FBtr0343530	X	+	4997440	4998388	4997538	4998186	1	4997440,	4998388,
CG15468	FBtr0070727	X	-	4959928	4961128	4960036	4960909	1	4959928,	4961128,
CG2861	FBtr0070731	X	-	4797265	4804862	4797360	4803770	9	4797265,4797632,4797966,4798570,4799939,4800958,4803426,4803689,4804697,	4797570,4797872,4798512,4799881,4800647,4803352,4803618,4803820,4804862,
CG2861	FBtr0302037	X	-	4800834	4804862	4800907	4803334	3	4800834,4803426,4804697,	4803352,4803618,4804862,
CG2861	FBtr0332312	X	-	4797265	4804862	4797360	4803770	10	4797265,4797632,4797966,4798098,4798570,4799939,4800958,4803426,4803689,4804697,	4797570,4797872,4798041,4798512,4799878,4800647,4803352,4803618,4803820,4804862,
CG2861	FBtr0332313	X	-	4797230	4804862	4797360	4803770	10	4797230,4797632,4797966,4798570,4799939,4800107,4800958,4803426,4803689,4804697,	4797570,4797872,4798512,4799881,4800047,4800647,4803352,4803618,4803820,4804862,
CG15471	FBtr0299601	X	-	4782200	4782789	4782316	4782703	2	4782200,4782768,	4782714,4782789,
CG15471	FBtr0299602	X	-	4782230	4782758	4782316	4782703	1	4782230,	4782758,
CG2871	FBtr0070734	X	-	4775983	4777375	4776086	4777313	1	4775983,	4777375,
Klf15	FBtr0070735	X	-	4770556	4771588	4770581	4771517	1	4770556,	4771588,
CG15472	FBtr0070736	X	-	4768726	4770137	4769168	4770074	1	4768726,	4770137,
Rpn13R	FBtr0070741	X	+	5131897	5132985	5131957	5132932	1	5131897,	5132985,
CG15465	FBtr0070742	X	+	5165309	5254864	5175239	5176508	29	5165309,5174896,5186902,5203310,5217430,5221240,5223918,5224140,5224355,5224686,5225236,5228326,5228875,5229190,5233441,5233771,5234023,5234318,5234698,5237521,5237898,5238116,5243376,5246522,5249469,5249748,5250077,5250422,5250728,	5165498,5176788,5187429,5203415,5217557,5221437,5224040,5224267,5224475,5224833,5225293,5228467,5229015,5229404,5233664,5233914,5234214,5234509,5237436,5237836,5238006,5238267,5243486,5249400,5249643,5250012,5250274,5250574,5254864,
CG15465	FBtr0344669	X	+	5085758	5254864	5175239	5176508	32	5085758,5089341,5163900,5174896,5186902,5203310,5217430,5221240,5223918,5224140,5224355,5224686,5225236,5225913,5228326,5228875,5229190,5233441,5233771,5234023,5234318,5234698,5237521,5237898,5238116,5243376,5246522,5249469,5249748,5250077,5250422,5250728,	5086201,5090145,5165498,5176788,5187429,5203415,5217557,5221437,5224040,5224267,5224475,5224833,5225828,5225999,5228467,5229015,5229404,5233664,5233914,5234214,5234509,5237436,5237836,5238006,5238267,5243486,5249400,5249643,5250012,5250274,5250574,5254864,
snf	FBtr0070748	X	+	5309241	5310501	5309353	5310429	2	5309241,5310131,	5309706,5310501,
dhd	FBtr0070749	X	+	5312353	5313125	5312459	5312783	1	5312353,	5313125,
dhd	FBtr0345745	X	+	5312170	5313122	5312459	5312783	1	5312170,	5313122,
CG4198	FBtr0070750	X	+	5313257	5315190	5313432	5314932	2	5313257,5314211,	5314145,5315190,
CG4198	FBtr0340475	X	+	5313257	5315190	5313432	5314932	2	5313257,5314214,	5314145,5315190,
Sas10	FBtr0070751	X	+	5317408	5319071	5317503	5318790	1	5317408,	5319071,
Rnp4F	FBtr0070753	X	-	5318927	5322696	5319135	5322407	9	5318927,5319653,5319812,5319997,5320558,5321561,5321818,5322389,5322630,	5319582,5319756,5319933,5320504,5321503,5321737,5322327,5322549,5322696,
Rnp4F	FBtr0070752	X	-	5318927	5322696	5319135	5322407	8	5318927,5319653,5319812,5319997,5320558,5321561,5321818,5322389,	5319582,5319756,5319933,5320504,5321503,5321737,5322327,5322696,
Rnp4F	FBtr0112876	X	-	5318927	5322696	5319135	5322407	9	5318927,5319653,5319812,5319997,5320558,5321561,5321818,5322389,5322630,	5319582,5319756,5319933,5320504,5321503,5321737,5322327,5322453,5322696,
Rnp4F	FBtr0340477	X	-	5318927	5322489	5319135	5322407	8	5318927,5319653,5319812,5319997,5320558,5321561,5321818,5322389,	5319582,5319756,5319933,5320504,5321503,5321737,5322327,5322489,
CG15930	FBtr0301881	X	-	5315129	5317295	5315457	5317282	5	5315129,5316100,5316275,5316871,5317099,	5316034,5316186,5316806,5317036,5317295,
TrxT	FBtr0070755	X	-	5310580	5311888	5311237	5311711	3	5310580,5311193,5311852,	5311126,5311719,5311888,
TrxT	FBtr0340478	X	-	5310580	5311888	5311237	5311711	3	5310580,5311197,5311852,	5311126,5311719,5311888,
CG17764	FBtr0070757	X	-	5306260	5307417	5306393	5307212	1	5306260,	5307417,
CG3323	FBtr0070758	X	-	5302987	5305691	5303218	5305544	2	5302987,5305330,	5305254,5305691,
CG5062	FBtr0070759	X	-	5180181	5182369	5180370	5182180	2	5180181,5181583,	5181519,5182369,
CG32767	FBtr0300994	X	-	5076467	5084768	5077136	5081073	5	5076467,5078117,5081180,5081485,5084572,	5078026,5081115,5081257,5082239,5084768,
CG32767	FBtr0300995	X	-	5074994	5083025	5077136	5081073	5	5074994,5078117,5081180,5081485,5083000,	5078026,5081115,5081257,5082239,5083025,
CG32767	FBtr0302118	X	-	5074994	5083025	5077136	5081073	5	5074994,5078117,5081180,5081485,5082521,	5078026,5081115,5081257,5082239,5083025,
CG32767	FBtr0302119	X	-	5074994	5083025	5077136	5081073	5	5074994,5078117,5081180,5081485,5082881,	5078026,5081115,5081257,5082239,5083025,
CG32767	FBtr0331757	X	-	5074994	5083025	5077136	5081073	5	5074994,5078120,5081180,5081485,5082890,	5078026,5081115,5081257,5082239,5083025,
CG32767	FBtr0331758	X	-	5071026	5083025	5077136	5081073	5	5071026,5078117,5081180,5081485,5082416,	5078026,5081115,5081257,5082239,5083025,
XRCC1	FBtr0070763	X	+	5329875	5332435	5330101	5332187	5	5329875,5330213,5331530,5331681,5332068,	5330152,5331470,5331619,5332010,5332435,
CanB	FBtr0070764	X	+	5332741	5334449	5333404	5333917	3	5332741,5333052,5333369,	5332827,5333100,5334449,
CanB	FBtr0308348	X	+	5332498	5334449	5333404	5333917	3	5332498,5333052,5333369,	5332518,5333100,5334449,
SK	FBtr0300467	X	+	5365224	5401123	5376086	5399697	13	5365224,5376047,5378301,5378629,5383062,5383541,5394052,5396183,5396472,5398064,5398403,5398589,5399693,	5365913,5376193,5378521,5378731,5383379,5383646,5394188,5396294,5396600,5398134,5398505,5398762,5401123,
SK	FBtr0331602	X	+	5340235	5401123	5351828	5399663	16	5340235,5341180,5351828,5355946,5376047,5378301,5378629,5383062,5383541,5394052,5396183,5396472,5398064,5398403,5398589,5399659,	5340321,5341697,5353004,5356048,5376184,5378521,5378731,5383379,5383646,5394188,5396294,5396600,5398134,5398505,5398762,5401123,
SK	FBtr0331603	X	+	5340235	5404204	5351828	5399697	15	5340235,5341180,5351828,5376047,5378301,5378629,5383062,5383541,5394052,5396183,5396472,5398064,5398403,5398589,5399534,	5340321,5341697,5353004,5376184,5378521,5378731,5383379,5383646,5394188,5396294,5396600,5398134,5398505,5398762,5404204,
SK	FBtr0331604	X	+	5340235	5405138	5351828	5403349	15	5340235,5341180,5351828,5376047,5378301,5378629,5383062,5383541,5394052,5396183,5396472,5398064,5398403,5398589,5403339,	5340321,5341697,5353004,5376184,5378521,5378731,5383379,5383646,5394188,5396294,5396600,5398134,5398505,5398762,5405138,
SK	FBtr0301949	X	+	5365224	5401123	5376086	5399697	13	5365224,5376047,5378301,5378629,5383062,5383541,5388241,5396183,5396472,5398064,5398403,5398589,5399693,	5365913,5376193,5378521,5378725,5383379,5383646,5388377,5396294,5396600,5398134,5398505,5398762,5401123,
SK	FBtr0301950	X	+	5340235	5397118	5351828	5396604	11	5340235,5341180,5351828,5376047,5378301,5378629,5383062,5383541,5388241,5396183,5396472,	5340321,5341697,5353004,5376193,5378521,5378725,5383379,5383646,5388377,5396294,5397118,
SK	FBtr0301951	X	+	5340235	5401123	5351828	5399697	15	5340235,5341180,5351828,5376047,5378301,5378629,5383062,5383541,5388241,5396183,5396472,5398064,5398403,5398589,5399693,	5340321,5341697,5353004,5376193,5378521,5378725,5383379,5383646,5388377,5396294,5396600,5398134,5398505,5398762,5401123,
SK	FBtr0301952	X	+	5365224	5401123	5376086	5399697	13	5365224,5376047,5378301,5378629,5383062,5383541,5388241,5396183,5396472,5398064,5398403,5398589,5399531,	5365913,5376193,5378521,5378725,5383379,5383646,5388377,5396294,5396600,5398134,5398505,5398762,5401123,
SK	FBtr0301953	X	+	5340235	5405138	5351828	5399697	15	5340235,5341180,5351828,5376047,5378301,5378629,5383062,5383541,5394052,5396183,5396472,5398064,5398403,5398589,5399693,	5340321,5341697,5353004,5376193,5378521,5378725,5383379,5383646,5394188,5396294,5396600,5398134,5398505,5398762,5405138,
SK	FBtr0301954	X	+	5358271	5401123	5358271	5399697	13	5358271,5376047,5378301,5378629,5383062,5383541,5388241,5396183,5396472,5398064,5398403,5398589,5399693,	5358721,5376193,5378521,5378725,5383379,5383646,5388377,5396294,5396600,5398134,5398505,5398762,5401123,
SK	FBtr0344555	X	+	5365224	5401123	5376086	5400282	13	5365224,5376047,5378301,5378629,5383062,5383541,5394052,5396183,5396472,5398064,5398403,5398589,5399693,	5365913,5376193,5378521,5378731,5383379,5383646,5394188,5396294,5396600,5398134,5398505,5398762,5401123,
SK	FBtr0344556	X	+	5340235	5404204	5351828	5400282	15	5340235,5341180,5351828,5376047,5378301,5378629,5383062,5383541,5394052,5396183,5396472,5398064,5398403,5398589,5399534,	5340321,5341697,5353004,5376184,5378521,5378731,5383379,5383646,5394188,5396294,5396600,5398134,5398505,5398762,5404204,
SK	FBtr0344557	X	+	5365224	5401123	5376086	5400282	13	5365224,5376047,5378301,5378629,5383062,5383541,5388241,5396183,5396472,5398064,5398403,5398589,5399531,	5365913,5376193,5378521,5378725,5383379,5383646,5388377,5396294,5396600,5398134,5398505,5398762,5401123,
SK	FBtr0344558	X	+	5340235	5401123	5351828	5400282	15	5340235,5341180,5351828,5376047,5378301,5378629,5383062,5383541,5388241,5396183,5396472,5398064,5398403,5398589,5399693,	5340321,5341697,5353004,5376193,5378521,5378725,5383379,5383646,5388377,5396294,5396600,5398134,5398505,5398762,5401123,
Usp16-45	FBtr0070773	X	+	5421967	5426906	5422621	5426347	5	5421967,5422579,5423118,5423814,5425142,	5422126,5423017,5423750,5424962,5426906,
Usp16-45	FBtr0070772	X	+	5421532	5426906	5422621	5426347	5	5421532,5422579,5423118,5423814,5425142,	5421667,5423017,5423750,5424962,5426906,
Usp16-45	FBtr0070775	X	+	5422182	5426906	5422621	5426347	5	5422182,5422579,5423118,5423814,5425142,	5422266,5423017,5423750,5424962,5426906,
Usp16-45	FBtr0340461	X	+	5422391	5426906	5422621	5426347	5	5422391,5422579,5423118,5423814,5425142,	5422502,5423017,5423750,5424962,5426906,
Usp16-45	FBtr0340462	X	+	5421967	5427219	5422621	5426347	5	5421967,5422579,5423118,5423814,5425142,	5422126,5423017,5423750,5424962,5427219,
CG16756	FBtr0070776	X	+	5427516	5428217	5427527	5428166	3	5427516,5427805,5428020,	5427690,5427955,5428217,
CG15784	FBtr0070777	X	+	5430564	5432526	5430679	5432344	1	5430564,	5432526,
CG15784	FBtr0340460	X	+	5429570	5432526	5430679	5432344	1	5429570,	5432526,
SPR	FBtr0070778	X	+	5446655	5493540	5478770	5492261	6	5446655,5461695,5478637,5480832,5487373,5491531,	5446975,5461748,5479155,5480963,5487435,5493540,
SPR	FBtr0344824	X	+	5464794	5493540	5478770	5492261	5	5464794,5478637,5480832,5487373,5491531,	5464878,5479155,5480963,5487435,5493540,
SPR	FBtr0339781	X	+	5464794	5494012	5478770	5492261	5	5464794,5478637,5480832,5487373,5491531,	5464959,5479155,5480963,5487435,5494012,
CG4151	FBtr0070779	X	+	5501812	5502570	5501873	5502422	1	5501812,	5502570,
CG4151	FBtr0345786	X	+	5501475	5502782	5501873	5502422	1	5501475,	5502782,
CG12730	FBtr0070780	X	+	5517258	5518771	5517420	5518139	3	5517258,5517571,5518043,	5517498,5517844,5518771,
CG12730	FBtr0345785	X	+	5516607	5518771	5517420	5518139	3	5516607,5517571,5518043,	5517498,5517844,5518771,
l(1)G0045	FBtr0070782	X	+	5622647	5625493	5622723	5625364	2	5622647,5624474,	5624407,5625493,
Mlc-c	FBtr0070783	X	-	5619135	5622539	5619873	5622419	3	5619135,5622251,5622416,	5620286,5622279,5622539,
Mlc-c	FBtr0308579	X	-	5619135	5620575	5619873	5620527	2	5619135,5620478,	5620286,5620575,
RhoGAP5A	FBtr0070784	X	-	5616571	5618806	5617024	5618677	5	5616571,5617120,5617308,5617857,5618565,	5617028,5617226,5617786,5618480,5618806,
RhoGAP5A	FBtr0070785	X	-	5616571	5618806	5616890	5618677	5	5616571,5617120,5617308,5617857,5618565,	5617056,5617226,5617786,5618480,5618806,
CG32762	FBtr0070791	X	-	5500207	5501197	5500392	5501163	3	5500207,5500617,5501132,	5500520,5501061,5501197,
CG32762	FBtr0345787	X	-	5500207	5501229	5500392	5501163	3	5500207,5500617,5501132,	5500520,5501061,5501229,
frma	FBtr0346263	X	-	5494058	5496052	5494145	5496045	2	5494058,5495836,	5495772,5496052,
frma	FBtr0346264	X	-	5493013	5496052	5494145	5496045	2	5493013,5495836,	5495772,5496052,
NAAT1	FBtr0070797	X	-	5405237	5410849	5405513	5410566	8	5405237,5405756,5405904,5406148,5406325,5407319,5407746,5410485,	5405690,5405851,5406081,5406248,5407067,5407692,5407927,5410849,
CG3309	FBtr0070798	X	-	5326674	5329347	5327305	5329269	2	5326674,5328168,	5328109,5329347,
CG3309	FBtr0344827	X	-	5326674	5329347	5327305	5329269	2	5326674,5328168,	5328106,5329347,
CG4119	FBtr0070799	X	+	5666051	5670555	5666405	5670146	7	5666051,5666376,5666556,5667209,5668397,5669301,5670050,	5666313,5666468,5666798,5668332,5669226,5669945,5670555,
CG4119	FBtr0340463	X	+	5666051	5670652	5666405	5670146	6	5666051,5666556,5667209,5668397,5669301,5670050,	5666468,5666798,5668332,5669226,5669945,5670652,
RpL35	FBtr0070800	X	+	5672479	5673543	5672519	5673448	3	5672479,5672997,5673216,	5672522,5673134,5673543,
RpL35	FBtr0070801	X	+	5672733	5673543	5672872	5673448	3	5672733,5672997,5673216,	5672875,5673134,5673543,
RpL35	FBtr0345788	X	+	5672400	5673547	5672519	5673448	3	5672400,5672997,5673216,	5672522,5673134,5673547,
Gr5a	FBtr0070802	X	+	5680616	5682488	5680726	5682443	7	5680616,5680900,5681222,5681484,5681815,5682028,5682350,	5680835,5681161,5681417,5681753,5681970,5682281,5682488,
cv	FBtr0070804	X	+	5690001	5693084	5690768	5692572	5	5690001,5690317,5691891,5692164,5692376,	5690157,5690988,5692104,5692309,5693084,
cv	FBtr0340464	X	+	5690435	5692773	5690768	5692572	4	5690435,5691891,5692164,5692376,	5690988,5692104,5692309,5692773,
cv	FBtr0340465	X	+	5690001	5692773	5690768	5692572	4	5690001,5691891,5692164,5692376,	5690988,5692104,5692309,5692773,
CG4096	FBtr0301083	X	+	5698556	5708633	5703115	5708514	12	5698556,5703002,5703655,5703829,5704446,5704610,5706508,5706744,5707372,5707556,5707986,5708221,	5699172,5703604,5703775,5704389,5704545,5704724,5706655,5707310,5707500,5707934,5708164,5708633,
CG4096	FBtr0301084	X	+	5699186	5708633	5703115	5707647	12	5699186,5703002,5703655,5703829,5704446,5704610,5706508,5706744,5707372,5707560,5707986,5708221,	5699258,5703604,5703775,5704389,5704545,5704724,5706655,5707310,5707500,5707934,5708164,5708633,
CG15773	FBtr0070806	X	+	5732739	5734614	5732759	5734395	2	5732739,5733913,	5733714,5734614,
CG15773	FBtr0308572	X	+	5732739	5733824	5732759	5733719	1	5732739,	5733824,
CG4078	FBtr0070807	X	+	5747746	5751782	5747868	5751554	7	5747746,5748993,5749736,5750461,5750848,5751063,5751341,	5748918,5749541,5750400,5750604,5750978,5751273,5751782,
CG4078	FBtr0332398	X	+	5747746	5752077	5747868	5751554	7	5747746,5748993,5749736,5750461,5750848,5751063,5751341,	5748918,5749541,5750400,5750604,5750978,5751273,5752077,
CG15772	FBtr0070808	X	+	5752508	5754035	5752868	5753648	2	5752508,5752863,	5752682,5754035,
CG15772	FBtr0339743	X	+	5752248	5754041	5752868	5753648	2	5752248,5752863,	5752761,5754041,
CG15771	FBtr0070809	X	+	5755747	5759751	5756054	5758836	3	5755747,5757861,5758404,	5756204,5758347,5759751,
CG15771	FBtr0345789	X	+	5755573	5759751	5756054	5758836	3	5755573,5757861,5758404,	5756204,5758347,5759751,
CG15771	FBtr0303290	X	+	5756392	5759751	5758116	5758836	3	5756392,5757861,5758404,	5756851,5758347,5759751,
CG15767	FBtr0070813	X	+	5789486	5790919	5789645	5790758	1	5789486,	5790919,
CG12239	FBtr0070814	X	+	5792139	5794543	5792241	5794255	2	5792139,5794203,	5794142,5794543,
Cpr5C	FBtr0070815	X	+	5804676	5805344	5804730	5805231	2	5804676,5804805,	5804742,5805344,
Prosbeta2R1	FBtr0070816	X	+	5808953	5810158	5809005	5810057	3	5808953,5809151,5809402,	5809094,5809331,5810158,
CG15765	FBtr0070817	X	+	5818558	5839573	5819121	5839200	7	5818558,5819014,5834350,5836040,5836729,5836974,5837205,	5818594,5819202,5834480,5836155,5836890,5837114,5839573,
CG15765	FBtr0332935	X	+	5819051	5840823	5819121	5839200	6	5819051,5834350,5836040,5836729,5836974,5837205,	5819202,5834480,5836155,5836890,5837114,5840823,
tRNA:Glu-CTC-6-1Psi	FBtr0070818	X	+	5832297	5832368	5832368	5832368	1	5832297,	5832368,
CG12729	FBtr0070819	X	+	5845279	5846106	5845352	5846054	1	5845279,	5846106,
CG15764	FBtr0070820	X	+	5869094	5870108	5869181	5870063	1	5869094,	5870108,
CG15764	FBtr0343536	X	+	5869094	5870266	5869181	5870063	1	5869094,	5870266,
CG16721	FBtr0339948	X	+	5880533	5883391	5881052	5882789	6	5880533,5880833,5881385,5881934,5882296,5882526,	5880669,5881321,5881870,5882235,5882463,5883391,
CG16721	FBtr0070821	X	+	5879868	5883391	5881052	5882789	6	5879868,5880833,5881385,5881934,5882296,5882526,	5880108,5881321,5881870,5882235,5882463,5883391,
CG16721	FBtr0345313	X	+	5880818	5883391	5881052	5882789	5	5880818,5881385,5881934,5882296,5882526,	5881321,5881870,5882235,5882463,5883391,
CG4020	FBtr0070824	X	+	5905881	5908001	5905956	5907811	7	5905881,5906077,5906431,5906722,5907264,5907392,5907588,	5906011,5906363,5906668,5907209,5907335,5907518,5908001,
CG4020	FBtr0333800	X	+	5905745	5908001	5905956	5907811	7	5905745,5906077,5906431,5906722,5907264,5907392,5907588,	5906011,5906363,5906668,5907209,5907335,5907518,5908001,
CG12236	FBtr0070825	X	+	5908134	5913079	5908491	5912763	5	5908134,5908870,5909612,5909911,5912425,	5908761,5909537,5909849,5910061,5913079,
CG12236	FBtr0070826	X	+	5908134	5911789	5908491	5910641	5	5908134,5908870,5909612,5909911,5910432,	5908761,5909537,5909849,5910061,5911789,
Shmt	FBtr0070827	X	-	5913066	5916797	5913196	5916469	4	5913066,5914580,5916262,5916550,	5914403,5914780,5916479,5916797,
Shmt	FBtr0290235	X	-	5913066	5915297	5913196	5914777	2	5913066,5914580,	5914403,5915297,
Shmt	FBtr0345317	X	-	5913066	5916317	5913196	5914777	3	5913066,5914580,5916262,	5914403,5914780,5916317,
Usp30	FBtr0070828	X	-	5876999	5879787	5877429	5879458	4	5876999,5877605,5878045,5879376,	5877547,5877805,5879322,5879787,
Usp30	FBtr0343537	X	-	5876999	5879618	5877429	5879458	4	5876999,5877605,5878045,5879376,	5877547,5877805,5879322,5879618,
mof	FBtr0070829	X	-	5873839	5876853	5874268	5876752	1	5873839,	5876853,
GAA1	FBtr0070830	X	-	5870840	5873357	5871102	5873256	3	5870840,5871339,5873078,	5871270,5873018,5873357,
AgmNAT	FBtr0070832	X	-	5814863	5815820	5815115	5815766	1	5814863,	5815820,
CG3108	FBtr0070833	X	-	5777194	5781620	5777335	5781582	5	5777194,5777700,5778290,5779071,5779334,	5777629,5778226,5778432,5779260,5781620,
CG3097	FBtr0070836	X	-	5765854	5770780	5766090	5767694	4	5765854,5767073,5767288,5770400,	5766868,5767227,5767723,5770780,
MAPk-Ak2	FBtr0070837	X	-	5759907	5764203	5760715	5762659	4	5759907,5761168,5762100,5764093,	5760820,5761584,5762681,5764203,
MAPk-Ak2	FBtr0070839	X	-	5759907	5764203	5760715	5762659	4	5759907,5761168,5762100,5764068,	5760820,5761584,5762681,5764203,
MAPk-Ak2	FBtr0302940	X	-	5759907	5762932	5760715	5762659	4	5759907,5761168,5762100,5762782,	5760820,5761584,5762681,5762932,
MAPk-Ak2	FBtr0308577	X	-	5759907	5762684	5760715	5762659	3	5759907,5761168,5762100,	5760820,5761584,5762684,
lin-52	FBtr0070840	X	-	5754028	5754958	5754201	5754884	4	5754028,5754436,5754615,5754844,	5754356,5754541,5754789,5754958,
lin-52	FBtr0339744	X	-	5753389	5754958	5754201	5754884	4	5753389,5754436,5754615,5754844,	5754356,5754541,5754789,5754958,
IntS6	FBtr0070841	X	-	5738662	5747254	5739981	5743836	2	5738662,5746771,	5743912,5747254,
IntS6	FBtr0070842	X	-	5738662	5746375	5739981	5743836	3	5738662,5744355,5746202,	5743912,5744699,5746375,
IntS6	FBtr0332399	X	-	5738662	5747254	5739981	5743836	3	5738662,5744355,5746771,	5743912,5744699,5747254,
IntS6	FBtr0332400	X	-	5738662	5747254	5739981	5743836	3	5738662,5744355,5747101,	5743912,5744699,5747254,
IntS6	FBtr0332401	X	-	5738662	5747254	5739981	5743836	2	5738662,5747101,	5743912,5747254,
CG32758	FBtr0070843	X	-	5720926	5738031	5721627	5737424	6	5720926,5721961,5722207,5723113,5723259,5737098,	5721696,5722140,5723043,5723196,5723362,5738031,
CG32758	FBtr0340670	X	-	5719373	5723570	5721627	5723521	6	5719373,5721961,5722207,5723113,5723259,5723498,	5721696,5722140,5723043,5723196,5723362,5723570,
CG32758	FBtr0339525	X	-	5719735	5723570	5721627	5723521	6	5719735,5721961,5722207,5723113,5723259,5723459,	5721696,5722140,5723043,5723196,5723362,5723570,
CG33080	FBtr0070844	X	-	5708558	5717778	5708906	5717714	6	5708558,5709127,5711476,5711634,5714651,5717345,	5709043,5710973,5711572,5711803,5714812,5717778,
CG33080	FBtr0070845	X	-	5708558	5713527	5708906	5711733	5	5708558,5709127,5711476,5711634,5713339,	5709043,5710973,5711572,5711803,5713527,
CG33080	FBtr0342971	X	-	5708558	5715472	5708906	5715271	6	5708558,5709127,5711476,5711634,5714651,5715145,	5709043,5710973,5711572,5711803,5714812,5715472,
CG33080	FBtr0342972	X	-	5708558	5713527	5708906	5711733	5	5708558,5709127,5711476,5711634,5713361,	5709043,5710973,5711572,5711803,5713527,
CG3149	FBtr0070846	X	-	5692944	5695205	5693153	5695065	4	5692944,5693360,5694691,5695005,	5693291,5694618,5694906,5695205,
PGAP1	FBtr0070847	X	-	5685252	5689473	5685911	5689401	10	5685252,5686140,5686304,5686998,5687260,5687447,5687924,5688221,5688465,5689260,	5686080,5686236,5686938,5687192,5687386,5687870,5688169,5688404,5689197,5689473,
Tre1	FBtr0070848	X	-	5673829	5679977	5673965	5675483	7	5673829,5674221,5674770,5674939,5675111,5675329,5679659,	5674152,5674709,5674873,5675040,5675257,5675484,5679977,
Tre1	FBtr0340222	X	-	5673829	5679977	5673965	5675483	7	5673829,5674221,5674770,5674939,5675111,5675329,5679659,	5674173,5674709,5674873,5675040,5675257,5675484,5679977,
Tre1	FBtr0308339	X	-	5673829	5676958	5673965	5675483	7	5673829,5674221,5674770,5674939,5675111,5675329,5676775,	5674152,5674709,5674873,5675040,5675257,5675484,5676958,
Rab18	FBtr0070849	X	-	5670826	5671812	5670914	5671661	3	5670826,5671080,5671602,	5671016,5671513,5671812,
Sirt4	FBtr0070850	X	-	5664627	5665940	5664728	5665418	3	5664627,5665541,5665687,	5665486,5665627,5665940,
Sirt4	FBtr0070851	X	-	5664627	5665940	5664728	5665418	2	5664627,5665687,	5665627,5665940,
Sirt4	FBtr0070852	X	-	5664627	5665940	5664728	5665868	2	5664627,5665687,	5665486,5665940,
CG3726	FBtr0070858	X	+	5917159	5941664	5938669	5941363	7	5917159,5938568,5939038,5939624,5940971,5941164,5941325,	5917627,5938960,5939517,5940615,5941096,5941271,5941664,
CG3726	FBtr0343051	X	+	5917096	5941852	5938669	5941404	7	5917096,5938568,5939038,5939624,5940971,5941164,5941348,	5917627,5938960,5939517,5940615,5941096,5941271,5941852,
CG12728	FBtr0070859	X	+	5942605	5944622	5942682	5944387	5	5942605,5942902,5943154,5943376,5943672,	5942841,5943088,5943293,5943611,5944622,
CG12728	FBtr0343052	X	+	5942605	5945250	5942682	5944387	5	5942605,5942902,5943154,5943376,5943672,	5942841,5943088,5943293,5943611,5945250,
CG32756	FBtr0070860	X	+	5945681	5947851	5945760	5947415	5	5945681,5945980,5946232,5946458,5946754,	5945919,5946166,5946371,5946693,5947851,
CG32756	FBtr0343295	X	+	5945681	5948353	5945760	5947415	5	5945681,5945980,5946232,5946458,5946754,	5945919,5946166,5946371,5946693,5948353,
CG6041	FBtr0070861	X	+	5948159	5950208	5948248	5950115	4	5948159,5949089,5949350,5949728,	5948312,5949285,5949630,5950208,
CG32755	FBtr0070862	X	+	5950250	5951711	5950375	5951437	3	5950250,5950703,5951044,	5950644,5950989,5951711,
CG6048	FBtr0070863	X	+	5952564	5954046	5952597	5954010	3	5952564,5952731,5953214,	5952664,5952957,5954046,
CG6067	FBtr0070864	X	+	5955628	5958283	5955798	5957969	3	5955628,5957052,5957350,	5955874,5957281,5958283,
Grip	FBtr0070865	X	+	5966278	5986699	5966565	5986399	10	5966278,5978841,5982098,5982399,5982748,5983132,5984203,5985483,5985751,5986297,	5966737,5978961,5982311,5982593,5983059,5983296,5985422,5985686,5986230,5986699,
Grip	FBtr0343413	X	+	5966278	5986699	5966565	5986399	11	5966278,5966462,5978841,5982098,5982402,5982748,5983132,5984203,5985483,5985751,5986297,	5966327,5966737,5978961,5982311,5982593,5983059,5983296,5985422,5985686,5986230,5986699,
Grip	FBtr0343414	X	+	5966462	5986699	5966565	5986399	10	5966462,5978841,5982098,5982402,5982748,5983132,5984203,5985483,5985751,5986297,	5966737,5978961,5982311,5982593,5983059,5983296,5985422,5985686,5986230,5986699,
CG5966	FBtr0070866	X	+	5988790	5992640	5989239	5992093	3	5988790,5990489,5991484,	5989357,5991385,5992640,
CG5966	FBtr0343294	X	+	5988790	5992640	5990683	5992093	2	5988790,5991484,	5991385,5992640,
MCTS1	FBtr0070867	X	+	6037891	6039576	6037968	6038957	4	6037891,6038040,6038262,6038875,	6037979,6038193,6038565,6039576,
MCTS1	FBtr0305344	X	+	6037891	6039129	6037968	6038957	4	6037891,6038040,6038262,6038875,	6037979,6038193,6038565,6039129,
CG5937	FBtr0305345	X	+	6040316	6050381	6040701	6048510	9	6040316,6040524,6041585,6042253,6042951,6043335,6044684,6045115,6045618,	6040392,6040786,6041719,6042894,6043272,6044614,6045052,6045551,6050381,
CG5937	FBtr0305346	X	+	6040004	6050381	6040701	6048510	9	6040004,6040524,6041585,6042253,6042951,6043335,6044684,6045115,6045618,	6040098,6040786,6041719,6042894,6043272,6044614,6045052,6045551,6050381,
CG5921	FBtr0305342	X	+	6050827	6065646	6059909	6064291	7	6050827,6059885,6060379,6060573,6061719,6063332,6063805,	6051319,6060257,6060513,6061555,6062064,6063527,6065646,
CG5921	FBtr0305343	X	+	6050827	6064487	6059909	6064291	8	6050827,6059885,6060379,6060573,6061719,6063071,6063332,6063805,	6051319,6060257,6060513,6061555,6062064,6063242,6063527,6064487,
CG5921	FBtr0336972	X	+	6050827	6063663	6059909	6063539	7	6050827,6059885,6060379,6060573,6061719,6063071,6063332,	6051319,6060257,6060513,6061555,6062064,6063242,6063663,
Nep1	FBtr0070872	X	+	6091769	6103971	6096208	6103599	9	6091769,6096051,6099580,6101238,6101438,6101652,6102724,6102955,6103326,	6092079,6096653,6099679,6101366,6101556,6102659,6102887,6103272,6103971,
Nep1	FBtr0070873	X	+	6093868	6103971	6096208	6103599	9	6093868,6096051,6099580,6101238,6101438,6101652,6102724,6102955,6103326,	6094157,6096653,6099679,6101366,6101556,6102659,6102887,6103272,6103971,
Nep1	FBtr0340032	X	+	6094585	6103971	6096208	6103599	9	6094585,6096051,6099580,6101238,6101438,6101652,6102724,6102955,6103326,	6095063,6096653,6099679,6101366,6101556,6102659,6102887,6103272,6103971,
Nep1	FBtr0343930	X	+	6091204	6103971	6096208	6103599	10	6091204,6091632,6096051,6099580,6101238,6101438,6101652,6102724,6102955,6103326,	6091568,6092215,6096653,6099679,6101366,6101556,6102659,6102887,6103272,6103971,
Efr	FBtr0070874	X	+	6219956	6222719	6221381	6222440	2	6219956,6221379,	6220417,6222719,
Efr	FBtr0070875	X	+	6220254	6222719	6221381	6222440	3	6220254,6220477,6221379,	6220417,6220572,6222719,
sqh	FBtr0070877	X	-	6223060	6225140	6223406	6224004	3	6223060,6223584,6225006,	6223511,6224116,6225140,
sqh	FBtr0339502	X	-	6223060	6224520	6223406	6224004	3	6223060,6223584,6224410,	6223511,6224116,6224520,
sqh	FBtr0339503	X	-	6223060	6225116	6223406	6224004	3	6223060,6223584,6224696,	6223511,6224116,6225116,
sqh	FBtr0339504	X	-	6223060	6225116	6223406	6224004	3	6223060,6223584,6225002,	6223511,6224116,6225116,
sqh	FBtr0345294	X	-	6223060	6224157	6223406	6224004	2	6223060,6223584,	6223511,6224157,
Btnd	FBtr0070878	X	-	6217267	6219327	6217479	6219294	2	6217267,6219234,	6219081,6219327,
vanin-like	FBtr0070879	X	-	6200187	6202559	6200357	6202542	4	6200187,6200652,6201763,6202470,	6200589,6201382,6202406,6202559,
CG32751	FBtr0070880	X	-	6196710	6198654	6196723	6198618	4	6196710,6196930,6197859,6198546,	6196877,6197627,6198490,6198654,
CG32751	FBtr0340669	X	-	6196579	6198654	6196723	6198618	4	6196579,6196930,6197859,6198546,	6196877,6197651,6198490,6198654,
CG32750	FBtr0070881	X	-	6194736	6196439	6194787	6196417	2	6194736,6195711,	6195653,6196439,
Mipp2	FBtr0070884	X	-	6082708	6091471	6083627	6091294	5	6082708,6083853,6084222,6090408,6091116,	6083790,6084054,6084608,6090842,6091471,
raptor	FBtr0332964	X	-	6082658	6090201	6084600	6089706	5	6082658,6083853,6084222,6084790,6088271,	6083790,6084054,6084608,6088213,6090201,
raptor	FBtr0345895	X	-	6082633	6090201	6084600	6089706	5	6082633,6083853,6084222,6084790,6088271,	6083790,6084054,6084608,6088213,6090201,
CG4660	FBtr0070886	X	-	6078707	6081372	6079073	6080496	4	6078707,6079610,6080336,6081341,	6079484,6079825,6080588,6081372,
CG4666	FBtr0070887	X	-	6076071	6077530	6076369	6076951	2	6076071,6077336,	6076984,6077530,
CG4666	FBtr0345900	X	-	6076071	6077786	6076369	6076951	2	6076071,6077336,	6076984,6077786,
Tsp5D	FBtr0070888	X	-	6069130	6074857	6069961	6071867	6	6069130,6070292,6070520,6070856,6071804,6074576,	6070202,6070453,6070715,6071048,6071875,6074857,
Tsp5D	FBtr0114466	X	-	6069130	6072997	6069961	6071867	6	6069130,6070292,6070520,6070856,6071804,6072861,	6070202,6070453,6070715,6071048,6071875,6072997,
Tsp5D	FBtr0331169	X	-	6069130	6072997	6069949	6071867	6	6069130,6070292,6070520,6070856,6071804,6072861,	6070202,6070453,6070715,6071048,6071875,6072997,
rux	FBtr0070889	X	-	6035752	6037262	6035992	6037090	2	6035752,6037068,	6036978,6037262,
rux	FBtr0307288	X	-	6035752	6037800	6035992	6037090	3	6035752,6037068,6037757,	6036978,6037118,6037800,
mab-21	FBtr0070890	X	-	6008182	6013181	6008807	6012822	2	6008182,6012074,	6009157,6013181,
CG4766	FBtr0070891	X	-	5997507	6000797	5998472	6000196	3	5997507,5998946,5999993,	5998822,5999500,6000797,
fs(1)M3	FBtr0070892	X	-	5958206	5964247	5958295	5964157	7	5958206,5961488,5961808,5962350,5962788,5963337,5963546,	5961436,5961751,5962288,5962737,5963281,5963473,5964247,
CG14445	FBtr0070893	X	+	6237314	6240558	6237479	6240126	5	6237314,6238000,6238945,6239387,6240008,	6237663,6238200,6239234,6239607,6240558,
CG14445	FBtr0112954	X	+	6237314	6240558	6237479	6240126	5	6237314,6238000,6238945,6239387,6240008,	6237663,6238200,6239174,6239607,6240558,
CG14445	FBtr0339495	X	+	6237314	6240558	6237479	6240126	6	6237314,6238000,6238720,6238945,6239387,6240008,	6237663,6238260,6238738,6239234,6239607,6240558,
CG14445	FBtr0339496	X	+	6237314	6240558	6237479	6240126	5	6237314,6238000,6238945,6239387,6240008,	6237663,6238260,6239234,6239607,6240558,
Spx	FBtr0070894	X	+	6255821	6257596	6255910	6257086	3	6255821,6256018,6256160,	6255944,6256102,6257596,
CG3781	FBtr0070895	X	+	6261168	6262119	6261268	6261934	1	6261168,	6262119,
Spt6	FBtr0070896	X	+	6267796	6274984	6267906	6274424	6	6267796,6268106,6268766,6269124,6269313,6269530,	6267945,6268191,6268972,6269244,6269465,6274984,
Spt6	FBtr0340027	X	+	6267796	6274888	6267906	6274424	6	6267796,6268106,6268766,6269124,6269313,6269530,	6267945,6268191,6268972,6269244,6269465,6274888,
wuho	FBtr0070897	X	+	6288099	6289562	6288153	6289428	1	6288099,	6289562,
mldr	FBtr0070898	X	+	6291302	6293153	6291406	6293107	2	6291302,6292734,	6292668,6293153,
mldr	FBtr0305494	X	+	6291302	6294177	6291406	6293107	2	6291302,6292734,	6292668,6294177,
CG3815	FBtr0070899	X	+	6295388	6298970	6295505	6298492	5	6295388,6295709,6295963,6296708,6298302,	6295553,6295900,6296648,6298231,6298970,
CG3823	FBtr0070900	X	+	6303974	6306745	6304120	6306497	5	6303974,6304716,6305683,6305865,6306382,	6304223,6304876,6305765,6306293,6306745,
CG15894	FBtr0070901	X	+	6317420	6329828	6320488	6327853	7	6317420,6320488,6321819,6323688,6326052,6327663,6327796,	6317741,6320998,6321969,6325990,6327598,6327730,6329828,
CG15894	FBtr0112955	X	+	6309211	6329828	6316097	6327853	8	6309211,6315998,6320488,6321819,6323688,6326052,6327663,6327796,	6309454,6316262,6320998,6321969,6325990,6327598,6327730,6329828,
CG15894	FBtr0339770	X	+	6317420	6329828	6320488	6327853	7	6317420,6320488,6321840,6323688,6326052,6327663,6327796,	6317555,6320998,6321969,6325990,6327598,6327730,6329828,
CG15894	FBtr0339771	X	+	6317420	6329828	6320488	6327853	6	6317420,6320488,6323688,6326052,6327663,6327796,	6317741,6320998,6325990,6327598,6327730,6329828,
CG3842	FBtr0070903	X	+	6339495	6343731	6342137	6343358	2	6339495,6342062,	6339591,6343731,
CG3842	FBtr0070904	X	+	6341137	6343731	6342137	6343358	2	6341137,6342062,	6341343,6343731,
CG3842	FBtr0331394	X	+	6339495	6343731	6342137	6343358	3	6339495,6341059,6342062,	6339591,6341343,6343731,
CG3842	FBtr0331395	X	+	6337761	6343731	6342137	6343358	3	6337761,6341059,6342062,	6338463,6341343,6343731,
CG3847	FBtr0070905	X	+	6347102	6349236	6347504	6348647	1	6347102,	6349236,
tRNA:Phe-GAA-1-1	FBtr0070911	X	+	6516973	6517046	6517046	6517046	1	6516973,	6517046,
CG3918	FBtr0070912	X	+	6524463	6526342	6524689	6525726	2	6524463,6524865,	6524794,6526342,
Spat	FBtr0070913	X	+	6528947	6530726	6529115	6530669	3	6528947,6529566,6530497,	6529265,6530429,6530726,
dx	FBtr0070914	X	+	6533998	6538575	6534412	6537378	4	6533998,6535520,6536866,6537077,	6534901,6536804,6537009,6538575,
RpL7A	FBtr0070915	X	-	6531015	6533348	6531125	6532504	6	6531015,6531834,6532297,6532489,6533123,6533229,	6531431,6532205,6532421,6532545,6533161,6533348,
RpL7A	FBtr0070916	X	-	6531015	6533256	6531125	6532504	5	6531015,6531834,6532297,6532489,6533123,	6531431,6532205,6532421,6532545,6533256,
RpL7A	FBtr0343328	X	-	6531015	6533167	6531125	6532504	5	6531015,6531834,6532297,6532489,6533123,	6531431,6532205,6532421,6532545,6533167,
RpL7A	FBtr0343329	X	-	6530896	6533167	6531125	6532504	5	6530896,6531834,6532297,6532489,6533123,	6531431,6532205,6532421,6532545,6533167,
RpL7A	FBtr0345293	X	-	6531015	6532549	6531125	6532504	4	6531015,6531834,6532297,6532489,	6531431,6532205,6532421,6532549,
CG3342	FBtr0070918	X	-	6526105	6527888	6526367	6527803	2	6526105,6527750,	6527676,6527888,
PpV	FBtr0070921	X	-	6371064	6372915	6371728	6372816	3	6371064,6372275,6372651,	6372187,6372563,6372915,
PpV	FBtr0331430	X	-	6371064	6372915	6371728	6372816	4	6371064,6372275,6372651,6372900,	6372187,6372563,6372828,6372915,
PpV	FBtr0331431	X	-	6371064	6372915	6371728	6372816	4	6371064,6372275,6372651,6372904,	6372187,6372563,6372828,6372915,
PpV	FBtr0331432	X	-	6371064	6372915	6371728	6372816	4	6371064,6372275,6372651,6372904,	6372187,6372563,6372851,6372915,
swa	FBtr0070922	X	-	6363417	6365708	6363680	6365596	3	6363417,6364304,6365325,	6364216,6365144,6365708,
swaPsi	FBtr0070923	X	-	6361495	6362960	6362960	6362960	3	6361495,6362088,6362900,	6362035,6362835,6362960,
swaPsi	FBtr0334014	X	-	6361495	6363310	6363310	6363310	3	6361495,6362088,6363110,	6362035,6362835,6363310,
ND-B16.6	FBtr0070924	X	-	6349323	6350401	6349695	6350227	3	6349323,6350121,6350292,	6350054,6350238,6350401,
ND-B16.6	FBtr0340026	X	-	6349567	6350401	6349695	6350227	3	6349567,6350121,6350292,	6350054,6350238,6350401,
ND-B16.6	FBtr0347282	X	-	6349015	6350401	6349695	6350227	3	6349015,6350121,6350292,	6350054,6350238,6350401,
CG12219	FBtr0070925	X	-	6299053	6301285	6299296	6301199	4	6299053,6299607,6299862,6301034,	6299524,6299797,6300968,6301285,
Rpt4	FBtr0305495	X	-	6289469	6291245	6289618	6291123	5	6289469,6289784,6290054,6290838,6291014,	6289721,6289925,6290775,6290958,6291245,
Top3beta	FBtr0070930	X	-	6284470	6287990	6284546	6287731	5	6284470,6284973,6285431,6286821,6287640,	6284890,6285367,6286482,6287569,6287990,
Top3beta	FBtr0340028	X	-	6284137	6287990	6284546	6287731	5	6284137,6284973,6285431,6286821,6287640,	6284890,6285367,6286482,6287569,6287990,
dock	FBtr0078013	2L	+	825968	833241	829949	831923	6	825968,829304,830144,830737,831176,831713,	826507,829971,830349,831083,831626,833241,
dock	FBtr0078014	2L	+	825968	833241	829535	831923	6	825968,829421,830144,830737,831176,831713,	826507,829971,830349,831083,831626,833241,
dock	FBtr0078015	2L	+	825968	833241	829535	831923	6	825968,829456,830144,830737,831176,831713,	826507,829971,830349,831083,831626,833241,
dock	FBtr0332973	2L	+	825968	832331	829535	831923	6	825968,829304,830144,830737,831176,831713,	826507,829971,830349,831083,831626,832331,
kraken	FBtr0078016	2L	+	852767	854539	852935	854383	3	852767,853191,853544,	853005,853278,854539,
kraken	FBtr0334794	2L	+	852847	854539	852935	854383	3	852847,853191,853544,	853005,853278,854539,
CG13949	FBtr0078017	2L	+	855336	856236	855549	856107	3	855336,855686,855867,	855623,855810,856236,
CG13949	FBtr0334795	2L	+	855470	856236	855549	856107	3	855470,855686,855867,	855623,855810,856236,
CG13949	FBtr0334796	2L	+	855470	856639	855549	856107	3	855470,855686,855867,	855623,855810,856639,
CG13950	FBtr0078018	2L	+	860308	861806	860320	861696	3	860308,860763,861428,	860409,861357,861806,
CG13950	FBtr0445832	2L	+	860196	861806	860320	861696	3	860196,860763,861428,	860409,861357,861806,
ninaA	FBtr0078023	2L	+	877301	878270	877361	878173	2	877301,877969,	877871,878270,
Lsp1beta	FBtr0078025	2L	+	898643	901316	898731	901169	2	898643,899009,	898941,901316,
Lsp1beta	FBtr0345738	2L	+	898499	901316	898731	901169	2	898499,899009,	898941,901316,
GluRIIC	FBtr0336969	2L	+	914085	917805	914197	917736	11	914085,914337,914552,914799,915057,915324,915507,915814,916281,916706,917466,	914279,914493,914615,915003,915269,915447,915750,916231,916653,917387,917805,
snRNA:U1:21D	FBtr0078028	2L	-	901490	901654	901654	901654	1	901490,	901654,
CG15824	FBtr0332181	2L	-	878180	885141	878280	885052	15	878180,878391,878837,879864,880973,881647,882047,882659,883095,883364,884051,884255,884441,884721,884907,	878334,878773,879799,880914,881585,881947,882604,883039,883297,883991,884185,884388,884652,884846,885141,
CG15824	FBtr0345634	2L	-	877171	885141	878280	885052	15	877171,878391,878837,879864,880973,881647,882047,882659,883095,883364,884051,884255,884441,884721,884907,	878334,878773,879799,880914,881585,881947,882604,883039,883297,883991,884185,884388,884652,884846,885141,
dbe	FBtr0078030	2L	-	868672	869857	868738	869776	1	868672,	869857,
aru	FBtr0078033	2L	-	861848	865861	862165	864908	7	861848,862318,862562,864194,864397,864876,865826,	862258,862498,864134,864338,864794,865060,865861,
aru	FBtr0078031	2L	-	861848	868354	862165	864745	6	861848,862318,862562,864194,864397,868031,	862258,862498,864134,864338,864794,868354,
aru	FBtr0078032	2L	-	861848	868013	862165	864745	6	861848,862318,862562,864194,864397,867813,	862258,862498,864134,864338,864794,868013,
CG4291	FBtr0078034	2L	-	851315	852730	851442	852629	4	851315,851717,852498,852627,	851659,852442,852571,852730,
CG4291	FBtr0334797	2L	-	851250	852730	851442	852629	4	851250,851717,852498,852627,	851659,852442,852571,852730,
drongo	FBtr0078037	2L	-	833586	842943	834544	837338	5	833586,834973,835352,836545,842613,	834583,835290,835547,837378,842943,
drongo	FBtr0302612	2L	-	833583	851071	834544	850068	5	833583,834973,835352,836545,849898,	834583,835290,835547,837378,851071,
drongo	FBtr0302120	2L	-	833583	851071	834544	850068	6	833583,834973,835352,835703,836545,849898,	834583,835290,835547,836171,837378,851071,
drongo	FBtr0302121	2L	-	833583	842943	834544	837338	6	833583,834973,835352,835703,836545,842613,	834583,835290,835547,836171,837378,842943,
drongo	FBtr0334763	2L	-	834866	851071	834943	850068	4	834866,835352,836545,849898,	835290,835547,837378,851071,
CG3862	FBtr0078038	2L	-	824328	825861	824432	825797	1	824328,	825861,
PGAP2	FBtr0078039	2L	-	818078	819508	818506	819334	2	818078,818703,	818643,819508,
CG15880	FBtr0078040	2L	-	816993	817950	817045	817898	2	816993,817243,	817182,817950,
Saf6	FBtr0078041	2L	-	813313	815950	813456	815831	5	813313,813950,814242,815274,815474,	813893,814184,815221,815421,815950,
Saf6	FBtr0332974	2L	-	813313	815950	813456	815831	5	813313,813950,814242,815274,815474,	813893,814184,815221,815412,815950,
Pkg21D	FBtr0078042	2L	-	786152	790798	786259	790629	5	786152,786478,786732,788241,790488,	786422,786664,788178,788612,790798,
Eaat2	FBtr0078043	2L	-	737211	744395	738073	740947	8	737211,738320,738507,739444,740356,740799,743337,744195,	738268,738435,738837,740014,740690,740964,743623,744395,
Eaat2	FBtr0301316	2L	-	737211	741791	738073	740995	6	737211,738320,738507,739444,740356,740799,	738268,738435,738837,740014,740690,741791,
Eaat2	FBtr0301317	2L	-	737211	744395	738073	740947	8	737211,738320,738507,739444,740356,740799,743337,744083,	738268,738435,738837,740014,740690,740964,743623,744395,
lectin-21Cb	FBtr0308305	2L	-	620297	621201	620432	621182	1	620297,	621201,
Plc21C	FBtr0078049	2L	+	305934	355566	318027	345448	18	305934,317742,325677,334119,335414,336017,336348,337015,337937,339206,340709,342578,342865,344023,344575,345008,345214,355383,	306389,318120,325824,334257,335548,336203,336546,337198,338118,339441,340855,342792,343729,344489,344947,345153,347936,355566,
Plc21C	FBtr0078050	2L	+	310199	347927	318027	345448	17	310199,317742,325677,334119,335414,336017,336348,337015,337937,339206,340709,342578,342865,344023,344554,345008,345214,	310605,318120,325824,334257,335548,336203,336546,337198,338118,339441,340855,342792,343729,344489,344947,345153,347927,
Plc21C	FBtr0078047	2L	+	305934	346255	318027	345448	17	305934,317742,325677,334119,335414,336017,336348,337015,337937,339206,340709,342578,342865,344041,344554,345008,345214,	306389,318120,325824,334257,335548,336203,336546,337198,338118,339441,340855,342792,343729,344489,344947,345153,346255,
Plc21C	FBtr0078048	2L	+	310199	346541	318027	345448	17	310199,317742,325677,334119,335414,336017,336348,337015,337937,339206,340709,342578,342865,344041,344554,345008,345214,	310605,318120,325824,334257,335548,336203,336546,337198,338118,339441,340855,342792,343729,344489,344947,345153,346541,
Plc21C	FBtr0330673	2L	+	305934	346255	318027	345448	16	305934,317742,325677,334119,335414,336017,336348,337937,339206,340709,342578,342865,344023,344575,345008,345214,	306389,318120,325824,334257,335548,336203,336546,338118,339441,340855,342792,343729,344489,344947,345153,346255,
Plc21C	FBtr0330674	2L	+	310199	346255	318027	345448	17	310199,317742,325677,334119,335414,336017,336348,337015,337937,339206,340709,342578,342865,344038,344575,345008,345214,	310605,318120,325824,334257,335548,336203,336546,337198,338118,339441,340855,342792,343729,344489,344947,345153,346255,
CG33127	FBtr0078052	2L	+	322100	323091	322130	322985	1	322100,	323091,
al	FBtr0078053	2L	+	378111	387439	384550	387270	5	378111,384510,385700,386307,386702,	378481,384894,385746,386576,387439,
RpI135	FBtr0078054	2L	+	404284	407969	404383	407894	3	404284,404535,406094,	404473,406035,407969,
RpLP1	FBtr0078056	2L	+	419951	420697	420074	420558	2	419951,420291,	420146,420697,
RpLP1	FBtr0331932	2L	+	419951	420864	420074	420558	2	419951,420291,	420146,420864,
CG13692	FBtr0078057	2L	+	421770	422489	421799	422435	2	421770,422242,	422188,422489,
BBS8	FBtr0078058	2L	+	422872	425321	423451	425291	4	422872,423915,424823,425072,	423845,424763,425012,425321,
ex	FBtr0078059	2L	+	431226	448701	438424	447249	6	431226,438379,438581,443081,443225,446641,	432117,438516,438727,443161,446583,448701,
ex	FBtr0329832	2L	+	431226	448701	438424	447249	6	431226,438379,438581,443081,443225,446641,	431899,438516,438727,443161,446583,448701,
shv	FBtr0078060	2L	+	453107	454654	453261	454385	2	453107,454329,	454270,454654,
CG4133	FBtr0078061	2L	+	455530	458745	455800	458390	7	455530,456085,456288,456538,456796,457399,457627,	455827,456223,456468,456729,457338,457562,458745,
CG4133	FBtr0331230	2L	+	455530	458745	455800	458390	8	455530,456085,456288,456538,456796,456972,457399,457627,	455827,456223,456468,456729,456897,457338,457562,458745,
CG4133	FBtr0331231	2L	+	455530	458745	455800	458125	7	455530,456085,456288,456538,456796,457399,457614,	455827,456223,456468,456729,457338,457562,458745,
MED15	FBtr0078062	2L	+	473012	476170	473112	475802	7	473012,473222,474053,475035,475232,475915,476077,	473165,473994,474765,475178,475851,476015,476170,
ush	FBtr0078063	2L	+	523465	540560	524037	539956	8	523465,525391,536022,537036,537548,537862,539309,539517,	524059,525436,536966,537431,537749,539249,539452,540560,
ush	FBtr0310027	2L	+	490834	540532	491315	539956	8	490834,525391,536022,537036,537548,537862,539309,539517,	491358,525436,536966,537431,537749,539249,539452,540532,
ush	FBtr0329895	2L	+	523735	540560	524037	540019	8	523735,525391,536022,537036,537548,537862,539309,539517,	524059,525436,536966,537431,537749,539249,539452,540560,
ush	FBtr0333012	2L	+	476219	540532	525417	539956	8	476219,525391,536022,537036,537548,537862,539309,539517,	476331,525436,536966,537431,537749,539249,539452,540532,
ush	FBtr0333013	2L	+	476219	540532	491315	539956	9	476219,489516,525391,536022,537036,537548,537862,539309,539517,	476331,491358,525436,536966,537431,537749,539249,539452,540532,
Tspo	FBtr0078066	2L	+	559611	560523	559698	560315	2	559611,560096,	560037,560523,
CG2794	FBtr0078067	2L	+	564162	566472	564226	566329	1	564162,	566472,
Sf3b1	FBtr0078068	2L	+	568339	572716	568405	572650	3	568339,568598,569347,	568433,569290,572716,
Sf3b1	FBtr0332340	2L	+	568339	572907	568405	572650	3	568339,568598,569347,	568433,569290,572907,
cold	FBtr0078069	2L	+	574507	575734	574640	575236	3	574507,574779,575143,	574698,575090,575734,
cold	FBtr0310022	2L	+	574290	575734	574640	575236	4	574290,574633,574779,575143,	574355,574698,575090,575734,
Pph13	FBtr0078070	2L	+	577485	579549	577992	579250	3	577485,578154,578483,	578033,578420,579549,
Gsc	FBtr0343220	2L	-	583543	594685	584178	594206	3	583543,592271,593587,	584445,592633,594685,
Gsc	FBtr0343221	2L	-	583543	594685	584178	594380	3	583543,592271,593587,	584445,592633,594685,
Gsc	FBtr0347398	2L	-	583539	588047	584178	587886	2	583539,587829,	584445,588047,
Ptth	FBtr0346726	2L	-	575710	576550	575776	576389	2	575710,576080,	576022,576550,
Ptth	FBtr0333746	2L	-	575710	576550	575776	576522	3	575710,576080,576513,	576022,576404,576550,
Ptth	FBtr0346650	2L	-	575710	576896	575776	576600	3	575710,576080,576513,	576022,576404,576896,
Ipk2	FBtr0078074	2L	-	573032	574264	573205	574135	1	573032,	574264,
Nle	FBtr0078075	2L	-	566365	568121	566425	568064	4	566365,566497,566679,567088,	566438,566624,567030,568121,
CG11835	FBtr0078076	2L	-	560567	563347	560793	563181	2	560567,563253,	563189,563347,
CG11835	FBtr0332341	2L	-	560567	563347	560793	563181	2	560567,563276,	563189,563347,
CG11835	FBtr0332342	2L	-	560567	563347	560793	563181	1	560567,	563347,
CG11835	FBtr0345577	2L	-	560567	563819	560793	563181	2	560567,563258,	563189,563819,
Ets21C	FBtr0078079	2L	-	547015	552454	547413	551857	3	547015,547977,551157,	547900,548218,552454,
Ets21C	FBtr0112854	2L	-	547015	549502	547413	549215	3	547015,547977,549025,	547900,548218,549502,
Ets21C	FBtr0344014	2L	-	544924	552454	547413	551857	4	544924,546532,547977,551157,	546479,547900,548218,552454,
Ets21C	FBtr0345429	2L	-	547015	552923	547413	551857	3	547015,547977,551157,	547900,548218,552923,
Spp	FBtr0078080	2L	-	542785	544653	543240	544542	3	542785,543415,544332,	543349,544266,544653,
lwr	FBtr0078081	2L	-	541392	542580	541767	542247	2	541392,542429,	542350,542580,
lwr	FBtr0078082	2L	-	541236	542580	541767	542247	2	541236,542429,	542379,542580,
lwr	FBtr0310028	2L	-	540598	542580	541767	542247	3	540598,541708,542429,	541168,542350,542580,
lwr	FBtr0310029	2L	-	541392	542580	541767	542247	2	541392,542429,	542346,542580,
cbt	FBtr0078083	2L	-	476445	479688	476986	479475	2	476445,479406,	478204,479688,
cbt	FBtr0078084	2L	-	476445	479688	476986	478030	1	476445,	479688,
cbt	FBtr0310030	2L	-	476445	479688	476986	478030	2	476445,479086,	478204,479688,
CG4297	FBtr0310034	2L	-	458875	472200	460514	464933	2	458875,471397,	464941,472200,
CG4297	FBtr0310035	2L	-	458875	471555	460514	464933	2	458875,471397,	464941,471555,
crq	FBtr0078087	2L	-	448253	453024	449020	450794	5	448253,449229,449434,450665,452576,	449170,449320,450540,450878,453024,
crq	FBtr0078088	2L	-	448715	453024	449020	450794	6	448715,449229,449434,450665,452576,452986,	449170,449320,450540,450878,452736,453024,
crq	FBtr0331232	2L	-	448715	452752	449020	450794	5	448715,449229,449434,450665,452576,	449170,449320,450540,450878,452752,
crq	FBtr0331233	2L	-	448253	453024	449020	450794	6	448253,449229,449434,450665,452576,452797,	449170,449320,450540,450878,452736,453024,
crq	FBtr0304741	2L	-	448715	451302	449020	450794	5	448715,449229,449434,450665,451229,	449170,449320,450540,450878,451302,
CG11885	FBtr0078089	2L	-	420894	421450	420940	421366	1	420894,	421450,
CG13690	FBtr0078090	2L	-	418433	419652	418556	419600	1	418433,	419652,
CG4213	FBtr0078093	2L	-	396594	402198	396733	401663	5	396594,399847,400522,400724,401006,	398866,400456,400667,400942,402198,
CG4213	FBtr0331204	2L	-	396594	402054	396733	401663	5	396594,399847,400522,400724,401006,	398866,400456,400667,400942,402054,
Ent1	FBtr0078094	2L	-	355564	357874	355917	357686	4	355564,356366,356890,357422,	356312,356837,357191,357874,
Ent1	FBtr0078095	2L	-	355564	357874	355917	357686	5	355564,356366,356890,357422,357815,	356312,356837,357191,357766,357874,
Ent1	FBtr0330651	2L	-	355564	357874	355917	357686	5	355564,356366,356890,357422,357815,	356312,356837,357191,357748,357874,
CG31921	FBtr0078096	2L	-	329909	332335	329990	332132	1	329909,	332335,
CG11911	FBtr0078098	2L	-	320278	321248	320387	321221	1	320278,	321248,
CG11912	FBtr0078099	2L	-	318361	319259	318417	319233	1	318361,	319259,
dbr	FBtr0078100	2L	+	67042	71390	67624	70895	5	67042,67568,67891,68084,70606,	67507,67762,68023,70549,71390,
dbr	FBtr0306536	2L	+	67042	71081	67624	70895	5	67042,67568,67891,68084,70606,	67507,67762,68023,70549,71081,
dbr	FBtr0306537	2L	+	67042	71390	67624	70895	6	67042,67388,67568,67891,68084,70606,	67137,67507,67762,68023,70549,71390,
dbr	FBtr0306538	2L	+	67042	71081	67624	70895	6	67042,67388,67568,67891,68084,70606,	67111,67507,67762,68023,70549,71081,
dbr	FBtr0306539	2L	+	66481	71390	67624	70895	7	66481,66675,67388,67568,67891,68084,70606,	66612,67003,67507,67762,68023,70549,71390,
galectin	FBtr0078101	2L	+	72386	76211	72602	76098	3	72386,74902,75077,	72977,75018,76211,
galectin	FBtr0301733	2L	+	74128	76211	74500	76098	3	74128,74902,75077,	74572,75018,76211,
galectin	FBtr0302164	2L	+	73484	76211	73569	76098	3	73484,74902,75077,	73692,75018,76211,
galectin	FBtr0306540	2L	+	71756	76211	72012	76098	4	71756,71949,74902,75077,	71804,72081,75018,76211,
galectin	FBtr0331680	2L	+	73484	76211	75279	76098	4	73484,73819,74902,75077,	73692,73897,75018,76211,
CG11374	FBtr0306541	2L	+	76347	77783	76445	77709	2	76347,77641,	77583,77783,
Zir	FBtr0078103	2L	+	94738	102086	94851	101918	12	94738,94988,95131,95353,97883,98526,99784,100571,100761,101015,101248,101875,	94892,95070,95301,97833,98470,99723,100516,100703,100942,101194,101619,102086,
CG11377	FBtr0078104	2L	+	102379	104142	102458	103763	3	102379,103005,103515,	102906,103434,104142,
CG11377	FBtr0330636	2L	+	102379	104142	102458	103936	3	102379,103005,103877,	102906,103434,104142,
Gs1	FBtr0078115	2L	+	132076	134472	132482	133682	1	132076,	134472,
Gs1	FBtr0078114	2L	+	132076	134472	132482	133682	2	132076,132475,	132255,134472,
Gs1	FBtr0300568	2L	+	132076	133995	132482	133682	2	132076,132475,	132255,133995,
CG11454	FBtr0078116	2L	+	143322	144227	143377	144094	1	143322,	144227,
ND-15	FBtr0078117	2L	+	155334	156030	155571	155950	3	155334,155566,155857,	155429,155784,156030,
ND-15	FBtr0078118	2L	+	155334	156030	155571	155950	2	155334,155857,	155784,156030,
ND-15	FBtr0301886	2L	+	155334	156030	155571	155950	3	155334,155465,155857,	155410,155784,156030,
ND-15	FBtr0301887	2L	+	155334	156030	155571	155950	3	155334,155545,155857,	155429,155784,156030,
ND-15	FBtr0306542	2L	+	114725	156030	155571	155950	3	114725,155566,155857,	114991,155784,156030,
ND-15	FBtr0330638	2L	+	114725	156030	155571	155950	3	114725,155545,155857,	114991,155784,156030,
ND-15	FBtr0330639	2L	+	114725	156030	155664	155950	3	114725,155637,155857,	114991,155784,156030,
ND-15	FBtr0330640	2L	+	155334	156030	155664	155950	3	155334,155637,155857,	155429,155784,156030,
ND-15	FBtr0330641	2L	+	155088	156030	155571	155950	2	155088,155857,	155784,156030,
ND-15	FBtr0330642	2L	+	155088	156030	155571	155950	3	155088,155249,155857,	155178,155784,156030,
CG3436	FBtr0078119	2L	+	156148	157666	156240	157541	3	156148,156422,156735,	156348,156552,157666,
CG3436	FBtr0340650	2L	+	156028	157666	156240	157541	3	156028,156422,156735,	156348,156552,157666,
mRpL10	FBtr0078124	2L	+	203778	204782	203869	204717	2	203778,203992,	203891,204782,
Tbc1d15-17	FBtr0078125	2L	+	207405	210506	207511	209858	3	207405,207710,208728,	207631,208608,210506,
Tbc1d15-17	FBtr0332338	2L	+	207178	210506	207511	209858	3	207178,207710,208728,	207631,208608,210506,
Tbc1d15-17	FBtr0332339	2L	+	207405	210725	207511	209858	3	207405,207710,208728,	207631,208608,210725,
CG13693	FBtr0078126	2L	+	232486	234208	232571	233965	2	232486,233216,	233154,234208,
CG3345	FBtr0078127	2L	+	269087	271626	269191	271314	3	269087,269457,270660,	269389,270606,271626,
smo	FBtr0078129	2L	+	277581	282167	277825	281514	6	277581,277929,278642,279184,279869,280109,	277863,278323,279124,279805,280040,282167,
CG11562	FBtr0078130	2L	+	292418	293222	292568	293002	2	292418,292716,	292660,293222,
Stip1	FBtr0078131	2L	+	295121	297449	295271	297049	4	295121,295345,295703,296976,	295280,295628,296811,297449,
Pi3K21B	FBtr0331205	2L	+	297879	303934	299061	302659	3	297879,299032,302025,	298403,299918,303934,
Pi3K21B	FBtr0331206	2L	+	301705	305233	302065	302659	1	301705,	305233,
Pi3K21B	FBtr0331207	2L	+	301705	305233	302065	302659	2	301705,302025,	301944,305233,
Pi3K21B	FBtr0331208	2L	+	297879	305233	299061	302659	3	297879,299032,302025,	298403,299918,305233,
U2af38	FBtr0078133	2L	-	293352	294681	293621	294484	2	293352,294440,	294372,294681,
U2af38	FBtr0333408	2L	-	292958	294681	293621	294484	2	292958,294440,	294372,294681,
Amnionless	FBtr0078134	2L	-	287251	288932	287401	288919	1	287251,	288932,
Amnionless	FBtr0330647	2L	-	287251	289144	287401	288919	1	287251,	289144,
CG3625	FBtr0078135	2L	-	283661	286531	283885	286498	3	283661,284747,286306,	284210,284968,286531,
CG3625	FBtr0078136	2L	-	283384	285726	283885	285633	3	283384,284747,285432,	284210,284968,285726,
CG3625	FBtr0113009	2L	-	283384	291795	283885	291010	4	283384,284747,290812,291606,	284210,284968,291031,291795,
CG3625	FBtr0343778	2L	-	283384	291795	283885	291010	4	283384,284747,290812,291660,	284210,284968,291031,291795,
CG11601	FBtr0078137	2L	-	281970	283269	282171	283147	2	281970,282653,	282505,283269,
CG11601	FBtr0343779	2L	-	281970	283195	282171	283147	2	281970,282653,	282505,283195,
CG11601	FBtr0343780	2L	-	281669	283195	282171	283147	2	281669,282653,	282505,283195,
CG3645	FBtr0078140	2L	-	252588	271744	252662	254379	5	252588,253219,253445,253955,271628,	253145,253385,253890,254397,271744,
CG3645	FBtr0078141	2L	-	252588	271744	252662	254379	5	252588,253219,253445,253955,271628,	253145,253385,253890,254424,271744,
CG3645	FBtr0336989	2L	-	252588	254750	252662	254379	5	252588,253219,253445,253955,254561,	253145,253385,253890,254397,254750,
CG17075	FBtr0078142	2L	-	263465	267505	263781	266688	1	263465,	267505,
CG17075	FBtr0308252	2L	-	259948	267505	263781	266688	1	259948,	267505,
CG11617	FBtr0078146	2L	-	204742	207297	205043	206044	4	204742,205271,206000,207230,	205212,205943,206050,207297,
CG11617	FBtr0308246	2L	-	204742	206797	205043	206044	4	204742,205271,206000,206699,	205212,205943,206050,206797,
CG3709	FBtr0078147	2L	-	153538	155305	153676	155247	2	153538,155127,	155059,155305,
CG31974	FBtr0300987	2L	-	141076	143091	141129	142487	4	141076,141395,141670,142723,	141340,141609,142662,143091,
CG31974	FBtr0330644	2L	-	141076	142572	141129	142487	3	141076,141395,141670,	141340,141609,142572,
CG31974	FBtr0330645	2L	-	141076	143091	141129	142487	3	141076,141395,141661,	141340,141609,143091,
CG31975	FBtr0302195	2L	-	139445	140992	139470	140933	3	139445,139740,140113,	139687,139954,140992,
CG31975	FBtr0302196	2L	-	138383	140992	139470	140933	6	138383,138668,139255,139441,139740,140113,	138590,139198,139385,139687,139954,140992,
ovm	FBtr0346127	2L	-	138383	139588	138694	139336	4	138383,138668,139255,139441,	138590,139198,139385,139588,
ovm	FBtr0302194	2L	-	138383	140992	138694	139336	6	138383,138668,139255,139441,139740,140113,	138590,139198,139385,139687,139954,140992,
CG13694	FBtr0078160	2L	-	115364	116488	115712	116117	1	115364,	116488,
CG13694	FBtr0336838	2L	-	115364	116182	115712	116117	1	115364,	116182,
Nhe1	FBtr0301452	2L	-	103961	106732	104472	106642	5	103961,105004,105390,105511,105968,	104947,105336,105455,105915,106732,
net	FBtr0290323	2L	-	82420	87387	83267	87092	2	82420,87019,	84277,87387,
net	FBtr0330637	2L	-	82983	87387	83267	87092	2	82983,87019,	84277,87387,
Cda5	FBtr0078163	2L	-	25401	59268	26520	58150	13	25401,26765,27052,28014,28732,28981,33844,34557,34719,38534,39300,58080,59189,	26688,26964,27490,28240,28926,29068,34288,34604,35212,38731,39857,58182,59268,
Cda5	FBtr0078164	2L	-	25401	59268	26520	58150	14	25401,26765,27052,28014,28732,28981,30393,33844,34557,34719,38534,39300,58080,59189,	26688,26964,27490,28240,28926,29068,33270,34288,34604,35212,38731,39857,58182,59268,
Cda5	FBtr0309225	2L	-	25401	59268	26520	58150	11	25401,26765,27052,28014,28732,28981,35745,38534,39300,58080,58958,	26688,26964,27490,28240,28926,29068,38298,38731,39857,58182,59268,
Cda5	FBtr0309226	2L	-	25401	65404	26520	58150	14	25401,26765,27052,28014,28732,28981,33844,34557,34719,35745,38534,39300,58080,65345,	26688,26964,27490,28240,28926,29068,34288,34604,34912,38298,38731,39857,58182,65404,
Cda5	FBtr0309227	2L	-	25401	59268	26520	58150	12	25401,26765,27052,28014,28732,28981,34557,34719,38534,39300,58080,59189,	26688,26964,27490,28240,28926,29068,34604,35212,38731,39857,58193,59268,
Cda5	FBtr0309228	2L	-	25401	59268	26520	58150	14	25401,26765,27052,28014,28732,28981,30393,34557,34719,38534,39300,58080,58248,59189,	26688,26964,27490,28240,28926,29068,33270,34604,35212,38731,39857,58182,58731,59268,
Cda5	FBtr0309229	2L	-	25401	59268	26520	58150	15	25401,26765,27052,28014,28732,28981,33844,34557,34719,35745,38534,39300,58080,58248,59189,	26688,26964,27490,28240,28926,29068,34288,34604,35212,38298,38731,39857,58182,58350,59268,
Cda5	FBtr0113416	2L	-	25401	59268	26520	58150	13	25401,26765,27052,28410,28732,28981,33844,34557,34719,38534,39300,58080,59189,	26688,26964,27490,28639,28926,29068,34288,34604,35212,38731,39857,58176,59268,
Ir21a	FBtr0113008	2L	-	21822	25155	21918	25151	5	21822,22742,22993,23928,24746,	22687,22935,23873,24210,25155,
l(2)gl	FBtr0078166	2L	-	9838	21376	11214	19944	9	9838,11409,11778,12285,13519,13682,14932,19884,21135,	11344,11518,12221,12928,13625,14874,15711,20020,21376,
l(2)gl	FBtr0078167	2L	-	9838	21376	11214	15648	9	9838,11409,11778,12285,13519,13682,14932,19879,21065,	11344,11518,12221,12928,13625,14874,15711,20020,21376,
l(2)gl	FBtr0078168	2L	-	9838	21376	11214	15648	9	9838,11409,11778,12285,13519,13682,14932,19879,21065,	11344,11518,12221,12928,13625,14874,15711,20015,21376,
l(2)gl	FBtr0078169	2L	-	9838	21376	11214	15648	10	9838,11409,11778,12285,13519,13682,14932,19879,21065,21348,	11344,11518,12221,12928,13625,14874,15711,20020,21200,21376,
l(2)gl	FBtr0078170	2L	-	9838	18570	11214	17136	9	9838,11409,11778,12285,13519,13682,14932,17052,18260,	11344,11518,12221,12928,13625,14874,15711,17212,18570,
l(2)gl	FBtr0078171	2L	-	9838	18570	11214	17136	10	9838,11409,11778,12285,13519,13682,14932,17052,18025,18260,	11344,11518,12221,12928,13625,14874,15711,17212,18168,18570,
l(2)gl	FBtr0306589	2L	-	9838	21376	11214	17136	10	9838,11409,11778,12285,13519,13682,14932,17052,19879,21135,	11344,11518,12221,12928,13625,14874,15711,17212,20015,21376,
l(2)gl	FBtr0306590	2L	-	9838	21376	11214	17136	9	9838,11409,11778,12285,13519,13682,14932,17052,21135,	11344,11518,12221,12928,13625,14874,15711,17212,21376,
l(2)gl	FBtr0306591	2L	-	9838	21376	11214	17136	10	9838,11409,11778,12285,13519,13682,14932,17052,19879,21065,	11344,11518,12221,12928,13625,14874,15711,17212,20020,21376,
l(2)gl	FBtr0306592	2L	-	9838	21376	11214	17136	11	9838,11409,11778,12285,13519,13682,14932,17052,19879,20830,21065,	11344,11518,12221,12928,13625,14874,15711,17212,20015,20973,21376,
l(2)gl	FBtr0330655	2L	-	9838	21376	11309	17136	9	9838,11778,12285,13519,13682,14932,17052,19879,21065,	11344,12221,12928,13625,14874,15711,17212,20020,21376,
Spn77Bc	FBtr0078172	3L	+	20342633	20344319	20342737	20344179	5	20342633,20342705,20343127,20343498,20343909,	20342650,20343060,20343431,20343852,20344319,
Spn77Bc	FBtr0331816	3L	+	20342633	20344319	20342737	20344179	5	20342633,20342715,20343127,20343498,20343909,	20342650,20343060,20343431,20343852,20344319,
eRF1	FBtr0078173	3L	+	20348354	20353127	20349120	20352889	8	20348354,20348941,20350304,20350558,20351093,20351323,20351582,20352806,	20348385,20349206,20350480,20351028,20351249,20351521,20351730,20353127,
eRF1	FBtr0078174	3L	+	20348354	20353127	20349120	20352889	8	20348354,20348941,20350304,20350558,20351093,20351323,20351582,20352806,	20348421,20349206,20350480,20351028,20351249,20351521,20351730,20353127,
eRF1	FBtr0078175	3L	+	20348354	20353127	20349120	20352889	8	20348354,20348941,20350304,20350558,20351093,20351323,20351582,20352806,	20348650,20349206,20350480,20351028,20351249,20351521,20351730,20353127,
eRF1	FBtr0078176	3L	+	20348354	20353127	20349120	20352889	8	20348354,20348941,20350304,20350558,20351093,20351323,20351582,20352806,	20348408,20349206,20350480,20351028,20351249,20351521,20351730,20353127,
eRF1	FBtr0078177	3L	+	20348354	20353127	20349120	20352889	7	20348354,20350304,20350558,20351093,20351323,20351582,20352806,	20349206,20350480,20351028,20351249,20351521,20351730,20353127,
eRF1	FBtr0078178	3L	+	20348936	20353127	20349120	20352889	7	20348936,20350304,20350558,20351093,20351323,20351582,20352806,	20349206,20350480,20351028,20351249,20351521,20351730,20353127,
eRF1	FBtr0331817	3L	+	20348354	20352260	20349120	20351978	8	20348354,20348941,20350304,20350558,20351093,20351323,20351582,20351898,	20348385,20349206,20350480,20351028,20351249,20351521,20351730,20352260,
eRF1	FBtr0331818	3L	+	20348354	20353873	20349120	20353554	8	20348354,20348941,20350304,20350558,20351093,20351323,20351582,20353444,	20348385,20349206,20350480,20351028,20351249,20351521,20351730,20353873,
CG5618	FBtr0078179	3L	+	20353919	20356632	20354225	20356533	4	20353919,20354799,20355304,20356344,	20354405,20354987,20356280,20356632,
CG5618	FBtr0331819	3L	+	20353448	20356632	20355428	20356533	5	20353448,20353958,20354799,20355304,20356344,	20353637,20354405,20355129,20356280,20356632,
CG5618	FBtr0331820	3L	+	20353919	20356632	20355428	20356533	3	20353919,20355304,20356344,	20354405,20356280,20356632,
kin17	FBtr0078181	3L	+	20356806	20358331	20356896	20358141	2	20356806,20357940,	20357868,20358331,
CG5665	FBtr0308646	3L	+	20358511	20359820	20358511	20359820	4	20358511,20358776,20359088,20359281,	20358707,20359036,20359224,20359820,
CG5665	FBtr0308655	3L	+	20358511	20359820	20358511	20359820	3	20358511,20358776,20359088,	20358707,20359036,20359820,
in	FBtr0078183	3L	+	20367197	20370259	20367315	20369925	1	20367197,	20370259,
CG13247	FBtr0473581	3L	+	20370312	20371746	20370511	20371699	3	20370312,20370809,20371352,	20370749,20371283,20371746,
CG13247	FBtr0473582	3L	+	20370449	20371746	20370511	20371699	3	20370449,20370809,20371352,	20370749,20371283,20371746,
RhoBTB	FBtr0078185	3L	+	20376241	20382398	20378459	20381698	13	20376241,20378430,20378711,20378881,20379311,20379910,20380234,20380412,20380569,20380714,20381021,20381546,20381791,	20376601,20378648,20378815,20379079,20379848,20380169,20380348,20380499,20380653,20380957,20381292,20381721,20382398,
RhoBTB	FBtr0330157	3L	+	20376241	20382398	20378459	20381882	13	20376241,20378430,20378711,20378881,20379311,20379910,20380234,20380412,20380569,20380714,20381021,20381546,20381791,	20376601,20378648,20378815,20379079,20379848,20380169,20380348,20380499,20380653,20380957,20381292,20381721,20382398,
RhoBTB	FBtr0330158	3L	+	20377741	20382398	20378459	20381698	13	20377741,20378430,20378711,20378881,20379311,20379910,20380234,20380412,20380569,20380714,20381021,20381567,20381791,	20377839,20378648,20378815,20379079,20379848,20380169,20380348,20380499,20380653,20380957,20381292,20381721,20382398,
zye	FBtr0078191	3L	+	20413603	20424309	20417231	20424222	4	20413603,20417205,20417349,20417648,	20413666,20417273,20417588,20424309,
CtIP	FBtr0078194	3L	+	20436249	20438370	20436381	20438125	4	20436249,20436526,20437253,20437939,	20436469,20437112,20437875,20438370,
CtIP	FBtr0344821	3L	+	20436249	20438370	20436381	20437310	4	20436249,20436526,20437246,20437939,	20436469,20437112,20437875,20438370,
CG5910	FBtr0078195	3L	+	20442418	20450580	20446019	20450396	6	20442418,20445947,20446745,20446879,20449509,20450265,	20442469,20446401,20446819,20446922,20449635,20450580,
CG5910	FBtr0300411	3L	+	20445157	20450580	20446019	20450396	6	20445157,20445947,20446745,20446879,20449509,20450265,	20445293,20446401,20446819,20446922,20449635,20450580,
mag	FBtr0078196	3L	+	20460682	20462274	20460703	20462018	2	20460682,20461631,	20461516,20462274,
CG5955	FBtr0078197	3L	+	20466943	20469592	20467011	20469450	6	20466943,20467718,20468126,20468312,20468965,20469131,	20467165,20467968,20468253,20468460,20469071,20469592,
CG5969	FBtr0078198	3L	+	20473782	20474791	20473897	20474277	2	20473782,20474031,	20473969,20474791,
isoQC	FBtr0078199	3L	+	20474465	20477003	20474526	20476512	2	20474465,20475564,	20474643,20477003,
isoQC	FBtr0078200	3L	+	20474961	20477003	20475386	20476512	2	20474961,20475564,	20475497,20477003,
ND-39	FBtr0078201	3L	+	20492081	20497084	20495479	20496985	5	20492081,20495351,20495624,20496157,20496591,	20492214,20495519,20496075,20496523,20497084,
ND-39	FBtr0331564	3L	+	20495346	20497084	20495479	20496985	4	20495346,20495624,20496157,20496591,	20495519,20496075,20496523,20497084,
CG32425	FBtr0078202	3L	+	20497322	20514107	20512046	20513686	4	20497322,20511936,20512520,20513137,	20497425,20512385,20513075,20514107,
CG32425	FBtr0078203	3L	+	20497322	20514107	20510052	20513686	5	20497322,20510029,20511936,20512520,20513137,	20497425,20510779,20512385,20513075,20514107,
CG32425	FBtr0078204	3L	+	20509899	20511058	20510052	20510793	2	20509899,20510029,	20509960,20511058,
CG32425	FBtr0078205	3L	+	20509686	20514107	20510052	20513686	5	20509686,20510029,20511936,20512520,20513137,	20509775,20510779,20512385,20513075,20514107,
CG32425	FBtr0113436	3L	+	20497322	20511058	20497635	20510793	2	20497322,20510029,	20498464,20511058,
CG18281	FBtr0078206	3L	+	20499835	20501500	20499871	20501500	1	20499835,	20501500,
CG17637	FBtr0078207	3L	+	20504185	20505700	20504185	20505700	1	20504185,	20505700,
CG5078	FBtr0078208	3L	+	20506031	20507375	20506031	20507375	1	20506031,	20507375,
CG5104	FBtr0078209	3L	+	20521008	20522434	20521155	20522286	4	20521008,20521414,20521659,20522154,	20521227,20521584,20521777,20522434,
CG4858	FBtr0078210	3L	+	20526575	20527910	20526653	20527821	3	20526575,20526837,20527592,	20526764,20527280,20527910,
CG13250	FBtr0078211	3L	+	20533708	20535335	20533708	20535335	3	20533708,20534197,20535176,	20533792,20534533,20535335,
CG13250	FBtr0331565	3L	+	20534197	20535335	20534284	20535335	2	20534197,20535176,	20534533,20535335,
knrl	FBtr0078212	3L	-	20597140	20620659	20598141	20617414	4	20597140,20602192,20617387,20619741,	20599980,20602270,20617460,20620659,
knrl	FBtr0346815	3L	-	20598124	20620659	20598141	20617414	4	20598124,20602192,20617387,20619741,	20599980,20602270,20617460,20620659,
Rcd2	FBtr0078213	3L	-	20527971	20540417	20528448	20538949	3	20527971,20538897,20540133,	20529755,20539074,20540417,
CG4825	FBtr0078214	3L	-	20522592	20526174	20522643	20525826	6	20522592,20523202,20523351,20523629,20524254,20525485,	20522681,20523284,20523562,20524195,20524513,20526174,
CG4825	FBtr0331566	3L	-	20522439	20526174	20522643	20525826	6	20522439,20523202,20523351,20523629,20524254,20525485,	20522681,20523281,20523562,20524195,20524513,20526174,
mTerf3	FBtr0078215	3L	-	20519589	20520772	20519616	20520740	2	20519589,20519953,	20519894,20520772,
CG5059	FBtr0078216	3L	-	20514598	20519393	20515331	20519007	5	20514598,20515443,20515724,20515860,20518967,	20515383,20515623,20515786,20516132,20519393,
CG5059	FBtr0078217	3L	-	20514598	20517304	20515331	20516100	5	20514598,20515443,20515724,20515860,20516698,	20515383,20515623,20515786,20516132,20517304,
CG5059	FBtr0078218	3L	-	20514597	20517304	20515331	20517276	5	20514597,20515443,20515724,20515860,20517260,	20515383,20515623,20515786,20516132,20517304,
CG5059	FBtr0078219	3L	-	20514597	20519393	20515331	20516100	5	20514597,20515443,20515724,20515860,20519216,	20515383,20515623,20515786,20516132,20519393,
CG5059	FBtr0331567	3L	-	20514597	20517304	20515331	20516100	5	20514597,20515443,20515724,20515860,20517061,	20515383,20515623,20515786,20516132,20517304,
ZnT77C	FBtr0078220	3L	-	20484292	20494921	20484774	20488318	4	20484292,20485488,20488132,20494662,	20485424,20486194,20488322,20494921,
ZnT77C	FBtr0078221	3L	-	20484292	20493490	20484774	20488318	4	20484292,20485488,20488132,20493241,	20485424,20486194,20488322,20493490,
CG32428	FBtr0078222	3L	-	20470667	20473372	20470894	20472974	2	20470667,20472640,	20471148,20473372,
CG32428	FBtr0300452	3L	-	20470022	20473723	20470894	20472974	3	20470022,20472640,20473593,	20471148,20473188,20473723,
CG32428	FBtr0303381	3L	-	20469673	20473372	20469796	20472974	3	20469673,20470953,20472640,	20469984,20471148,20473372,
atk	FBtr0078223	3L	-	20454689	20464348	20454772	20459556	5	20454689,20456683,20456869,20459428,20464033,	20456628,20456807,20459369,20459621,20464348,
atk	FBtr0331569	3L	-	20454689	20459621	20454772	20459556	4	20454689,20456683,20456869,20459428,	20456628,20456807,20459369,20459621,
atk	FBtr0331570	3L	-	20454689	20464862	20454772	20459556	5	20454689,20456683,20456869,20459428,20464745,	20456628,20456807,20459369,20459621,20464862,
CG5199	FBtr0078224	3L	-	20450531	20452864	20450809	20452575	3	20450531,20451874,20452672,	20451257,20452599,20452864,
CG5199	FBtr0331571	3L	-	20450531	20452864	20450809	20452575	3	20450531,20451874,20452676,	20451257,20452599,20452864,
Hpd	FBtr0078225	3L	-	20438165	20439872	20438225	20439774	5	20438165,20438364,20439076,20439527,20439771,	20438300,20439018,20439460,20439554,20439872,
Hpd	FBtr0078226	3L	-	20438165	20439872	20438225	20439232	4	20438165,20438364,20439076,20439527,	20438300,20439018,20439460,20439872,
mRpL15	FBtr0078227	3L	-	20435109	20436209	20435158	20436090	2	20435109,20435985,	20435914,20436209,
Las	FBtr0290266	3L	-	20430604	20432361	20430742	20432260	5	20430604,20431332,20431447,20431817,20432209,	20431277,20431390,20431604,20432150,20432361,
CG5262	FBtr0078230	3L	-	20428099	20430475	20428352	20430363	4	20428099,20429168,20429515,20430312,	20429116,20429389,20430009,20430475,
CG5262	FBtr0310615	3L	-	20427961	20430475	20428352	20430363	4	20427961,20429168,20429515,20430312,	20429116,20429389,20430009,20430475,
CG5274	FBtr0078231	3L	-	20426198	20427666	20426396	20427570	3	20426198,20427470,20427650,	20427418,20427585,20427666,
CG5274	FBtr0078232	3L	-	20426198	20427624	20426396	20427570	2	20426198,20427470,	20427418,20427624,
CG5282	FBtr0078233	3L	-	20424423	20426071	20424498	20425959	3	20424423,20424897,20425125,	20424844,20425073,20426071,
CG13248	FBtr0078234	3L	-	20407102	20410566	20407786	20410404	2	20407102,20410262,	20409654,20410566,
trbl	FBtr0078235	3L	-	20396287	20401609	20396850	20401255	2	20396287,20400425,	20397475,20401609,
CG5498	FBtr0078238	3L	-	20382404	20384109	20382494	20384023	4	20382404,20383009,20383280,20383552,	20382940,20383219,20383500,20384109,
Ide	FBtr0273273	3L	-	20371671	20375896	20371791	20375487	14	20371671,20372079,20372347,20372698,20372968,20373262,20373670,20374186,20374361,20374614,20374898,20375226,20375419,20375617,	20372019,20372289,20372640,20372905,20373200,20373613,20374130,20374272,20374564,20374843,20375169,20375361,20375554,20375896,
Toll-9	FBtr0078240	3L	-	20361842	20366724	20362039	20365918	7	20361842,20362308,20362506,20364340,20364665,20365623,20366139,	20362247,20362436,20364125,20364562,20364896,20365923,20366724,
Toll-9	FBtr0308647	3L	-	20361842	20365923	20362039	20365918	5	20361842,20362308,20362506,20364665,20365623,	20362247,20362436,20364125,20364896,20365923,
Toll-9	FBtr0308648	3L	-	20361842	20365923	20362039	20365918	6	20361842,20362308,20362506,20364340,20364665,20365623,	20362247,20362436,20364125,20364562,20364896,20365923,
Rbbp5	FBtr0078242	3L	-	20345735	20347942	20346085	20347909	7	20345735,20346243,20346934,20347107,20347351,20347612,20347890,	20346174,20346875,20347054,20347289,20347558,20347833,20347942,
CG13251	FBtr0078243	3L	+	20637198	20640910	20637229	20640795	3	20637198,20637363,20638640,	20637305,20638399,20640910,
CG13252	FBtr0078245	3L	+	20730590	20744508	20737385	20743658	3	20730590,20737138,20742588,	20730870,20737470,20744508,
CG4186	FBtr0078246	3L	+	20769585	20770080	20769640	20770007	3	20769585,20769738,20769893,	20769685,20769837,20770080,
CG4186	FBtr0345810	3L	+	20769585	20770138	20769640	20770007	3	20769585,20769738,20769893,	20769685,20769837,20770138,
Pitslre	FBtr0078247	3L	+	20771527	20776931	20771799	20776707	3	20771527,20773793,20776173,	20771864,20776053,20776931,
Pitslre	FBtr0078250	3L	+	20771527	20776931	20771799	20776707	4	20771527,20771667,20773793,20776173,	20771608,20771864,20776053,20776931,
Pitslre	FBtr0304935	3L	+	20771527	20776837	20774250	20776707	4	20771527,20771667,20772604,20776173,	20771608,20771864,20776053,20776837,
Pitslre	FBtr0304936	3L	+	20771527	20776837	20774250	20776707	4	20771527,20772604,20773793,20776173,	20771864,20772963,20776053,20776837,
Pitslre	FBtr0331523	3L	+	20771527	20776837	20774250	20776707	3	20771527,20773115,20776173,	20771864,20776053,20776837,
Pex14	FBtr0078251	3L	+	20778798	20780378	20778932	20780106	3	20778798,20779102,20779677,	20779043,20779405,20780378,
tzn	FBtr0078252	3L	+	20798644	20800081	20799174	20799990	2	20798644,20799142,	20798718,20800081,
tzn	FBtr0078253	3L	+	20798706	20800081	20798789	20799990	2	20798706,20799142,	20798859,20800081,
tzn	FBtr0078254	3L	+	20798681	20800066	20798789	20799990	2	20798681,20799142,	20798988,20800066,
Spc105R	FBtr0078255	3L	+	20800409	20806741	20800542	20806671	5	20800409,20800722,20801544,20805921,20806433,	20800670,20801468,20805859,20806374,20806741,
Spc105R	FBtr0321284	3L	+	20800409	20806853	20800478	20806671	6	20800409,20800566,20800722,20801544,20805921,20806433,	20800505,20800670,20801468,20805859,20806374,20806853,
HIPP1	FBtr0078256	3L	+	20809668	20813332	20809802	20812878	6	20809668,20810980,20811523,20812256,20812523,20812725,	20810928,20811450,20812197,20812467,20812670,20813332,
HIPP1	FBtr0331524	3L	+	20809668	20813332	20809802	20812878	6	20809668,20810980,20811529,20812256,20812523,20812725,	20810928,20811450,20812197,20812467,20812670,20813332,
HIPP1	FBtr0331525	3L	+	20809668	20813332	20809802	20812878	6	20809668,20810980,20811523,20812256,20812523,20812725,	20810928,20811450,20812197,20812464,20812670,20813332,
HIPP1	FBtr0331526	3L	+	20809668	20813332	20809802	20812878	6	20809668,20810980,20811529,20812256,20812523,20812725,	20810928,20811450,20812197,20812464,20812670,20813332,
CG3288	FBtr0078262	3L	+	20836181	20837035	20836210	20836955	2	20836181,20836584,	20836520,20837035,
CG3288	FBtr0345826	3L	+	20836181	20837153	20836210	20836955	2	20836181,20836584,	20836520,20837153,
CG13255	FBtr0078263	3L	+	20837899	20838839	20838381	20838585	1	20837899,	20838839,
CG13255	FBtr0331527	3L	+	20837487	20838839	20838381	20838585	1	20837487,	20838839,
CG11456	FBtr0078264	3L	+	20841986	20844340	20842050	20843555	6	20841986,20842402,20842980,20843420,20843926,20844117,	20842349,20842928,20843358,20843586,20844024,20844340,
CG11456	FBtr0300873	3L	+	20841986	20844340	20842050	20843084	5	20841986,20842402,20843420,20843926,20844117,	20842349,20843358,20843586,20844024,20844340,
CG11456	FBtr0333371	3L	+	20841986	20843586	20842050	20843555	4	20841986,20842402,20842980,20843420,	20842349,20842928,20843358,20843586,
CG11458	FBtr0078265	3L	+	20905794	20906331	20905844	20906141	1	20905794,	20906331,
CG10589	FBtr0078266	3L	+	20927825	20929190	20927950	20929111	1	20927825,	20929190,
fng	FBtr0078267	3L	-	20925890	20949512	20926399	20949301	7	20925890,20926698,20927708,20935412,20936665,20943563,20949169,	20926635,20926873,20927847,20935515,20936714,20943968,20949512,
CG32432	FBtr0078268	3L	-	20844331	20885188	20844518	20881633	20	20844331,20845928,20846089,20846348,20846611,20846853,20847177,20847564,20847835,20848322,20851412,20852578,20854056,20854604,20854936,20855103,20856425,20859679,20881629,20884989,	20844548,20846022,20846291,20846555,20846795,20847120,20847511,20847780,20848245,20848514,20851442,20852761,20854187,20854868,20855040,20855291,20856562,20860426,20881810,20885188,
CG32432	FBtr0333372	3L	-	20844331	20885188	20844518	20881633	19	20844331,20845928,20846089,20846348,20846611,20846853,20847177,20847564,20847835,20848322,20852578,20854056,20854604,20854936,20855103,20856425,20859679,20881629,20884989,	20844548,20846022,20846291,20846555,20846795,20847120,20847511,20847780,20848245,20848514,20852761,20854187,20854868,20855040,20855291,20856562,20860426,20881810,20885188,
CSN3	FBtr0078269	3L	-	20839095	20841576	20839324	20841464	9	20839095,20839397,20839523,20839765,20840224,20840472,20840725,20841047,20841409,	20839340,20839465,20839706,20839897,20840401,20840667,20840988,20841296,20841576,
CG3634	FBtr0078272	3L	-	20806867	20809247	20807298	20808977	2	20806867,20808838,	20808773,20809247,
CG3634	FBtr0331528	3L	-	20807126	20809272	20807298	20808977	3	20807126,20808838,20809243,	20808773,20809187,20809272,
CG3634	FBtr0331529	3L	-	20807126	20809247	20807298	20808977	2	20807126,20808838,	20808773,20809247,
CG3698	FBtr0078273	3L	-	20797240	20798375	20797328	20798351	1	20797240,	20798375,
Six4	FBtr0078274	3L	-	20788885	20792777	20789065	20792287	4	20788885,20790135,20790719,20792127,	20789171,20790653,20791114,20792777,
Six4	FBtr0078275	3L	-	20788885	20792354	20789065	20792287	4	20788885,20790135,20790719,20792127,	20789171,20790653,20791114,20792354,
CG11396	FBtr0078276	3L	-	20786339	20788137	20786450	20788102	4	20786339,20786888,20787128,20787790,	20786832,20787064,20787713,20788137,
CG11399	FBtr0078277	3L	-	20780349	20786197	20781657	20784607	5	20780349,20782390,20782584,20782772,20786028,	20782330,20782519,20782710,20784621,20786197,
Pex16	FBtr0078278	3L	-	20776765	20778264	20777068	20778154	2	20776765,20778042,	20777982,20778264,
CG4042	FBtr0078279	3L	-	20770142	20771093	20770202	20771057	1	20770142,	20771093,
CG4042	FBtr0321286	3L	-	20770142	20771507	20770202	20771057	2	20770142,20771433,	20771058,20771507,
CG4074	FBtr0078280	3L	-	20768341	20769482	20768406	20769358	3	20768341,20768592,20769416,	20768528,20769361,20769482,
CG4074	FBtr0345811	3L	-	20768206	20769482	20768406	20769358	3	20768206,20768592,20769416,	20768528,20769361,20769482,
Gr77a	FBtr0078281	3L	-	20737568	20739430	20737614	20739430	2	20737568,20738242,	20737776,20739430,
cmpy	FBtr0113182	3L	-	20712837	20719200	20716794	20717145	5	20712837,20713483,20713680,20715552,20719009,	20713300,20713611,20713877,20717310,20719200,
cmpy	FBtr0113183	3L	-	20712837	20719200	20713281	20717145	6	20712837,20713483,20713680,20715552,20716798,20719009,	20713300,20713611,20713877,20715683,20717310,20719200,
cmpy	FBtr0305579	3L	-	20712837	20719200	20713281	20717145	6	20712837,20713483,20713680,20715552,20716798,20718993,	20713300,20713611,20713877,20715683,20717310,20719200,
kni	FBtr0078283	3L	-	20692329	20695378	20692835	20694340	3	20692329,20694262,20695074,	20694047,20694340,20695378,
kni	FBtr0344836	3L	-	20692329	20694556	20692835	20694456	3	20692329,20694262,20694441,	20694047,20694340,20694556,
CG10588	FBtr0078284	3L	+	20956933	20960170	20956980	20960157	1	20956933,	20960170,
CG10588	FBtr0346528	3L	+	20956933	20960660	20956980	20960157	1	20956933,	20960660,
CR33283	FBtr0302444	3L	+	20978764	20979650	20979650	20979650	3	20978764,20979036,20979362,	20978973,20979277,20979650,
CG12984	FBtr0078286	3L	+	20991672	20992930	20991715	20992737	2	20991672,20992594,	20992160,20992930,
CG12984	FBtr0344990	3L	+	20992446	20992930	20992638	20992737	2	20992446,20992594,	20992531,20992930,
Pdss2	FBtr0078287	3L	+	21027914	21030141	21028307	21029891	3	21027914,21028715,21029084,	21028657,21028905,21030141,
Pdss2	FBtr0345136	3L	+	21028205	21030141	21028307	21029891	3	21028205,21028715,21029084,	21028657,21028905,21030141,
Sin	FBtr0078288	3L	+	21031824	21033561	21031888	21033472	3	21031824,21031980,21033115,	21031921,21033051,21033561,
Sin	FBtr0304820	3L	+	21031824	21033561	21031950	21033472	2	21031824,21033115,	21033051,21033561,
siz	FBtr0111038	3L	+	21067887	21075444	21068140	21074676	6	21067887,21068713,21070619,21071851,21073213,21074215,	21068178,21069265,21071062,21073152,21074051,21075444,
siz	FBtr0078289	3L	+	21034534	21075444	21034918	21074676	6	21034534,21068713,21070619,21071851,21073213,21074215,	21035301,21069265,21071062,21073152,21074051,21075444,
siz	FBtr0078290	3L	+	21058831	21075444	21064354	21074676	7	21058831,21063990,21068713,21070619,21071851,21073213,21074215,	21059071,21064701,21069265,21071062,21073152,21074051,21075444,
siz	FBtr0301602	3L	+	21048225	21075444	21048725	21074676	6	21048225,21068713,21070619,21071851,21073213,21074215,	21048793,21069265,21071062,21073152,21074051,21075444,
CG33284	FBtr0078291	3L	+	21123752	21124884	21124314	21124662	1	21123752,	21124884,
ICA69	FBtr0078292	3L	+	21131445	21133310	21131796	21133162	3	21131445,21132447,21132748,	21132378,21132687,21133310,
ICA69	FBtr0305500	3L	+	21131718	21133310	21131796	21133162	3	21131718,21132447,21132748,	21132378,21132687,21133310,
CG10512	FBtr0078297	3L	+	21202919	21208092	21203090	21207594	3	21202919,21205676,21207435,	21203322,21206626,21208092,
CG10512	FBtr0078298	3L	+	21205273	21208092	21205471	21207594	3	21205273,21205676,21207435,	21205508,21206626,21208092,
CG10512	FBtr0078299	3L	+	21205579	21208092	21205699	21207594	2	21205579,21207435,	21206626,21208092,
CG10512	FBtr0078300	3L	+	21204786	21208092	21205699	21207594	3	21204786,21205676,21207435,	21204838,21206626,21208092,
CG10508	FBtr0307385	3L	+	21213761	21215314	21213847	21215125	3	21213761,21214150,21214611,	21214097,21214376,21215314,
CG10508	FBtr0307386	3L	+	21210214	21216051	21210730	21215783	10	21210214,21212049,21212229,21212781,21213128,21213843,21214150,21214611,21215372,21215575,	21210804,21212158,21212388,21212957,21213491,21214097,21214376,21215112,21215501,21216051,
CG10508	FBtr0307387	3L	+	21210214	21216051	21210730	21215783	10	21210214,21212049,21212226,21212781,21213128,21213843,21214150,21214611,21215372,21215575,	21210804,21212158,21212388,21212957,21213491,21214097,21214376,21215112,21215501,21216051,
CG10508	FBtr0331854	3L	+	21210214	21216051	21210730	21215783	8	21210214,21212049,21212226,21212781,21213843,21214150,21215372,21215575,	21210804,21212158,21212388,21212957,21214097,21214376,21215501,21216051,
Ilk	FBtr0078305	3L	+	21216900	21219240	21217063	21218944	4	21216900,21217566,21217790,21218398,	21217152,21217732,21218336,21219240,
Ilk	FBtr0307160	3L	+	21216900	21217571	21217063	21217156	1	21216900,	21217571,
Eip78C	FBtr0078306	3L	+	21226918	21266503	21227472	21264423	6	21226918,21230879,21231168,21262995,21263711,21264045,	21228391,21231112,21231310,21263636,21263987,21266503,
Eip78C	FBtr0078307	3L	+	21240346	21266503	21263111	21264423	4	21240346,21262995,21263711,21264045,	21240803,21263636,21263987,21266503,
Eip78C	FBtr0306157	3L	+	21226608	21265613	21227472	21264423	7	21226608,21227257,21230879,21231168,21262995,21263711,21264045,	21226806,21228391,21231112,21231310,21263636,21263987,21265613,
Eip78C	FBtr0306158	3L	+	21226608	21265106	21227472	21264423	7	21226608,21227257,21230879,21231168,21262995,21263711,21264045,	21226662,21228391,21231112,21231310,21263636,21263987,21265106,
CG12975	FBtr0078309	3L	-	21215994	21216839	21216128	21216721	3	21215994,21216476,21216643,	21216323,21216578,21216839,
CG10510	FBtr0078310	3L	-	21208147	21210084	21208217	21209994	3	21208147,21208797,21209823,	21208742,21209673,21210084,
CG33056	FBtr0078311	3L	-	21198260	21203232	21198458	21200294	5	21198260,21198880,21199245,21199994,21203077,	21198728,21199183,21199404,21200514,21203232,
CG33056	FBtr0078312	3L	-	21198260	21202882	21198458	21200294	6	21198260,21198880,21199245,21199994,21200407,21202747,	21198728,21199183,21199404,21200341,21200514,21202882,
CG33056	FBtr0078313	3L	-	21198260	21200688	21198458	21200294	5	21198260,21198880,21199245,21199994,21200407,	21198728,21199183,21199335,21200341,21200688,
CG33056	FBtr0078314	3L	-	21198260	21200688	21198458	21200294	5	21198260,21198880,21199245,21199994,21200407,	21198728,21199183,21199404,21200341,21200688,
CG33056	FBtr0078315	3L	-	21198260	21200688	21198458	21200294	6	21198260,21198880,21199245,21199994,21200407,21200624,	21198728,21199183,21199404,21200341,21200514,21200688,
CG33054	FBtr0078316	3L	-	21197410	21198170	21197459	21198125	3	21197410,21197548,21197759,	21197490,21197637,21198170,
CG33054	FBtr0078317	3L	-	21197410	21202882	21197481	21198065	3	21197410,21197759,21202747,	21197637,21198103,21202882,
park	FBtr0078318	3L	-	21194753	21196853	21194846	21196702	7	21194753,21195033,21195185,21195771,21196192,21196444,21196775,	21194956,21195130,21195630,21196117,21196385,21196712,21196853,
park	FBtr0078319	3L	-	21194753	21196769	21194846	21196702	6	21194753,21195033,21195185,21195771,21196192,21196444,	21194956,21195130,21195630,21196117,21196385,21196769,
Ac78C	FBtr0330066	3L	-	21136446	21150643	21137106	21147905	23	21136446,21137357,21137565,21137853,21138330,21138652,21138803,21139666,21139949,21140151,21140309,21141090,21142363,21144183,21144647,21144807,21145719,21145991,21146306,21146585,21147133,21147494,21150210,	21137220,21137503,21137794,21138257,21138511,21138748,21139570,21139821,21140089,21140247,21140862,21141231,21142500,21144345,21144737,21144941,21145921,21146173,21146448,21146890,21147431,21147933,21150643,
Ac78C	FBtr0330067	3L	-	21136446	21171930	21137079	21160681	24	21136446,21137357,21137565,21137853,21138330,21138652,21138803,21139666,21139949,21140151,21140309,21141090,21142363,21144183,21144647,21144807,21145719,21145991,21146306,21146585,21147133,21147494,21160637,21171651,	21137220,21137503,21137794,21138257,21138511,21138748,21139570,21139821,21140089,21140247,21140862,21141231,21142500,21144345,21144737,21144941,21145921,21146173,21146448,21146890,21147431,21147933,21161002,21171930,
Ac78C	FBtr0301701	3L	-	21136446	21171930	21137106	21160681	24	21136446,21137357,21137565,21137853,21138330,21138652,21138803,21139666,21139949,21140151,21140309,21141090,21142363,21144183,21144647,21144807,21145719,21145991,21146306,21146585,21147133,21147494,21160637,21171651,	21137220,21137503,21137794,21138257,21138511,21138748,21139570,21139821,21140089,21140247,21140862,21141231,21142500,21144345,21144737,21144941,21145921,21146173,21146448,21146890,21147431,21147933,21161002,21171930,
Ac78C	FBtr0333358	3L	-	21136446	21171930	21137106	21160681	24	21136446,21137357,21137565,21137853,21138330,21138652,21138803,21139666,21139949,21140151,21140309,21141090,21142363,21144183,21144647,21144807,21145719,21145991,21146306,21146585,21147133,21147494,21160637,21171651,	21137220,21137503,21137794,21138257,21138511,21138748,21139570,21139821,21140089,21140247,21140862,21141231,21142500,21144345,21144737,21144941,21145921,21146173,21146448,21146890,21147428,21147933,21161002,21171930,
Ac78C	FBtr0305501	3L	-	21136446	21145921	21137106	21145843	17	21136446,21137357,21137565,21137853,21138330,21138652,21138803,21139666,21139949,21140151,21140309,21141090,21142363,21144183,21144647,21144807,21145719,	21137220,21137503,21137794,21138257,21138511,21138748,21139570,21139821,21140089,21140247,21140862,21141231,21142500,21144345,21144737,21144941,21145921,
CG10565	FBtr0078323	3L	-	21133249	21136052	21133370	21135877	3	21133249,21135363,21135617,	21134905,21135509,21136052,
CG10565	FBtr0305502	3L	-	21133249	21136353	21133370	21135877	3	21133249,21135363,21135617,	21134905,21135509,21136353,
ko	FBtr0078324	3L	-	21075580	21131159	21076187	21099595	8	21075580,21078196,21078407,21078707,21079047,21089038,21099460,21130804,	21078122,21078348,21078635,21078952,21079306,21089234,21100193,21131159,
ko	FBtr0333449	3L	-	21075580	21100100	21076187	21099595	7	21075580,21078196,21078407,21078707,21079047,21089038,21099460,	21078122,21078348,21078635,21078952,21079306,21089234,21100100,
CG33285	FBtr0078325	3L	-	21088222	21088989	21088262	21088934	1	21088222,	21088989,
CG10584	FBtr0078327	3L	-	21030279	21031360	21030424	21031249	1	21030279,	21031360,
skd	FBtr0078329	3L	-	20992813	21027434	20995703	21025020	13	20992813,20996148,20996323,20996501,21001342,21002016,21004977,21005731,21006556,21006707,21012210,21024951,21027295,	20996087,20996264,20996438,21001281,21001926,21002197,21005662,21006180,21006640,21006801,21012526,21025548,21027434,
skd	FBtr0078328	3L	-	20994130	21027434	20995703	21025020	13	20994130,20996148,20996323,20996501,21001342,21002016,21004977,21005731,21006556,21006707,21012210,21024951,21026927,	20996087,20996264,20996438,21001281,21001926,21002197,21005662,21006180,21006640,21006801,21012526,21025548,21027434,
skd	FBtr0112830	3L	-	20994130	21027434	20995703	21025020	14	20994130,20996148,20996323,20996501,21001342,21002016,21003735,21004977,21005731,21006556,21006707,21012210,21024951,21027139,	20996087,20996264,20996438,21001281,21001926,21002197,21004185,21005662,21006180,21006640,21006801,21012526,21025548,21027434,
skd	FBtr0333284	3L	-	20994130	21026204	20995703	21025020	13	20994130,20996148,20996323,20996501,21001342,21002016,21004977,21005731,21006556,21006707,21012210,21024951,21026129,	20996087,20996264,20996438,21001281,21001875,21002197,21005662,21006180,21006640,21006801,21012526,21025548,21026204,
CG33286	FBtr0113459	3L	-	20970811	20974700	20970875	20974659	9	20970811,20971064,20971468,20971698,20973189,20973765,20973925,20974065,20974508,	20971007,20971409,20971640,20972993,20973706,20973867,20974011,20974454,20974700,
CG33287	FBtr0290073	3L	-	20966765	20970663	20966857	20970627	9	20966765,20967058,20967456,20967689,20969178,20969761,20969917,20970053,20970500,	20966989,20967403,20967628,20969113,20969704,20969863,20970003,20970445,20970663,
CG12983	FBtr0114616	3L	-	20962660	20966762	20965617	20966714	8	20962660,20963047,20963448,20963689,20965201,20965467,20966128,20966575,	20962988,20963392,20963620,20965143,20965409,20965755,20966517,20966762,
CG12983	FBtr0114617	3L	-	20962654	20966762	20966092	20966714	8	20962654,20963047,20963448,20963689,20965201,20965467,20965809,20966575,	20962988,20963392,20963620,20965143,20965409,20965755,20966517,20966762,
CG12983	FBtr0114618	3L	-	20962658	20966762	20962856	20966714	10	20962658,20963047,20963448,20963689,20965201,20965467,20965809,20965977,20966128,20966575,	20962988,20963392,20963620,20965143,20965409,20965755,20965911,20966063,20966517,20966762,
CG12983	FBtr0333285	3L	-	20962654	20966762	20965973	20966714	9	20962654,20963047,20963448,20963689,20965201,20965467,20965809,20966128,20966575,	20962988,20963392,20963620,20965143,20965409,20965755,20966063,20966517,20966762,
CG12983	FBtr0308681	3L	-	20962654	20966762	20965899	20966714	9	20962654,20963047,20963448,20963689,20965201,20965467,20965809,20966128,20966575,	20962988,20963392,20963620,20965143,20965409,20965755,20965911,20966517,20966762,
CG10587	FBtr0078333	3L	-	20961536	20962555	20961561	20962545	2	20961536,20961935,	20961782,20962555,
CG10587	FBtr0333286	3L	-	20961536	20962555	20961561	20962545	3	20961536,20961844,20961935,	20961782,20961883,20962555,
CG10587	FBtr0339891	3L	-	20961536	20962555	20961867	20962545	2	20961536,20961844,	20961782,20962555,
CG11037	FBtr0078334	3L	-	20960397	20961386	20960429	20961384	2	20960397,20960726,	20960650,20961386,
Sems	FBtr0078335	3L	-	20955754	20956750	20955788	20956729	2	20955754,20956125,	20956012,20956750,
Cpr78Cb	FBtr0078337	3L	+	21295395	21296698	21295565	21296071	2	21295395,21295660,	21295577,21296698,
Cpr78Cb	FBtr0333394	3L	+	21294491	21296698	21295565	21296071	2	21294491,21295660,	21295577,21296698,
Cpr78Cc	FBtr0078338	3L	+	21300579	21301171	21300620	21301050	2	21300579,21300702,	21300632,21301171,
CG7632	FBtr0078339	3L	+	21304696	21306197	21304920	21305972	2	21304696,21305078,	21305019,21306197,
CG7632	FBtr0321281	3L	+	21304696	21306197	21304920	21305972	2	21304696,21305078,	21304965,21306197,
Tsr1	FBtr0078342	3L	+	21335214	21338232	21335322	21337941	4	21335214,21335492,21337108,21337431,	21335428,21337054,21337375,21338232,
CG32436	FBtr0078343	3L	+	21344032	21355049	21344107	21354931	5	21344032,21350014,21350338,21350548,21353108,	21344662,21350261,21350462,21353013,21355049,
CG32437	FBtr0078344	3L	+	21357682	21359867	21357863	21359816	1	21357682,	21359867,
CG32440	FBtr0078345	3L	+	21360178	21361229	21360363	21361039	2	21360178,21360948,	21360530,21361229,
CG33288	FBtr0301013	3L	+	21427789	21433066	21428058	21432993	5	21427789,21429190,21429872,21430149,21432865,	21428197,21429400,21430088,21432804,21433066,
Aef1	FBtr0078348	3L	+	21433427	21438639	21435219	21436209	3	21433427,21435024,21436072,	21433701,21436009,21438639,
Aef1	FBtr0078349	3L	+	21433421	21437491	21435219	21436209	4	21433421,21435024,21435192,21436072,	21433701,21435130,21436009,21437491,
Aef1	FBtr0078350	3L	+	21433872	21437491	21435219	21436209	3	21433872,21435024,21436072,	21434047,21436009,21437491,
Aef1	FBtr0330156	3L	+	21433421	21437491	21435219	21436647	3	21433421,21435024,21436072,	21433701,21436009,21437491,
CG7519	FBtr0078353	3L	+	21493082	21493907	21493184	21493782	3	21493082,21493247,21493419,	21493196,21493355,21493907,
CG7519	FBtr0332711	3L	+	21493082	21493907	21493184	21493782	3	21493082,21493247,21493446,	21493196,21493355,21493907,
Est-Q	FBtr0078354	3L	+	21501420	21503959	21501464	21503856	5	21501420,21502165,21502463,21503172,21503421,	21501722,21502309,21503115,21503363,21503959,
M6	FBtr0078356	3L	+	21509880	21512749	21510078	21511947	4	21509880,21511090,21511308,21511669,	21510280,21511250,21511613,21512749,
M6	FBtr0339793	3L	+	21507851	21512749	21508263	21511708	3	21507851,21511090,21511308,	21508267,21511250,21512749,
M6	FBtr0332712	3L	+	21507851	21512749	21508263	21511947	5	21507851,21510067,21511090,21511308,21511669,	21508267,21510280,21511250,21511613,21512749,
M6	FBtr0332713	3L	+	21507851	21512749	21508263	21511947	4	21507851,21511090,21511308,21511669,	21508267,21511250,21511613,21512749,
M6	FBtr0332714	3L	+	21507851	21512749	21508794	21511947	5	21507851,21508749,21511090,21511308,21511669,	21508267,21508945,21511250,21511613,21512749,
M6	FBtr0332715	3L	+	21507851	21512749	21508794	21511947	6	21507851,21508749,21510067,21511090,21511308,21511669,	21508267,21508945,21510280,21511250,21511613,21512749,
Cdk12	FBtr0078357	3L	+	21516305	21522156	21517581	21521781	8	21516305,21517249,21517845,21518757,21519110,21520401,21521081,21521621,	21516654,21517790,21518699,21518917,21520338,21520790,21521555,21522156,
Cdk12	FBtr0078358	3L	+	21517186	21522684	21517581	21521781	7	21517186,21517845,21518757,21519110,21520401,21521081,21521621,	21517790,21518699,21518917,21520338,21520790,21521555,21522684,
Cdk12	FBtr0332716	3L	+	21517186	21522156	21517581	21521781	7	21517186,21517845,21518757,21519110,21520401,21521081,21521621,	21517790,21518699,21518917,21520338,21520790,21521555,21522156,
CG7611	FBtr0078359	3L	+	21523185	21528163	21525257	21527664	4	21523185,21524721,21525983,21527183,	21523229,21525716,21526936,21528163,
CG7611	FBtr0078361	3L	+	21523185	21528163	21525257	21527664	4	21523185,21524721,21525983,21527183,	21523627,21525716,21526936,21528163,
CG7611	FBtr0078362	3L	+	21523185	21528163	21525257	21527664	4	21523185,21524721,21525983,21527183,	21523605,21525716,21526936,21528163,
CG7611	FBtr0078363	3L	+	21523185	21528163	21525257	21527664	4	21523185,21524721,21525983,21527183,	21523298,21525716,21526936,21528163,
CG7611	FBtr0078364	3L	+	21523185	21528163	21525257	21527664	4	21523185,21524692,21525983,21527183,	21523298,21525716,21526936,21528163,
CG7611	FBtr0078365	3L	+	21523185	21528163	21525257	21527664	4	21523185,21524721,21525983,21527183,	21523400,21525716,21526936,21528163,
CG7611	FBtr0078366	3L	+	21523185	21528163	21525257	21527664	4	21523185,21524721,21525983,21527183,	21524067,21525716,21526936,21528163,
CG7611	FBtr0301197	3L	+	21523185	21528163	21525257	21527664	3	21523185,21525983,21527183,	21525716,21526936,21528163,
CG7611	FBtr0301198	3L	+	21523185	21528163	21525257	21527664	4	21523185,21524692,21525983,21527183,	21523229,21525716,21526936,21528163,
ppk5	FBtr0305326	3L	+	21534659	21536861	21534659	21536861	6	21534659,21534876,21535029,21535342,21535611,21536748,	21534813,21534976,21535290,21535553,21536197,21536861,
ppk5	FBtr0305327	3L	+	21534659	21536267	21534659	21536164	6	21534659,21534876,21535029,21535342,21535611,21536153,	21534813,21534976,21535290,21535553,21536092,21536267,
Rpn10	FBtr0078368	3L	+	21536999	21538582	21537112	21538464	3	21536999,21537239,21537440,	21537138,21537380,21538582,
Rpn10	FBtr0333453	3L	+	21537065	21538582	21537112	21538464	3	21537065,21537239,21537440,	21537138,21537380,21538582,
VhaM9.7-b	FBtr0078369	3L	+	21539861	21540698	21539987	21540395	3	21539861,21540152,21540268,	21540082,21540200,21540698,
VhaM9.7-b	FBtr0333454	3L	+	21539861	21541215	21539987	21540395	3	21539861,21540152,21540268,	21540082,21540200,21541215,
CG33290	FBtr0078370	3L	+	21542358	21543012	21542428	21542944	1	21542358,	21543012,
CG7634	FBtr0078371	3L	+	21565425	21567785	21565519	21567727	9	21565425,21565866,21566087,21566325,21566505,21566661,21566893,21567233,21567443,	21565808,21566030,21566267,21566441,21566599,21566838,21567183,21567379,21567785,
SMC5	FBtr0301600	3L	+	21569251	21573523	21569378	21573463	16	21569251,21569520,21569956,21570256,21570555,21570719,21571061,21571221,21571489,21571731,21572116,21572390,21572685,21572975,21573189,21573367,	21569452,21569893,21570135,21570503,21570654,21571007,21571163,21571430,21571653,21572061,21572334,21572615,21572910,21573133,21573307,21573523,
SMC5	FBtr0301601	3L	+	21569175	21573523	21569378	21573463	15	21569175,21569520,21569956,21570256,21570719,21571061,21571221,21571489,21571731,21572116,21572390,21572685,21572975,21573189,21573367,	21569452,21569893,21570135,21570503,21571007,21571163,21571430,21571653,21572061,21572334,21572615,21572910,21573133,21573307,21573523,
SMC5	FBtr0333455	3L	+	21569251	21573523	21569378	21573463	16	21569251,21569520,21569956,21570256,21570555,21570719,21571061,21571221,21571489,21571731,21572116,21572390,21572685,21573002,21573189,21573367,	21569452,21569893,21570135,21570503,21570654,21571007,21571163,21571430,21571653,21572061,21572334,21572615,21572910,21573133,21573307,21573523,
SMC5	FBtr0333456	3L	+	21569251	21573523	21569378	21573463	15	21569251,21569520,21569956,21570256,21570719,21571061,21571221,21571489,21571731,21572116,21572390,21572685,21573002,21573189,21573367,	21569452,21569893,21570135,21570503,21571007,21571163,21571430,21571653,21572061,21572334,21572615,21572910,21573133,21573307,21573523,
CG32441	FBtr0300057	3L	+	21574556	21575874	21574626	21575741	4	21574556,21574743,21575226,21575669,	21574686,21574911,21575610,21575874,
CG32441	FBtr0300058	3L	+	21574130	21575874	21574254	21575741	4	21574130,21574743,21575226,21575669,	21574275,21574911,21575610,21575874,
CRIF	FBtr0078377	3L	-	21568058	21568898	21568134	21568833	1	21568058,	21568898,
CG7173	FBtr0078380	3L	-	21555372	21558226	21555650	21557760	3	21555372,21555751,21556290,	21555685,21555941,21558226,
Wnk	FBtr0346817	3L	-	21543959	21554928	21544137	21554143	12	21543959,21544325,21544558,21544743,21545877,21546554,21548720,21548908,21551799,21552203,21554024,21554553,	21544268,21544497,21544623,21545803,21546297,21547388,21548852,21551738,21551972,21553593,21554180,21554928,
Wnk	FBtr0346818	3L	-	21543849	21554928	21544137	21554143	13	21543849,21544325,21544558,21544743,21545877,21546554,21548082,21548720,21548908,21551799,21552203,21554024,21554553,	21544268,21544497,21544623,21545803,21546297,21547388,21548145,21548852,21551738,21551972,21553593,21554180,21554928,
Wnk	FBtr0346819	3L	-	21543849	21554928	21544137	21554143	12	21543849,21544325,21544558,21544743,21545877,21546554,21548720,21548908,21551799,21552203,21554024,21554380,	21544268,21544497,21544623,21545803,21546297,21547388,21548852,21551738,21551972,21553593,21554180,21554928,
Wnk	FBtr0347540	3L	-	21543959	21554928	21544137	21553118	12	21543959,21544325,21544558,21544743,21545877,21546554,21548720,21548908,21551799,21552203,21554024,21554553,	21544268,21544497,21544623,21545803,21546297,21547388,21548852,21551738,21551972,21553593,21554180,21554928,
Mkrn1	FBtr0078383	3L	-	21529958	21533713	21531468	21533120	4	21529958,21531757,21532338,21533566,	21531573,21532031,21533186,21533713,
Mkrn1	FBtr0078384	3L	-	21530605	21533713	21531468	21533120	4	21530605,21531757,21532338,21533640,	21531573,21532031,21533186,21533713,
Mkrn1	FBtr0305331	3L	-	21530605	21533713	21531468	21533120	4	21530605,21531757,21532338,21533566,	21531573,21532031,21533178,21533713,
SAK	FBtr0078387	3L	-	21512140	21515887	21513065	21515751	7	21512140,21513435,21513642,21514219,21514738,21515560,21515715,	21513353,21513585,21514159,21514673,21515507,21515656,21515887,
Hr78	FBtr0078390	3L	-	21494067	21497494	21494305	21496859	5	21494067,21495598,21496420,21496819,21497290,	21495480,21495868,21496741,21496922,21497494,
Hr78	FBtr0078391	3L	-	21494018	21497494	21494305	21496859	5	21494018,21495598,21496426,21496819,21497290,	21495480,21495868,21496741,21496907,21497494,
Hr78	FBtr0078392	3L	-	21494018	21497494	21494305	21496859	5	21494018,21495598,21496420,21496819,21497290,	21495480,21495868,21496741,21496907,21497494,
Hr78	FBtr0078389	3L	-	21494067	21497494	21494305	21496859	5	21494067,21495598,21496420,21496819,21497290,	21495480,21495868,21496741,21496877,21497494,
Hr78	FBtr0303653	3L	-	21494018	21497183	21494305	21496859	5	21494018,21495598,21496420,21496819,21497142,	21495480,21495868,21496741,21496907,21497183,
Hr78	FBtr0303654	3L	-	21494018	21496941	21494305	21496859	4	21494018,21495598,21496420,21496819,	21495480,21495868,21496741,21496941,
CG7202	FBtr0078393	3L	-	21491398	21492773	21491447	21492706	2	21491398,21492576,	21492187,21492773,
Neu2	FBtr0078394	3L	-	21488849	21490586	21488852	21490001	2	21488849,21490479,	21490050,21490586,
Neu2	FBtr0332718	3L	-	21484890	21490586	21484933	21490001	3	21484890,21489091,21490479,	21484950,21490050,21490586,
croc	FBtr0078395	3L	-	21474132	21476479	21474667	21476194	1	21474132,	21476479,
CG5664	FBtr0078397	3L	-	21438627	21441363	21438918	21441169	3	21438627,21439788,21440512,	21439731,21440454,21441363,
CG5664	FBtr0331822	3L	-	21438627	21441363	21439731	21441169	3	21438627,21439788,21440512,	21439740,21440454,21441363,
barc	FBtr0078399	3L	-	21420387	21433134	21420700	21425537	7	21420387,21420917,21421105,21421360,21424453,21424717,21432854,	21420857,21421054,21421292,21421527,21424656,21425545,21433134,
barc	FBtr0078400	3L	-	21420387	21433134	21420700	21425537	7	21420387,21420917,21421105,21421360,21424453,21424717,21432839,	21420857,21421054,21421292,21421527,21424656,21425545,21433134,
sa	FBtr0078401	3L	-	21405424	21406738	21405510	21406696	3	21405424,21405939,21406581,	21405644,21406518,21406738,
CG12971	FBtr0306795	3L	-	21355099	21356159	21355276	21356142	2	21355099,21356139,	21355954,21356159,
CG12971	FBtr0331796	3L	-	21355099	21356495	21355276	21356495	3	21355099,21356139,21356475,	21355954,21356233,21356495,
ebd2	FBtr0078403	3L	-	21344767	21347069	21345037	21346754	3	21344767,21346688,21347037,	21346075,21346954,21347069,
ebd2	FBtr0305306	3L	-	21344767	21349288	21345037	21346754	3	21344767,21346688,21349041,	21346075,21346954,21349288,
CG7324	FBtr0078404	3L	-	21338149	21343716	21338352	21343619	10	21338149,21338723,21338869,21339613,21339895,21341366,21341574,21342193,21342930,21343575,	21338658,21338812,21339555,21339831,21341291,21341515,21342136,21342452,21343097,21343716,
CG7324	FBtr0331797	3L	-	21337680	21343716	21338352	21343619	11	21337680,21338723,21338869,21339325,21339613,21339895,21341366,21341574,21342193,21342930,21343575,	21338658,21338812,21339220,21339555,21339831,21341291,21341515,21342136,21342452,21343097,21343716,
Pc	FBtr0078405	3L	-	21306137	21318020	21316423	21317910	3	21306137,21315305,21317796,	21306198,21317482,21318020,
CG11309	FBtr0078406	3L	-	21302479	21304467	21302604	21304011	3	21302479,21303909,21304289,	21303549,21304091,21304467,
CG11309	FBtr0078407	3L	-	21302275	21304467	21302604	21304011	4	21302275,21303807,21303909,21304289,	21303549,21303837,21304091,21304467,
CG11309	FBtr0321282	3L	-	21302479	21304658	21302604	21304011	3	21302479,21303909,21304608,	21303549,21304091,21304658,
CG11309	FBtr0321283	3L	-	21302275	21304467	21302604	21304011	3	21302275,21303909,21304387,	21303549,21304091,21304467,
CG11309	FBtr0331798	3L	-	21302479	21304045	21302604	21304011	2	21302479,21303909,	21303549,21304045,
CG11309	FBtr0345883	3L	-	21301784	21304467	21302604	21304011	3	21301784,21303909,21304289,	21303549,21304091,21304467,
Cpr78Ca	FBtr0078409	3L	-	21291859	21292800	21292218	21292667	2	21291859,21292649,	21292584,21292800,
CG12974	FBtr0078410	3L	-	21282013	21285962	21282202	21284452	6	21282013,21282580,21283145,21284181,21285647,21285813,	21282518,21282654,21283477,21284470,21285740,21285962,
CG12974	FBtr0078411	3L	-	21281989	21285436	21282202	21285135	5	21281989,21282580,21283145,21284181,21285054,	21282518,21282654,21283477,21284470,21285436,
CG12974	FBtr0332860	3L	-	21281989	21285436	21282202	21284452	5	21281989,21282580,21283145,21284181,21284688,	21282518,21282654,21283477,21284470,21285436,
CG12974	FBtr0345804	3L	-	21281751	21285436	21282202	21285135	5	21281751,21282580,21283145,21284181,21285054,	21282518,21282654,21283477,21284470,21285436,
ppl	FBtr0078412	3L	-	21280490	21281506	21280688	21281302	3	21280490,21280850,21281184,	21280789,21281129,21281506,
CG9389	FBtr0078415	3L	-	21268391	21270580	21268489	21270426	3	21268391,21268966,21269416,	21268898,21269338,21270580,
CG9391	FBtr0078417	3L	-	21266679	21267965	21266840	21267859	4	21266679,21267166,21267586,21267790,	21267105,21267535,21267720,21267965,
CG9391	FBtr0305708	3L	-	21266679	21268335	21266840	21267859	5	21266679,21267166,21267586,21267790,21268208,	21267105,21267535,21267720,21267905,21268335,
CG11307	FBtr0301160	3L	+	21617622	21619873	21618367	21619819	6	21617622,21618353,21618687,21619035,21619224,21619673,	21617690,21618627,21618975,21619163,21619617,21619873,
CG11307	FBtr0333391	3L	+	21617670	21619873	21618367	21619819	6	21617670,21618353,21618687,21619035,21619224,21619673,	21617882,21618627,21618975,21619163,21619617,21619873,
Alg11	FBtr0078422	3L	+	21626265	21628316	21626358	21628274	5	21626265,21626431,21626941,21627461,21628192,	21626378,21626624,21627400,21628135,21628316,
Alg11	FBtr0333392	3L	+	21625805	21628571	21626358	21628274	6	21625805,21626247,21626431,21626941,21627461,21628192,	21625963,21626378,21626624,21627400,21628135,21628571,
ORMDL	FBtr0078423	3L	+	21635304	21636251	21635384	21636122	3	21635304,21635617,21635986,	21635561,21635769,21636251,
CG32444	FBtr0078424	3L	+	21636946	21639060	21636985	21638932	2	21636946,21638146,	21637312,21639060,
CG32445	FBtr0078425	3L	+	21639358	21640710	21639475	21640579	1	21639358,	21640710,
Atox1	FBtr0078426	3L	+	21640994	21642599	21641189	21642107	3	21640994,21641286,21641973,	21641195,21641362,21642599,
Atox1	FBtr0330117	3L	+	21640994	21642599	21641189	21642161	3	21640994,21641286,21641973,	21641195,21641362,21642599,
CG11249	FBtr0078429	3L	+	21672138	21674518	21672190	21674389	2	21672138,21672926,	21672656,21674518,
CG11248	FBtr0078430	3L	+	21680049	21683231	21680306	21682916	4	21680049,21680299,21682494,21682679,	21680152,21682433,21682623,21683231,
CG11248	FBtr0078431	3L	+	21680049	21683231	21680306	21682916	4	21680049,21680299,21682494,21682679,	21680223,21682433,21682623,21683231,
CG11248	FBtr0333967	3L	+	21680049	21683231	21680306	21682916	4	21680049,21680299,21682494,21682679,	21680232,21682433,21682623,21683231,
Rpb8	FBtr0078432	3L	+	21728931	21729694	21729192	21729642	2	21728931,21729187,	21729116,21729694,
CG14573	FBtr0078433	3L	+	21734098	21734788	21734130	21734709	1	21734098,	21734788,
CG14572	FBtr0078434	3L	+	21741533	21742441	21741576	21742350	1	21741533,	21742441,
CG14564	FBtr0078435	3L	+	21757156	21758046	21757156	21757981	1	21757156,	21758046,
CG7370	FBtr0078436	3L	+	21769814	21771321	21770197	21770422	2	21769814,21770155,	21770058,21771321,
eg	FBtr0078437	3L	+	21808702	21817600	21814778	21817321	3	21808702,21814778,21816277,	21808804,21814856,21817600,
eg	FBtr0078438	3L	+	21808838	21817600	21814778	21817321	3	21808838,21814778,21816277,	21809237,21814856,21817600,
eg	FBtr0332810	3L	+	21815412	21817600	21815519	21817321	2	21815412,21816277,	21815543,21817600,
CycH	FBtr0078439	3L	+	21821996	21823309	21822005	21823228	5	21821996,21822395,21822656,21822940,21823110,	21822319,21822597,21822885,21823052,21823309,
CG7407	FBtr0078440	3L	+	21823460	21824571	21823531	21824100	2	21823460,21823725,	21823663,21824571,
CG7414	FBtr0078441	3L	+	21824739	21827856	21825037	21827527	4	21824739,21825249,21826474,21827093,	21825077,21826414,21826752,21827856,
CG7414	FBtr0303245	3L	+	21824739	21827856	21825037	21826937	4	21824739,21825249,21826474,21827093,	21825077,21826414,21827035,21827856,
CG7414	FBtr0303246	3L	+	21824964	21827856	21825037	21827527	4	21824964,21825249,21826474,21827093,	21825077,21826414,21826752,21827856,
CG7414	FBtr0303247	3L	+	21824964	21827856	21825037	21826937	4	21824964,21825249,21826474,21827093,	21825077,21826414,21827035,21827856,
CG14563	FBtr0078444	3L	-	21841807	21842386	21841906	21842355	2	21841807,21842057,	21841977,21842386,
P5CDh1	FBtr0078445	3L	-	21836664	21841356	21837488	21839730	8	21836664,21837776,21838211,21838491,21838740,21839060,21839665,21841230,	21837723,21838144,21838434,21838679,21838912,21839534,21839831,21841356,
P5CDh1	FBtr0078446	3L	-	21836664	21840127	21837488	21839730	8	21836664,21837776,21838211,21838491,21838740,21839060,21839665,21840050,	21837723,21838144,21838434,21838679,21838912,21839534,21839831,21840127,
P5CDh1	FBtr0078447	3L	-	21836664	21841356	21837488	21839730	8	21836664,21837776,21838211,21838491,21838740,21839060,21839665,21841230,	21837723,21838144,21838434,21838679,21838912,21839534,21839827,21841356,
P5CDh1	FBtr0332813	3L	-	21836664	21841198	21837488	21839730	8	21836664,21837776,21838211,21838491,21838740,21839060,21839665,21841025,	21837723,21838144,21838434,21838679,21838912,21839534,21839831,21841198,
P5CDh1	FBtr0303031	3L	-	21836664	21840127	21837488	21839730	8	21836664,21837776,21838211,21838491,21838740,21839060,21839665,21840098,	21837723,21838144,21838434,21838679,21838912,21839534,21839831,21840127,
CG7148	FBtr0078448	3L	-	21830543	21832253	21830615	21832096	3	21830543,21830789,21831545,	21830732,21831486,21832253,
CG32448	FBtr0290247	3L	-	21827773	21828195	21827845	21828169	2	21827773,21828070,	21828004,21828195,
CG32448	FBtr0303248	3L	-	21827773	21828480	21827845	21828169	3	21827773,21828070,21828451,	21828004,21828326,21828480,
Syn1	FBtr0078450	3L	-	21745358	21770534	21746532	21761199	8	21745358,21746668,21747102,21747501,21747991,21760030,21760957,21770445,	21746616,21747037,21747297,21747800,21748201,21760515,21761265,21770534,
Syn1	FBtr0310451	3L	-	21745358	21770534	21746532	21761199	8	21745358,21746668,21747102,21747507,21747991,21760030,21760957,21769917,	21746616,21747037,21747297,21747800,21748201,21760515,21761265,21770534,
Syn1	FBtr0333892	3L	-	21745358	21770534	21746532	21761199	8	21745358,21746668,21747102,21747501,21747991,21760030,21760957,21769917,	21746616,21747037,21747297,21747800,21748201,21760515,21761265,21770534,
Syn1	FBtr0333893	3L	-	21745358	21770534	21746532	21761199	8	21745358,21746668,21747102,21747507,21747991,21760030,21760957,21770445,	21746616,21747037,21747297,21747800,21748201,21760512,21761265,21770534,
CG14565	FBtr0078452	3L	-	21743247	21744269	21743424	21744234	1	21743247,	21744269,
CG14566	FBtr0078453	3L	-	21739478	21740309	21739765	21740266	2	21739478,21739754,	21739633,21740309,
CG14566	FBtr0332768	3L	-	21739478	21740309	21739765	21740266	2	21739478,21739754,	21739630,21740309,
CG14567	FBtr0078454	3L	-	21737705	21738430	21737761	21738334	1	21737705,	21738430,
CG14568	FBtr0078455	3L	-	21732805	21733487	21732936	21733452	1	21732805,	21733487,
CG14569	FBtr0078456	3L	-	21730724	21731550	21730933	21731521	1	21730724,	21731550,
CG14570	FBtr0078457	3L	-	21729674	21730454	21729741	21730428	1	21729674,	21730454,
CG11247	FBtr0078458	3L	-	21724325	21728673	21724898	21726738	4	21724325,21725554,21726162,21728286,	21725495,21725950,21726937,21728673,
CG11247	FBtr0078459	3L	-	21724325	21728806	21724898	21726738	5	21724325,21725554,21726162,21728286,21728450,	21725495,21725950,21726937,21728392,21728806,
CG11247	FBtr0113184	3L	-	21724325	21728673	21724898	21726738	4	21724325,21725554,21726162,21728450,	21725495,21725950,21726937,21728673,
CG11247	FBtr0332769	3L	-	21724325	21728673	21724898	21725938	4	21724325,21725554,21726162,21728286,	21725495,21725950,21726727,21728673,
CG32447	FBtr0078461	3L	-	21692802	21706365	21693602	21706153	3	21692802,21694315,21704547,	21693721,21694567,21706365,
CG32447	FBtr0333969	3L	-	21691928	21706365	21693602	21706153	3	21691928,21694315,21704547,	21693721,21694504,21706365,
CG32447	FBtr0333970	3L	-	21690611	21706365	21693602	21706153	2	21690611,21704547,	21693721,21706365,
Als2	FBtr0078462	3L	-	21674393	21679755	21674738	21679498	5	21674393,21675021,21675231,21676431,21677169,	21674962,21675173,21676368,21677050,21679755,
Cpr78E	FBtr0078463	3L	-	21666451	21666980	21666476	21666956	2	21666451,21666944,	21666878,21666980,
MED1	FBtr0078464	3L	-	21628324	21634446	21628707	21634295	4	21628324,21630932,21632915,21634261,	21629913,21632839,21634196,21634446,
MED1	FBtr0302592	3L	-	21630120	21634446	21630911	21634295	3	21630120,21632915,21634261,	21632839,21634196,21634446,
MED1	FBtr0333972	3L	-	21628324	21634446	21629704	21634295	4	21628324,21630932,21632915,21634261,	21629908,21632839,21634196,21634446,
CG7166	FBtr0301161	3L	-	21619999	21625647	21621887	21625473	8	21619999,21622113,21622345,21622724,21622890,21623221,21623690,21625470,	21622052,21622284,21622648,21622822,21623160,21623548,21623757,21625647,
CG7166	FBtr0333393	3L	-	21621392	21625647	21621887	21625473	8	21621392,21622113,21622345,21622724,21622890,21623221,21623690,21625470,	21622052,21622284,21622648,21622822,21623160,21623548,21623757,21625647,
S1P	FBtr0078466	3L	-	21613796	21617376	21613824	21617307	6	21613796,21614064,21614679,21615519,21616430,21617148,	21614012,21614623,21615419,21616372,21616970,21617376,
SLC22A	FBtr0078471	3L	+	21934703	21938636	21934962	21938517	5	21934703,21935266,21937138,21937302,21938319,	21935177,21935504,21937242,21938254,21938636,
CG14562	FBtr0078472	3L	+	21942220	21949452	21943745	21949342	7	21942220,21943736,21944116,21946792,21947247,21948848,21949001,	21942454,21944058,21946118,21947197,21948703,21948942,21949452,
CG14562	FBtr0334088	3L	+	21942220	21949866	21943745	21949342	7	21942220,21943736,21944116,21946792,21947247,21948848,21949001,	21942454,21944058,21946118,21947197,21948703,21948942,21949866,
CR7448	FBtr0347604	3L	+	21949824	21951550	21951550	21951550	6	21949824,21950455,21950736,21950856,21951153,21951373,	21950400,21950684,21950801,21951095,21951313,21951550,
CG7458	FBtr0078475	3L	+	21955109	21958041	21955301	21957786	6	21955109,21955612,21956379,21956546,21957375,21957618,	21955549,21955859,21956483,21957316,21957557,21958041,
Chs2	FBtr0308081	3L	+	21962400	21969964	21962430	21969667	10	21962400,21962539,21962842,21963480,21963708,21964402,21964687,21966067,21967125,21968501,	21962477,21962781,21963012,21963607,21963915,21964578,21965251,21966317,21968355,21969964,
Chs2	FBtr0334089	3L	+	21962400	21969964	21962430	21969667	10	21962400,21962539,21962839,21963480,21963708,21964402,21964687,21966067,21967125,21968501,	21962477,21962781,21963012,21963607,21963915,21964578,21965251,21966317,21968355,21969964,
CG7470	FBtr0078477	3L	+	21972001	21982788	21972146	21982396	12	21972001,21976294,21976583,21976785,21976967,21977192,21977434,21978132,21980303,21980631,21980916,21982133,	21972242,21976459,21976724,21976893,21977135,21977381,21977630,21978374,21980561,21980857,21981195,21982788,
CG7470	FBtr0309869	3L	+	21972001	21984606	21972146	21982396	12	21972001,21976294,21976583,21976785,21976967,21977192,21977434,21978132,21980303,21980631,21980916,21982133,	21972242,21976459,21976724,21976893,21977135,21977381,21977630,21978374,21980561,21980857,21981195,21984606,
Act79B	FBtr0078478	3L	+	21985209	21987190	21985350	21986843	3	21985209,21985324,21986637,	21985248,21986275,21987190,
Act79B	FBtr0334090	3L	+	21985209	21987190	21985350	21986843	2	21985209,21986637,	21986275,21987190,
Oct-TyrR	FBtr0078479	3L	+	22035002	22065279	22061080	22064074	4	22035002,22060972,22061963,22063681,	22035565,22061404,22063052,22065279,
Oct-TyrR	FBtr0301930	3L	+	22035002	22065279	22061080	22064074	4	22035002,22060979,22061963,22063681,	22035565,22061404,22063052,22065279,
CG14561	FBtr0078480	3L	+	22065906	22066967	22066132	22066717	1	22065906,	22066967,
CG14561	FBtr0334111	3L	+	22065906	22067216	22066132	22066717	1	22065906,	22067216,
RpLP0	FBtr0078481	3L	+	22076091	22077487	22076287	22077315	3	22076091,22076247,22076415,	22076136,22076341,22077487,
RpLP0	FBtr0334113	3L	+	22075866	22077487	22076287	22077315	4	22075866,22076034,22076247,22076415,	22075926,22076136,22076341,22077487,
msopa	FBtr0078482	3L	+	22082807	22083184	22082832	22083084	1	22082807,	22083184,
msopa	FBtr0334114	3L	+	22082719	22083367	22082832	22083084	1	22082719,	22083367,
CG7130	FBtr0078484	3L	-	22075055	22075756	22075247	22075634	1	22075055,	22075756,
CG7133	FBtr0078485	3L	-	22073067	22074523	22073274	22074336	1	22073067,	22074523,
CG7139	FBtr0078486	3L	-	22067269	22071848	22067774	22071526	5	22067269,22067904,22069375,22070767,22071651,	22067847,22069195,22070162,22071555,22071848,
CG7140	FBtr0114546	3L	-	22026229	22028325	22026579	22028181	1	22026229,	22028325,
DNApol-eta	FBtr0078489	3L	-	21938633	21941812	21938999	21941769	3	21938633,21940786,21941337,	21940728,21941283,21941812,
tRNA:Cys-GCA-4-1	FBtr0078490	3L	-	21854093	21854165	21854165	21854165	1	21854093,	21854165,
Ddx1	FBtr0078492	3L	+	22263368	22266017	22263482	22265845	4	22263368,22263552,22263657,22265399,	22263498,22263604,22265327,22266017,
Csp	FBtr0078493	3L	+	22267567	22273745	22267752	22271770	5	22267567,22269352,22269573,22269788,22271557,	22267787,22269491,22269726,22269920,22273745,
Csp	FBtr0078494	3L	+	22267567	22273298	22267752	22272391	7	22267567,22269352,22269573,22269788,22270913,22271557,22272368,	22267787,22269491,22269726,22269920,22270976,22271762,22273298,
Csp	FBtr0078495	3L	+	22267567	22273745	22267752	22272391	6	22267567,22269352,22269573,22269788,22271557,22272368,	22267787,22269491,22269726,22269920,22271762,22273745,
Csp	FBtr0344983	3L	+	22267381	22273298	22267752	22272391	7	22267381,22269352,22269573,22269788,22270913,22271557,22272368,	22267787,22269491,22269726,22269920,22270976,22271762,22273298,
Csp	FBtr0334746	3L	+	22267567	22272348	22267752	22271770	6	22267567,22269352,22269573,22269788,22270913,22271557,	22267787,22269491,22269726,22269920,22270976,22272348,
Csp	FBtr0334747	3L	+	22267567	22273745	22267752	22271770	6	22267567,22269352,22269573,22269788,22270913,22271557,	22267787,22269491,22269726,22269920,22270976,22273745,
Srpk79D	FBtr0078496	3L	+	22277363	22284335	22278051	22283100	9	22277363,22277787,22278822,22279107,22279613,22281678,22282561,22282903,22283202,	22277427,22278731,22279044,22279559,22279936,22281783,22282832,22283149,22284335,
Srpk79D	FBtr0304724	3L	+	22273984	22284335	22274557	22283100	8	22273984,22278822,22279107,22279613,22281678,22282561,22282903,22283202,	22275438,22279044,22279559,22279936,22281783,22282832,22283149,22284335,
Srpk79D	FBtr0303599	3L	+	22277363	22284335	22278051	22283100	10	22277363,22277787,22278822,22279107,22279613,22280158,22281678,22282561,22282903,22283202,	22277427,22278731,22279044,22279559,22279936,22280317,22281783,22282832,22283149,22284335,
Srpk79D	FBtr0303600	3L	+	22273984	22284335	22274557	22283100	9	22273984,22278822,22279107,22279613,22280158,22281678,22282561,22282903,22283202,	22275438,22279044,22279559,22279936,22280317,22281783,22282832,22283149,22284335,
Srpk79D	FBtr0306594	3L	+	22277712	22283423	22278051	22283100	7	22277712,22278822,22279107,22279613,22281231,22282561,22282903,	22278731,22279044,22279559,22279936,22281783,22282832,22283423,
Srpk79D	FBtr0306595	3L	+	22273984	22284335	22274557	22283100	7	22273984,22278822,22279107,22279613,22281231,22282561,22282903,	22275438,22279044,22279559,22279936,22281783,22282832,22284335,
Srpk79D	FBtr0306596	3L	+	22273984	22283423	22274557	22283100	9	22273984,22278822,22279107,22279613,22280158,22281231,22282561,22282903,22283202,	22275438,22279044,22279559,22279936,22280317,22281783,22282832,22283149,22283423,
Srpk79D	FBtr0306597	3L	+	22277712	22283423	22278051	22283100	8	22277712,22278822,22279107,22279613,22280158,22281231,22282561,22282903,	22278731,22279044,22279559,22279936,22280317,22281783,22282832,22283423,
Srpk79D	FBtr0334748	3L	+	22277374	22284335	22278051	22283100	8	22277374,22278822,22279107,22279613,22280158,22281234,22282561,22282903,	22278731,22279044,22279559,22279936,22280317,22281783,22282832,22284335,
Srpk79D	FBtr0334749	3L	+	22277712	22284335	22278051	22283100	9	22277712,22278822,22279107,22279613,22280158,22281678,22282561,22282903,22283202,	22278731,22279044,22279559,22279936,22280317,22281783,22282832,22283149,22284335,
Srpk79D	FBtr0334750	3L	+	22277712	22284335	22278051	22283100	8	22277712,22278822,22279107,22279613,22281678,22282561,22282903,22283202,	22278731,22279044,22279559,22279936,22281783,22282832,22283149,22284335,
IleRS	FBtr0078498	3L	+	22288664	22292810	22288796	22292733	5	22288664,22289003,22290312,22291228,22291782,	22288939,22290255,22291163,22291721,22292810,
IleRS	FBtr0078499	3L	+	22288664	22292810	22288796	22292733	6	22288664,22288794,22289003,22290312,22291228,22291782,	22288715,22288939,22290255,22291163,22291721,22292810,
IleRS	FBtr0078500	3L	+	22288664	22292810	22288796	22292733	6	22288664,22288794,22289003,22290312,22291228,22291782,	22288740,22288939,22290255,22291163,22291721,22292810,
CG32450	FBtr0078501	3L	+	22329777	22330657	22329893	22330429	2	22329777,22330216,	22330157,22330657,
CG11449	FBtr0078503	3L	+	22454372	22455989	22454372	22455989	1	22454372,	22455989,
CG11438	FBtr0078504	3L	+	22466831	22468076	22466909	22467935	1	22466831,	22468076,
CG11438	FBtr0345586	3L	+	22465618	22468076	22466909	22467935	1	22465618,	22468076,
CG11437	FBtr0078505	3L	+	22468861	22469853	22468872	22469790	1	22468861,	22469853,
CG11426	FBtr0078506	3L	+	22470555	22473509	22472217	22473240	2	22470555,22471866,	22470794,22473509,
CG11425	FBtr0078507	3L	+	22474794	22475792	22474832	22475750	1	22474794,	22475792,
laza	FBtr0078508	3L	-	22458815	22461131	22459553	22460558	1	22458815,	22461131,
[truncated: 32,936 more rows]
