# Supplementary material for: Transposon expression in the Drosophila brain is driven by neighboring genes and diversifies the neural transcriptome
Source: Genome Res. 2020 Nov;30(11):1559–69. doi: 10.1101/gr.259200.119 (PMC7605248; doi:10.1101/gr.259200.119)
Supplement: Supplemental Material [file supp_gr.259200.119_Supplemental_Tables_and_Files.zip › Supplemental_Tables_and_Files/Supplemental_Table_S1.csv]

Supplemental Table S1: Transposon expression levels in an average cell per biological replicate.
TE_name	TES.rep1	TES.rep2	TES.rep3	TES.rep4	TES.rep5	TES.rep6	TES.rep7	TES.rep8	mean_expression	relative_expression
copia	3.557522124	2.601604278	5.428096426	6.222916667	4.992913187	4.300503637	5.055654497	4.084752475	4.530495411	11.44242262
roo	2.633849558	1.437165775	2.878636741	3.550694444	3.490255631	2.719082261	3.879341051	3.467326733	3.007044024	7.594725396
Tabor	2.663716814	1.814171123	1.521197007	2.220138889	1.035180967	3.156127588	3.680765806	3.297821782	2.423639997	6.121253992
opus	1.230088496	1.520053476	1.706566916	2.40625	1.124019236	1.862898713	3.736865539	3.238811881	2.103194282	5.311921907
Doc	1.366150442	0.997326203	1.93599335	2.447916667	2.29486206	1.698936766	2.676758682	1.792871287	1.901351932	4.802139806
NEG_hopper	0.853982301	0.534759358	0.699916874	1.06875	0.642369021	1.191382205	1.39715049	1.197623762	0.948241751	2.394921941
NEG_copia	0.597345133	0.709893048	1.23524522	1.174305556	0.869147051	0.665920537	0.833036509	0.700594059	0.848185889	2.142216363
F-element	0.596238938	0.409090909	0.866167914	1.038888889	1.008858517	0.691662003	0.95681211	0.852277228	0.802499564	2.026828928
mdg1	0.849557522	0.652406417	0.515378221	0.799305556	0.44216654	0.860100727	1.225734639	0.908118812	0.781596054	1.974034086
hobo	0.682522124	0.676470588	0.738985869	0.925	0.91571754	0.637940683	0.916295637	0.723564356	0.7770621	1.962582927
I-element	0.513274336	0.360962567	0.862842893	0.851388889	0.738547203	0.74034695	0.893143366	0.795643564	0.719518721	1.817248786
mdg3	0.654867257	0.644385027	0.586866168	0.815277778	0.651227537	0.580302182	0.914959929	0.673663366	0.690193656	1.743184084
invader2	0.421460177	0.343582888	0.593516209	0.885416667	0.74209061	0.505316172	0.871326803	0.712871287	0.634447602	1.602389348
412	0.569690265	0.372994652	0.521197007	0.863888889	0.553277651	0.565752658	0.736865539	0.604356436	0.598502887	1.511605763
HMS-Beagle	0.327433628	0.354278075	0.512884456	0.773611111	0.574284991	0.534415221	0.804541407	0.695841584	0.572161309	1.445076291
blood	0.466814159	0.348930481	0.519534497	0.779861111	0.65274614	0.46726357	0.78984862	0.524356436	0.568669377	1.43625691
NEG_roo	0.507743363	0.442513369	0.624272652	0.764583333	0.573019489	0.49804141	0.642475512	0.485148515	0.567224705	1.432608183
T-element	0.357300885	0.255347594	0.480465503	0.606944444	0.577828398	0.466144376	0.668744435	0.570693069	0.497933588	1.257603426
flea	0.279867257	0.292780749	0.44638404	0.765972222	0.548974943	0.346950196	0.544523598	0.467326733	0.461597467	1.165831288
Doc3-element	0.348451327	0.209893048	0.469659185	0.638888889	0.609212858	0.333519866	0.59839715	0.463366337	0.458923583	1.159078004
HeT-A	0.330752212	0.245989305	0.503740648	0.5125	0.518855986	0.456071628	0.588601959	0.452673267	0.451148126	1.139439961
NEG_Doc	0.421460177	0.328877005	0.513715711	0.58125	0.487471526	0.376608842	0.487533393	0.331485149	0.441050225	1.113936251
jockey	0.332964602	0.271390374	0.452202826	0.468055556	0.629460896	0.333519866	0.496438112	0.539009901	0.440380267	1.112244173
NEG_opus	0.183628319	0.455882353	0.410640067	0.575	0.255884586	0.302182429	0.703472841	0.504554455	0.423905631	1.070635095
NEG_Cr1a	0.390486726	0.320855615	0.432252702	0.538194444	0.395849152	0.320649133	0.478183437	0.38970297	0.408271772	1.031149519
NEG_HeT-A	0.247787611	0.310160428	0.358270989	0.481944444	0.391799544	0.461108002	0.529385574	0.428514851	0.40112143	1.013090294
Quasimodo	0.382743363	0.278074866	0.321695761	0.425	0.380156922	0.291550084	0.445681211	0.39049505	0.364424657	0.920407276
Stalker4	0.330752212	0.280748663	0.355777224	0.424305556	0.351809668	0.297146055	0.42920748	0.352079208	0.352728258	0.890866326
NEG_T-element	0.244469027	0.263368984	0.349958437	0.420138889	0.334851936	0.373251259	0.367319679	0.382574257	0.341991559	0.863749235
HB	0.264380531	0.217914439	0.333333333	0.463888889	0.354846874	0.274762171	0.411843277	0.401584158	0.340319209	0.859525474
McClintock	0.242256637	0.164438503	0.330839568	0.414583333	0.349784865	0.364297706	0.434995548	0.406336634	0.338441599	0.854783298
297	0.28539823	0.217914439	0.290939318	0.345833333	0.329536826	0.301063234	0.366429207	0.36990099	0.313376947	0.791478887
Transpac	0.193584071	0.247326203	0.200332502	0.311111111	0.526702101	0.239507555	0.398931434	0.364752475	0.310280932	0.783659451
17.6	0.284292035	0.221925134	0.279301746	0.348611111	0.270817515	0.295467264	0.360195904	0.354851485	0.301932774	0.762574971
pogo	0.136061947	0.179144385	0.248545303	0.313194444	0.313844596	0.249580302	0.35841496	0.398019802	0.274600717	0.693543901
NEG_TART-A	0.253318584	0.231283422	0.259351621	0.272222222	0.218678815	0.29994404	0.32413179	0.325544554	0.273059381	0.689651032
Stalker2	0.193584071	0.196524064	0.246882793	0.34375	0.307010883	0.191382205	0.31522707	0.255841584	0.256275334	0.647260489
rooA	0.296460177	0.122994652	0.266001663	0.325	0.255884586	0.165640739	0.318343722	0.253465347	0.250473861	0.632608028
NEG_hobo	0.169247788	0.199197861	0.250207814	0.350694444	0.297139965	0.196418579	0.310774711	0.176633663	0.243789353	0.615725336
Doc2-element	0.185840708	0.148395722	0.257689111	0.295138889	0.267780309	0.190263011	0.279162956	0.231683168	0.231994234	0.585935054
NEG_S-element	0.173672566	0.191176471	0.240232751	0.318055556	0.246266768	0.19418019	0.274710597	0.215049505	0.231668051	0.58511123
NEG_Tc1-2	0.137168142	0.114973262	0.225270158	0.313194444	0.242976462	0.208170118	0.316562778	0.268118812	0.228304272	0.57661552
NEG_I-element	0.180309735	0.118983957	0.244389027	0.282638889	0.261199696	0.214885283	0.264470169	0.181386139	0.218532862	0.551936408
NEG_Tabor	0.103982301	0.145721925	0.135494597	0.25625	0.150594786	0.290990487	0.428317008	0.215841584	0.215899086	0.545284425
NEG_mdg3	0.146017699	0.213903743	0.203657523	0.263194444	0.229309036	0.195858982	0.270258237	0.202772277	0.215621493	0.544583323
hopper	0.172566372	0.17513369	0.19035744	0.234722222	0.217160213	0.182428651	0.265805877	0.224158416	0.20779161	0.52480782
S-element	0.113938053	0.144385027	0.205320033	0.348611111	0.195899772	0.168998321	0.251558326	0.205544554	0.2042819	0.515943537
NEG_412	0.161504425	0.165775401	0.216126351	0.246527778	0.216907112	0.175713486	0.232413179	0.166732673	0.197712551	0.499351695
NEG_F-element	0.185840708	0.129679144	0.253532835	0.263888889	0.197671476	0.175153889	0.203472841	0.148910891	0.194768834	0.491916912
Idefix	0.206858407	0.135026738	0.170407315	0.211805556	0.211085801	0.155008394	0.234194123	0.213069307	0.192181955	0.485383374
Cr1a	0.159292035	0.173796791	0.199501247	0.261805556	0.177676538	0.127028539	0.173196794	0.151683168	0.177997584	0.449558689
NEG_HB	0.146017699	0.112299465	0.170407315	0.234027778	0.180966844	0.164521544	0.211487088	0.203960396	0.177961016	0.449466332
Juan	0.118362832	0.112299465	0.147963425	0.201388889	0.169577322	0.158365976	0.227070347	0.191683168	0.165838928	0.418850242
accord	0.112831858	0.084224599	0.202826268	0.16875	0.193115667	0.135982093	0.188334817	0.17980198	0.15823341	0.399641405
TART-A	0.068584071	0.070855615	0.106400665	0.170138889	0.135155657	0.216004477	0.227960819	0.263762376	0.157357821	0.397429978
NEG_blood	0.118362832	0.114973262	0.181213633	0.208333333	0.162743609	0.144935646	0.200801425	0.118019802	0.156172943	0.394437396
Tc1-2	0.163716814	0.092245989	0.122194514	0.184027778	0.184510251	0.128147734	0.191451469	0.169108911	0.154425433	0.390023806
NEG_jockey	0.113938053	0.209893048	0.130507066	0.165972222	0.164262212	0.13262451	0.163401603	0.139405941	0.152500582	0.385162316
ZAM	0.130530973	0.125668449	0.097256858	0.154166667	0.067324728	0.20201455	0.212822796	0.208316832	0.149762732	0.378247479
NEG_mdg1	0.049778761	0.137700535	0.139650873	0.174305556	0.117438623	0.178511472	0.232858415	0.144158416	0.146800331	0.370765508
NEG_Tc1	0.116150442	0.097593583	0.175394846	0.172222222	0.1579347	0.121432569	0.178539626	0.151287129	0.14631939	0.36955082
Ivk	0.121681416	0.084224599	0.123025769	0.150694444	0.164768413	0.135982093	0.20569902	0.165940594	0.144002044	0.363698026
NEG_Transpac	0.056415929	0.089572193	0.100581879	0.203472222	0.203745887	0.104644656	0.133125557	0.103762376	0.124415087	0.314228331
NEG_Quasimodo	0.095132743	0.102941176	0.116375727	0.15	0.118197925	0.103525462	0.120658949	0.093861386	0.112586671	0.284353951
NEG_297	0.113938053	0.094919786	0.122194514	0.129861111	0.118704126	0.10576385	0.110863758	0.094653465	0.111362333	0.281261708
Rt1b	0.057522124	0.052139037	0.104738155	0.160416667	0.183244748	0.073866816	0.132235085	0.123168317	0.110916369	0.28013536
gypsy	0.119469027	0.058823529	0.087281796	0.120138889	0.164009112	0.060436486	0.117987533	0.132277228	0.10755295	0.271640559
invader3	0.090707965	0.082887701	0.082294264	0.136111111	0.106555302	0.063234471	0.14826358	0.119207921	0.103657789	0.261802767
NEG_pogo	0.067477876	0.093582888	0.083956775	0.132638889	0.106808403	0.098489088	0.123775601	0.108118812	0.101856042	0.257252191
NEG_Stalker4	0.07079646	0.080213904	0.117206983	0.127083333	0.100987092	0.09233352	0.123330365	0.084356436	0.099538512	0.251398934
P-element	0.048672566	0.036096257	0.073150457	0.106944444	0.117438623	0.137660884	0.131789849	0.136633663	0.098548343	0.248898119
Burdock	0.102876106	0.078877005	0.096425603	0.102777778	0.117691724	0.066032457	0.11398041	0.10019802	0.097357388	0.24589019
NEG_Doc3-element	0.096238938	0.065508021	0.108063175	0.122222222	0.119716527	0.068270845	0.115316118	0.079207921	0.096817971	0.244527814
NEG_McClintock	0.045353982	0.052139037	0.100581879	0.127083333	0.111111111	0.096250699	0.126892253	0.110891089	0.096287923	0.243189101
transib2	0.10619469	0.058823529	0.098919368	0.1125	0.098456087	0.064353665	0.117097061	0.094653465	0.093874733	0.237094241
Tc1	0.086283186	0.072192513	0.08645054	0.116666667	0.099721589	0.087856743	0.104185218	0.095445545	0.09360025	0.236400994
NEG_17.6	0.07079646	0.060160428	0.109725686	0.120138889	0.095165781	0.098489088	0.097061443	0.091485149	0.092877866	0.234576507
NEG_invader2	0.071902655	0.090909091	0.102244389	0.120833333	0.088332068	0.07498601	0.096170971	0.083168317	0.091068354	0.230006324
Dm88	0.059734513	0.037433155	0.077306733	0.072916667	0.170589724	0.07498601	0.101959038	0.115247525	0.088771671	0.224205717
gypsy4	0.067477876	0.050802139	0.103906899	0.107638889	0.093140977	0.054280918	0.097951915	0.081188119	0.082048467	0.207225291
NEG_flea	0.039823009	0.070855615	0.099750623	0.145138889	0.079979752	0.060436486	0.080587711	0.057821782	0.079299233	0.200281704
Rt1a	0.038716814	0.06684492	0.112219451	0.117361111	0.113642116	0.039731393	0.075690116	0.056633663	0.077604948	0.196002541
copia1	0.076327434	0.042780749	0.104738155	0.093055556	0.10022779	0.052042529	0.081923419	0.064554455	0.076956261	0.194364188
NEG_Ivk	0.082964602	0.056149733	0.06566916	0.085416667	0.08428246	0.067151651	0.099287622	0.072871287	0.076724148	0.193777952
micropia	0.079646018	0.053475936	0.099750623	0.085416667	0.080992154	0.03077784	0.080142476	0.057425743	0.070953432	0.179203174
NEG_HMS-Beagle	0.05420354	0.062834225	0.08312552	0.102777778	0.072133637	0.049804141	0.083259127	0.045148515	0.06916081	0.174675648
NEG_Max-element	0.061946903	0.032085561	0.074812968	0.096527778	0.113642116	0.038612199	0.073463936	0.053861386	0.068119106	0.172044672
rover	0.043141593	0.03342246	0.070656692	0.069444444	0.072892938	0.063234471	0.089492431	0.078019802	0.065038104	0.164263155
NEG_Juan	0.043141593	0.046791444	0.078137988	0.085416667	0.060997216	0.057078903	0.07969724	0.050693069	0.062744265	0.158469733
gypsy11	0.074115044	0.045454545	0.047381546	0.071527778	0.056441407	0.044767767	0.077025824	0.067722772	0.060554585	0.15293938
accord2	0.049778761	0.054812834	0.044887781	0.077083333	0.062262718	0.050363738	0.081032947	0.062574257	0.060349546	0.152421523
G5	0.060840708	0.044117647	0.06566916	0.063888889	0.073399139	0.049244544	0.075690116	0.04950495	0.060294394	0.152282229
NEG_Idefix	0.040929204	0.056149733	0.072319202	0.073611111	0.05770691	0.043648573	0.061442565	0.042772277	0.056072447	0.141619089
NEG_GATE	0.026548673	0.032085561	0.057356608	0.082638889	0.063528221	0.041969782	0.081478183	0.054257426	0.054982918	0.138867326
mariner2	0.029867257	0.028074866	0.047381546	0.070138889	0.058466211	0.053721321	0.084149599	0.058217822	0.053752189	0.135758942
NEG_Circe	0.055309735	0.029411765	0.060681629	0.079166667	0.062009618	0.029099049	0.052537845	0.038019802	0.050779514	0.12825102
NEG_Stalker2	0.030973451	0.053475936	0.066500416	0.067361111	0.055935206	0.033575825	0.058771149	0.035643564	0.050279582	0.12698837
G2	0.037610619	0.034759358	0.038237739	0.059027778	0.061503417	0.039731393	0.060552093	0.066930693	0.049794136	0.125762306
NEG_Doc2-element	0.047566372	0.022727273	0.059019119	0.085416667	0.048089091	0.035254617	0.046749777	0.031287129	0.047013756	0.118740052
R2-element	0.029867257	0.020053476	0.076475478	0.03125	0.06859023	0.025741466	0.041852182	0.076831683	0.046332722	0.117020002
NEG_rooA	0.047566372	0.02540107	0.061512884	0.054861111	0.048848393	0.037493005	0.054764025	0.032871287	0.045414768	0.114701578
G5A	0.046460177	0.026737968	0.044056525	0.052083333	0.064287522	0.03469502	0.049866429	0.042376238	0.045070402	0.11383183
NEG_accord	0.027654867	0.026737968	0.064837905	0.056944444	0.052138699	0.048684947	0.047640249	0.031683168	0.044540281	0.112492933
BS2	0.030973451	0.018716578	0.060681629	0.061805556	0.057453809	0.024622272	0.055209261	0.045544554	0.044375889	0.112077737
transib1	0.01880531	0.02540107	0.054031588	0.083333333	0.048089091	0.025741466	0.06411398	0.028514851	0.043503836	0.109875242
gypsy10	0.040929204	0.020053476	0.039068994	0.05	0.045811187	0.031337437	0.060106857	0.037623762	0.040616365	0.102582514
NEG_S2	0.032079646	0.028074866	0.044056525	0.039583333	0.050873197	0.031897034	0.035618878	0.03960396	0.03772343	0.095275988
Porto1	0.026548673	0.026737968	0.044887781	0.039583333	0.04201468	0.030218243	0.043633126	0.043960396	0.037198025	0.093949002
NEG_mariner2	0.028761062	0.017379679	0.030756442	0.051388889	0.039230575	0.030218243	0.050311665	0.041188119	0.036154334	0.09131301
gypsy5	0.034292035	0.020053476	0.037406484	0.038194444	0.040242976	0.035814214	0.036954586	0.043960396	0.035864826	0.090581816
NEG_transib2	0.030973451	0.022727273	0.039068994	0.044444444	0.030625158	0.033016228	0.03650935	0.032475248	0.033730018	0.085190048
transib5	0.024336283	0.02540107	0.033250208	0.043055556	0.029865857	0.021824287	0.049866429	0.037227723	0.033103427	0.083607501
NEG_gypsy	0.034292035	0.029411765	0.034912718	0.040277778	0.051379398	0.015109121	0.037845058	0.018217822	0.032680712	0.082539873
G4	0.029867257	0.018716578	0.039068994	0.041666667	0.036193369	0.022943481	0.037845058	0.031683168	0.032248072	0.081447177
gypsy7	0.03539823	0.02540107	0.031587697	0.040277778	0.035180967	0.023503078	0.03205699	0.027722772	0.031391073	0.079282703
invader4	0.007743363	0.005347594	0.030756442	0.044444444	0.047076689	0.036933408	0.047640249	0.03049505	0.031304655	0.079064442
Doc4-element	0.028761062	0.014705882	0.037406484	0.034722222	0.038218173	0.026301063	0.030276046	0.037227723	0.030952332	0.078174599
Fw2	0.028761062	0.024064171	0.042394015	0.040972222	0.025563149	0.024622272	0.03428317	0.024950495	0.03070132	0.077540631
springer	0.061946903	0.024064171	0.024106401	0.038194444	0.02606935	0.010632345	0.016918967	0.036831683	0.029845533	0.075379218
GATE	0.019911504	0.013368984	0.036575229	0.029166667	0.038977474	0.022943481	0.045859305	0.027722772	0.029315677	0.07404099
S2	0.022123894	0.022727273	0.031587697	0.032638889	0.03138446	0.02686066	0.032502226	0.034059406	0.029235563	0.073838651
NEG_transib4	0.022123894	0.012032086	0.035743973	0.041666667	0.036446469	0.025741466	0.032502226	0.02019802	0.02830685	0.071493052
Tirant	0.028761062	0.021390374	0.024106401	0.036111111	0.027587952	0.032456631	0.026714159	0.028910891	0.028254823	0.071361649
NEG_gypsy4	0.022123894	0.02540107	0.045719036	0.039583333	0.028600354	0.01734751	0.028495102	0.018613861	0.02823552	0.071312897
BS3	0.014380531	0.017379679	0.039068994	0.043055556	0.032143761	0.022383884	0.03428317	0.021386139	0.028010214	0.070743855
BS	0.027654867	0.012032086	0.027431421	0.048611111	0.033156163	0.013989927	0.033392698	0.023366337	0.027454326	0.069339879
NEG_G5	0.025442478	0.014705882	0.034081463	0.031944444	0.028600354	0.021264689	0.029385574	0.022970297	0.026049398	0.065791528
jockey2	0.023230088	0.014705882	0.029925187	0.03125	0.035687168	0.019026301	0.024487979	0.025346535	0.025457393	0.064296333
Chouto	0.017699115	0.009358289	0.024937656	0.0375	0.027334852	0.016787913	0.028940338	0.029306931	0.023983137	0.060572887
Max-element	0.019911504	0.012032086	0.019950125	0.036111111	0.027334852	0.024062675	0.031611754	0.019009901	0.023753001	0.059991646
1731	0.013274336	0.013368984	0.027431421	0.024305556	0.032143761	0.020145495	0.027159394	0.028910891	0.02334248	0.058954815
NEG_invader3	0.017699115	0.012032086	0.02078138	0.032638889	0.023285244	0.022383884	0.028495102	0.024950495	0.022783274	0.057542461
NEG_Burdock	0.022123894	0.020053476	0.024937656	0.027777778	0.027841053	0.01734751	0.025378451	0.016237624	0.02271218	0.057362902
G3	0.013274336	0.012032086	0.021612635	0.0375	0.022525943	0.012870733	0.030721282	0.027326733	0.022232969	0.056152583
transib4	0.021017699	0.013368984	0.02078138	0.03125	0.017970134	0.017907107	0.028049866	0.026930693	0.022159483	0.055966985
NEG_Rt1b	0.01659292	0.020053476	0.02078138	0.034722222	0.017210833	0.01343033	0.017809439	0.019405941	0.020000818	0.050514963
baggins	0.027654867	0.013368984	0.025768911	0.017361111	0.017970134	0.011751539	0.018254675	0.022574257	0.01933806	0.048841072
NEG_P-element	0.007743363	0.006684492	0.02078138	0.027777778	0.026828651	0.019026301	0.025378451	0.01980198	0.0192528	0.048625735
NEG_springer	0.032079646	0.017379679	0.011637573	0.022916667	0.022272842	0.011191942	0.020480855	0.015841584	0.019225099	0.048555772
NEG_transib1	0.025442478	0.018716578	0.021612635	0.03125	0.014679828	0.008953553	0.016918967	0.011881188	0.018681903	0.047183854
gypsy3	0.022123894	0.010695187	0.025768911	0.030555556	0.017970134	0.008953553	0.014247551	0.015445545	0.018220041	0.046017355
NEG_G4	0.015486726	0.013368984	0.017456359	0.027083333	0.02606935	0.009513151	0.015583259	0.018613861	0.017896878	0.045201158
gypsy2	0.026548673	0.012032086	0.019118869	0.027083333	0.018476335	0.008393956	0.016028495	0.013861386	0.017692892	0.044685961
NEG_BS2	0.024336283	0.012032086	0.023275145	0.021527778	0.019994938	0.010072748	0.014692787	0.014653465	0.017573154	0.044383546
NEG_invader1	0.01880531	0.014705882	0.024937656	0.020833333	0.024297646	0.008393956	0.016028495	0.011089109	0.017386423	0.043911931
NEG_micropia	0.021017699	0.017379679	0.019118869	0.01875	0.013161225	0.016787913	0.017364203	0.011485149	0.016883092	0.042640695
gypsy12	0.028761062	0.018716578	0.019950125	0.014583333	0.013161225	0.012870733	0.00890472	0.015049505	0.01649966	0.041672282
looper1	0.013274336	0.010695187	0.021612635	0.019444444	0.019488737	0.013989927	0.020035619	0.012277228	0.016352264	0.041300012
NEG_Fw2	0.014380531	0	0.02078138	0.033333333	0.01063022	0.020145495	0.019145147	0.01029703	0.016089142	0.040635459
NEG_transib3	0.014380531	0.013368984	0.014131338	0.015277778	0.017463933	0.011751539	0.020480855	0.018217822	0.015634098	0.039486179
Circe	0.012168142	0.012032086	0.025768911	0.020138889	0.017463933	0.010072748	0.013357079	0.013465347	0.015558392	0.039294973
frogger	0.008849558	0.006684492	0.018287614	0.021527778	0.016451531	0.011191942	0.024933215	0.015445545	0.015421459	0.03894913
NEG_looper1	0.022123894	0.016042781	0.012468828	0.020138889	0.01594533	0.008393956	0.012021371	0.012277228	0.014926535	0.037699126
NEG_gypsy6	0.049778761	0.00802139	0.007481297	0.017361111	0.009870919	0.006155568	0.011130899	0.005940594	0.014467567	0.036539938
NEG_rover	0.013274336	0.004010695	0.017456359	0.022916667	0.013667426	0.013989927	0.020035619	0.01029703	0.014456007	0.036510741
NEG_baggins	0.011061947	0.013368984	0.009975062	0.022222222	0.018476335	0.010632345	0.019145147	0.00950495	0.014298374	0.036112615
NEG_gypsy11	0.015486726	0.016042781	0.013300083	0.015972222	0.011136421	0.015668719	0.017809439	0.008712871	0.014266158	0.036031249
NEG_accord2	0.011061947	0.013368984	0.011637573	0.015277778	0.008352316	0.010072748	0.015138023	0.014653465	0.012445354	0.031432545
NEG_jockey2	0.009955752	0.012032086	0.014131338	0.013194444	0.014426727	0.011191942	0.012466607	0.009108911	0.012063476	0.030468056
NEG_Porto1	0.009955752	0.014705882	0.016625104	0.013888889	0.011895723	0.007834359	0.009795191	0.011485149	0.012023256	0.030366475
NEG_invader4	0.012168142	0.002673797	0.011637573	0.020138889	0.018476335	0.008953553	0.009349955	0.011089109	0.011810919	0.029830188
gypsy8	0.017699115	0.002673797	0.008312552	0.017361111	0.012401924	0.006715165	0.016473731	0.012277228	0.011739328	0.029649374
Fw3	0.017699115	0.002673797	0.007481297	0.018055556	0.014679828	0.012870733	0.008014248	0.011881188	0.01166947	0.029472938
NEG_gypsy10	0.011061947	0.006684492	0.019118869	0.013194444	0.012148823	0.008393956	0.012021371	0.00950495	0.011516107	0.029085596
NEG_Doc4-element	0.015486726	0.009358289	0.015793849	0.013194444	0.009364718	0.008393956	0.013357079	0.006732673	0.011460217	0.028944438
NEG_G5A	0.012168142	0.009358289	0.014962594	0.015972222	0.012655024	0.006155568	0.012911843	0.005940594	0.011265535	0.02845274
invader1	0.011061947	0.00802139	0.012468828	0.013194444	0.011642622	0.007274762	0.016918967	0.00950495	0.011260989	0.028441259
NEG_gypsy3	0.014380531	0.00802139	0.009975062	0.014583333	0.014173627	0.006155568	0.013357079	0.006732673	0.010922408	0.027586124
NEG_transib5	0.011061947	0.005347594	0.013300083	0.016666667	0.013161225	0.003357583	0.015583259	0.007524752	0.010750389	0.027151664
gypsy9	0.006637168	0.013368984	0.010806318	0.013194444	0.011642622	0.007834359	0.012911843	0.00950495	0.010737586	0.027119329
NEG_gypsy2	0.012168142	0.012032086	0.013300083	0.015277778	0.01037712	0.006155568	0.007569012	0.008712871	0.010699083	0.027022083
NEG_BS3	0.014380531	0.012032086	0.009143807	0.0125	0.009617818	0.006715165	0.008459484	0.007920792	0.01009621	0.025499442
NEG_Rt1a	0.005530973	0.014705882	0.014962594	0.009027778	0.010124019	0.004476777	0.009349955	0.007128713	0.009413336	0.023774745
transib3	0.008849558	0.005347594	0.009143807	0.006944444	0.010124019	0.006715165	0.013802315	0.013861386	0.009348536	0.023611082
NEG_G3	0.012168142	0.009358289	0.004156276	0.011805556	0.008099215	0.006155568	0.011576135	0.010693069	0.009251531	0.023366083
NEG_Tirant	0.009955752	0.014705882	0.007481297	0.008333333	0.009617818	0.008953553	0.009795191	0.005148515	0.009248918	0.023359482
NEG_ZAM	0.004424779	0.004010695	0.007481297	0.0125	0.007086813	0.012311136	0.016473731	0.00950495	0.009224175	0.023296991
NEG_copia1	0.008849558	0.004010695	0.017456359	0.013194444	0.00531511	0.005036374	0.010240427	0.005544554	0.00870594	0.021988113
NEG_gypsy12	0.004424779	0.010695187	0.010806318	0.008333333	0.008858517	0.014549524	0.007123776	0.004752475	0.008692989	0.021955402
NEG_BS	0.008849558	0.004010695	0.006650042	0.009722222	0.012908125	0.005036374	0.009795191	0.00950495	0.008309645	0.020987212
NEG_gypsy5	0.004424779	0.002673797	0.013300083	0.011805556	0.009364718	0.007834359	0.009795191	0.006336634	0.00819189	0.020689804
NEG_diver2	0.012168142	0.010695187	0.009143807	0.011805556	0.006580613	0.005036374	0.00445236	0.005544554	0.008178324	0.020655543
NEG_Dm88	0.007743363	0.00802139	0.011637573	0.009027778	0.007846115	0.005595971	0.010240427	0.004752475	0.008108137	0.020478274
NEG_gypsy7	0.005530973	0.004010695	0.014131338	0.011805556	0.006327512	0.006715165	0.008459484	0.005148515	0.007766155	0.019614549
NEG_Chouto	0.004424779	0.002673797	0.016625104	0.011111111	0.008352316	0.004476777	0.010240427	0.003960396	0.007733088	0.019531035
3S18	0.011061947	0.004010695	0.009143807	0.011111111	0.008352316	0.005036374	0.005342832	0.005148515	0.00740095	0.018692171
NEG_G2	0.012168142	0.006684492	0.004987531	0.007638889	0.008605416	0.006715165	0.00667854	0.005148515	0.007328336	0.018508775
Chimpo	0.004424779	0.002673797	0.007481297	0.009722222	0.010883321	0.008953553	0.010240427	0.003960396	0.007292474	0.0184182
G6	0.001106195	0.001336898	0.006650042	0.0125	0.006580613	0.011751539	0.011130899	0.006732673	0.007223607	0.018244267
gtwin	0.011061947	0.006684492	0.005818786	0.002777778	0.007339914	0.006155568	0.007569012	0.006732673	0.006767521	0.017092356
R1A1-element	0.012168142	0.005347594	0.006650042	0.00625	0.007339914	0.002797985	0.007569012	0.004752475	0.006609396	0.016692986
NEG_R1A1-element	0.009955752	0.006684492	0.006650042	0.007638889	0.006833713	0.002797985	0.008459484	0.003564356	0.006573089	0.016601289
diver	0.007743363	0.004010695	0.003325021	0.014583333	0.00531511	0.008393956	0.004897596	0.003168317	0.006429674	0.016239073
Rt1c	0.006637168	0.001336898	0.008312552	0.009722222	0.008099215	0.005595971	0.007123776	0.004356436	0.00639803	0.016159151
R1-2	0.003318584	0.006684492	0.010806318	0.009027778	0.007086813	0.003357583	0.007123776	0.002772277	0.006272203	0.015841357
diver2	0.006637168	0.004010695	0.004987531	0.009722222	0.00506201	0.006155568	0.007123776	0.005544554	0.006155441	0.015546457
gypsy6	0.004424779	0.005347594	0.010806318	0.009722222	0.003037206	0.002238388	0.006233304	0.005544554	0.005919296	0.014950039
NEG_R1-2	0.005530973	0.005347594	0.006650042	0.010416667	0.003543407	0.003357583	0.005788068	0.005544554	0.005772361	0.014578934
NEG_Rt1c	0.029867257	0	0.003325021	0.004861111	0.003037206	0.001119194	0.00222618	0.00039604	0.005604001	0.014153717
NEG_1731	0.003318584	0.002673797	0.008312552	0.006944444	0.007339914	0.005595971	0.00667854	0.003960396	0.005603025	0.014151251
NEG_3S18	0.006637168	0.002673797	0.005818786	0.007638889	0.008352316	0.001678791	0.007569012	0.003960396	0.005541144	0.013994963
NEG_frogger	0.004424779	0.00802139	0.004987531	0.005555556	0.004555809	0	0.00222618	0.003960396	0.004216455	0.010649268
invader5	0.003318584	0.006684492	0.004156276	0.005555556	0.001518603	0.002238388	0.00445236	0.001188119	0.003639047	0.009190941
G-element	0.002212389	0.004010695	0.00166251	0.002083333	0.006580613	0.001119194	0.007569012	0.003168317	0.003550758	0.008967954
NEG_gtwin	0.004424779	0.009358289	0.004156276	0.002777778	0.002784105	0.001119194	0.001335708	0.002376238	0.003541546	0.008944687
NEG_diver	0.001106195	0	0.00166251	0.00625	0.003796507	0.004476777	0.005342832	0.002772277	0.003175887	0.008021163
NEG_G-element	0.002212389	0.005347594	0.003325021	0.003472222	0.003290306	0.001678791	0.00445236	0	0.002972335	0.007507064
NEG_gypsy9	0	0.001336898	0.003325021	0.004166667	0.001518603	0.003357583	0.002671416	0.004356436	0.002591578	0.006545406
NEG_R2-element	0.004424779	0.004010695	0.006650042	0.000694444	0.001518603	0	0.00222618	0.001188119	0.002589108	0.006539167
NEG_gypsy8	0.001106195	0.004010695	0.002493766	0.004861111	0.002784105	0.002238388	0.001780944	0.000792079	0.00250841	0.006335354
NEG_Fw3	0.002212389	0	0.004987531	0.004166667	0.002277904	0.002238388	0.001780944	0.001188119	0.002356493	0.005951664
Bari1	0.002212389	0.002673797	0.002493766	0.004166667	0.002531005	0.001119194	0.00222618	0.000792079	0.002276885	0.005750602
G7	0.002212389	0.002673797	0.00166251	0.003472222	0.001518603	0.000559597	0.000890472	0.001188119	0.001772214	0.004475982
NEG_Chimpo	0.003318584	0	0.00166251	0.002777778	0.002024804	0.000559597	0.00222618	0	0.001571182	0.003968247
NEG_invader5	0.002212389	0.002673797	0.002493766	0.000694444	0.001771703	0	0.001335708	0.000792079	0.001496736	0.003780223
NEG_Helena	0.003318584	0	0.00166251	0.002083333	0.001012402	0	0.002671416	0.00039604	0.001393036	0.003518313
NEG_Bari1	0	0.004010695	0.000831255	0.001388889	0.000759301	0.000559597	0.002671416	0.000792079	0.001376654	0.003476939
Helena	0	0	0	0	0.003543407	0.001119194	0.003116652	0.001980198	0.001219931	0.003081113
invader6	0	0	0.000831255	0.001388889	0.001265502	0.000559597	0.001335708	0.00039604	0.000722124	0.001823828
NEG_G6	0	0	0.00166251	0.000694444	0.0002531	0.000559597	0.000890472	0	0.000507515	0.001281804
BS4	0	0	0	0.000694444	0	0.001678791	0	0.00039604	0.000346159	0.000874276
NEG_invader6	0	0	0.000831255	0	0	0.001678791	0	0	0.000313756	0.000792436
NEG_BS4	0	0.001336898	0	0	0.0002531	0	0	0	0.00019875	0.000501971
NEG_G7	0	0	0	0	0.0002531	0	0	0	3.16E-05	7.99E-05
