# Supplementary material for: Transposon expression in the Drosophila brain is driven by neighboring genes and diversifies the neural transcriptome
Source: Genome Res. 2020 Nov;30(11):1559–69. doi: 10.1101/gr.259200.119 (PMC7605248; doi:10.1101/gr.259200.119)
Supplement: Supplemental Material [file supp_gr.259200.119_Supplemental_Tables_and_Files.zip › Supplemental_Tables_and_Files/Supplemental_Table_S10.csv]

Supplemental Table S10: Number of reads spanning the up- and downstream LTRs. Values of individual replicates are shown.
TE	DOWNSTREAM_rep1	DOWNSTREAM_rep2	DOWNSTREAM_rep3	DOWNSTREAM_rep4	DOWNSTREAM_rep5	DOWNSTREAM_rep6	UPSTREAM_rep1	UPSTREAM_rep2	UPSTREAM_rep3	UPSTREAM_rep4	UPSTREAM_rep5	UPSTREAM_rep6	LTR-TE_rep1	LTR-TE_rep2	LTR-TE_rep3	LTR-TE_rep4	LTR-TE_rep5	LTR-TE_rep6	TE-LTR_rep1	TE-LTR_rep2	TE-LTR_rep3	TE-LTR_rep4	TE-LTR_rep5	TE-LTR_rep6	LTR-GENE_rep1	LTR-GENE_rep2	LTR-GENE_rep3	LTR-GENE_rep4	LTR-GENE_rep5	LTR-GENE_rep6	GENE-LTR_rep1	GENE-LTR_rep2	GENE-LTR_rep3	GENE-LTR_rep4	GENE-LTR_rep5	GENE-LTR_rep6
accord	23.16	22.06	17.82	52.94	28.29	10.47	6.17	1.6	6.94	5.42	9.29	17.59	162	125	346	166	140	199	95	68	174	34	152	277	22	15	31	18	43	29	10	2	24	9	13	35
accord2	100	100	300	100	600	300	0		100	100	100	0	1	0	1	1	1	1	0	0	1	0	1	1	3	1	3	5	6	3	0	0	1	1	1	0
GATE			100				100		40		0	0	0	0	5	0	3	1	0	0	2	0	0	0	0	0	2	0	0	0	1	0	2	0	0	0
3S18	6.52	0.87	6.49	1.82	6.47	14.77	17.65	64.29	33.33	63.64	40.48	142.86	17	14	39	11	42	14	92	115	185	55	139	88	6	1	12	1	9	13	3	9	13	7	17	20
flea	18.03	24.36	43.88	27.66	41.38	19.32	70.73	29.55	43.66	11.11	89.13	69.05	41	44	71	45	46	42	61	78	98	47	87	88	11	19	43	13	36	17	29	13	31	5	41	29
blood	41.38	18.62	39.01	10.39	49.32	36.29	44.97	105.48	68.52	82.05	103.8	84.48	169	73	162	78	79	116	116	247	182	231	146	124	48	46	71	24	72	45	76	77	111	64	82	98
Burdock	15.11	18.12	24.7	17.61	36.05	61.29	11.59	7.53	7.58	11.7	8.09	36.96	69	146	198	171	136	46	139	149	247	159	172	62	21	27	61	28	62	38	8	11	15	20	11	17
Chimpo	150	120	33.33	100	66.67	250	20	25	12.5	0	40	25	5	4	8	3	10	4	2	5	3	0	9	2	3	6	1	2	6	5	1	1	1	0	4	1
Chouto	100	100	800	100	280	233.33	100		100		100		0	0	0	0	0	0	4	0	1	0	5	3	4	5	8	6	14	7	1	0	1	0	3	0
Circe													0	0	0	0	0	0	0	0	0	0	0	0	0	0	0	0	0	0	0	0	0	0	0	0
copia	21.94	19.34	20.36	18.23	18.11	25.92	13.42	11.71	13.1	12.11	13.47	21.94	827	1324	1710	1420	1492	980	1021	1479	1950	1404	2082	1223	224	286	397	256	377	317	111	155	224	172	201	215
copia1	66.67	33.33	150	80	16.67	14.29	22.22	60	27.78	125	50	26.32	9	5	18	4	14	19	3	6	2	5	12	7	2	2	3	4	2	1	2	3	5	5	7	5
Dm88	266.67	440	325	260	166.67	325	0	100	33.33	0	200	100	2	0	3	1	2	0	6	5	4	5	3	4	16	22	13	13	5	13	0	2	1	0	4	4
diver	5.56	23.08	56	20	125	17.95	557.14	366.67	964.71	350	508.7	3200	7	9	17	10	23	1	18	13	25	20	20	39	1	3	14	4	25	7	39	33	164	35	117	32
diver2	100	100	85.71	100	233.33	200	100	2700	2483.33	3200	1833.33	100	0	1	6	1	6	0	1	0	7	1	6	2	1	1	6	1	14	4	34	27	149	32	110	27
1731	25	40	55.56	25	200	150	300	100	60	150	60	66.67	1	3	5	2	5	3	4	5	9	4	2	2	1	2	5	1	4	3	3	3	3	3	3	2
17.6	89.74	73.47	90.91	37.04	89.83	70.91	63.64	26.67	36.05	51.92	94.23	115.15	33	60	86	52	52	33	39	49	66	54	59	55	35	36	60	20	53	39	21	16	31	27	49	38
297	94.29	203.33	103.85	74.42	210.26	376.47	192.5	248.89	190.43	200	204	548.15	40	45	94	63	75	27	35	30	52	43	39	34	33	61	54	32	82	128	77	112	179	126	153	148
412	62.44	43.05	52.19	37.6	70.32	56.86	86.94	66.4	105.4	83.74	118.08	132.65	222	247	315	203	260	343	197	295	251	242	219	299	123	127	131	91	154	170	193	164	332	170	307	455
frogger	0		0	0	0	0	100	33.33	100		11.11	0	1	3	1	0	9	2	1	0	5	1	4	1	0	0	0	0	0	0	1	1	1	0	1	0
gtwin	100	100	450	100	100	100	0	0	0	25	20	20	6	4	13	4	5	10	2	2	2	0	4	0	2	2	9	1	4	4	0	0	0	1	1	2
gypsy	18.88	16.04	21.3	13.43	39.24	54.17	27.7	50.71	60.06	31.58	90.48	224.68	343	280	363	494	210	77	535	667	925	819	474	240	101	107	197	110	186	130	95	142	218	156	190	173
springer	375	20	147.37	125	252.94	86.67	100	1833.33	4100	3200	1400	4700	0	3	1	2	3	1	4	30	19	8	17	15	15	6	28	10	43	13	23	55	41	64	42	47
gypsy10		0	100		100		100		500	100	100	200	0	0	1	1	0	1	0	1	1	0	3	0	0	0	1	0	3	0	1	0	5	1	4	2
gypsy11	100		266.67	100	100	200	100	33.33	100	200	150	100	0	3	0	1	2	0	0	0	3	0	0	1	1	0	8	3	3	2	3	1	4	2	3	1
gypsy12	100	100	100	100	100	100	100	100	100	100	100	100	0	0	0	0	0	0	0	0	0	0	0	0	11	4	15	5	30	7	4	9	14	4	10	3
gypsy2	500	100	100	100	1300	100	100	100	4900	100	2900	100	0	0	1	0	1	0	1	0	0	0	1	0	5	12	17	7	13	8	8	18	49	19	29	32
gypsy3	100	100	100	100	100	100		100			100		0	1	0	0	0	0	0	0	0	0	0	0	3	11	8	6	6	12	0	1	0	0	1	0
gypsy4	0	0	54.55		50	10	33.33	25	57.14	50	0	100	3	4	7	2	7	2	2	4	11	0	6	10	0	0	6	0	3	1	1	1	4	1	0	2
gypsy5	0	100	100	100	33.33	0	100		100	0	200	100	0	0	1	1	1	1	2	0	0	0	6	1	0	1	1	2	2	0	1	0	1	0	2	1
gypsy6	100	100	100	100	100	800		100	100	100	100	100	0	0	0	0	0	0	0	0	1	0	0	1	2	4	1	1	4	8	0	1	3	1	2	1
gypsy7					0			0	100		100		0	1	0	0	0	0	0	0	0	0	1	0	0	0	0	0	0	0	0	0	1	0	1	0
gypsy8	100		100		100							100	0	0	0	0	0	0	0	0	0	0	0	0	1	0	4	0	3	0	0	0	0	0	0	1
gypsy9			0		100	0		100	100		200		0	0	0	0	1	0	0	0	2	0	0	1	0	0	0	0	1	0	0	2	1	0	2	0
HMS-Beagle													0	0	0	0	0	0	0	0	0	0	0	0	0	0	0	0	0	0	0	0	0	0	0	0
Idefix	33.33	93.48	48.42	59.57	71.43	50.63	100	100	100	100	100	100	0	0	0	0	0	0	66	46	95	47	56	79	22	43	46	28	40	40	27	24	44	24	35	25
invader1	1400	500	171.43	433.33	120	640	100	66.67	120	400	100	83.33	4	3	15	1	9	6	2	7	21	3	25	5	28	35	36	13	30	32	4	2	18	4	9	5
invader2	110	115.38	61.11	36	77.5	88.89	34.78	40	50.75	66.67	42.31	64.29	23	15	67	12	52	14	10	13	36	25	40	9	11	15	22	9	31	8	8	6	34	8	22	9
invader3	16.67	16.67	41.67	25	100	50			300		200	0	0	0	1	0	1	1	6	6	12	8	4	2	1	1	5	2	4	1	0	0	3	0	2	0
invader4	1066.67	1000	707.69	650	800	293.33	286.67	321.05	710	600	731.58	253.85	15	19	20	8	19	26	3	4	13	4	16	15	32	40	92	26	128	44	43	61	142	48	139	66
invader5									100		0	100	0	0	0	0	1	0	0	0	0	0	0	0	0	0	0	0	0	0	0	0	5	0	0	1
invader6	100	100		100		100					100		0	0	0	0	0	0	0	0	0	0	0	0	5	1	0	3	0	4	0	0	0	0	2	0
Max-element	100	200	400	100	350	233.33	30.77	57.14	35.29	75	50	66.67	26	14	34	8	32	21	0	2	3	0	4	3	4	4	12	4	14	7	8	8	12	6	16	14
mdg1	458.33	600	550	642.86	650	1562.5	9.25	4.38	5.42	4.4	8.75	10.69	173	160	406	159	240	131	12	8	12	7	12	8	55	48	66	45	78	125	16	7	22	7	21	14
mdg3	116.17	103.72	102.06	97.66	111.92	110.99	80.26	48.62	44.77	74.07	53.14	130.94	152	109	306	108	239	181	235	188	486	171	369	282	273	195	496	167	413	313	122	53	137	80	127	237
micropia	127.37	198.59	117.86	196.97	141.72	137.18	14.29	8.89	32.26	26.67	47.54	69.05	35	45	93	15	61	42	95	71	196	66	151	78	121	141	231	130	214	107	5	4	30	4	29	29
opus	207.14	39.39	72.73	109.09	60.36	27.07	22.96	13.53	24.23	13.82	35.6	37.58	135	207	454	123	323	330	14	33	77	11	111	133	29	13	56	12	67	36	31	28	110	17	115	124
Quasimodo	467.92	384.51	230.77	526.42	254.13	573.53	160.87	180	214.29	100	219.15	261.9	23	25	42	40	47	21	53	71	130	53	109	68	248	273	300	279	277	390	37	45	90	40	103	55
McClintock	2377.78	3442.86	957.69	2822.22	693.33	8900	133.33	110	141.67	116.67	425	200	3	10	12	6	4	4	9	7	26	9	30	4	214	241	249	254	208	356	4	11	17	7	17	8
roo	188.21	243.96	197.24	188.73	247.44	205.43	297.22	220.99	273.18	195.27	223	372.54	144	181	358	169	387	142	195	207	399	213	293	221	367	505	787	402	725	454	428	400	978	330	863	529
rooA	3133.33	11000	2900	2900	2027.27	1550	180	257.14	100	72.22	275	633.33	5	7	28	18	12	3	3	1	8	3	11	6	94	110	232	87	223	93	9	18	28	13	33	19
rover													0	0	0	0	0	0	0	0	0	0	0	0	0	0	0	0	0	0	0	0	0	0	0	0
Stalker2	48.67	46.01	62.2	38.13	65.67	67.89	160	157.14	196.77	143.59	172.73	272.22	15	28	31	39	22	36	113	163	164	160	134	109	55	75	102	61	88	74	24	44	61	56	38	98
Stalker4	350	142.86	181.82	100	200	220	100	100	100	100	250	400	0	0	0	0	4	1	6	7	22	8	15	10	21	10	40	8	30	22	6	8	7	9	10	4
Tabor	280	64.29	166.67	18.18	227.27	340	78.57	62.5	54.55	48.28	91.67	83.33	14	16	55	29	24	30	5	14	12	11	11	5	14	9	20	2	25	17	11	10	30	14	22	25
Tirant	0	10	16.67	0	57.14	20	0	100	25	100	40	75	3	1	4	1	5	4	2	10	6	1	7	10	0	1	1	0	4	2	0	1	1	1	2	3
Transpac	30.67	16.67	33.33	25.6	44.6	43.51	15.41	14.16	20.15	9.37	28.42	39.47	545	678	1062	747	651	375	326	456	501	461	352	285	100	76	167	118	157	124	84	96	214	70	185	148
ZAM	200	100	33.33		100	100	100		100		300	100	0	0	0	0	2	0	1	0	3	0	0	0	2	1	1	0	4	3	1	0	4	0	6	2
