# Supplementary material for: Transposon expression in the Drosophila brain is driven by neighboring genes and diversifies the neural transcriptome
Source: Genome Res. 2020 Nov;30(11):1559–69. doi: 10.1101/gr.259200.119 (PMC7605248; doi:10.1101/gr.259200.119)
Supplement: Supplemental Material [file supp_gr.259200.119_Supplemental_Tables_and_Files.zip › Supplemental_Tables_and_Files/Supplemental_Table_S2.csv]

Supplemental Table S2: Germline transposon insertions detected by TEchim in alphabetaCherry flies. Hits are separated into those spanning the junction up- and downstream of the insertion site. TE strand referes to the orientation of the transpoosn in relation to the reference genome, not the neighboring gene. The sequencing coverage of each tested sample is also shown.
gene_chromosome	gene_breakpoint	te_name	fragment	te_strand	samples	reads	gene_names_concatenated	individuals	coverage_average	coverage_S14A	coverage_S14B	coverage_S15A	coverage_S15B	coverage_S31A	coverage_S31B	coverage_S32A	coverage_S32B	coverage_S34A	coverage_S34B	coverage_S42A	coverage_S42B	coverage_S43A	coverage_S43B	coverage_S52A	coverage_S52B	coverage_S53A	coverage_S53B	coverage_S54A	coverage_S54B
4	25131	invader3	downstream	positive	4	6	.(.)	4	8	16	14	15	8	11	16	17	6	7	5	7	3	11	3	8	0	0	4	2	6
4	25131	jockey2	downstream	negative	2	2	.(.)	2	8	16	14	15	8	11	16	17	6	7	5	7	3	11	3	8	0	0	4	2	6
4	33820	Doc3-element	downstream	positive	4	5	intron|FBgn0025740|FBtr0308297(-);intron|FBgn0025740|FBtr0089179(-)	4	15	15	6	18	22	25	5	44	9	26	14	5	17	25	14	2	1	0	13	21	11
4	34392	Ivk	upstream	positive	3	5	intron|FBgn0025740|FBtr0308297(-);intron|FBgn0025740|FBtr0089179(-)	2	59	52	48	53	56	60	74	71	58	70	54	71	77	79	88	13	6	0	39	142	67
4	35295	Doc3-element	upstream	positive	17	39	intron|FBgn0025740|FBtr0308297(-);intron|FBgn0025740|FBtr0089179(-)	10	10	7	15	8	12	18	12	28	8	6	5	10	13	16	4	4	0	0	6	11	7
4	101966	F-element	downstream	negative	3	7	intron|FBgn0085432|FBtr0100245(+);intron|FBgn0085432|FBtr0112657(+);intron|FBgn0085432|FBtr0089162(+);intron|FBgn0085432|FBtr0308615(+);intron|FBgn0085432|FBtr0309803(+);intron|FBgn0085432|FBtr0089159(+);intron|FBgn0085432|FBtr0089161(+);intron|FBgn0085432|FBtr0334301(+)	3	14	15	13	13	21	0	39	44	10	4	13	12	16	28	16	21	0	0	8	0	6
4	115696	G5	downstream	negative	14	83	3UTR|FBgn0011747|FBtr0300497(-)	8	17	15	16	15	23	11	37	47	16	12	13	14	16	32	18	33	2	0	9	4	6
4	124018	HB	upstream	positive	3	3	intron|FBgn0011747|FBtr0089172(-);intron|FBgn0011747|FBtr0300497(-);intron|FBgn0011747|FBtr0089173(-);intron|FBgn0011747|FBtr0089171(-)	2	17	18	18	13	19	12	37	51	13	15	16	13	18	36	18	22	0	0	8	0	6
4	125258	HB	downstream	positive	8	12	intron|FBgn0011747|FBtr0089172(-);intron|FBgn0011747|FBtr0300497(-);intron|FBgn0011747|FBtr0089173(-);intron|FBgn0011747|FBtr0089171(-)	7	17	22	18	12	20	12	40	53	14	12	16	13	17	34	20	23	0	0	8	0	6
4	125491	Tc1	upstream	negative	15	69	intron|FBgn0011747|FBtr0089172(-);intron|FBgn0011747|FBtr0300497(-);intron|FBgn0011747|FBtr0089173(-);intron|FBgn0011747|FBtr0089171(-)	8	17	21	18	14	21	13	38	53	15	13	19	12	18	33	20	25	0	0	8	0	6
4	126667	Tc1	downstream	negative	14	46	intron|FBgn0011747|FBtr0089172(-);intron|FBgn0011747|FBtr0300497(-);intron|FBgn0011747|FBtr0089173(-);intron|FBgn0011747|FBtr0089171(-)	8	18	22	20	15	23	13	39	53	15	18	17	13	17	33	20	21	0	0	8	0	6
4	128085	S2	upstream	negative	8	10	intron|FBgn0011747|FBtr0089172(-);intron|FBgn0011747|FBtr0300497(-);intron|FBgn0011747|FBtr0089173(-);intron|FBgn0011747|FBtr0089171(-)	6	19	20	20	14	24	16	38	58	15	18	18	15	18	33	18	31	0	0	9	0	6
4	128440	S2	downstream	negative	11	26	intron|FBgn0011747|FBtr0089172(-);intron|FBgn0011747|FBtr0300497(-);intron|FBgn0011747|FBtr0089173(-);intron|FBgn0011747|FBtr0089171(-)	8	18	20	24	15	22	15	37	56	15	13	20	14	20	32	18	31	0	0	8	0	6
4	140962	I-element	downstream	negative	2	2	CDS|FBgn0052000|FBtr0113417(+);CDS|FBgn0052000|FBtr0089451(+);CDS|FBgn0052000|FBtr0333161(+);CDS|FBgn0052000|FBtr0089448(+);CDS|FBgn0052000|FBtr0089449(+)	2	35	28	40	34	72	39	70	89	40	52	46	15	26	117	15	3	1	0	13	2	0
4	141965	I-element	downstream	negative	2	2	CDS|FBgn0052000|FBtr0113417(+);CDS|FBgn0052000|FBtr0089451(+);CDS|FBgn0052000|FBtr0333161(+);CDS|FBgn0052000|FBtr0089448(+);CDS|FBgn0052000|FBtr0089449(+)	2	35	31	42	33	65	35	71	80	33	56	51	23	26	126	13	3	0	0	15	2	0
4	142303	I-element	downstream	negative	2	2	CDS|FBgn0052000|FBtr0089449(+);CDS|FBgn0052000|FBtr0089448(+);CDS|FBgn0052000|FBtr0089451(+);CDS|FBgn0052000|FBtr0333161(+);CDS|FBgn0052000|FBtr0113417(+)	2	38	33	42	34	63	31	77	95	47	60	42	24	26	149	12	3	0	0	11	2	0
4	143286	I-element	upstream	positive	2	2	.(.)	2	35	36	38	36	66	31	69	100	41	55	33	14	27	129	11	3	0	0	13	2	0
4	143508	I-element	downstream	negative	2	2	.(.)	2	33	33	36	35	54	26	68	93	32	57	38	12	27	119	8	3	1	0	15	2	0
4	143749	I-element	upstream	positive	14	120	.(.)	8	22	26	26	24	40	23	53	63	21	29	23	3	21	70	7	3	0	0	12	2	0
4	145334	I-element	downstream	positive	14	50	.(.)	8	20	28	27	21	31	21	48	57	23	28	25	4	18	48	7	3	0	0	11	2	0
4	147933	I-element	downstream	positive	12	23	.(.)	7	21	23	27	23	29	22	52	56	16	28	18	17	18	61	3	3	0	0	10	2	5
4	149977	I-element	upstream	negative	2	2	.(.)	2	25	33	27	32	41	22	62	63	22	32	9	20	25	88	6	4	0	0	9	2	5
4	195086	F-element	downstream	negative	2	2	ncRNA|FBgn0265634|FBtr0340500(+)	2	20	44	11	32	6	23	21	17	27	46	32	27	7	76	8	8	3	0	9	7	4
4	195824	F-element	downstream	negative	16	139	ncRNA|FBgn0265634|FBtr0340500(+)	9	19	40	6	30	7	18	11	14	29	44	37	28	6	69	6	8	4	0	10	7	4
4	206491	G4	upstream	negative	5	7	.(.)	4	23	43	31	29	21	13	58	36	23	39	30	27	6	69	6	11	3	0	5	8	1
4	207568	Cr1a	downstream	negative	7	13	.(.)	5	23	42	24	29	22	14	58	34	27	42	31	27	6	66	6	11	3	0	5	8	1
4	208723	TART-A	upstream	negative	2	4	.(.)	2	32	57	34	36	26	24	68	51	38	61	43	30	19	79	9	21	5	0	8	18	4
4	209305	Cr1a	upstream	negative	4	8	.(.)	3	25	48	32	32	21	15	56	31	24	51	36	22	12	72	7	18	4	0	8	12	4
4	209947	Cr1a	downstream	negative	13	43	.(.)	7	25	45	32	30	22	20	60	35	27	46	34	21	11	72	7	18	4	0	8	12	4
4	221424	Tc1-2	upstream	positive	15	74	intron|FBgn0051999|FBtr0344870(-);intron|FBgn0051999|FBtr0089144(-)	9	24	47	36	35	25	15	54	19	30	53	23	5	12	70	8	30	2	0	8	14	0
4	222509	Tc1-2	downstream	positive	11	30	intron|FBgn0051999|FBtr0344870(-);intron|FBgn0051999|FBtr0089144(-)	7	25	49	32	35	24	19	57	21	30	49	24	5	12	75	11	29	2	0	7	14	0
4	226317	S-element	upstream	negative	7	13	5UTR|FBgn0051999|FBtr0344870(-)	5	24	47	30	33	24	18	55	20	29	46	26	4	12	62	11	30	2	0	8	14	0
4	226987	S-element	downstream	negative	4	5	intron|FBgn0051999|FBtr0344870(-)	4	23	46	30	32	24	16	54	18	28	45	24	4	14	62	10	29	2	0	7	14	0
4	247470	Cr1a	upstream	negative	14	47	intron|FBgn0053481|FBtr0334409(-);intron|FBgn0053481|FBtr0334408(-)	9	23	48	5	31	27	21	61	48	29	1	26	5	23	59	19	38	4	0	7	15	0
4	248172	Cr1a	downstream	negative	12	33	intron|FBgn0053481|FBtr0334409(-);intron|FBgn0053481|FBtr0334408(-)	7	23	46	3	31	29	18	57	48	31	3	24	5	21	61	17	39	3	0	7	15	0
4	248405	Cr1a	upstream	negative	13	36	intron|FBgn0053481|FBtr0334409(-);intron|FBgn0053481|FBtr0334408(-)	9	22	45	2	31	27	20	59	48	26	1	24	5	17	60	17	38	3	0	7	15	0
4	248892	Cr1a	downstream	negative	5	5	intron|FBgn0053481|FBtr0334409(-);intron|FBgn0053481|FBtr0334408(-)	5	23	46	3	31	27	20	57	49	27	3	25	7	19	62	15	40	3	0	7	15	2
4	260222	Juan	upstream	positive	2	8	intron|FBgn0259216|FBtr0299722(+);intron|FBgn0259216|FBtr0334407(+);intron|FBgn0259216|FBtr0308691(+);intron|FBgn0259216|FBtr0299723(+)	1	26	52	8	27	27	27	66	48	42	20	29	13	25	43	25	40	4	0	7	18	3
4	266525	Cr1a	upstream	positive	8	13	.(.)	6	28	45	31	26	28	22	65	37	39	61	32	4	26	81	1	57	0	0	12	0	0
4	267123	Cr1a	downstream	positive	11	23	.(.)	8	28	46	29	27	27	21	61	37	37	54	30	2	28	81	0	57	1	0	12	0	0
4	282777	rooA_LTR	upstream	negative	17	122	intron|FBgn0039900|FBtr0089139(-);intron|FBgn0039900|FBtr0305658(-);intron|FBgn0039900|FBtr0343990(-);intron|FBgn0039900|FBtr0089134(-);intron|FBgn0039900|FBtr0089137(-)	10	25	43	29	33	28	9	65	41	11	59	7	6	7	89	3	64	0	0	7	0	3
4	289530	rooA_LTR	downstream	negative	17	50	intron|FBgn0039900|FBtr0089139(-);intron|FBgn0039900|FBtr0305658(-);intron|FBgn0039900|FBtr0343990(-);intron|FBgn0039900|FBtr0089134(-);intron|FBgn0039900|FBtr0089137(-)	9	24	46	26	30	28	1	61	47	9	55	4	1	5	84	2	64	0	0	8	0	1
4	290130	Cr1a	upstream	negative	12	28	intron|FBgn0039900|FBtr0089139(-);intron|FBgn0039900|FBtr0305658(-);intron|FBgn0039900|FBtr0343990(-);intron|FBgn0039900|FBtr0089134(-);intron|FBgn0039900|FBtr0089137(-)	8	24	44	29	29	27	6	62	45	9	60	3	2	4	82	2	64	0	0	8	0	1
4	290792	Cr1a	downstream	negative	15	52	intron|FBgn0039900|FBtr0089139(-);intron|FBgn0039900|FBtr0305658(-);intron|FBgn0039900|FBtr0343990(-);intron|FBgn0039900|FBtr0089134(-);intron|FBgn0039900|FBtr0089137(-)	8	23	46	25	28	28	5	60	41	9	58	3	2	6	81	2	64	0	0	7	0	0
4	290792	rooA	downstream	positive	2	2	intron|FBgn0039900|FBtr0089139(-);intron|FBgn0039900|FBtr0305658(-);intron|FBgn0039900|FBtr0343990(-);intron|FBgn0039900|FBtr0089134(-);intron|FBgn0039900|FBtr0089137(-)	2	23	46	25	28	28	5	60	41	9	58	3	2	6	81	2	64	0	0	7	0	0
4	297091	transib1	upstream	positive	9	24	intron|FBgn0039900|FBtr0089139(-);intron|FBgn0039900|FBtr0305658(-);intron|FBgn0039900|FBtr0343990(-);intron|FBgn0039900|FBtr0089134(-);intron|FBgn0039900|FBtr0089137(-)	7	24	42	8	28	30	6	61	49	11	47	4	1	19	84	2	63	7	0	7	4	2
4	299247	transib1	downstream	positive	10	31	intron|FBgn0039900|FBtr0089139(-);intron|FBgn0039900|FBtr0305658(-);intron|FBgn0039900|FBtr0343990(-);intron|FBgn0039900|FBtr0089134(-);intron|FBgn0039900|FBtr0089137(-)	6	24	39	8	28	27	5	61	50	12	49	3	3	19	84	2	63	7	0	7	4	1
4	300284	Doc2-element	downstream	positive	10	24	intron|FBgn0039900|FBtr0089139(-);intron|FBgn0039900|FBtr0305658(-);intron|FBgn0039900|FBtr0343990(-);intron|FBgn0039900|FBtr0089134(-);intron|FBgn0039900|FBtr0089137(-)	7	27	45	20	37	31	8	65	57	16	54	6	1	30	85	6	63	8	0	7	4	3
4	302663	Doc3-element	downstream	positive	9	21	intron|FBgn0039900|FBtr0089134(-);intron|FBgn0039900|FBtr0305658(-);intron|FBgn0039900|FBtr0343990(-);intron|FBgn0039900|FBtr0089137(-);intron|FBgn0039900|FBtr0089139(-)	7	33	44	22	40	35	10	71	67	21	56	8	21	32	91	15	64	16	0	9	25	13
4	303771	jockey2	upstream	positive	8	11	intron|FBgn0039900|FBtr0089134(-);intron|FBgn0039900|FBtr0305658(-);intron|FBgn0039900|FBtr0343990(-);intron|FBgn0039900|FBtr0089137(-);intron|FBgn0039900|FBtr0089139(-)	7	32	45	16	41	35	19	70	66	24	58	18	43	39	89	13	21	9	0	17	10	6
4	303779	Cr1a	upstream	positive	8	13	intron|FBgn0039900|FBtr0089134(-);intron|FBgn0039900|FBtr0305658(-);intron|FBgn0039900|FBtr0343990(-);intron|FBgn0039900|FBtr0089137(-);intron|FBgn0039900|FBtr0089139(-)	7	31	45	15	40	35	17	70	67	22	57	18	42	40	89	11	19	9	0	16	10	6
4	306629	invader3	downstream	negative	2	2	.(.)	2	28	37	14	39	33	16	73	57	24	60	18	15	29	86	7	16	8	0	8	14	6
4	318731	gypsy8_LTR	upstream	positive	4	4	intron|FBgn0052850|FBtr0333680(+);intron|FBgn0052850|FBtr0089123(+)	4	29	32	32	41	44	27	34	60	19	76	13	30	29	74	7	26	11	0	6	15	2
4	343369	rooA_LTR	upstream	negative	2	2	intron|FBgn0259214|FBtr0300558(-);intron|FBgn0259214|FBtr0300554(-);intron|FBgn0259214|FBtr0300559(-);intron|FBgn0259214|FBtr0300557(-);intron|FBgn0259214|FBtr0300556(-);intron|FBgn0259214|FBtr0300555(-);intron|FBgn0259214|FBtr0304048(-);intron|FBgn0259214|FBtr0304047(-);intron|FBgn0259214|FBtr0304049(-);intron|FBgn0259214|FBtr0304046(-);intron|FBgn0259214|FBtr0304050(-)	2	27	27	30	30	33	26	45	62	24	60	15	32	26	58	8	23	14	0	7	17	5
4	343452	rooA_LTR	downstream	negative	2	2	intron|FBgn0259214|FBtr0300558(-);intron|FBgn0259214|FBtr0300554(-);intron|FBgn0259214|FBtr0300559(-);intron|FBgn0259214|FBtr0300557(-);intron|FBgn0259214|FBtr0300556(-);intron|FBgn0259214|FBtr0300555(-);intron|FBgn0259214|FBtr0304048(-);intron|FBgn0259214|FBtr0304047(-);intron|FBgn0259214|FBtr0304049(-);intron|FBgn0259214|FBtr0304046(-);intron|FBgn0259214|FBtr0304050(-)	1	26	30	29	32	29	22	46	59	20	54	15	31	29	60	5	17	11	0	12	15	4
4	344053	rooA_LTR	upstream	positive	8	13	intron|FBgn0259214|FBtr0300558(-);intron|FBgn0259214|FBtr0300554(-);intron|FBgn0259214|FBtr0300559(-);intron|FBgn0259214|FBtr0300557(-);intron|FBgn0259214|FBtr0300556(-);intron|FBgn0259214|FBtr0300555(-);intron|FBgn0259214|FBtr0304048(-);intron|FBgn0259214|FBtr0304047(-);intron|FBgn0259214|FBtr0304049(-);intron|FBgn0259214|FBtr0304046(-);intron|FBgn0259214|FBtr0304050(-)	6	23	29	26	27	27	21	37	54	16	54	11	32	26	50	4	12	11	0	7	15	3
4	346565	rooA	downstream	positive	12	22	intron|FBgn0259214|FBtr0300558(-);intron|FBgn0259214|FBtr0300554(-);intron|FBgn0259214|FBtr0300559(-);intron|FBgn0259214|FBtr0300557(-);intron|FBgn0259214|FBtr0300556(-);intron|FBgn0259214|FBtr0300555(-);intron|FBgn0259214|FBtr0304048(-);intron|FBgn0259214|FBtr0304047(-);intron|FBgn0259214|FBtr0304049(-);intron|FBgn0259214|FBtr0304046(-);intron|FBgn0259214|FBtr0304050(-)	8	26	26	29	30	29	19	38	56	20	58	14	37	25	51	4	39	10	0	6	16	3
4	346640	Tc1-2	upstream	negative	11	27	intron|FBgn0259214|FBtr0300558(-);intron|FBgn0259214|FBtr0300554(-);intron|FBgn0259214|FBtr0300559(-);intron|FBgn0259214|FBtr0300557(-);intron|FBgn0259214|FBtr0300556(-);intron|FBgn0259214|FBtr0300555(-);intron|FBgn0259214|FBtr0304048(-);intron|FBgn0259214|FBtr0304047(-);intron|FBgn0259214|FBtr0304049(-);intron|FBgn0259214|FBtr0304046(-);intron|FBgn0259214|FBtr0304050(-)	8	25	26	30	31	28	20	38	55	21	55	13	34	25	49	5	39	10	0	6	17	3
4	347727	Tc1-2	downstream	negative	17	112	intron|FBgn0259214|FBtr0300558(-);intron|FBgn0259214|FBtr0300554(-);intron|FBgn0259214|FBtr0300559(-);intron|FBgn0259214|FBtr0300557(-);intron|FBgn0259214|FBtr0300556(-);intron|FBgn0259214|FBtr0300555(-);intron|FBgn0259214|FBtr0304048(-);intron|FBgn0259214|FBtr0304047(-);intron|FBgn0259214|FBtr0304049(-);intron|FBgn0259214|FBtr0304046(-);intron|FBgn0259214|FBtr0304050(-)	10	27	26	26	35	29	21	45	54	22	56	14	38	25	55	5	43	11	0	7	15	4
4	353510	BS3	upstream	negative	4	5	intron|FBgn0259214|FBtr0304047(-);intron|FBgn0259214|FBtr0304046(-);intron|FBgn0259214|FBtr0304050(-);intron|FBgn0259214|FBtr0304049(-);intron|FBgn0259214|FBtr0300554(-);intron|FBgn0259214|FBtr0300555(-);intron|FBgn0259214|FBtr0300557(-);intron|FBgn0259214|FBtr0300558(-);intron|FBgn0259214|FBtr0300559(-);intron|FBgn0259214|FBtr0300556(-);intron|FBgn0259214|FBtr0304048(-)	3	29	25	34	32	37	27	45	67	20	57	17	34	27	56	5	54	11	0	7	15	3
4	353607	BS3	downstream	negative	7	12	intron|FBgn0259214|FBtr0304047(-);intron|FBgn0259214|FBtr0304046(-);intron|FBgn0259214|FBtr0304050(-);intron|FBgn0259214|FBtr0304049(-);intron|FBgn0259214|FBtr0300554(-);intron|FBgn0259214|FBtr0300555(-);intron|FBgn0259214|FBtr0300557(-);intron|FBgn0259214|FBtr0300558(-);intron|FBgn0259214|FBtr0300559(-);intron|FBgn0259214|FBtr0300556(-);intron|FBgn0259214|FBtr0304048(-)	7	27	26	33	31	32	20	40	64	20	54	17	34	25	50	4	46	14	0	8	15	3
4	420027	copia_LTR	upstream	negative	4	10	.(.)	4	39	38	54	12	32	50	58	108	7	70	40	18	49	90	14	129	0	0	0	13	7
4	421233	S-element	downstream	positive	5	8	.(.)	4	39	37	59	8	27	46	56	116	7	68	40	16	48	90	14	129	1	0	0	13	7
4	433348	S-element	upstream	positive	7	29	.(.)	5	36	30	46	15	31	36	10	114	6	76	38	9	52	87	4	136	4	0	8	17	6
4	433719	S-element	downstream	negative	3	8	.(.)	2	38	31	50	18	33	39	15	110	8	80	39	10	57	84	4	149	4	0	11	18	6
4	434360	hobo	downstream	negative	18	87	.(.)	10	47	37	66	20	43	40	24	178	15	89	49	18	55	97	10	136	5	0	12	26	11
4	434413	roo_LTR	upstream	positive	2	3	.(.)	2	46	37	63	21	39	42	27	157	15	94	54	19	54	99	12	136	7	0	10	27	12
4	454149	hopper	downstream	negative	3	4	.(.)	2	39	20	21	23	44	42	28	73	20	39	66	27	72	52	17	144	12	0	24	40	18
4	454248	gypsy_LTR	downstream	positive	3	4	.(.)	3	47	25	29	32	50	35	26	75	32	35	69	36	88	48	31	159	12	0	21	94	38
4	454374	Rt1c	upstream	positive	4	4	.(.)	4	45	26	36	32	40	40	27	66	37	40	64	38	80	62	25	157	14	0	25	45	38
4	456475	Cr1a	upstream	negative	4	9	.(.)	3	24	8	16	13	33	12	6	46	12	15	36	10	46	34	7	138	8	0	13	18	8
4	456755	Doc3-element	downstream	positive	11	25	.(.)	7	26	10	16	13	35	13	6	45	13	16	39	12	53	37	9	139	9	0	15	21	12
4	457862	Porto1	downstream	negative	2	2	.(.)	2	33	18	21	18	40	19	14	48	21	21	41	21	66	60	21	145	17	0	17	42	15
4	457863	roo	upstream	negative	2	2	.(.)	2	33	18	21	18	40	19	14	48	21	21	41	21	66	60	20	145	17	0	17	42	15
4	457864	Stalker4	upstream	positive	3	4	.(.)	3	33	18	21	18	40	19	14	47	21	21	41	21	66	60	20	145	17	0	16	42	15
4	457865	rover	upstream	negative	12	41	.(.)	8	33	18	21	18	40	19	14	47	21	21	41	21	66	60	20	145	17	0	16	42	15
4	459195	Cr1a	downstream	negative	2	2	.(.)	2	29	9	22	14	21	16	6	103	14	17	36	16	52	49	11	143	12	0	13	19	8
4	475233	F-element	upstream	positive	8	19	intron|FBgn0039908|FBtr0332904(-);intron|FBgn0039908|FBtr0332905(-);intron|FBgn0039908|FBtr0344869(-);intron|FBgn0039908|FBtr0300342(-);intron|FBgn0039908|FBtr0332906(-);intron|FBgn0039908|FBtr0300344(-);intron|FBgn0039908|FBtr0332907(-);intron|FBgn0039908|FBtr0300343(-);intron|FBgn0039908|FBtr0332908(-)	6	32	24	3	17	17	35	3	98	16	25	46	17	53	55	14	164	12	0	14	19	8
4	495333	flea_LTR	downstream	negative	4	10	.(.)	2	51	40	30	35	24	13	30	102	11	72	57	20	52	58	13	415	18	0	16	12	8
4	495341	flea_LTR	upstream	negative	4	10	.(.)	2	52	40	31	33	22	15	30	102	12	76	57	20	52	58	13	427	18	0	15	12	8
4	495434	flea	downstream	positive	2	2	.(.)	2	51	35	27	31	34	15	35	109	8	69	59	19	53	63	13	397	19	0	15	12	8
4	510452	HB	downstream	positive	2	2	intron|FBgn0004607|FBtr0307167(+);intron|FBgn0004607|FBtr0332913(+);intron|FBgn0004607|FBtr0089070(+)	2	61	34	32	37	25	45	35	105	38	102	57	25	57	62	12	505	16	0	22	11	8
4	511277	HB	downstream	negative	14	219	intron|FBgn0004607|FBtr0307167(+);intron|FBgn0004607|FBtr0332913(+);intron|FBgn0004607|FBtr0089070(+)	8	86	51	38	37	30	51	38	119	41	130	75	34	56	60	13	870	26	0	21	11	9
4	512520	HB	upstream	negative	7	26	intron|FBgn0004607|FBtr0307167(+);intron|FBgn0004607|FBtr0332913(+);intron|FBgn0004607|FBtr0089070(+)	6	56	36	34	36	28	43	39	101	24	84	55	40	55	60	11	421	17	0	19	11	8
4	514142	HB	downstream	negative	15	219	intron|FBgn0004607|FBtr0307167(+);intron|FBgn0004607|FBtr0332913(+);intron|FBgn0004607|FBtr0089070(+)	8	42	35	31	22	26	37	26	89	22	78	56	32	55	59	11	218	16	0	16	11	8
4	516090	HB	upstream	positive	3	4	intron|FBgn0004607|FBtr0332913(+);intron|FBgn0004607|FBtr0089070(+);intron|FBgn0004607|FBtr0307167(+)	3	63	40	52	36	38	45	40	106	28	97	61	37	54	69	12	497	16	0	18	11	7
4	516239	Doc	downstream	negative	4	47	intron|FBgn0004607|FBtr0332913(+);intron|FBgn0004607|FBtr0089070(+);intron|FBgn0004607|FBtr0307167(+)	2	65	42	52	36	42	44	38	104	27	104	65	43	55	65	12	523	16	0	19	11	7
4	536446	412_LTR	downstream	negative	4	24	intron|FBgn0004607|FBtr0332913(+);intron|FBgn0004607|FBtr0089070(+);intron|FBgn0004607|FBtr0307167(+)	2	51	37	65	28	44	42	48	26	35	85	62	39	41	65	18	319	16	0	19	21	8
4	536450	412_LTR	upstream	negative	4	25	intron|FBgn0004607|FBtr0332913(+);intron|FBgn0004607|FBtr0089070(+);intron|FBgn0004607|FBtr0307167(+)	2	51	37	65	30	44	42	48	25	34	84	61	38	41	66	18	319	16	0	19	21	8
4	545272	Max-element	downstream	negative	17	185	3UTR|FBgn0026869|FBtr0089106(-);3UTR|FBgn0026869|FBtr0345197(-);3UTR|FBgn0026869|FBtr0333706(-)	10	43	50	36	35	37	21	26	91	24	83	71	54	41	79	23	129	4	0	20	21	13
4	545772	Max-element_LTR	upstream	negative	4	9	CDS|FBgn0026869|FBtr0089106(-);CDS|FBgn0026869|FBtr0333706(-);CDS|FBgn0026869|FBtr0345197(-)	2	44	54	38	36	40	31	30	87	33	90	78	58	39	81	21	104	5	0	19	22	14
4	546038	Max-element	downstream	positive	2	2	CDS|FBgn0026869|FBtr0089106(-);CDS|FBgn0026869|FBtr0333706(-);CDS|FBgn0026869|FBtr0345197(-)	2	52	74	42	37	40	31	43	99	57	100	97	63	44	84	34	118	12	0	21	22	12
4	546413	Max-element	upstream	negative	17	261	CDS|FBgn0026869|FBtr0089106(-);CDS|FBgn0026869|FBtr0333706(-);CDS|FBgn0026869|FBtr0345197(-)	10	42	53	26	41	38	15	36	93	22	85	69	48	42	81	23	107	6	0	21	22	11
4	560885	HB	upstream	positive	4	5	intron|FBgn0022361|FBtr0310638(+);intron|FBgn0022361|FBtr0089996(+);intron|FBgn0022361|FBtr0089995(+);intron|FBgn0022361|FBtr0089994(+);intron|FBgn0022361|FBtr0089993(+);intron|FBgn0022361|FBtr0310639(+);intron|FBgn0022361|FBtr0310640(+)	3	25	28	0	28	30	5	40	18	2	60	44	40	35	69	18	31	1	0	19	23	9
4	562920	HB	downstream	negative	10	16	intron|FBgn0022361|FBtr0310638(+);intron|FBgn0022361|FBtr0089996(+);intron|FBgn0022361|FBtr0089995(+);intron|FBgn0022361|FBtr0089994(+);intron|FBgn0022361|FBtr0089993(+);intron|FBgn0022361|FBtr0310639(+);intron|FBgn0022361|FBtr0310640(+)	6	25	27	5	28	32	3	40	18	1	61	45	45	35	69	18	30	1	0	19	23	9
4	591637	R1A1-element	upstream	positive	14	45	.(.)	8	26	25	3	1	24	13	48	56	5	62	48	38	34	75	16	24	2	0	19	23	10
4	596069	R1A1-element	downstream	positive	15	82	.(.)	8	28	24	10	2	24	18	54	57	4	69	49	39	34	78	15	24	6	0	19	25	10
4	612364	G4	downstream	positive	2	2	intron|FBgn0025936|FBtr0089085(+);intron|FBgn0025936|FBtr0089083(+);intron|FBgn0025936|FBtr0301285(+);intron|FBgn0025936|FBtr0089086(+);intron|FBgn0025936|FBtr0089084(+);intron|FBgn0025936|FBtr0089082(+)	2	25	29	8	6	26	23	14	63	36	71	7	37	39	40	19	24	7	0	18	24	12
4	612367	diver2	downstream	negative	8	13	intron|FBgn0025936|FBtr0089085(+);intron|FBgn0025936|FBtr0089083(+);intron|FBgn0025936|FBtr0301285(+);intron|FBgn0025936|FBtr0089086(+);intron|FBgn0025936|FBtr0089084(+);intron|FBgn0025936|FBtr0089082(+)	7	25	29	8	6	27	22	14	64	35	71	7	37	39	41	19	24	7	0	18	24	12
4	626876	jockey2	upstream	negative	13	65	.(.)	8	23	24	4	10	23	7	11	68	18	59	44	37	25	32	7	22	0	1	16	33	10
4	627231	jockey2	downstream	negative	14	76	.(.)	8	22	23	7	14	24	7	9	61	16	56	42	37	27	31	9	22	1	1	16	33	10
4	627930	gypsy9_LTR	upstream	negative	11	22	.(.)	6	22	27	2	14	27	11	8	77	18	55	42	31	7	36	7	22	5	1	16	33	10
4	628071	gypsy9_LTR	downstream	negative	11	25	.(.)	6	23	22	5	14	32	8	12	69	18	61	43	33	10	35	8	22	3	1	16	33	10
4	643517	mariner2	upstream	positive	14	61	intron|FBgn0039916|FBtr0089102(-);intron|FBgn0039916|FBtr0110906(-);intron|FBgn0039916|FBtr0344874(-)	7	18	6	14	14	24	13	8	14	16	51	38	36	4	27	8	21	4	1	15	32	12
4	643797	mariner2	downstream	positive	12	49	intron|FBgn0039916|FBtr0089102(-);intron|FBgn0039916|FBtr0110906(-);intron|FBgn0039916|FBtr0344874(-)	7	19	7	16	17	24	14	11	10	20	56	41	31	6	27	9	21	4	1	17	32	12
4	643883	mariner2	upstream	positive	11	28	intron|FBgn0039916|FBtr0089102(-);intron|FBgn0039916|FBtr0110906(-);intron|FBgn0039916|FBtr0344874(-)	6	23	12	21	20	29	13	15	28	31	63	57	36	6	30	10	21	4	1	15	32	12
4	647525	mariner2	upstream	positive	14	76	.(.)	7	20	7	18	18	23	21	17	10	19	62	42	33	5	30	10	21	4	1	15	32	12
4	647858	mariner2	downstream	positive	4	5	.(.)	3	16	3	16	14	20	15	7	5	11	51	35	29	4	26	8	21	4	1	15	32	12
4	648282	mariner2	downstream	positive	13	97	.(.)	7	19	8	17	15	23	18	12	5	17	58	41	30	6	28	9	21	4	1	15	32	12
4	682171	Tc1	upstream	negative	10	41	intron|FBgn0039920|FBtr0310540(+);intron|FBgn0039920|FBtr0310541(+);intron|FBgn0039920|FBtr0310539(+);intron|FBgn0039920|FBtr0089091(+)	6	24	29	23	27	15	42	40	34	37	62	1	7	15	49	17	27	6	1	4	36	4
4	683836	Tc1	downstream	negative	4	7	intron|FBgn0039920|FBtr0310540(+);intron|FBgn0039920|FBtr0310541(+);intron|FBgn0039920|FBtr0310539(+);intron|FBgn0039920|FBtr0089091(+)	3	23	27	21	25	15	36	36	33	39	58	1	7	15	46	16	27	6	1	4	36	4
4	711577	jockey	upstream	negative	2	2	intron|FBgn0005558|FBtr0100395(+);intron|FBgn0005558|FBtr0089235(+);intron|FBgn0005558|FBtr0100396(+);intron|FBgn0005558|FBtr0089236(+)	2	19	34	25	22	17	4	34	19	3	50	21	10	1	32	19	24	6	1	8	42	5
4	712237	jockey	downstream	negative	11	30	intron|FBgn0005558|FBtr0100395(+);intron|FBgn0005558|FBtr0089235(+);intron|FBgn0005558|FBtr0100396(+);intron|FBgn0005558|FBtr0089236(+)	7	21	36	29	26	18	6	37	25	9	55	26	11	3	35	20	24	6	1	8	43	5
4	732237	roo	downstream	positive	5	5	intron|FBgn0005666|FBtr0334482(+);intron|FBgn0005666|FBtr0334483(+);intron|FBgn0005666|FBtr0089793(+);intron|FBgn0005666|FBtr0344988(+);intron|FBgn0005666|FBtr0301340(+)	4	27	34	44	33	14	11	58	15	31	49	45	16	22	22	35	21	6	1	22	51	6
4	732524	roo_LTR	downstream	negative	16	91	intron|FBgn0005666|FBtr0334482(+);intron|FBgn0005666|FBtr0334483(+);intron|FBgn0005666|FBtr0089793(+);intron|FBgn0005666|FBtr0344988(+);intron|FBgn0005666|FBtr0301340(+)	9	25	38	32	26	13	11	48	23	28	45	40	14	24	16	35	21	5	1	23	47	9
4	732528	roo_LTR	upstream	negative	18	166	intron|FBgn0005666|FBtr0334482(+);intron|FBgn0005666|FBtr0334483(+);intron|FBgn0005666|FBtr0089793(+);intron|FBgn0005666|FBtr0344988(+);intron|FBgn0005666|FBtr0301340(+)	10	25	38	30	26	13	13	46	26	27	44	39	14	26	17	36	21	5	1	21	47	9
4	733505	roo	downstream	positive	2	4	CDS|FBgn0005666|FBtr0089793(+);CDS|FBgn0005666|FBtr0334483(+);CDS|FBgn0005666|FBtr0301340(+);intron|FBgn0005666|FBtr0334482(+);intron|FBgn0005666|FBtr0344988(+)	2	23	31	30	34	18	16	46	15	24	40	41	15	15	15	30	20	5	1	13	48	6
4	734393	roo	downstream	positive	2	2	CDS|FBgn0005666|FBtr0089793(+);CDS|FBgn0005666|FBtr0334483(+);CDS|FBgn0005666|FBtr0334482(+);CDS|FBgn0005666|FBtr0301340(+);CDS|FBgn0005666|FBtr0344988(+)	2	24	29	31	35	14	10	51	13	34	37	51	20	21	13	37	20	4	1	11	51	7
4	734991	roo_LTR	downstream	negative	19	83	intron|FBgn0005666|FBtr0334482(+);intron|FBgn0005666|FBtr0344988(+);intron|FBgn0005666|FBtr0334483(+);intron|FBgn0005666|FBtr0301340(+);intron|FBgn0005666|FBtr0089793(+)	10	24	30	33	36	12	13	49	9	32	42	33	11	15	18	39	20	5	1	18	51	7
4	734996	roo_LTR	upstream	negative	16	86	intron|FBgn0005666|FBtr0334482(+);intron|FBgn0005666|FBtr0344988(+);intron|FBgn0005666|FBtr0334483(+);intron|FBgn0005666|FBtr0301340(+);intron|FBgn0005666|FBtr0089793(+)	9	24	30	34	36	12	12	47	9	31	44	33	11	15	20	38	20	5	1	18	50	7
4	749828	Burdock	downstream	positive	5	6	intron|FBgn0005666|FBtr0344988(+);intron|FBgn0005666|FBtr0301340(+);intron|FBgn0005666|FBtr0334482(+);intron|FBgn0005666|FBtr0334483(+);intron|FBgn0005666|FBtr0089793(+)	5	24	34	27	36	27	12	41	31	32	31	24	11	20	39	11	19	5	0	20	50	10
4	773073	Tc1	upstream	negative	2	2	intron|FBgn0005666|FBtr0334482(+);intron|FBgn0005666|FBtr0301340(+);intron|FBgn0005666|FBtr0089793(+);intron|FBgn0005666|FBtr0334483(+);intron|FBgn0005666|FBtr0344988(+)	2	23	35	26	27	24	24	33	28	31	28	34	14	13	35	9	16	4	0	15	49	7
4	773207	Tc1	upstream	positive	16	33	intron|FBgn0005666|FBtr0334482(+);intron|FBgn0005666|FBtr0301340(+);intron|FBgn0005666|FBtr0089793(+);intron|FBgn0005666|FBtr0334483(+);intron|FBgn0005666|FBtr0344988(+)	9	21	33	26	23	25	19	32	27	26	23	31	14	12	31	8	13	4	0	10	49	7
4	773806	Tc1	downstream	positive	14	49	intron|FBgn0005666|FBtr0334482(+);intron|FBgn0005666|FBtr0301340(+);intron|FBgn0005666|FBtr0089793(+);intron|FBgn0005666|FBtr0334483(+);intron|FBgn0005666|FBtr0344988(+)	9	20	34	27	28	21	19	31	26	23	23	29	13	12	31	4	15	4	0	11	49	7
4	784156	Tc1	upstream	negative	12	23	intron|FBgn0039923|FBtr0089253(-);intron|FBgn0039923|FBtr0089254(-)	8	21	32	27	23	26	21	26	28	26	23	29	14	14	34	5	13	4	0	10	51	8
4	785467	Tc1	downstream	negative	5	7	intron|FBgn0039923|FBtr0089253(-);intron|FBgn0039923|FBtr0089254(-)	4	20	33	25	23	25	19	25	26	24	19	28	15	13	32	4	13	4	0	9	51	8
4	785687	HB	upstream	negative	4	4	intron|FBgn0039923|FBtr0089253(-);intron|FBgn0039923|FBtr0089254(-)	4	20	31	26	24	24	19	25	25	24	19	29	14	13	31	4	13	4	0	8	51	8
4	788959	Cr1a	downstream	negative	5	5	5UTR|FBgn0039923|FBtr0089253(-)	5	26	42	36	29	26	29	38	9	41	37	31	17	26	20	21	18	4	0	25	54	21
4	788960	Ivk	downstream	positive	2	2	5UTR|FBgn0039923|FBtr0089253(-)	2	26	42	36	29	26	29	38	8	41	37	31	17	26	20	21	20	4	0	25	54	21
4	788963	R1A1-element	downstream	positive	2	2	5UTR|FBgn0039923|FBtr0089253(-)	2	26	42	36	29	28	29	38	8	41	36	31	18	26	20	21	20	4	0	25	54	21
4	800576	roo	downstream	positive	2	2	3UTR|FBgn0039938|FBtr0334488(-);3UTR|FBgn0039938|FBtr0100600(-);3UTR|FBgn0039938|FBtr0089252(-);3UTR|FBgn0039938|FBtr0334489(-)	2	26	33	30	28	22	27	39	9	32	36	29	19	20	16	8	17	2	0	11	142	2
4	803696	Tc1-2	upstream	positive	8	93	intron|FBgn0039938|FBtr0089252(-);intron|FBgn0039938|FBtr0334489(-);intron|FBgn0039938|FBtr0334488(-);intron|FBgn0039938|FBtr0100600(-)	6	24	34	29	28	21	22	36	9	31	27	26	20	20	15	16	15	2	0	22	96	2
4	805317	Tc1-2	downstream	positive	13	88	intron|FBgn0039938|FBtr0089252(-);intron|FBgn0039938|FBtr0334489(-);intron|FBgn0039938|FBtr0100600(-)	8	25	36	31	29	25	23	36	14	31	26	27	19	20	18	16	16	3	0	22	115	2
4	839997	HB	upstream	negative	4	5	intron|FBgn0039937|FBtr0089251(-)	4	29	40	36	19	20	11	43	23	34	30	33	24	21	24	25	16	5	0	24	147	2
4	842696	HB	downstream	negative	14	56	intron|FBgn0039937|FBtr0089251(-)	8	28	38	30	14	24	15	41	23	32	28	33	22	23	22	25	16	5	0	25	133	2
4	847672	HB	upstream	positive	11	37	.(.)	9	27	38	27	16	18	12	42	22	35	24	38	5	21	21	25	26	5	0	32	125	2
4	849075	HB	downstream	positive	6	10	.(.)	5	28	43	30	20	20	13	43	23	33	26	40	6	22	21	23	24	5	0	31	129	2
4	849252	HB	downstream	positive	5	11	.(.)	5	28	42	31	20	21	14	43	21	33	27	40	6	22	21	23	25	5	0	31	130	2
4	857387	Cr1a	upstream	positive	18	82	intron|FBgn0039936|FBtr0300882(-);intron|FBgn0039936|FBtr0300884(-);intron|FBgn0039936|FBtr0300885(-);intron|FBgn0039936|FBtr0300886(-)	10	28	38	27	20	20	24	44	42	33	27	37	6	23	21	24	36	5	0	32	109	2
4	857744	Cr1a	downstream	positive	15	43	intron|FBgn0039936|FBtr0300882(-);intron|FBgn0039936|FBtr0300884(-);intron|FBgn0039936|FBtr0300885(-);intron|FBgn0039936|FBtr0300886(-)	10	29	40	31	20	19	26	46	37	35	28	37	4	22	22	28	41	5	0	32	103	3
4	858815	Cr1a	upstream	negative	4	5	intron|FBgn0039936|FBtr0300882(-);intron|FBgn0039936|FBtr0300884(-);intron|FBgn0039936|FBtr0300885(-);intron|FBgn0039936|FBtr0300886(-)	3	32	33	32	25	28	23	43	48	41	34	45	12	31	15	29	23	8	0	50	112	11
4	858854	Cr1a	upstream	positive	7	12	intron|FBgn0039936|FBtr0300882(-);intron|FBgn0039936|FBtr0300884(-);intron|FBgn0039936|FBtr0300885(-);intron|FBgn0039936|FBtr0300886(-)	5	28	31	29	21	22	20	39	40	36	29	41	10	26	14	27	22	6	0	38	106	9
4	858854	Tc1-2	upstream	positive	5	7	intron|FBgn0039936|FBtr0300882(-);intron|FBgn0039936|FBtr0300884(-);intron|FBgn0039936|FBtr0300885(-);intron|FBgn0039936|FBtr0300886(-)	4	28	31	29	21	22	20	39	40	36	29	41	10	26	14	27	22	6	0	38	106	9
4	860108	Cr1a	downstream	positive	13	41	intron|FBgn0039936|FBtr0300882(-);intron|FBgn0039936|FBtr0300884(-);intron|FBgn0039936|FBtr0300885(-);intron|FBgn0039936|FBtr0300886(-)	10	25	30	29	15	18	15	36	37	33	27	37	6	21	9	23	23	5	0	34	96	1
4	906134	transib1	upstream	negative	15	57	pseudogene|FBgn0263093|FBtr0334486(+);5UTR|FBgn0025726|FBtr0344971(-);intron|FBgn0263093|FBtr0334486(+)	9	21	12	9	16	21	22	22	31	30	23	28	15	19	14	26	13	4	0	44	77	3
4	907101	transib1	downstream	negative	16	62	pseudogene|FBgn0263093|FBtr0334486(+);pseudogene|FBgn0263093|FBtr0307112(+);5UTR|FBgn0025726|FBtr0344971(-);intron|FBgn0263093|FBtr0334486(+);intron|FBgn0263093|FBtr0307112(+)	9	22	9	10	16	25	23	25	30	31	23	29	17	21	15	27	14	5	0	39	78	2
4	908999	Quasimodo	upstream	negative	6	10	intron|FBgn0025726|FBtr0344971(-)	5	36	14	22	31	38	35	34	48	45	41	41	31	42	39	30	29	4	0	59	115	15
4	909002	Cr1a	upstream	negative	2	3	intron|FBgn0025726|FBtr0344971(-)	2	36	14	22	31	38	36	34	49	46	41	41	31	42	39	30	29	4	0	59	116	15
4	909968	invader1_LTR	upstream	negative	16	88	intron|FBgn0025726|FBtr0344971(-)	9	25	13	14	23	25	19	27	29	38	24	30	17	23	23	22	15	5	0	44	96	8
4	913481	invader4_LTR	downstream	negative	14	46	.(.)	9	23	9	12	19	27	19	24	29	35	26	31	16	20	20	21	16	4	0	40	93	2
4	923505	Cr1a	upstream	positive	8	8	intron|FBgn0023213|FBtr0089243(-);intron|FBgn0023213|FBtr0112904(-);intron|FBgn0023213|FBtr0289951(-)	6	31	25	37	33	33	30	38	15	38	32	40	30	32	25	21	19	1	0	75	96	4
4	931276	Cr1a	upstream	negative	3	3	.(.)	3	23	17	23	11	23	21	29	1	23	24	35	27	26	27	24	18	2	0	34	90	4
4	934628	Cr1a	downstream	negative	7	11	.(.)	5	29	27	26	22	26	28	38	5	31	34	36	31	33	32	28	25	2	0	46	97	8
4	950358	Tc1	upstream	negative	14	46	.(.)	8	21	18	29	27	22	27	1	30	20	8	35	26	23	27	16	24	1	0	41	38	4
4	951198	Tc1	downstream	negative	14	46	.(.)	8	22	21	30	27	20	31	6	32	22	4	36	26	22	28	21	24	0	0	49	38	4
4	956204	invader3	upstream	negative	2	5	intron|FBgn0052016|FBtr0310651(-);intron|FBgn0052016|FBtr0334626(-);intron|FBgn0052016|FBtr0089233(-);intron|FBgn0052016|FBtr0089229(-)	2	26	34	35	26	23	31	17	46	35	25	42	23	16	28	24	23	0	0	67	15	3
4	961287	Doc3-element	upstream	negative	3	4	ncRNA|FBgn0264822|FBtr0334620(+);ncRNA|FBgn0264822|FBtr0334621(+);ncRNA|FBgn0264822|FBtr0344192(+);intron|FBgn0264822|FBtr0334621(+);intron|FBgn0264822|FBtr0334620(+);intron|FBgn0264822|FBtr0344192(+)	3	27	31	36	33	20	32	14	36	50	27	43	39	24	41	31	29	1	0	24	23	9
4	968777	Tc1-2	upstream	positive	15	89	intron|FBgn0039932|FBtr0334625(-);intron|FBgn0039932|FBtr0301336(-);intron|FBgn0039932|FBtr0301335(-)	9	17	24	30	21	16	24	13	32	31	3	13	21	8	24	23	26	0	0	10	17	2
4	970214	Tc1-2	downstream	positive	5	7	intron|FBgn0039932|FBtr0334625(-);intron|FBgn0039932|FBtr0301335(-)	5	16	22	31	13	16	24	14	28	26	4	12	23	7	24	21	26	0	0	7	14	2
4	976585	S-element	upstream	negative	4	5	ncRNA|FBgn0083990|FBtr0111045(+);ncRNA|FBgn0083990|FBtr0111044(+);intron|FBgn0039932|FBtr0301335(-);intron|FBgn0083990|FBtr0111044(+);intron|FBgn0083990|FBtr0111045(+)	3	17	29	16	19	10	20	11	30	31	9	17	23	11	23	24	26	0	0	25	17	2
4	976792	S-element	downstream	negative	3	3	ncRNA|FBgn0083990|FBtr0111045(+);ncRNA|FBgn0083990|FBtr0111044(+);intron|FBgn0039932|FBtr0301335(-)	3	16	32	15	18	8	19	12	30	29	12	11	22	11	23	22	26	0	0	17	16	2
4	989483	copia	downstream	negative	2	2	.(.)	2	26	33	33	22	23	29	23	38	34	33	25	30	15	6	33	26	1	0	57	53	3
4	993774	copia_LTR	downstream	positive	11	54	intron|FBgn0019650|FBtr0339509(+);intron|FBgn0019650|FBtr0089185(+)	7	25	42	26	20	18	23	27	34	27	24	31	43	18	7	27	26	3	0	49	52	5
4	993778	copia_LTR	upstream	positive	9	33	intron|FBgn0019650|FBtr0339509(+);intron|FBgn0019650|FBtr0089185(+)	7	25	44	26	22	18	23	26	34	27	24	31	44	19	7	27	26	3	0	48	51	5
4	999637	R1A1-element	upstream	positive	16	71	intron|FBgn0019650|FBtr0339509(+);intron|FBgn0019650|FBtr0089185(+)	9	17	30	16	6	7	14	11	17	26	44	9	22	7	6	21	26	1	0	26	40	3
4	1000847	R1A1-element	downstream	positive	14	40	intron|FBgn0019650|FBtr0339509(+);intron|FBgn0019650|FBtr0089185(+)	8	17	29	15	7	9	17	11	21	21	42	11	22	6	6	23	26	1	0	24	40	4
4	1002624	roo_LTR	downstream	positive	4	23	intron|FBgn0019650|FBtr0339509(+);intron|FBgn0019650|FBtr0089185(+)	2	17	25	15	6	9	15	12	23	20	48	12	21	8	6	20	26	1	0	24	42	3
4	1023879	HB	upstream	positive	5	5	intron|FBgn0025741|FBtr0089224(-);intron|FBgn0025741|FBtr0089225(-);intron|FBgn0025741|FBtr0089223(-);intron|FBgn0025741|FBtr0309865(-)	3	14	20	0	5	10	17	25	1	23	41	11	21	7	6	11	24	1	0	28	28	4
4	1025263	Tc1	upstream	positive	9	19	intron|FBgn0025741|FBtr0089224(-);intron|FBgn0025741|FBtr0089225(-);intron|FBgn0025741|FBtr0089223(-);intron|FBgn0025741|FBtr0309865(-)	5	15	21	3	7	10	17	27	1	21	42	12	21	7	6	15	24	1	0	27	27	4
4	1025880	Tc1	downstream	positive	11	21	intron|FBgn0025741|FBtr0089224(-);intron|FBgn0025741|FBtr0089225(-);intron|FBgn0025741|FBtr0089223(-);intron|FBgn0025741|FBtr0309865(-)	6	14	23	1	5	10	16	26	3	21	41	11	22	7	6	13	24	1	0	28	27	4
4	1038495	pogo	downstream	negative	11	29	intron|FBgn0264607|FBtr0100146(-);intron|FBgn0264607|FBtr0333675(-);intron|FBgn0264607|FBtr0333673(-);intron|FBgn0264607|FBtr0333674(-);intron|FBgn0264607|FBtr0300378(-);intron|FBgn0264607|FBtr0089219(-);intron|FBgn0264607|FBtr0089217(-);intron|FBgn0264607|FBtr0089218(-);intron|FBgn0264607|FBtr0300377(-);intron|FBgn0264607|FBtr0300379(-);intron|FBgn0264607|FBtr0100147(-);intron|FBgn0264607|FBtr01…	6	15	31	8	6	12	15	21	6	22	33	16	22	9	7	15	24	1	0	28	23	5
4	1038496	pogo	upstream	negative	10	27	intron|FBgn0264607|FBtr0100146(-);intron|FBgn0264607|FBtr0333675(-);intron|FBgn0264607|FBtr0333673(-);intron|FBgn0264607|FBtr0333674(-);intron|FBgn0264607|FBtr0300378(-);intron|FBgn0264607|FBtr0089219(-);intron|FBgn0264607|FBtr0089217(-);intron|FBgn0264607|FBtr0089218(-);intron|FBgn0264607|FBtr0300377(-);intron|FBgn0264607|FBtr0300379(-);intron|FBgn0264607|FBtr0100147(-);intron|FBgn0264607|FBtr01…	6	15	31	8	6	12	15	21	6	22	33	16	22	9	7	15	24	1	0	28	23	5
4	1038990	blood_LTR	downstream	positive	4	11	intron|FBgn0264607|FBtr0100146(-);intron|FBgn0264607|FBtr0333675(-);intron|FBgn0264607|FBtr0333673(-);intron|FBgn0264607|FBtr0333674(-);intron|FBgn0264607|FBtr0300378(-);intron|FBgn0264607|FBtr0089219(-);intron|FBgn0264607|FBtr0089217(-);intron|FBgn0264607|FBtr0089218(-);intron|FBgn0264607|FBtr0300377(-);intron|FBgn0264607|FBtr0300379(-);intron|FBgn0264607|FBtr0100147(-);intron|FBgn0264607|FBtr01…	2	16	26	11	9	12	19	20	4	29	34	19	22	9	9	16	24	1	0	27	23	5
4	1038993	blood_LTR	upstream	positive	3	10	intron|FBgn0264607|FBtr0100146(-);intron|FBgn0264607|FBtr0333675(-);intron|FBgn0264607|FBtr0333673(-);intron|FBgn0264607|FBtr0333674(-);intron|FBgn0264607|FBtr0300378(-);intron|FBgn0264607|FBtr0089219(-);intron|FBgn0264607|FBtr0089217(-);intron|FBgn0264607|FBtr0089218(-);intron|FBgn0264607|FBtr0300377(-);intron|FBgn0264607|FBtr0300379(-);intron|FBgn0264607|FBtr0100147(-);intron|FBgn0264607|FBtr01…	2	16	26	11	8	12	19	20	6	28	35	18	22	9	9	16	24	1	0	27	23	5
4	1045415	Tc1	upstream	positive	9	18	intron|FBgn0264607|FBtr0089217(-);intron|FBgn0264607|FBtr0089219(-);intron|FBgn0264607|FBtr0089218(-);intron|FBgn0264607|FBtr0300379(-);intron|FBgn0264607|FBtr0333674(-);intron|FBgn0264607|FBtr0333673(-);intron|FBgn0264607|FBtr0300377(-);intron|FBgn0264607|FBtr0300378(-);intron|FBgn0264607|FBtr0333675(-);intron|FBgn0264607|FBtr0100148(-);intron|FBgn0264607|FBtr0100146(-);intron|FBgn0264607|FBtr01…	7	12	24	4	3	11	12	16	2	19	15	11	22	9	6	12	25	1	0	25	23	5
4	1046704	Tc1	downstream	positive	11	26	intron|FBgn0264607|FBtr0089217(-);intron|FBgn0264607|FBtr0089219(-);intron|FBgn0264607|FBtr0089218(-);intron|FBgn0264607|FBtr0300379(-);intron|FBgn0264607|FBtr0333674(-);intron|FBgn0264607|FBtr0333673(-);intron|FBgn0264607|FBtr0300377(-);intron|FBgn0264607|FBtr0300378(-);intron|FBgn0264607|FBtr0333675(-);intron|FBgn0264607|FBtr0100148(-);intron|FBgn0264607|FBtr0100146(-);intron|FBgn0264607|FBtr01…	6	13	24	6	3	12	13	15	6	19	15	11	22	8	6	15	25	1	0	25	23	5
4	1063825	S-element	downstream	negative	5	6	intron|FBgn0011642|FBtr0309882(-);intron|FBgn0011642|FBtr0345298(-);intron|FBgn0087002|FBtr0345296(+);intron|FBgn0087002|FBtr0345297(+)	5	18	33	17	9	17	21	20	29	10	51	22	1	12	0	7	42	0	0	38	18	6
4	1076317	HB	upstream	negative	9	18	3UTR|FBgn0087002|FBtr0334627(+)	6	16	7	16	11	20	15	18	35	5	47	5	9	10	2	13	44	1	0	33	15	6
4	1076994	HB	downstream	negative	17	65	3UTR|FBgn0087002|FBtr0334627(+)	9	16	10	19	14	15	15	16	38	7	46	5	10	9	1	13	43	1	0	35	15	6
4	1077871	roo_LTR	downstream	negative	4	26	intron|FBgn0024913|FBtr0089209(-)	2	25	14	23	18	27	21	28	65	15	69	12	33	13	11	25	46	1	0	51	17	7
4	1077885	roo_LTR	upstream	negative	4	33	intron|FBgn0024913|FBtr0089209(-)	2	25	15	21	16	28	26	31	66	14	67	10	32	14	12	25	44	1	0	50	17	7
4	1083545	mariner2	upstream	positive	15	56	intron|FBgn0024913|FBtr0089209(-)	8	14	4	20	8	16	14	31	31	10	31	2	9	8	2	4	42	1	0	34	16	7
4	1083981	mariner2	downstream	positive	15	64	intron|FBgn0024913|FBtr0089209(-)	9	15	4	15	11	13	17	30	35	13	34	2	12	9	1	4	44	1	0	35	16	7
4	1111035	Doc	downstream	negative	17	114	intron|FBgn0005561|FBtr0100342(+);intron|FBgn0005561|FBtr0100346(+);intron|FBgn0005561|FBtr0301563(+);intron|FBgn0005561|FBtr0089327(+);intron|FBgn0005561|FBtr0089328(+)	9	17	8	20	12	19	8	32	24	12	36	22	9	1	20	10	58	4	0	17	17	10
4	1111046	Doc	upstream	negative	2	2	intron|FBgn0005561|FBtr0100342(+);intron|FBgn0005561|FBtr0100346(+);intron|FBgn0005561|FBtr0301563(+);intron|FBgn0005561|FBtr0089327(+);intron|FBgn0005561|FBtr0089328(+)	2	18	8	21	12	18	8	32	24	12	36	22	10	2	24	10	62	4	0	17	17	14
4	1118116	Doc	upstream	positive	2	2	CDS|FBgn0039928|FBtr0333700(-);CDS|FBgn0039928|FBtr0089208(-);CDS|FBgn0039928|FBtr0089207(-);CDS|FBgn0039928|FBtr0345193(-)	2	15	10	8	7	16	16	26	26	10	37	8	14	2	15	9	55	3	0	16	16	6
4	1150424	Cr1a	upstream	negative	12	40	intron|FBgn0052017|FBtr0344977(-);intron|FBgn0039925|FBtr0089196(+)	9	10	4	2	4	18	6	20	15	12	38	9	5	1	2	0	28	5	0	18	16	3
4	1150891	Cr1a	downstream	negative	9	13	intron|FBgn0052017|FBtr0344977(-);intron|FBgn0039925|FBtr0089196(+)	7	9	5	0	5	15	8	17	11	13	28	6	4	4	2	2	27	3	0	3	16	3
4	1153147	Doc3-element	upstream	negative	16	84	intron|FBgn0052017|FBtr0344977(-);intron|FBgn0039925|FBtr0089196(+)	10	11	4	5	8	18	14	19	17	12	39	11	4	2	1	4	25	3	0	9	16	3
4	1155740	Doc3-element	downstream	negative	14	62	intron|FBgn0052017|FBtr0344977(-);intron|FBgn0039925|FBtr0089196(+)	8	10	8	6	10	17	12	20	19	11	36	9	3	1	1	3	23	3	0	4	16	3
4	1157709	gypsy_LTR	upstream	positive	3	13	intron|FBgn0052017|FBtr0344977(-);intron|FBgn0039925|FBtr0089196(+)	2	11	6	4	12	20	13	23	19	14	33	9	7	3	1	6	23	3	0	9	16	3
4	1162183	Tc1	upstream	negative	17	69	intron|FBgn0039925|FBtr0089196(+)	10	10	5	2	9	19	11	24	15	13	30	6	10	3	2	1	23	3	0	5	18	3
4	1163614	Tc1	downstream	negative	15	77	intron|FBgn0039925|FBtr0089196(+)	9	10	5	2	9	15	11	18	23	17	25	12	6	2	1	2	23	3	0	1	16	3
4	1164446	Tc1	upstream	negative	10	22	intron|FBgn0039925|FBtr0089196(+)	6	9	6	3	3	16	10	20	23	8	33	6	5	2	1	0	23	4	0	4	16	3
4	1164630	Tc1	downstream	negative	10	23	intron|FBgn0039925|FBtr0089196(+)	6	10	5	5	5	17	13	18	25	14	29	14	9	1	1	2	23	4	0	4	16	3
4	1167468	roo_LTR	downstream	negative	7	26	3UTR|FBgn0039925|FBtr0089196(+)	5	12	10	6	10	18	12	30	16	12	41	9	17	3	3	0	23	3	0	6	17	4
4	1167477	roo_LTR	upstream	negative	9	48	3UTR|FBgn0039925|FBtr0089196(+)	5	12	10	6	11	18	12	31	17	13	41	8	14	0	3	0	23	3	0	6	17	4
4	1168067	Cr1a	downstream	positive	4	8	3UTR|FBgn0039925|FBtr0089196(+)	4	13	7	2	10	16	24	22	22	17	40	15	17	7	4	3	24	1	0	4	18	6
4	1168619	F-element	upstream	positive	5	7	3UTR|FBgn0039925|FBtr0089196(+)	4	16	13	13	19	17	15	25	20	14	21	17	32	8	10	6	27	2	0	18	29	7
4	1169998	Cr1a	downstream	positive	2	2	.(.)	2	10	7	5	16	14	19	14	19	13	20	9	23	0	5	1	24	1	0	2	9	3
4	1171109	Cr1a	upstream	negative	11	46	.(.)	7	7	5	1	6	10	12	15	13	5	6	4	12	1	2	1	24	1	0	1	10	4
4	1171850	Cr1a	downstream	negative	11	59	.(.)	6	6	2	1	5	10	10	16	15	6	6	4	10	0	2	1	24	1	0	1	10	4
4	1175385	jockey2	upstream	negative	7	12	intron|FBgn0002521|FBtr0089204(-);intron|FBgn0002521|FBtr0089205(-)	5	6	2	4	5	9	10	13	10	11	6	5	10	1	3	0	23	1	0	1	11	4
4	1177590	jockey2	upstream	negative	13	33	intron|FBgn0002521|FBtr0089204(-);intron|FBgn0002521|FBtr0089205(-)	7	7	3	5	6	13	8	11	15	8	5	6	21	1	7	1	25	1	0	0	6	1
4	1179403	HB	downstream	negative	2	2	intron|FBgn0002521|FBtr0089204(-);intron|FBgn0002521|FBtr0089205(-)	2	6	4	2	6	9	10	8	12	5	6	4	18	0	4	3	25	1	0	0	6	1
4	1183715	Cr1a	upstream	positive	3	4	.(.)	3	6	3	3	13	9	9	6	14	5	2	7	19	0	4	0	10	1	0	0	7	1
4	1236183	297	downstream	negative	4	5	intron|FBgn0053653|FBtr0091631(+);intron|FBgn0053653|FBtr0307334(+);intron|FBgn0053653|FBtr0333702(+);intron|FBgn0053653|FBtr0307333(+);intron|FBgn0053653|FBtr0091630(+)	4	7	6	1	8	4	15	12	2	10	6	13	24	8	6	3	5	1	0	0	6	1
4	1236255	297_LTR	upstream	negative	7	9	intron|FBgn0053653|FBtr0091631(+);intron|FBgn0053653|FBtr0307334(+);intron|FBgn0053653|FBtr0333702(+);intron|FBgn0053653|FBtr0307333(+);intron|FBgn0053653|FBtr0091630(+)	5	4	2	1	6	4	7	8	2	6	1	7	19	7	6	1	5	1	0	0	6	1
4	1237656	297_LTR	upstream	negative	5	6	intron|FBgn0053653|FBtr0091631(+);intron|FBgn0053653|FBtr0307334(+);intron|FBgn0053653|FBtr0333702(+);intron|FBgn0053653|FBtr0307333(+);intron|FBgn0053653|FBtr0091630(+)	4	13	13	4	19	6	18	22	20	16	16	20	33	17	11	13	5	3	0	14	10	3
4	1241097	297_LTR	downstream	negative	5	6	intron|FBgn0053653|FBtr0091631(+);intron|FBgn0053653|FBtr0307334(+);intron|FBgn0053653|FBtr0333702(+);intron|FBgn0053653|FBtr0307333(+);intron|FBgn0053653|FBtr0091630(+)	4	6	3	3	9	6	10	10	4	8	5	9	25	7	6	0	5	1	0	0	6	1
4	1257061	F-element	downstream	positive	4	6	intron|FBgn0053653|FBtr0333702(+);intron|FBgn0053653|FBtr0307334(+);intron|FBgn0053653|FBtr0091631(+);intron|FBgn0053653|FBtr0091630(+);intron|FBgn0053653|FBtr0307333(+)	4	3	1	2	6	4	6	4	3	1	0	3	6	3	6	0	5	1	0	0	6	1
4	1257509	hobo	upstream	positive	5	5	intron|FBgn0053653|FBtr0333702(+);intron|FBgn0053653|FBtr0307334(+);intron|FBgn0053653|FBtr0091631(+);intron|FBgn0053653|FBtr0091630(+);intron|FBgn0053653|FBtr0307333(+)	4	5	6	4	9	8	4	10	4	5	8	8	7	4	11	6	4	1	0	0	6	4
4	1258135	Cr1a	downstream	negative	6	9	intron|FBgn0053653|FBtr0333702(+);intron|FBgn0053653|FBtr0307334(+);intron|FBgn0053653|FBtr0091631(+);intron|FBgn0053653|FBtr0091630(+);intron|FBgn0053653|FBtr0307333(+)	5	8	12	4	10	13	14	12	11	4	10	7	9	12	12	2	4	1	0	6	8	3
4	1259137	Cr1a	downstream	positive	2	2	intron|FBgn0053653|FBtr0333702(+);intron|FBgn0053653|FBtr0307334(+);intron|FBgn0053653|FBtr0091631(+);intron|FBgn0053653|FBtr0091630(+);intron|FBgn0053653|FBtr0307333(+)	2	7	6	4	8	8	5	5	8	6	5	7	8	7	13	2	25	1	0	6	10	2
4	1259137	Max-element_LTR	upstream	positive	5	13	intron|FBgn0053653|FBtr0333702(+);intron|FBgn0053653|FBtr0307334(+);intron|FBgn0053653|FBtr0091631(+);intron|FBgn0053653|FBtr0091630(+);intron|FBgn0053653|FBtr0307333(+)	5	7	6	4	8	8	5	5	8	6	5	7	8	7	13	2	25	1	0	6	10	2
4	1259141	gypsy2	upstream	positive	2	2	intron|FBgn0053653|FBtr0333702(+);intron|FBgn0053653|FBtr0307334(+);intron|FBgn0053653|FBtr0091631(+);intron|FBgn0053653|FBtr0091630(+);intron|FBgn0053653|FBtr0307333(+)	2	7	6	4	8	8	5	5	8	6	4	6	8	7	12	1	25	1	0	6	10	2
4	1259142	HMS-Beagle	upstream	positive	3	4	intron|FBgn0053653|FBtr0333702(+);intron|FBgn0053653|FBtr0307334(+);intron|FBgn0053653|FBtr0091631(+);intron|FBgn0053653|FBtr0091630(+);intron|FBgn0053653|FBtr0307333(+)	3	7	6	4	8	8	5	5	8	6	4	6	8	7	12	1	25	1	0	6	10	2
4	1259217	jockey2	downstream	negative	2	2	intron|FBgn0053653|FBtr0333702(+);intron|FBgn0053653|FBtr0307334(+);intron|FBgn0053653|FBtr0091631(+);intron|FBgn0053653|FBtr0091630(+);intron|FBgn0053653|FBtr0307333(+)	2	6	1	4	9	9	9	10	5	6	2	4	9	7	7	4	14	1	0	3	9	3
4	1268286	hobo	downstream	negative	3	4	intron|FBgn0053653|FBtr0091631(+);intron|FBgn0053653|FBtr0333702(+);intron|FBgn0053653|FBtr0091630(+);intron|FBgn0053653|FBtr0307334(+);intron|FBgn0053653|FBtr0307333(+)	3	8	9	9	7	22	7	15	8	8	7	13	6	7	11	6	4	2	0	1	5	7
4	1272856	Cr1a	upstream	negative	13	53	.(.)	7	3	9	1	1	4	7	2	3	4	7	6	2	2	5	1	1	0	0	0	3	4
4	1296861	T-element	downstream	negative	4	7	.(.)	3	0	0	0	1	1	1	0	0	0	0	1	0	2	0	0	0	0	0	0	0	0
4	1296998	T-element	upstream	negative	5	8	.(.)	4	0	0	0	0	0	1	0	0	1	0	0	1	2	0	1	0	0	0	0	0	0
4	1307881	T-element	upstream	negative	10	22	.(.)	7	0	0	3	0	0	2	0	0	0	1	0	0	0	0	0	0	0	0	0	0	0
4	1307882	HeT-A	upstream	negative	10	16	.(.)	8	0	0	3	0	0	2	0	0	0	1	0	0	0	0	0	0	0	0	0	0	0
4	1319027	HeT-A	upstream	negative	11	28	.(.)	7	1	3	2	1	2	2	1	2	2	1	0	2	3	1	0	0	0	0	0	0	0
2L	5136	G6	upstream	negative	2	2	.(.)	2	2	4	2	2	1	3	4	3	2	2	4	2	1	0	1	0	0	0	2	0	0
2L	45632	jockey	upstream	negative	2	2	intron|FBgn0051973|FBtr0309226(-);intron|FBgn0051973|FBtr0078163(-);intron|FBgn0051973|FBtr0309225(-);intron|FBgn0051973|FBtr0309228(-);intron|FBgn0051973|FBtr0309227(-);intron|FBgn0051973|FBtr0309229(-);intron|FBgn0051973|FBtr0113416(-);intron|FBgn0051973|FBtr0078164(-)	2	22	30	21	21	11	23	20	17	19	34	22	10	14	14	10	137	0	0	4	29	4
2L	47200	jockey	downstream	negative	3	3	intron|FBgn0051973|FBtr0309226(-);intron|FBgn0051973|FBtr0078163(-);intron|FBgn0051973|FBtr0309225(-);intron|FBgn0051973|FBtr0309228(-);intron|FBgn0051973|FBtr0309227(-);intron|FBgn0051973|FBtr0309229(-);intron|FBgn0051973|FBtr0113416(-);intron|FBgn0051973|FBtr0078164(-)	3	22	25	16	18	10	31	28	18	37	35	16	9	14	16	11	128	0	0	5	25	1
2L	47513	jockey	upstream	positive	15	138	intron|FBgn0051973|FBtr0309226(-);intron|FBgn0051973|FBtr0078163(-);intron|FBgn0051973|FBtr0309225(-);intron|FBgn0051973|FBtr0309228(-);intron|FBgn0051973|FBtr0309227(-);intron|FBgn0051973|FBtr0309229(-);intron|FBgn0051973|FBtr0113416(-);intron|FBgn0051973|FBtr0078164(-)	9	15	17	18	15	9	18	17	23	23	28	10	9	5	25	8	59	0	0	4	16	1
2L	64315	BS2	upstream	positive	14	59	intron|FBgn0051973|FBtr0309226(-)	8	6	10	7	2	11	8	11	10	7	9	8	6	2	9	4	15	0	0	3	5	0
2L	64915	BS2	downstream	positive	12	43	intron|FBgn0051973|FBtr0309226(-)	7	6	8	4	1	9	8	13	14	12	4	6	6	1	10	2	15	0	0	3	2	0
2L	123546	McClintock_LTR	upstream	negative	5	8	ncRNA|FBgn0266304|FBtr0344032(+);CDS|FBgn0025683|FBtr0078153(-);CDS|FBgn0025683|FBtr0078154(-);CDS|FBgn0025683|FBtr0100379(-);CDS|FBgn0025683|FBtr0078155(-);intron|FBgn0031228|FBtr0306542(+);intron|FBgn0031228|FBtr0330638(+);intron|FBgn0031228|FBtr0330639(+)	5	13	26	29	12	25	26	23	28	13	6	5	18	0	18	1	16	1	0	6	5	0
2L	123636	McClintock_LTR	downstream	negative	6	10	ncRNA|FBgn0266304|FBtr0344032(+);intron|FBgn0025683|FBtr0100379(-);intron|FBgn0025683|FBtr0078153(-);intron|FBgn0025683|FBtr0078155(-);intron|FBgn0025683|FBtr0078154(-);intron|FBgn0031228|FBtr0306542(+);intron|FBgn0031228|FBtr0330638(+);intron|FBgn0031228|FBtr0330639(+)	5	14	26	34	10	27	27	29	34	16	6	2	19	1	19	1	16	1	0	6	5	0
2L	167731	HB	downstream	negative	5	9	intron|FBgn0016977|FBtr0330652(+);intron|FBgn0016977|FBtr0078122(+);intron|FBgn0016977|FBtr0332336(+);intron|FBgn0016977|FBtr0306341(+);intron|FBgn0016977|FBtr0078121(+)	3	22	58	62	24	19	38	17	73	29	30	25	8	7	28	6	18	0	0	1	6	0
2L	167740	HB	upstream	positive	7	12	intron|FBgn0016977|FBtr0330652(+);intron|FBgn0016977|FBtr0078122(+);intron|FBgn0016977|FBtr0332336(+);intron|FBgn0016977|FBtr0306341(+);intron|FBgn0016977|FBtr0078121(+)	5	23	57	62	25	19	36	21	74	32	30	23	7	7	28	6	18	0	0	1	6	0
2L	173727	I-element	downstream	positive	2	2	intron|FBgn0016977|FBtr0330652(+);intron|FBgn0016977|FBtr0078122(+);intron|FBgn0016977|FBtr0332336(+);intron|FBgn0016977|FBtr0306341(+);intron|FBgn0016977|FBtr0078121(+)	2	23	33	66	25	26	40	17	110	28	25	18	9	2	23	6	18	1	0	2	9	2
2L	176382	I-element	upstream	negative	13	58	intron|FBgn0016977|FBtr0078122(+);intron|FBgn0016977|FBtr0078121(+);intron|FBgn0016977|FBtr0306341(+);intron|FBgn0016977|FBtr0332336(+);intron|FBgn0016977|FBtr0330652(+)	7	20	33	54	28	21	24	21	89	29	13	18	11	3	21	7	18	1	0	0	8	1
2L	176513	I-element	downstream	negative	15	95	intron|FBgn0016977|FBtr0078122(+);intron|FBgn0016977|FBtr0078121(+);intron|FBgn0016977|FBtr0306341(+);intron|FBgn0016977|FBtr0332336(+);intron|FBgn0016977|FBtr0330652(+)	8	21	32	54	30	23	26	23	102	32	18	15	9	3	19	9	18	1	0	0	8	1
2L	329812	roo_LTR	downstream	negative	15	84	intron|FBgn0004611|FBtr0078047(+);intron|FBgn0004611|FBtr0078050(+);intron|FBgn0004611|FBtr0078049(+);intron|FBgn0004611|FBtr0078048(+);intron|FBgn0004611|FBtr0330673(+);intron|FBgn0004611|FBtr0330674(+)	8	27	52	34	39	54	44	21	31	46	35	20	16	19	8	3	86	0	0	14	8	2
2L	329817	roo_LTR	upstream	negative	14	73	intron|FBgn0004611|FBtr0078047(+);intron|FBgn0004611|FBtr0078050(+);intron|FBgn0004611|FBtr0078049(+);intron|FBgn0004611|FBtr0078048(+);intron|FBgn0004611|FBtr0330673(+);intron|FBgn0004611|FBtr0330674(+)	8	27	51	35	39	54	48	24	30	45	36	22	16	18	8	3	86	0	0	14	8	2
2L	347940	blood_LTR	upstream	negative	13	33	intron|FBgn0004611|FBtr0078049(+)	8	25	45	33	38	55	41	18	36	31	31	26	17	9	0	6	88	2	0	12	9	2
2L	355384	blood_LTR	downstream	negative	11	38	3UTR|FBgn0004611|FBtr0078049(+)	6	25	49	32	39	53	37	16	34	30	29	31	17	6	0	8	88	2	0	12	9	2
2L	421684	G-element	upstream	positive	3	4	.(.)	2	50	74	68	81	99	51	87	65	18	62	10	6	12	19	5	296	4	0	24	12	4
2L	510421	mdg3	downstream	negative	2	2	intron|FBgn0003963|FBtr0333012(+);intron|FBgn0003963|FBtr0333013(+);intron|FBgn0003963|FBtr0310027(+)	1	47	92	27	51	166	41	58	122	52	69	34	24	20	27	23	68	16	0	30	8	16
2L	512530	mdg3	upstream	negative	3	3	intron|FBgn0003963|FBtr0333012(+);intron|FBgn0003963|FBtr0333013(+);intron|FBgn0003963|FBtr0310027(+)	3	41	81	30	36	145	36	69	79	40	73	31	13	17	25	20	69	16	0	24	9	15
2L	512702	mdg3_LTR	downstream	positive	15	90	intron|FBgn0003963|FBtr0333012(+);intron|FBgn0003963|FBtr0333013(+);intron|FBgn0003963|FBtr0310027(+)	9	37	76	17	24	144	32	57	82	27	59	32	4	17	25	18	69	16	0	24	10	15
2L	512706	mdg3_LTR	upstream	positive	14	49	intron|FBgn0003963|FBtr0333012(+);intron|FBgn0003963|FBtr0333013(+);intron|FBgn0003963|FBtr0310027(+)	8	38	77	17	24	145	31	58	84	27	59	31	4	17	25	18	69	16	0	25	9	15
2L	540598	Doc	upstream	positive	2	5	.(.)	1	37	57	47	78	77	54	86	30	32	54	27	35	9	20	2	81	17	0	9	9	21
2L	585779	hobo	downstream	negative	14	70	intron|FBgn0010323|FBtr0347398(-);intron|FBgn0010323|FBtr0343221(-);intron|FBgn0010323|FBtr0343220(-)	8	39	73	67	68	105	17	107	34	37	35	35	37	18	12	25	46	1	0	29	12	26
2L	585786	hobo	upstream	negative	14	57	intron|FBgn0010323|FBtr0347398(-);intron|FBgn0010323|FBtr0343221(-);intron|FBgn0010323|FBtr0343220(-)	9	39	74	69	68	104	18	107	34	36	34	39	37	18	12	25	46	1	0	29	12	26
2L	699176	roo	upstream	negative	2	2	intron|FBgn0284247|FBtr0343249(-);intron|FBgn0284247|FBtr0078045(-)	2	48	55	76	36	86	59	88	27	28	50	25	56	31	12	47	113	69	0	38	4	54
2L	703724	roo	upstream	negative	2	2	intron|FBgn0284247|FBtr0343249(-);intron|FBgn0284247|FBtr0078045(-)	2	40	56	73	38	62	47	83	16	27	50	16	19	28	9	46	96	53	0	29	5	46
2L	703781	roo	upstream	negative	3	3	intron|FBgn0284247|FBtr0343249(-);intron|FBgn0284247|FBtr0078045(-)	3	37	54	75	33	62	50	79	15	17	48	17	17	25	11	44	82	44	0	29	4	40
2L	703882	roo	upstream	negative	2	2	intron|FBgn0284247|FBtr0343249(-);intron|FBgn0284247|FBtr0078045(-)	2	31	55	62	30	56	45	77	8	11	36	14	6	19	5	42	65	35	0	18	4	35
2L	704744	roo	upstream	negative	2	2	intron|FBgn0284247|FBtr0343249(-);intron|FBgn0284247|FBtr0078045(-)	2	32	54	66	27	55	48	75	8	16	37	17	29	18	5	1	75	39	0	20	5	38
2L	705847	roo_LTR	downstream	positive	15	84	intron|FBgn0284247|FBtr0343249(-);intron|FBgn0284247|FBtr0078045(-)	9	38	60	69	29	70	53	92	13	21	45	16	44	30	11	13	89	32	0	29	4	47
2L	705852	roo_LTR	upstream	positive	17	72	intron|FBgn0284247|FBtr0343249(-);intron|FBgn0284247|FBtr0078045(-)	10	30	54	58	27	38	47	25	14	23	16	14	43	28	11	15	85	30	0	26	4	40
2L	770515	Bari1	upstream	negative	17	93	.(.)	9	22	28	35	31	48	43	15	26	55	22	22	11	11	5	8	44	29	0	7	5	3
2L	772244	Bari1	downstream	negative	16	62	.(.)	8	22	29	33	32	46	44	21	25	54	22	26	10	11	4	5	45	25	0	7	5	3
2L	928969	roo_LTR	downstream	positive	14	74	intron|FBgn0028481|FBtr0077949(+);intron|FBgn0028481|FBtr0305064(+)	8	29	41	47	31	61	36	59	33	54	46	41	8	22	44	32	0	0	0	4	23	1
2L	928975	roo_LTR	upstream	positive	10	41	intron|FBgn0028481|FBtr0077949(+);intron|FBgn0028481|FBtr0305064(+)	9	29	41	46	32	61	37	60	33	55	45	41	7	23	43	33	0	0	0	4	23	1
2L	976934	roo_LTR	upstream	positive	16	152	.(.)	9	22	38	16	42	53	13	34	25	41	15	52	11	19	16	26	0	0	0	3	26	1
2L	984513	roo_LTR	downstream	positive	15	134	.(.)	10	25	37	23	46	53	32	68	41	38	20	46	12	24	15	17	0	0	0	4	31	2
2L	984974	roo	upstream	negative	2	2	.(.)	2	26	38	8	44	55	36	62	53	38	16	58	11	20	14	25	0	0	0	9	35	1
2L	985173	roo_LTR	upstream	negative	3	4	.(.)	3	29	45	20	49	53	38	71	52	42	17	63	9	26	17	26	0	0	0	3	43	3
2L	996779	roo_LTR	upstream	negative	17	107	.(.)	10	21	29	14	37	43	25	58	33	33	12	39	12	13	14	13	0	1	0	6	28	4
2L	1005817	roo_LTR	downstream	negative	12	45	.(.)	8	19	19	11	32	42	24	59	16	34	12	44	11	18	16	11	1	1	0	2	16	3
2L	1195609	I-element	downstream	negative	2	2	intron|FBgn0031322|FBtr0335379(+);intron|FBgn0031322|FBtr0307056(+);intron|FBgn0031322|FBtr0307057(+);intron|FBgn0031322|FBtr0077972(+)	2	43	59	69	66	69	54	68	46	44	44	67	48	58	86	40	0	9	0	4	1	31
2L	1195895	I-element	downstream	negative	4	6	intron|FBgn0031322|FBtr0335379(+);intron|FBgn0031322|FBtr0307056(+);intron|FBgn0031322|FBtr0307057(+);intron|FBgn0031322|FBtr0077972(+)	3	45	55	80	66	61	55	77	47	48	38	69	49	66	89	48	0	3	0	8	1	32
2L	1196088	I-element	downstream	negative	4	4	intron|FBgn0031322|FBtr0335379(+);intron|FBgn0031322|FBtr0307056(+);intron|FBgn0031322|FBtr0307057(+);intron|FBgn0031322|FBtr0077972(+)	3	43	57	77	65	58	49	72	50	47	41	70	54	61	83	38	0	6	0	7	1	30
2L	1196167	I-element	downstream	negative	2	2	intron|FBgn0031322|FBtr0335379(+);intron|FBgn0031322|FBtr0307056(+);intron|FBgn0031322|FBtr0307057(+);intron|FBgn0031322|FBtr0077972(+)	2	40	58	67	63	59	54	85	48	47	11	70	52	15	87	44	0	5	0	11	1	31
2L	1196218	I-element	downstream	negative	2	2	CDS|FBgn0031322|FBtr0077972(+);CDS|FBgn0031322|FBtr0335379(+);CDS|FBgn0031322|FBtr0307056(+);CDS|FBgn0031322|FBtr0307057(+)	2	40	64	77	68	55	44	85	46	47	11	66	54	15	86	44	0	4	0	8	1	32
2L	1196595	I-element	downstream	negative	2	2	3UTR|FBgn0031322|FBtr0307056(+);3UTR|FBgn0031322|FBtr0307057(+);3UTR|FBgn0031322|FBtr0077972(+);3UTR|FBgn0031322|FBtr0335379(+)	2	39	50	74	66	51	51	82	46	49	12	70	50	27	85	34	0	6	0	5	1	26
2L	1197049	I-element	downstream	positive	14	145	.(.)	8	42	61	71	65	55	56	77	53	54	12	75	49	19	95	48	0	5	0	7	1	31
2L	1197063	I-element	upstream	positive	14	124	.(.)	8	41	60	71	67	54	51	73	52	53	12	74	47	18	94	44	0	5	0	7	1	31
2L	1197173	I-element	downstream	negative	2	2	.(.)	2	40	52	71	60	47	45	75	55	47	15	78	46	26	103	53	0	3	0	4	1	29
2L	1198384	I-element	downstream	negative	4	6	.(.)	4	41	57	70	60	55	50	79	51	32	13	78	51	35	102	51	0	2	0	8	1	30
2L	1198598	I-element	upstream	positive	2	2	3UTR|FBgn0031323|FBtr0077977(-)	2	44	64	81	69	55	57	79	63	25	15	79	53	32	105	49	0	2	0	14	1	29
2L	1201761	I-element	downstream	negative	2	2	.(.)	2	43	59	68	49	75	54	68	48	29	13	72	60	31	116	54	0	5	0	20	2	39
2L	1203602	I-element	downstream	negative	2	2	.(.)	2	42	51	59	48	67	52	66	55	24	14	69	66	33	124	54	0	5	0	24	2	37
2L	1204026	I-element	upstream	negative	2	2	.(.)	2	45	64	64	62	68	49	73	61	29	18	70	66	39	119	51	0	5	0	23	2	37
2L	1210651	hobo	upstream	positive	2	2	.(.)	2	47	54	65	60	68	56	58	68	30	25	80	71	56	127	54	0	6	0	22	2	34
2L	1211378	hobo	downstream	negative	15	81	.(.)	8	47	52	59	54	67	50	65	66	27	23	87	75	44	141	59	0	5	0	21	2	35
2L	1211385	hobo	upstream	negative	11	35	.(.)	7	47	54	60	54	67	50	64	69	27	23	86	73	44	146	59	0	5	0	21	2	35
2L	1220183	blood_LTR	upstream	positive	13	95	intron|FBgn0259229|FBtr0299796(+)	7	47	61	51	51	63	46	64	64	14	46	66	62	80	145	54	0	5	0	22	7	36
2L	1227593	blood_LTR	downstream	positive	15	118	intron|FBgn0259229|FBtr0299796(+)	8	47	64	56	55	68	50	67	58	9	45	68	58	79	140	54	0	6	0	23	8	36
2L	1227745	blood	downstream	negative	2	2	CDS|FBgn0259229|FBtr0299796(+)	1	55	73	59	53	84	56	82	75	12	55	77	71	90	169	60	0	6	0	21	11	41
2L	1250947	412	upstream	positive	2	2	.(.)	2	66	84	80	63	112	77	81	68	28	71	45	86	95	213	36	0	9	0	96	9	71
2L	1569068	F-element	downstream	negative	2	3	intron|FBgn0261509|FBtr0474154(+);intron|FBgn0261509|FBtr0474153(+);intron|FBgn0261509|FBtr0310017(+);intron|FBgn0261509|FBtr0310020(+);intron|FBgn0261509|FBtr0344146(+);intron|FBgn0261509|FBtr0310019(+);intron|FBgn0261509|FBtr0310018(+);intron|FBgn0261509|FBtr0474152(+)	2	76	77	104	24	101	60	88	147	59	93	37	54	241	65	72	1	24	0	103	48	114
2L	1569328	F-element	downstream	negative	2	2	intron|FBgn0261509|FBtr0474154(+);intron|FBgn0261509|FBtr0474153(+);intron|FBgn0261509|FBtr0310017(+);intron|FBgn0261509|FBtr0310020(+);intron|FBgn0261509|FBtr0344146(+);intron|FBgn0261509|FBtr0310019(+);intron|FBgn0261509|FBtr0310018(+);intron|FBgn0261509|FBtr0474152(+)	2	82	89	103	29	109	66	98	160	68	104	37	57	246	71	77	3	36	0	113	48	124
2L	1570744	F-element	upstream	positive	17	349	intron|FBgn0261509|FBtr0474154(+);intron|FBgn0261509|FBtr0474153(+);intron|FBgn0261509|FBtr0310017(+);intron|FBgn0261509|FBtr0310020(+);intron|FBgn0261509|FBtr0344146(+);intron|FBgn0261509|FBtr0310019(+);intron|FBgn0261509|FBtr0310018(+);intron|FBgn0261509|FBtr0474152(+)	10	65	70	99	19	79	61	78	149	59	85	26	49	176	45	66	3	31	0	77	32	92
2L	1573554	F-element	downstream	positive	10	17	intron|FBgn0261509|FBtr0474154(+);intron|FBgn0261509|FBtr0474153(+);intron|FBgn0261509|FBtr0310017(+);intron|FBgn0261509|FBtr0310020(+);intron|FBgn0261509|FBtr0344146(+);intron|FBgn0261509|FBtr0310019(+);intron|FBgn0261509|FBtr0310018(+);intron|FBgn0261509|FBtr0474152(+)	7	75	120	113	90	97	52	80	141	82	73	65	44	214	36	68	5	23	0	86	30	72
2L	1575184	F-element	upstream	negative	2	2	intron|FBgn0261509|FBtr0474154(+);intron|FBgn0261509|FBtr0474153(+);intron|FBgn0261509|FBtr0310017(+);intron|FBgn0261509|FBtr0310020(+);intron|FBgn0261509|FBtr0344146(+);intron|FBgn0261509|FBtr0310019(+);intron|FBgn0261509|FBtr0310018(+);intron|FBgn0261509|FBtr0474152(+)	2	82	135	113	92	135	25	89	151	91	73	75	43	264	49	69	0	30	0	90	31	85
2L	1577309	F-element	upstream	negative	2	3	intron|FBgn0261509|FBtr0474154(+);intron|FBgn0261509|FBtr0474153(+);intron|FBgn0261509|FBtr0310017(+);intron|FBgn0261509|FBtr0310020(+);intron|FBgn0261509|FBtr0344146(+);intron|FBgn0261509|FBtr0310019(+);intron|FBgn0261509|FBtr0310018(+);intron|FBgn0261509|FBtr0474152(+)	2	80	129	111	95	122	14	84	182	85	82	77	47	251	44	69	7	26	0	78	34	62
2L	1618308	jockey	upstream	negative	13	79	.(.)	7	54	101	100	99	90	46	29	27	86	65	62	44	89	37	64	5	7	0	56	20	44
2L	1618558	jockey	downstream	negative	10	46	.(.)	7	52	97	100	94	87	40	24	25	83	65	64	44	85	38	63	5	7	0	55	20	44
2L	1773161	mdg3	downstream	negative	2	2	.(.)	2	95	153	71	88	132	88	131	90	142	170	142	197	106	131	78	21	14	0	29	61	58
2L	1776370	mdg3_LTR	downstream	positive	17	86	.(.)	10	79	149	65	66	76	71	113	91	135	152	112	136	89	94	83	22	13	0	11	37	67
2L	1776385	mdg3_LTR	upstream	positive	10	29	.(.)	8	79	149	64	62	75	70	112	92	130	155	111	133	92	98	82	22	12	0	11	35	68
2L	1795744	mdg3	downstream	negative	2	2	.(.)	2	78	140	72	68	63	68	81	129	125	93	117	170	60	127	74	25	13	0	6	58	79
2L	1799806	mdg3_LTR	upstream	negative	3	3	.(.)	3	63	117	54	58	37	62	56	50	100	89	102	166	52	129	59	23	21	0	8	25	52
2L	1800333	mdg3_LTR	upstream	positive	4	5	.(.)	4	76	133	68	98	38	68	71	51	129	121	130	187	59	140	74	24	17	0	7	46	54
2L	1806793	mdg3_LTR	downstream	negative	15	89	.(.)	9	42	111	56	42	19	48	36	7	96	49	87	30	41	68	58	22	12	0	4	7	47
2L	1807850	mdg3	upstream	positive	3	3	.(.)	3	59	128	74	64	35	64	54	23	127	62	100	85	50	118	68	22	12	0	13	22	60
2L	1808632	mdg3	upstream	positive	2	3	.(.)	2	46	108	59	38	25	56	44	15	94	30	88	83	43	88	57	24	18	0	2	16	42
2L	1810925	mdg3	upstream	positive	2	3	.(.)	2	49	109	57	43	23	50	61	12	95	48	90	91	45	98	53	22	14	0	5	18	46
2L	1840208	hobo	downstream	positive	13	82	ncRNA|FBgn0264883|FBtr0334827(-);intron|FBgn0051665|FBtr0304911(+);intron|FBgn0051665|FBtr0334823(+);intron|FBgn0051665|FBtr0089786(+)	9	45	93	16	25	89	58	83	32	53	65	52	29	89	53	40	60	0	0	7	5	43
2L	1840215	hobo	upstream	positive	12	101	ncRNA|FBgn0264883|FBtr0334827(-);intron|FBgn0051665|FBtr0304911(+);intron|FBgn0051665|FBtr0334823(+);intron|FBgn0051665|FBtr0089786(+)	8	44	93	15	24	89	59	83	33	53	62	51	29	93	52	40	58	0	0	7	5	42
2L	1886105	412_LTR	downstream	negative	13	49	intron|FBgn0031374|FBtr0113012(+);intron|FBgn0031374|FBtr0333007(+);intron|FBgn0031374|FBtr0077811(+)	7	35	76	24	12	64	12	90	38	60	66	42	10	58	42	35	36	2	0	5	1	25
2L	1886111	412_LTR	upstream	negative	14	52	intron|FBgn0031374|FBtr0113012(+);intron|FBgn0031374|FBtr0333007(+);intron|FBgn0031374|FBtr0077811(+)	8	35	79	23	14	63	14	93	39	61	63	42	11	58	42	36	38	2	0	5	1	25
2L	1892025	roo_LTR	downstream	negative	11	34	intron|FBgn0031374|FBtr0113012(+);intron|FBgn0031374|FBtr0333007(+);intron|FBgn0031374|FBtr0077811(+)	7	38	95	41	20	71	10	76	50	60	65	57	12	54	42	42	27	1	0	5	1	25
2L	1892033	roo_LTR	upstream	negative	13	98	intron|FBgn0031374|FBtr0113012(+);intron|FBgn0031374|FBtr0333007(+);intron|FBgn0031374|FBtr0077811(+)	7	37	94	38	20	70	11	80	49	59	66	56	10	53	42	41	27	1	0	5	1	25
2L	2086446	hobo	downstream	positive	12	48	intron|FBgn0053516|FBtr0334783(-);intron|FBgn0053516|FBtr0334782(-);intron|FBgn0053516|FBtr0300671(-)	8	25	12	23	56	57	52	74	4	40	44	5	12	6	55	21	3	8	0	28	0	2
2L	2086455	hobo	upstream	positive	9	16	intron|FBgn0053516|FBtr0334783(-);intron|FBgn0053516|FBtr0334782(-);intron|FBgn0053516|FBtr0300671(-)	6	25	11	25	56	56	53	73	4	41	43	6	12	5	54	20	3	8	0	31	0	2
2L	2112167	opus_LTR	upstream	negative	14	52	.(.)	8	33	52	83	61	52	46	80	53	6	33	13	18	21	68	28	4	1	0	41	2	3
2L	2119773	opus_LTR	downstream	negative	12	45	.(.)	8	35	51	86	63	52	50	79	54	6	35	37	19	20	69	31	4	1	0	42	2	4
2L	2208496	roo_LTR	downstream	negative	5	12	CDS|FBgn0053124|FBtr0307522(-)	4	24	62	74	8	35	52	10	56	23	7	47	17	17	11	26	8	5	0	15	4	4
2L	2208504	roo_LTR	upstream	negative	9	40	CDS|FBgn0053124|FBtr0307522(-)	6	24	62	73	9	35	53	9	55	23	7	48	17	17	11	26	8	5	0	15	4	4
2L	2238341	roo_LTR	downstream	negative	11	22	3UTR|FBgn0052463|FBtr0077808(-)	6	37	59	57	57	41	59	84	82	47	61	50	19	12	36	36	12	10	0	5	6	0
2L	2238345	roo_LTR	upstream	negative	13	46	3UTR|FBgn0052463|FBtr0077808(-)	8	37	59	58	57	41	60	85	85	48	60	48	19	12	36	35	12	10	0	5	6	0
2L	2292809	copia	downstream	negative	2	2	.(.)	1	29	29	51	25	53	65	72	63	29	24	26	11	19	18	31	31	1	0	16	12	5
2L	2294096	copia_LTR	upstream	negative	14	79	.(.)	9	17	21	39	7	0	52	8	56	14	13	21	10	15	16	17	14	0	0	20	11	3
2L	2299244	copia_LTR	downstream	negative	11	26	.(.)	7	15	16	40	3	2	47	7	46	13	11	22	10	16	16	13	10	0	0	19	11	2
2L	2315621	springer_LTR	downstream	negative	13	60	intron|FBgn0031413|FBtr0333226(-);intron|FBgn0031413|FBtr0100648(-);intron|FBgn0031414|FBtr0344663(+);intron|FBgn0031414|FBtr0344662(+);intron|FBgn0031413|FBtr0077799(-)	8	23	30	53	22	29	57	14	57	36	24	34	13	15	12	17	2	0	0	25	10	6
2L	2315621	gypsy3_LTR	downstream	negative	3	3	intron|FBgn0031413|FBtr0333226(-);intron|FBgn0031413|FBtr0100648(-);intron|FBgn0031414|FBtr0344663(+);intron|FBgn0031414|FBtr0344662(+);intron|FBgn0031413|FBtr0077799(-)	3	23	30	53	22	29	57	14	57	36	24	34	13	15	12	17	2	0	0	25	10	6
2L	2315629	gypsy6_LTR	upstream	negative	9	13	intron|FBgn0031413|FBtr0333226(-);intron|FBgn0031413|FBtr0100648(-);intron|FBgn0031414|FBtr0344663(+);intron|FBgn0031414|FBtr0344662(+);intron|FBgn0031413|FBtr0077799(-)	6	23	30	54	21	26	57	14	58	35	25	36	15	16	12	18	2	0	0	25	10	6
2L	2315805	springer	upstream	positive	2	2	intron|FBgn0031413|FBtr0333226(-);intron|FBgn0031413|FBtr0100648(-);intron|FBgn0031414|FBtr0344663(+);intron|FBgn0031414|FBtr0344662(+);intron|FBgn0031413|FBtr0077799(-)	1	23	33	56	18	25	54	22	62	30	27	29	12	16	12	17	2	0	0	30	10	3
2L	2345705	hopper	downstream	positive	10	24	intron|FBgn0031413|FBtr0333226(-);intron|FBgn0031413|FBtr0077799(-);intron|FBgn0031413|FBtr0100648(-);intron|FBgn0031414|FBtr0344662(+);intron|FBgn0031414|FBtr0344663(+)	7	19	27	42	10	41	49	13	48	27	23	16	10	15	4	16	3	3	0	22	14	2
2L	2345709	hopper	upstream	positive	10	22	intron|FBgn0031413|FBtr0333226(-);intron|FBgn0031413|FBtr0077799(-);intron|FBgn0031413|FBtr0100648(-);intron|FBgn0031414|FBtr0344662(+);intron|FBgn0031414|FBtr0344663(+)	6	19	26	42	10	41	49	14	48	28	23	15	10	15	4	16	3	3	0	22	13	2
2L	2349476	Max-element_LTR	downstream	negative	4	6	intron|FBgn0031414|FBtr0344662(+);intron|FBgn0031414|FBtr0344663(+);intron|FBgn0031413|FBtr0333226(-);intron|FBgn0031413|FBtr0077799(-);intron|FBgn0031413|FBtr0100648(-)	3	22	32	49	13	51	58	9	60	28	26	20	12	15	5	17	3	5	0	21	14	2
2L	2349481	Max-element_LTR	upstream	negative	3	5	intron|FBgn0031414|FBtr0344662(+);intron|FBgn0031414|FBtr0344663(+);intron|FBgn0031413|FBtr0333226(-);intron|FBgn0031413|FBtr0077799(-);intron|FBgn0031413|FBtr0100648(-)	3	22	31	48	13	51	59	9	59	29	26	19	12	15	5	17	3	5	0	21	14	2
2L	2494347	Circe	upstream	positive	3	3	intron|FBgn0011818|FBtr0077780(+);intron|FBgn0011818|FBtr0077779(+);intron|FBgn0011818|FBtr0077777(+);intron|FBgn0011818|FBtr0077778(+)	2	48	50	75	53	75	66	75	58	65	74	59	18	43	4	63	21	11	0	21	93	29
2L	2565592	297_LTR	upstream	positive	14	44	intron|FBgn0041337|FBtr0077748(-)	9	27	49	61	34	42	19	48	48	0	52	40	12	13	12	39	19	0	0	16	28	1
2L	2571604	297_LTR	downstream	positive	13	36	intron|FBgn0041337|FBtr0077748(-)	8	26	46	59	36	37	19	44	50	4	50	37	10	14	12	40	14	0	0	13	28	1
2L	2621549	BS	downstream	negative	12	26	.(.)	8	29	62	53	36	32	39	21	39	3	85	27	10	21	17	63	14	0	0	21	29	9
2L	2703474	412_LTR	upstream	positive	13	85	intron|FBgn0051690|FBtr0301682(+)	8	29	51	58	37	50	43	78	62	18	21	26	8	20	14	31	1	2	0	12	38	8
2L	2703519	412_LTR	downstream	positive	12	43	intron|FBgn0051690|FBtr0301682(+)	8	29	53	64	38	50	43	77	53	20	21	26	8	21	18	32	1	2	0	10	38	9
2L	2704399	412	downstream	negative	2	2	intron|FBgn0051690|FBtr0301682(+)	2	32	50	62	38	49	49	81	86	24	29	31	6	20	17	33	2	2	0	12	38	8
2L	2779687	hobo	downstream	negative	9	23	3UTR|FBgn0004242|FBtr0345331(-);3UTR|FBgn0004242|FBtr0332218(-);3UTR|FBgn0004242|FBtr0077728(-)	6	29	34	60	10	39	60	89	43	9	50	30	8	12	33	24	0	2	0	16	51	9
2L	2779696	hobo	upstream	negative	8	15	3UTR|FBgn0004242|FBtr0345331(-);3UTR|FBgn0004242|FBtr0332218(-);3UTR|FBgn0004242|FBtr0077728(-)	7	29	34	60	10	39	58	90	43	11	49	31	8	13	33	24	0	2	0	16	51	9
2L	2834825	jockey	downstream	negative	9	38	.(.)	7	28	42	26	22	38	33	13	55	72	48	44	3	15	46	24	0	2	0	15	56	7
2L	2834834	BS	upstream	positive	13	49	.(.)	8	28	42	25	23	38	32	13	55	72	48	44	3	15	46	24	0	2	0	15	60	7
2L	2834837	jockey	upstream	negative	9	13	.(.)	7	28	42	25	24	38	31	13	55	72	48	44	3	15	46	24	0	2	0	15	61	7
2L	2854388	jockey	upstream	positive	2	2	intron|FBgn0031473|FBtr0077686(-);intron|FBgn0031473|FBtr0077687(-);intron|FBgn0031473|FBtr0335132(-)	2	26	51	31	9	18	64	15	22	57	52	45	8	13	41	22	0	2	0	14	43	7
2L	2855323	jockey	downstream	negative	11	52	intron|FBgn0031473|FBtr0077686(-)	7	25	55	26	10	23	62	14	19	65	52	42	8	13	36	23	0	2	0	15	37	7
2L	2855333	jockey	upstream	negative	2	2	intron|FBgn0031473|FBtr0077686(-)	2	26	56	27	9	24	63	14	19	65	52	42	8	13	37	23	0	2	0	16	38	7
2L	2855431	jockey	upstream	positive	9	22	intron|FBgn0031473|FBtr0077686(-)	7	27	60	30	7	29	70	16	21	61	59	43	7	14	37	25	0	2	0	13	37	8
2L	2917870	297	upstream	positive	2	2	intron|FBgn0041111|FBtr0290040(+);intron|FBgn0041111|FBtr0077632(+);intron|FBgn0041111|FBtr0290041(+);intron|FBgn0041111|FBtr0077633(+);intron|FBgn0041111|FBtr0332458(+);intron|FBgn0041111|FBtr0452101(+);intron|FBgn0041111|FBtr0077634(+);intron|FBgn0041111|FBtr0290039(+)	2	40	64	64	53	56	88	47	66	94	38	75	21	21	72	7	0	5	0	15	11	5
2L	2918128	297_LTR	downstream	negative	16	84	intron|FBgn0041111|FBtr0290040(+);intron|FBgn0041111|FBtr0077632(+);intron|FBgn0041111|FBtr0290041(+);intron|FBgn0041111|FBtr0077633(+);intron|FBgn0041111|FBtr0332458(+);intron|FBgn0041111|FBtr0452101(+);intron|FBgn0041111|FBtr0077634(+);intron|FBgn0041111|FBtr0290039(+)	9	44	63	67	65	71	100	59	104	47	41	87	26	25	68	14	0	6	0	16	11	11
2L	2918133	297_LTR	upstream	negative	14	97	intron|FBgn0041111|FBtr0290040(+);intron|FBgn0041111|FBtr0077632(+);intron|FBgn0041111|FBtr0290041(+);intron|FBgn0041111|FBtr0077633(+);intron|FBgn0041111|FBtr0332458(+);intron|FBgn0041111|FBtr0452101(+);intron|FBgn0041111|FBtr0077634(+);intron|FBgn0041111|FBtr0290039(+)	9	44	61	69	64	72	102	61	103	46	41	88	26	25	70	14	0	6	0	16	11	11
2L	2918179	297	downstream	positive	2	2	intron|FBgn0041111|FBtr0290040(+);intron|FBgn0041111|FBtr0077632(+);intron|FBgn0041111|FBtr0290041(+);intron|FBgn0041111|FBtr0077633(+);intron|FBgn0041111|FBtr0332458(+);intron|FBgn0041111|FBtr0452101(+);intron|FBgn0041111|FBtr0077634(+);intron|FBgn0041111|FBtr0290039(+)	2	42	68	64	60	76	102	55	88	48	43	74	23	28	68	8	0	6	0	15	11	11
2L	2918584	297	downstream	positive	2	3	intron|FBgn0041111|FBtr0290040(+);intron|FBgn0041111|FBtr0077632(+);intron|FBgn0041111|FBtr0290041(+);intron|FBgn0041111|FBtr0077633(+);intron|FBgn0041111|FBtr0332458(+);intron|FBgn0041111|FBtr0452101(+);intron|FBgn0041111|FBtr0077634(+);intron|FBgn0041111|FBtr0290039(+)	2	39	63	63	51	68	104	61	71	40	31	62	20	31	58	8	0	8	0	15	11	14
2L	2925019	roo_LTR	downstream	negative	12	91	5UTR|FBgn0041111|FBtr0290041(+);intron|FBgn0041111|FBtr0290040(+);intron|FBgn0041111|FBtr0077632(+);intron|FBgn0041111|FBtr0077633(+);intron|FBgn0041111|FBtr0332458(+);intron|FBgn0041111|FBtr0452101(+);intron|FBgn0041111|FBtr0077634(+);intron|FBgn0041111|FBtr0290039(+)	6	36	67	74	37	62	71	62	27	49	31	57	21	34	64	25	0	6	0	15	11	9
2L	2925030	roo_LTR	upstream	negative	16	174	5UTR|FBgn0041111|FBtr0290041(+);intron|FBgn0041111|FBtr0290040(+);intron|FBgn0041111|FBtr0077632(+);intron|FBgn0041111|FBtr0077633(+);intron|FBgn0041111|FBtr0332458(+);intron|FBgn0041111|FBtr0452101(+);intron|FBgn0041111|FBtr0077634(+);intron|FBgn0041111|FBtr0290039(+)	9	36	62	69	39	62	70	63	28	54	30	58	21	34	65	27	0	6	0	15	11	8
2L	2933290	pogo	upstream	positive	2	2	intron|FBgn0041111|FBtr0290040(+);intron|FBgn0041111|FBtr0077633(+);intron|FBgn0041111|FBtr0332458(+);intron|FBgn0041111|FBtr0452101(+);intron|FBgn0041111|FBtr0077634(+);intron|FBgn0041111|FBtr0290039(+);intron|FBgn0041111|FBtr0290041(+);intron|FBgn0041111|FBtr0077632(+)	2	36	85	42	54	76	41	66	57	51	24	57	20	15	60	46	0	3	0	12	11	4
2L	2933353	pogo	upstream	negative	15	156	intron|FBgn0041111|FBtr0290040(+);intron|FBgn0041111|FBtr0077633(+);intron|FBgn0041111|FBtr0332458(+);intron|FBgn0041111|FBtr0452101(+);intron|FBgn0041111|FBtr0077634(+);intron|FBgn0041111|FBtr0290039(+);intron|FBgn0041111|FBtr0290041(+);intron|FBgn0041111|FBtr0077632(+)	9	29	62	29	35	65	31	52	48	41	17	53	20	11	46	38	0	4	0	11	11	2
2L	2935476	pogo	downstream	negative	15	158	intron|FBgn0041111|FBtr0290040(+);intron|FBgn0041111|FBtr0077633(+);intron|FBgn0041111|FBtr0332458(+);intron|FBgn0041111|FBtr0452101(+);intron|FBgn0041111|FBtr0077634(+);intron|FBgn0041111|FBtr0290039(+);intron|FBgn0041111|FBtr0290041(+);intron|FBgn0041111|FBtr0077632(+)	9	28	56	23	32	63	26	47	55	42	16	50	20	14	46	44	0	3	0	10	11	1
2L	2936334	pogo	downstream	positive	2	2	intron|FBgn0041111|FBtr0290040(+);intron|FBgn0041111|FBtr0077633(+);intron|FBgn0041111|FBtr0332458(+);intron|FBgn0041111|FBtr0452101(+);intron|FBgn0041111|FBtr0077634(+);intron|FBgn0041111|FBtr0290039(+);intron|FBgn0041111|FBtr0290041(+);intron|FBgn0041111|FBtr0077632(+)	2	38	89	54	40	84	43	66	62	52	25	61	21	17	59	50	0	4	0	11	11	1
2L	2938373	pogo	upstream	positive	2	3	intron|FBgn0041111|FBtr0290040(+);intron|FBgn0041111|FBtr0077633(+);intron|FBgn0041111|FBtr0332458(+);intron|FBgn0041111|FBtr0452101(+);intron|FBgn0041111|FBtr0077634(+);intron|FBgn0041111|FBtr0290039(+);intron|FBgn0041111|FBtr0290041(+);intron|FBgn0041111|FBtr0077632(+)	2	36	82	43	42	88	42	68	62	50	24	59	22	15	50	44	0	4	0	11	11	1
2L	3135304	roo	downstream	positive	3	3	intron|FBgn0015600|FBtr0077662(-)	3	28	8	71	43	14	9	63	6	43	41	38	29	29	58	50	1	9	0	13	39	1
2L	3138220	roo_LTR	downstream	negative	16	71	intron|FBgn0015600|FBtr0077662(-)	9	29	10	80	44	12	5	68	6	44	40	38	29	29	55	45	1	10	0	11	44	1
2L	3138227	roo_LTR	upstream	negative	14	46	intron|FBgn0015600|FBtr0077662(-)	8	28	12	78	43	13	4	70	7	41	40	37	28	29	55	45	1	10	0	11	44	1
2L	3233700	412_LTR	downstream	negative	15	63	.(.)	9	27	9	35	21	26	37	50	43	55	31	29	46	33	8	16	3	3	0	16	57	20
2L	3233703	412_LTR	upstream	negative	17	73	.(.)	9	27	9	34	21	26	38	51	42	57	29	28	46	32	8	16	3	3	0	17	55	19
2L	3388652	pogo	upstream	positive	11	29	.(.)	9	26	10	16	14	42	40	49	42	23	32	34	55	79	9	36	0	13	0	12	19	2
2L	3388839	pogo	downstream	positive	14	29	.(.)	8	26	8	14	20	42	36	45	41	22	33	34	60	82	6	35	0	11	0	10	23	1
2L	3632211	P-element	downstream	positive	13	33	intron|FBgn0000721|FBtr0089310(-);intron|FBgn0000721|FBtr0473363(-);intron|FBgn0000721|FBtr0473364(-);intron|FBgn0000721|FBtr0089312(-);intron|FBgn0000721|FBtr0089304(-);intron|FBgn0000721|FBtr0446099(-)	7	38	77	64	63	80	69	101	5	3	63	52	9	26	23	27	9	4	0	31	36	8
2L	3632218	P-element	upstream	positive	12	35	intron|FBgn0000721|FBtr0089310(-);intron|FBgn0000721|FBtr0473363(-);intron|FBgn0000721|FBtr0473364(-);intron|FBgn0000721|FBtr0089312(-);intron|FBgn0000721|FBtr0089304(-);intron|FBgn0000721|FBtr0446099(-)	7	38	76	64	63	81	69	102	4	3	64	52	9	26	23	27	9	4	0	31	36	8
2L	3889593	jockey	downstream	negative	3	3	CDS|FBgn0000256|FBtr0290080(-);CDS|FBgn0000256|FBtr0290081(-);CDS|FBgn0000256|FBtr0077512(-);CDS|FBgn0000256|FBtr0077511(-);intron|FBgn0000256|FBtr0290082(-);intron|FBgn0000256|FBtr0290077(-);intron|FBgn0000256|FBtr0290078(-)	2	61	45	103	13	38	72	101	92	65	59	84	19	22	82	37	50	21	0	89	186	50
2L	3890237	hobo	downstream	negative	12	47	intron|FBgn0000256|FBtr0290082(-);intron|FBgn0000256|FBtr0290077(-);intron|FBgn0000256|FBtr0290078(-);intron|FBgn0000256|FBtr0077511(-)	7	62	48	100	9	43	73	100	92	75	51	85	19	22	84	36	50	26	0	90	186	50
2L	3890246	hobo	upstream	negative	15	48	intron|FBgn0000256|FBtr0290082(-);intron|FBgn0000256|FBtr0290077(-);intron|FBgn0000256|FBtr0290078(-);intron|FBgn0000256|FBtr0077511(-)	9	62	49	100	10	44	71	100	90	74	52	85	18	22	84	36	50	25	0	90	186	50
2L	3890682	hobo	downstream	positive	2	2	intron|FBgn0000256|FBtr0290082(-);intron|FBgn0000256|FBtr0290077(-);intron|FBgn0000256|FBtr0290078(-);intron|FBgn0000256|FBtr0077511(-)	2	60	41	96	12	30	66	100	90	71	49	75	20	23	82	38	50	20	0	90	190	50
2L	3890797	jockey	upstream	positive	13	86	intron|FBgn0000256|FBtr0290082(-);intron|FBgn0000256|FBtr0290077(-);intron|FBgn0000256|FBtr0290078(-);intron|FBgn0000256|FBtr0077511(-)	8	59	42	101	12	29	67	96	81	73	49	69	20	23	82	34	50	19	0	89	189	50
2L	3890823	jockey	downstream	positive	2	2	intron|FBgn0000256|FBtr0290082(-);intron|FBgn0000256|FBtr0290077(-);intron|FBgn0000256|FBtr0290078(-);intron|FBgn0000256|FBtr0077511(-)	2	58	41	97	9	29	63	90	75	74	49	69	22	22	83	34	50	18	0	89	188	51
2L	3895885	jockey	upstream	negative	2	2	5UTR|FBgn0000256|FBtr0077511(-);intron|FBgn0000256|FBtr0290082(-);intron|FBgn0000256|FBtr0290078(-);intron|FBgn0000256|FBtr0290077(-)	2	60	42	98	8	17	62	92	80	72	55	78	27	22	86	36	66	26	0	91	193	53
2L	4063135	Juan	downstream	positive	3	5	intron|FBgn0000547|FBtr0334266(+);intron|FBgn0000547|FBtr0077465(+);intron|FBgn0000547|FBtr0334265(+)	3	86	92	66	53	85	47	39	130	62	68	124	162	80	80	35	65	36	0	230	217	51
2L	4063243	Juan	downstream	positive	3	3	intron|FBgn0000547|FBtr0334266(+);intron|FBgn0000547|FBtr0077465(+);intron|FBgn0000547|FBtr0334265(+)	3	108	123	95	37	77	52	115	184	91	100	66	211	18	141	62	56	53	0	259	359	57
2L	4063879	Juan	downstream	positive	3	3	intron|FBgn0000547|FBtr0334266(+);intron|FBgn0000547|FBtr0077465(+);intron|FBgn0000547|FBtr0334265(+)	3	138	142	117	88	92	98	128	220	89	126	143	206	100	254	82	65	70	0	362	349	31
2L	4065238	Juan	downstream	positive	2	2	intron|FBgn0000547|FBtr0334266(+);intron|FBgn0000547|FBtr0077465(+);intron|FBgn0000547|FBtr0334265(+)	2	129	146	117	71	86	59	108	231	86	114	130	197	86	236	84	65	64	0	329	338	26
2L	4066113	Juan	upstream	negative	18	296	intron|FBgn0000547|FBtr0334266(+);intron|FBgn0000547|FBtr0077465(+);intron|FBgn0000547|FBtr0334265(+)	10	113	132	93	71	86	48	90	192	78	101	97	178	86	209	82	65	48	0	245	338	15
2L	4068855	Juan	downstream	negative	18	376	intron|FBgn0000547|FBtr0334266(+);intron|FBgn0000547|FBtr0077465(+);intron|FBgn0000547|FBtr0334265(+)	10	115	138	94	76	91	48	94	202	70	99	95	175	86	214	90	65	52	0	267	334	18
2L	4069120	Juan	downstream	positive	2	2	intron|FBgn0000547|FBtr0334266(+);intron|FBgn0000547|FBtr0077465(+);intron|FBgn0000547|FBtr0334265(+)	2	120	142	94	76	87	45	96	207	77	113	108	183	95	223	81	65	52	0	285	345	20
2L	4069265	Juan	upstream	positive	2	2	intron|FBgn0000547|FBtr0334266(+);intron|FBgn0000547|FBtr0077465(+);intron|FBgn0000547|FBtr0334265(+)	2	144	151	113	94	91	56	122	253	92	131	136	220	105	269	92	65	60	0	427	352	47
2L	4069613	Juan	downstream	positive	2	2	intron|FBgn0000547|FBtr0334266(+);intron|FBgn0000547|FBtr0077465(+);intron|FBgn0000547|FBtr0334265(+)	2	156	162	120	121	93	57	128	263	99	140	157	245	123	298	102	65	69	0	460	367	42
2L	4069673	Juan	downstream	positive	2	2	intron|FBgn0000547|FBtr0334266(+);intron|FBgn0000547|FBtr0077465(+);intron|FBgn0000547|FBtr0334265(+)	2	168	171	121	109	94	74	137	281	107	147	167	286	129	327	102	65	81	0	540	380	47
2L	4069904	Juan	downstream	positive	2	2	intron|FBgn0000547|FBtr0334266(+);intron|FBgn0000547|FBtr0077465(+);intron|FBgn0000547|FBtr0334265(+)	2	165	171	132	105	96	67	134	254	110	146	159	277	122	333	98	65	83	0	527	370	44
2L	4071134	Juan	upstream	positive	2	2	intron|FBgn0000547|FBtr0334266(+);intron|FBgn0000547|FBtr0077465(+);intron|FBgn0000547|FBtr0334265(+)	2	146	149	115	50	92	64	124	233	102	132	141	238	111	294	91	65	72	0	441	354	55
2L	4071170	Juan	downstream	positive	3	4	intron|FBgn0000547|FBtr0334266(+);intron|FBgn0000547|FBtr0077465(+);intron|FBgn0000547|FBtr0334265(+)	3	149	154	118	48	97	64	124	242	102	136	148	253	115	284	92	65	66	0	458	350	56
2L	4071705	Juan	upstream	positive	2	2	intron|FBgn0000547|FBtr0334266(+);intron|FBgn0000547|FBtr0077465(+);intron|FBgn0000547|FBtr0334265(+)	2	143	149	115	56	93	62	116	224	82	120	148	246	111	282	87	65	76	0	422	358	51
2L	4074267	Juan	downstream	positive	2	2	intron|FBgn0000547|FBtr0334266(+);intron|FBgn0000547|FBtr0077465(+);intron|FBgn0000547|FBtr0334265(+)	2	132	135	101	43	93	63	105	228	76	102	122	218	88	269	82	65	80	0	369	348	44
2L	4113056	F-element	downstream	positive	2	2	intron|FBgn0000547|FBtr0334266(+);intron|FBgn0000547|FBtr0077465(+);intron|FBgn0000547|FBtr0334265(+)	2	104	45	20	36	102	9	34	231	94	98	61	64	125	215	76	57	10	0	386	333	89
2L	4131264	hobo	downstream	positive	2	2	.(.)	2	119	104	47	68	106	44	95	304	117	157	87	114	101	139	35	124	45	0	478	98	113
2L	4131456	hobo	downstream	positive	3	3	.(.)	3	115	85	39	62	102	55	84	276	116	149	92	114	94	140	38	115	38	0	483	110	115
2L	4132469	hobo	downstream	negative	19	247	.(.)	10	107	88	34	61	108	40	88	260	101	151	78	113	77	110	40	129	44	0	433	80	106
2L	4132476	hobo	upstream	negative	19	181	.(.)	10	108	82	37	61	108	38	94	266	101	150	78	118	76	107	40	130	44	0	441	78	105
2L	4136254	hobo	downstream	positive	2	2	.(.)	2	100	68	27	52	107	44	88	262	109	130	82	82	76	87	35	126	37	0	408	69	103
2L	4140494	hobo	downstream	positive	17	74	.(.)	10	92	59	32	49	106	41	74	241	104	141	78	77	67	75	37	123	9	0	355	61	115
2L	4140503	hobo	upstream	positive	17	115	.(.)	10	90	59	27	50	101	41	73	236	103	141	78	70	66	73	38	119	9	0	345	59	114
2L	4140745	hobo	downstream	negative	2	2	.(.)	2	78	45	17	46	100	33	63	217	92	117	69	60	60	57	29	94	10	0	310	50	100
2L	4179712	jockey	upstream	negative	3	3	.(.)	2	43	46	70	25	5	56	17	28	76	28	54	87	61	53	2	25	8	0	108	44	71
2L	4179729	jockey	downstream	negative	12	83	.(.)	8	45	51	72	30	9	61	19	29	77	28	55	88	61	54	2	25	8	0	112	45	71
2L	4180069	jockey	downstream	positive	2	2	.(.)	2	48	60	70	33	21	58	25	46	81	35	56	89	60	52	4	25	8	0	128	50	68
2L	4181239	Burdock_LTR	upstream	negative	16	64	.(.)	9	41	57	56	26	8	52	18	18	68	29	50	77	57	52	5	24	8	0	105	45	66
2L	4183902	Burdock_LTR	downstream	negative	16	94	.(.)	9	43	57	64	34	15	57	21	25	68	31	48	78	56	51	3	24	8	0	99	44	68
2L	4293172	Doc	upstream	negative	2	2	intron|FBgn0010473|FBtr0347158(+);intron|FBgn0010473|FBtr0089268(+);intron|FBgn0010473|FBtr0333484(+);intron|FBgn0010473|FBtr0347159(+);intron|FBgn0010473|FBtr0301863(+);intron|FBgn0010473|FBtr0089270(+);intron|FBgn0010473|FBtr0089271(+);intron|FBgn0010473|FBtr0301864(+);intron|FBgn0010473|FBtr0333485(+);intron|FBgn0010473|FBtr0089269(+)	2	62	86	9	53	51	33	106	148	43	37	38	10	81	96	39	3	19	0	167	181	50
2L	4296845	Doc	downstream	negative	2	2	intron|FBgn0010473|FBtr0333485(+);intron|FBgn0010473|FBtr0347158(+);intron|FBgn0010473|FBtr0347159(+);intron|FBgn0010473|FBtr0333484(+);intron|FBgn0010473|FBtr0089271(+);intron|FBgn0010473|FBtr0089268(+);intron|FBgn0010473|FBtr0301863(+);intron|FBgn0010473|FBtr0089270(+);intron|FBgn0010473|FBtr0301864(+);intron|FBgn0010473|FBtr0089269(+)	2	89	124	50	88	64	51	139	141	61	59	68	14	127	134	47	10	26	0	207	305	71
2L	4299011	Doc	downstream	negative	3	3	intron|FBgn0010473|FBtr0333485(+);intron|FBgn0010473|FBtr0347158(+);intron|FBgn0010473|FBtr0347159(+);intron|FBgn0010473|FBtr0333484(+);intron|FBgn0010473|FBtr0089271(+);intron|FBgn0010473|FBtr0089268(+);intron|FBgn0010473|FBtr0301863(+);intron|FBgn0010473|FBtr0089270(+);intron|FBgn0010473|FBtr0301864(+);intron|FBgn0010473|FBtr0089269(+)	3	98	134	39	93	64	68	149	142	80	78	100	12	194	76	49	5	20	0	223	363	70
2L	4299214	Doc	upstream	negative	2	2	intron|FBgn0010473|FBtr0347159(+);intron|FBgn0010473|FBtr0301863(+);intron|FBgn0010473|FBtr0089268(+);intron|FBgn0010473|FBtr0347158(+);intron|FBgn0010473|FBtr0089270(+);intron|FBgn0010473|FBtr0333485(+);intron|FBgn0010473|FBtr0089271(+);intron|FBgn0010473|FBtr0089269(+);intron|FBgn0010473|FBtr0333484(+);intron|FBgn0010473|FBtr0301864(+)	2	110	138	58	115	73	68	167	160	82	102	99	18	192	84	72	12	22	0	250	411	77
2L	4299482	Doc	upstream	negative	2	2	intron|FBgn0010473|FBtr0347159(+);intron|FBgn0010473|FBtr0301863(+);intron|FBgn0010473|FBtr0089268(+);intron|FBgn0010473|FBtr0347158(+);intron|FBgn0010473|FBtr0089270(+);intron|FBgn0010473|FBtr0333485(+);intron|FBgn0010473|FBtr0089271(+);intron|FBgn0010473|FBtr0089269(+);intron|FBgn0010473|FBtr0333484(+);intron|FBgn0010473|FBtr0301864(+)	2	106	130	48	118	75	56	156	151	69	102	104	14	190	75	54	14	27	0	237	428	73
2L	4300674	Doc	downstream	negative	2	2	intron|FBgn0010473|FBtr0347159(+);intron|FBgn0010473|FBtr0301863(+);intron|FBgn0010473|FBtr0089268(+);intron|FBgn0010473|FBtr0347158(+);intron|FBgn0010473|FBtr0089270(+);intron|FBgn0010473|FBtr0333485(+);intron|FBgn0010473|FBtr0089271(+);intron|FBgn0010473|FBtr0089269(+);intron|FBgn0010473|FBtr0333484(+);intron|FBgn0010473|FBtr0301864(+)	2	87	104	42	81	64	52	131	122	69	75	78	17	161	56	48	7	24	0	204	336	71
2L	4300682	Doc	upstream	negative	2	3	intron|FBgn0010473|FBtr0347159(+);intron|FBgn0010473|FBtr0301863(+);intron|FBgn0010473|FBtr0089268(+);intron|FBgn0010473|FBtr0347158(+);intron|FBgn0010473|FBtr0089270(+);intron|FBgn0010473|FBtr0333485(+);intron|FBgn0010473|FBtr0089271(+);intron|FBgn0010473|FBtr0089269(+);intron|FBgn0010473|FBtr0333484(+);intron|FBgn0010473|FBtr0301864(+)	2	86	105	41	81	64	52	134	120	65	75	75	14	158	52	51	5	20	0	203	328	70
2L	4301182	Doc	downstream	negative	2	2	intron|FBgn0010473|FBtr0347159(+);intron|FBgn0010473|FBtr0301863(+);intron|FBgn0010473|FBtr0089268(+);intron|FBgn0010473|FBtr0347158(+);intron|FBgn0010473|FBtr0089270(+);intron|FBgn0010473|FBtr0333485(+);intron|FBgn0010473|FBtr0089271(+);intron|FBgn0010473|FBtr0089269(+);intron|FBgn0010473|FBtr0333484(+);intron|FBgn0010473|FBtr0301864(+)	2	79	120	33	93	66	51	132	113	64	81	61	15	128	55	49	9	24	0	194	257	41
2L	4301235	Doc	downstream	negative	2	2	intron|FBgn0010473|FBtr0347159(+);intron|FBgn0010473|FBtr0301863(+);intron|FBgn0010473|FBtr0089268(+);intron|FBgn0010473|FBtr0347158(+);intron|FBgn0010473|FBtr0089270(+);intron|FBgn0010473|FBtr0333485(+);intron|FBgn0010473|FBtr0089271(+);intron|FBgn0010473|FBtr0089269(+);intron|FBgn0010473|FBtr0333484(+);intron|FBgn0010473|FBtr0301864(+)	2	77	125	32	85	63	40	121	114	65	79	68	15	114	52	45	7	20	0	196	256	39
2L	4301426	Doc	downstream	negative	3	3	intron|FBgn0010473|FBtr0347159(+);intron|FBgn0010473|FBtr0301863(+);intron|FBgn0010473|FBtr0089268(+);intron|FBgn0010473|FBtr0347158(+);intron|FBgn0010473|FBtr0089270(+);intron|FBgn0010473|FBtr0333485(+);intron|FBgn0010473|FBtr0089271(+);intron|FBgn0010473|FBtr0089269(+);intron|FBgn0010473|FBtr0333484(+);intron|FBgn0010473|FBtr0301864(+)	3	72	113	31	78	61	38	121	116	53	64	50	14	119	54	31	7	21	0	181	248	40
2L	4301751	Doc	downstream	positive	2	3	intron|FBgn0010473|FBtr0347159(+);intron|FBgn0010473|FBtr0301863(+);intron|FBgn0010473|FBtr0089268(+);intron|FBgn0010473|FBtr0347158(+);intron|FBgn0010473|FBtr0089270(+);intron|FBgn0010473|FBtr0333485(+);intron|FBgn0010473|FBtr0089271(+);intron|FBgn0010473|FBtr0089269(+);intron|FBgn0010473|FBtr0333484(+);intron|FBgn0010473|FBtr0301864(+)	2	73	108	38	82	55	41	126	114	68	68	69	12	123	37	46	8	17	0	179	226	39
2L	4301763	Doc	upstream	positive	18	513	intron|FBgn0010473|FBtr0347159(+);intron|FBgn0010473|FBtr0301863(+);intron|FBgn0010473|FBtr0089268(+);intron|FBgn0010473|FBtr0347158(+);intron|FBgn0010473|FBtr0089270(+);intron|FBgn0010473|FBtr0333485(+);intron|FBgn0010473|FBtr0089271(+);intron|FBgn0010473|FBtr0089269(+);intron|FBgn0010473|FBtr0333484(+);intron|FBgn0010473|FBtr0301864(+)	10	70	105	36	80	56	35	126	112	63	69	61	13	118	33	47	7	18	0	180	202	37
2L	4302776	Doc	upstream	negative	2	4	intron|FBgn0010473|FBtr0347159(+);intron|FBgn0010473|FBtr0301863(+);intron|FBgn0010473|FBtr0089268(+);intron|FBgn0010473|FBtr0347158(+);intron|FBgn0010473|FBtr0089270(+);intron|FBgn0010473|FBtr0333485(+);intron|FBgn0010473|FBtr0089271(+);intron|FBgn0010473|FBtr0089269(+);intron|FBgn0010473|FBtr0333484(+);intron|FBgn0010473|FBtr0301864(+)	2	62	109	22	75	56	35	123	115	47	37	52	12	82	36	41	2	17	0	171	174	41
2L	4302904	Doc	downstream	negative	2	2	intron|FBgn0010473|FBtr0347159(+);intron|FBgn0010473|FBtr0301863(+);intron|FBgn0010473|FBtr0089268(+);intron|FBgn0010473|FBtr0347158(+);intron|FBgn0010473|FBtr0089270(+);intron|FBgn0010473|FBtr0333485(+);intron|FBgn0010473|FBtr0089271(+);intron|FBgn0010473|FBtr0089269(+);intron|FBgn0010473|FBtr0333484(+);intron|FBgn0010473|FBtr0301864(+)	2	71	120	37	86	63	38	130	111	56	62	70	12	104	43	40	5	20	0	181	215	36
2L	4307406	Doc	upstream	negative	2	2	CDS|FBgn0010473|FBtr0301863(+);CDS|FBgn0010473|FBtr0333484(+);CDS|FBgn0010473|FBtr0333485(+);CDS|FBgn0010473|FBtr0301864(+);CDS|FBgn0010473|FBtr0089269(+);CDS|FBgn0010473|FBtr0089270(+);CDS|FBgn0010473|FBtr0347158(+);CDS|FBgn0010473|FBtr0347159(+);CDS|FBgn0010473|FBtr0089271(+)	2	66	115	49	76	76	47	124	110	67	73	75	13	92	58	33	0	19	0	69	181	40
2L	4361928	mdg1_LTR	upstream	positive	2	2	ncRNA|FBgn0266903|FBtr0345770(-);ncRNA|FBgn0266903|FBtr0445833(-);5UTR|FBgn0026319|FBtr0334401(+)	2	41	95	37	74	11	46	88	87	40	45	32	18	44	49	28	1	11	0	4	97	21
2L	4365405	mdg1_LTR	downstream	negative	15	73	ncRNA|FBgn0266903|FBtr0445833(-);intron|FBgn0266903|FBtr0445833(-);intron|FBgn0026319|FBtr0334401(+)	8	43	98	36	76	11	45	23	108	54	46	48	16	45	74	29	3	13	0	3	97	28
2L	4365408	mdg1_LTR	upstream	negative	14	95	ncRNA|FBgn0266903|FBtr0445833(-);intron|FBgn0266903|FBtr0445833(-);intron|FBgn0026319|FBtr0334401(+)	7	43	100	37	76	11	45	23	109	54	45	48	15	45	74	29	3	13	0	3	97	28
2L	4413963	copia_LTR	downstream	negative	9	17	intron|FBgn0031602|FBtr0331436(-);intron|FBgn0031602|FBtr0077459(-)	5	23	73	32	9	20	32	36	24	17	8	11	9	34	49	6	7	17	1	1	55	22
2L	4413967	copia_LTR	upstream	negative	13	51	intron|FBgn0031602|FBtr0331436(-);intron|FBgn0031602|FBtr0077459(-)	7	23	73	32	10	21	32	36	23	17	8	11	8	34	49	6	6	17	1	1	55	22
2L	4477377	F-element	downstream	negative	9	21	.(.)	7	31	62	37	5	23	26	72	28	16	24	26	3	19	35	1	8	0	0	12	202	28
2L	4670783	mdg3_LTR	downstream	positive	16	76	.(.)	8	48	94	55	58	58	49	85	45	45	47	21	28	21	45	22	27	10	0	13	203	25
2L	4670792	mdg3_LTR	upstream	positive	16	85	.(.)	9	47	92	52	58	57	48	86	43	44	47	21	29	21	45	21	27	10	0	13	208	26
2L	4721143	roo	downstream	positive	2	2	3UTR|FBgn0085380|FBtr0112561(+);3UTR|FBgn0085380|FBtr0329978(+)	2	42	75	69	36	71	63	97	77	24	17	32	10	21	30	35	30	22	0	15	121	5
2L	4721270	roo_LTR	downstream	negative	13	41	3UTR|FBgn0085380|FBtr0112561(+);3UTR|FBgn0085380|FBtr0329978(+)	8	40	69	62	27	72	61	94	75	22	21	30	4	19	24	33	30	26	0	15	120	2
2L	4721277	roo_LTR	upstream	negative	17	107	3UTR|FBgn0085380|FBtr0112561(+);3UTR|FBgn0085380|FBtr0329978(+)	9	40	68	61	26	69	59	92	76	23	19	28	3	19	25	32	30	24	0	15	120	2
2L	4870448	roo_LTR	downstream	negative	9	21	intron|FBgn0051660|FBtr0100301(+);intron|FBgn0051660|FBtr0304910(+);intron|FBgn0051660|FBtr0077388(+);intron|FBgn0051660|FBtr0304909(+);intron|FBgn0051660|FBtr0336831(+)	7	23	22	46	10	35	62	28	66	41	50	27	8	8	10	14	7	0	0	18	1	2
2L	4870454	roo_LTR	upstream	negative	11	62	intron|FBgn0051660|FBtr0100301(+);intron|FBgn0051660|FBtr0304910(+);intron|FBgn0051660|FBtr0077388(+);intron|FBgn0051660|FBtr0304909(+);intron|FBgn0051660|FBtr0336831(+)	7	22	19	46	9	34	60	29	64	41	47	25	8	8	10	14	7	0	0	17	1	2
2L	4973718	S2	upstream	negative	11	26	intron|FBgn0010607|FBtr0331229(-)	7	15	21	31	39	32	8	37	60	1	12	16	0	3	9	9	9	2	0	11	0	0
2L	4973928	S2	downstream	negative	10	25	.(.)	6	16	19	31	37	32	11	42	61	2	13	16	3	3	9	10	9	2	0	11	0	0
2L	5102261	297_LTR	downstream	negative	9	26	intron|FBgn0261836|FBtr0303388(+);intron|FBgn0261836|FBtr0303389(+);intron|FBgn0261836|FBtr0332403(+);intron|FBgn0261836|FBtr0332404(+)	6	27	40	62	46	24	44	65	90	33	25	9	6	10	21	11	34	2	0	19	2	1
2L	5102266	297_LTR	upstream	negative	13	34	intron|FBgn0261836|FBtr0303388(+);intron|FBgn0261836|FBtr0303389(+);intron|FBgn0261836|FBtr0332403(+);intron|FBgn0261836|FBtr0332404(+)	7	27	41	63	46	24	43	66	90	32	25	10	6	10	20	11	34	2	0	19	2	1
2L	5108441	P-element	downstream	negative	11	26	intron|FBgn0261836|FBtr0303389(+);intron|FBgn0261836|FBtr0303388(+);intron|FBgn0261836|FBtr0332403(+);intron|FBgn0261836|FBtr0332404(+)	8	21	30	9	38	29	36	62	70	25	22	3	4	13	23	15	36	2	0	2	2	2
2L	5108448	P-element	upstream	negative	12	27	intron|FBgn0261836|FBtr0303389(+);intron|FBgn0261836|FBtr0303388(+);intron|FBgn0261836|FBtr0332403(+);intron|FBgn0261836|FBtr0332404(+)	8	21	30	8	38	29	37	61	70	25	22	3	4	15	21	15	36	2	0	3	2	2
2L	5121317	Ivk	downstream	negative	14	46	intron|FBgn0261836|FBtr0303383(+);intron|FBgn0261836|FBtr0332404(+);intron|FBgn0261836|FBtr0303385(+);intron|FBgn0261836|FBtr0332403(+);intron|FBgn0261836|FBtr0303388(+);intron|FBgn0261836|FBtr0332405(+);intron|FBgn0261836|FBtr0303389(+)	9	23	46	50	53	30	25	55	7	24	2	21	4	22	21	16	36	6	0	37	3	5
2L	5121322	Ivk	upstream	negative	9	20	intron|FBgn0261836|FBtr0303383(+);intron|FBgn0261836|FBtr0332404(+);intron|FBgn0261836|FBtr0303385(+);intron|FBgn0261836|FBtr0332403(+);intron|FBgn0261836|FBtr0303388(+);intron|FBgn0261836|FBtr0332405(+);intron|FBgn0261836|FBtr0303389(+)	7	23	46	51	52	30	26	55	7	24	3	21	4	23	21	16	36	6	0	37	3	5
2L	5121864	Ivk	upstream	positive	2	2	CDS|FBgn0261836|FBtr0303383(+);CDS|FBgn0261836|FBtr0332405(+);CDS|FBgn0261836|FBtr0332404(+);CDS|FBgn0261836|FBtr0332403(+);CDS|FBgn0261836|FBtr0303388(+);CDS|FBgn0261836|FBtr0303389(+);CDS|FBgn0261836|FBtr0303385(+)	2	24	47	54	54	27	29	60	12	27	2	21	3	22	20	15	36	6	0	47	2	3
2L	5122021	Ivk	upstream	positive	2	2	intron|FBgn0261836|FBtr0303389(+);intron|FBgn0261836|FBtr0303383(+);intron|FBgn0261836|FBtr0332405(+);intron|FBgn0261836|FBtr0303388(+);intron|FBgn0261836|FBtr0303385(+);intron|FBgn0261836|FBtr0332404(+);intron|FBgn0261836|FBtr0332403(+)	2	24	48	49	53	27	28	57	7	27	1	23	4	25	21	17	36	6	0	41	2	5
2L	5211412	F-element	downstream	negative	16	115	CDS|FBgn0031689|FBtr0079062(+)	9	38	44	54	64	46	47	68	117	71	49	31	22	11	46	25	46	3	0	6	3	3
2L	5211418	F-element	upstream	negative	2	2	CDS|FBgn0031689|FBtr0079062(+)	2	38	47	55	63	48	47	70	117	74	49	31	22	12	47	25	47	3	0	6	3	3
2L	5419107	297	downstream	negative	2	2	.(.)	2	40	85	89	58	59	15	87	29	78	39	52	37	65	16	22	0	4	0	30	13	16
2L	5421257	297	upstream	negative	2	2	.(.)	2	50	108	116	77	62	12	107	36	91	52	58	43	78	44	37	0	1	0	45	10	18
2L	5421318	297	downstream	negative	2	2	.(.)	2	46	96	110	68	63	14	99	32	87	38	56	44	76	33	33	0	2	0	37	12	18
2L	5421976	297	downstream	negative	3	3	.(.)	3	50	113	108	77	56	20	97	33	103	50	59	46	75	41	41	0	4	0	40	13	17
2L	5422334	297	downstream	negative	2	2	.(.)	2	52	107	106	81	58	25	101	43	98	66	74	39	77	40	42	0	1	0	42	20	17
2L	5422426	297	upstream	negative	3	3	.(.)	3	49	102	97	81	58	22	99	41	100	52	64	39	66	37	43	0	2	0	44	15	18
2L	5422966	297_LTR	downstream	positive	14	63	.(.)	8	50	108	103	81	57	20	104	47	94	56	63	29	64	56	42	0	5	0	41	14	17
2L	5422970	297_LTR	upstream	positive	15	90	.(.)	8	50	106	103	79	56	19	106	47	94	59	63	30	65	57	43	0	5	0	41	14	17
2L	5468978	17.6	upstream	negative	2	2	.(.)	2	34	28	26	63	10	73	98	35	77	25	55	34	19	84	46	1	0	0	0	0	16
2L	5624538	hobo	downstream	negative	15	75	.(.)	8	22	7	28	31	16	25	35	41	21	18	27	21	52	32	36	20	2	0	6	0	23
2L	5624545	hobo	upstream	negative	14	43	.(.)	8	22	7	30	31	16	23	34	40	22	16	25	21	53	33	36	18	3	0	6	0	23
2L	5705613	jockey	upstream	positive	15	70	.(.)	8	24	36	25	34	44	32	48	41	9	9	25	54	29	35	31	12	1	0	10	0	11
2L	5711920	412_LTR	downstream	negative	14	42	5UTR|FBgn0031730|FBtr0302950(+);intron|FBgn0031730|FBtr0343389(+);intron|FBgn0031730|FBtr0343387(+);intron|FBgn0031730|FBtr0343388(+)	8	21	33	24	37	39	33	41	34	8	11	17	33	26	31	23	12	1	0	7	0	8
2L	5711928	412_LTR	upstream	negative	10	24	5UTR|FBgn0031730|FBtr0302950(+);intron|FBgn0031730|FBtr0343389(+);intron|FBgn0031730|FBtr0343387(+);intron|FBgn0031730|FBtr0343388(+)	7	21	32	25	36	40	33	41	33	7	11	17	34	27	32	23	12	1	0	6	0	7
2L	5714461	Transpac_LTR	downstream	positive	17	48	.(.)	10	21	33	24	39	39	35	42	34	13	7	22	25	25	30	20	11	2	0	6	0	8
2L	5714468	Transpac_LTR	upstream	positive	13	43	.(.)	9	21	33	24	38	39	35	42	34	14	7	22	25	25	29	20	11	2	0	6	0	8
2L	5827762	roo_LTR	upstream	negative	13	47	intron|FBgn0085410|FBtr0330221(+);intron|FBgn0085410|FBtr0112619(+);intron|FBgn0085410|FBtr0330222(+);intron|FBgn0085410|FBtr0342612(+)	8	20	25	16	29	45	31	45	42	19	36	17	25	23	13	20	2	3	0	0	3	3
2L	5836713	roo_LTR	downstream	negative	14	38	intron|FBgn0085410|FBtr0330221(+);intron|FBgn0085410|FBtr0112619(+);intron|FBgn0085410|FBtr0330222(+);intron|FBgn0085410|FBtr0342612(+)	9	21	25	40	31	47	26	45	39	15	35	11	25	24	26	19	2	2	0	2	2	3
2L	5933255	hobo	upstream	positive	2	2	intron|FBgn0015381|FBtr0079145(+);intron|FBgn0015381|FBtr0333245(+)	2	29	35	59	48	102	40	53	40	40	14	36	24	35	16	12	17	3	0	2	1	3
2L	5935574	hobo	downstream	negative	16	101	intron|FBgn0015381|FBtr0079145(+);intron|FBgn0015381|FBtr0333245(+)	9	28	31	63	47	111	39	37	47	30	11	36	27	34	16	13	17	3	0	1	2	0
2L	5935584	hobo	upstream	negative	15	54	intron|FBgn0015381|FBtr0079145(+);intron|FBgn0015381|FBtr0333245(+)	8	29	34	63	48	115	40	38	49	32	10	34	27	33	16	13	17	3	0	1	3	0
2L	5935960	hobo	upstream	positive	2	2	intron|FBgn0015381|FBtr0079145(+);intron|FBgn0015381|FBtr0333245(+)	2	35	42	61	54	135	53	64	76	38	18	47	28	35	18	13	15	0	0	3	2	1
2L	5964863	roo	upstream	positive	2	2	5UTR|FBgn0086265|FBtr0079238(-)	2	30	42	73	54	89	36	69	40	38	12	20	28	29	17	13	13	0	0	0	21	1
2L	5965152	roo_LTR	downstream	negative	14	56	.(.)	9	27	37	60	56	85	28	59	36	39	6	27	23	28	17	6	13	1	0	1	10	0
2L	5965157	roo_LTR	upstream	negative	14	109	.(.)	9	27	37	59	57	88	30	60	37	39	7	26	24	28	17	6	13	1	0	1	10	0
2L	5982644	P-element	downstream	negative	13	80	5UTR|FBgn0001942|FBtr0079178(+);5UTR|FBgn0001942|FBtr0079177(+);5UTR|FBgn0001942|FBtr0331201(+);intron|FBgn0001942|FBtr0079175(+);intron|FBgn0001942|FBtr0079176(+);intron|FBgn0001942|FBtr0307068(+)	8	30	34	57	67	92	27	80	42	31	26	45	16	26	17	10	16	0	0	0	8	0
2L	5982652	P-element	upstream	negative	13	107	5UTR|FBgn0001942|FBtr0079178(+);5UTR|FBgn0001942|FBtr0079177(+);5UTR|FBgn0001942|FBtr0331201(+);intron|FBgn0001942|FBtr0079175(+);intron|FBgn0001942|FBtr0079176(+);intron|FBgn0001942|FBtr0307068(+)	8	30	33	56	65	93	27	80	41	31	26	45	18	26	17	9	16	0	0	0	8	0
2L	6101130	S-element	upstream	positive	3	3	intron|FBgn0266521|FBtr0079196(+);intron|FBgn0266521|FBtr0333406(+)	3	24	49	37	16	42	28	21	70	9	27	47	7	40	29	15	27	1	0	5	0	1
2L	6316693	hopper	downstream	negative	11	26	intron|FBgn0053531|FBtr0344771(+);intron|FBgn0053531|FBtr0344770(+)	6	35	18	62	39	71	29	55	93	11	31	56	27	11	74	31	65	1	0	17	2	0
2L	6316699	hopper	upstream	negative	12	52	intron|FBgn0053531|FBtr0344771(+);intron|FBgn0053531|FBtr0344770(+)	6	34	16	62	40	71	29	54	93	9	29	55	27	11	72	32	65	1	0	17	2	0
2L	6356938	F-element	upstream	positive	15	67	.(.)	9	26	23	45	25	39	14	16	114	49	14	49	13	9	26	1	72	0	0	11	1	0
2L	6569224	412_LTR	upstream	positive	11	23	3UTR|FBgn0031835|FBtr0343160(-);intron|FBgn0031835|FBtr0089641(-)	6	27	30	51	49	63	39	55	50	61	29	33	25	9	17	10	19	1	0	2	0	1
2L	6569243	412_LTR	downstream	positive	13	57	3UTR|FBgn0031835|FBtr0343160(-);intron|FBgn0031835|FBtr0089641(-)	7	27	31	48	49	68	41	52	52	61	28	36	24	8	17	10	19	1	0	2	0	0
2L	6572751	hobo	downstream	negative	9	25	intron|FBgn0031835|FBtr0089641(-);intron|FBgn0031835|FBtr0343159(-);intron|FBgn0031835|FBtr0343160(-)	7	28	31	46	52	70	40	52	55	60	28	35	30	10	14	9	19	3	0	4	0	0
2L	6572759	hobo	upstream	negative	11	19	intron|FBgn0031835|FBtr0089641(-);intron|FBgn0031835|FBtr0343159(-);intron|FBgn0031835|FBtr0343160(-)	7	28	31	47	52	67	39	52	55	60	27	37	30	11	14	9	20	3	0	4	0	0
2L	6587104	hobo	downstream	positive	12	57	5UTR|FBgn0031835|FBtr0343160(-);5UTR|FBgn0031835|FBtr0089641(-);5UTR|FBgn0031835|FBtr0343159(-)	8	33	42	63	52	83	6	71	64	57	39	8	51	7	17	9	63	3	0	12	13	1
2L	6587111	hobo	upstream	positive	9	23	5UTR|FBgn0031835|FBtr0343160(-);5UTR|FBgn0031835|FBtr0089641(-);5UTR|FBgn0031835|FBtr0343159(-)	6	33	42	62	53	81	7	71	64	58	38	8	51	7	18	9	63	3	0	12	13	1
2L	6597583	412_LTR	downstream	negative	8	62	intron|FBgn0031835|FBtr0343159(-);intron|FBgn0031835|FBtr0089641(-);intron|FBgn0031835|FBtr0343160(-)	7	35	49	31	51	82	6	60	58	66	43	13	82	14	22	10	100	4	0	9	1	2
2L	6597587	412_LTR	upstream	negative	15	120	intron|FBgn0031835|FBtr0343159(-);intron|FBgn0031835|FBtr0089641(-);intron|FBgn0031835|FBtr0343160(-)	9	35	48	33	50	82	9	60	59	66	44	13	78	14	21	10	97	4	0	9	1	2
2L	6750692	Stalker4_LTR	downstream	negative	11	54	intron|FBgn0031855|FBtr0339237(+);intron|FBgn0031855|FBtr0079303(+)	7	29	43	60	58	37	62	7	29	58	49	27	17	19	10	15	16	2	0	35	42	2
2L	6750701	Stalker4_LTR	upstream	negative	6	13	intron|FBgn0031855|FBtr0339237(+);intron|FBgn0031855|FBtr0079303(+)	5	29	41	59	58	39	63	6	30	59	51	26	17	20	10	15	16	2	0	34	34	2
2L	6875407	roo	downstream	positive	2	3	5UTR|FBgn0031866|FBtr0307033(+)	2	29	14	32	41	59	56	20	70	68	39	40	29	26	17	35	4	2	0	12	16	7
2L	6883813	roo	downstream	positive	2	2	intron|FBgn0031866|FBtr0307033(+)	1	34	21	31	37	52	58	65	80	77	37	42	30	31	19	31	4	2	0	31	20	6
2L	6884750	roo	downstream	positive	2	2	intron|FBgn0031866|FBtr0307033(+)	2	40	20	36	48	63	62	63	92	82	53	54	32	38	22	49	4	3	0	32	30	10
2L	6887059	roo_LTR	downstream	negative	15	53	intron|FBgn0031866|FBtr0307033(+)	9	31	20	17	40	57	63	23	67	82	40	45	31	27	21	31	5	3	0	24	20	10
2L	6887068	roo_LTR	upstream	negative	16	111	intron|FBgn0031866|FBtr0307033(+)	9	31	20	20	38	54	61	22	69	80	41	46	31	27	21	32	5	2	0	27	22	10
2L	6991479	ZAM	downstream	negative	4	4	intron|FBgn0031879|FBtr0339664(-);intron|FBgn0031879|FBtr0290119(-);intron|FBgn0031879|FBtr0307073(-);intron|FBgn0031879|FBtr0302162(-);intron|FBgn0031879|FBtr0307074(-);intron|FBgn0031879|FBtr0307072(-)	4	64	65	106	74	37	61	113	145	103	68	77	90	72	52	46	27	19	0	54	40	33
2L	7005460	412	downstream	negative	2	2	intron|FBgn0031879|FBtr0290119(-);intron|FBgn0031879|FBtr0307074(-);intron|FBgn0031879|FBtr0302162(-);intron|FBgn0031879|FBtr0307073(-);intron|FBgn0031879|FBtr0307072(-);intron|FBgn0031879|FBtr0339664(-)	2	43	51	39	54	36	36	76	131	75	54	71	58	32	17	24	18	24	0	31	13	15
2L	7006997	412_LTR	downstream	positive	15	67	intron|FBgn0031879|FBtr0290119(-);intron|FBgn0031879|FBtr0307074(-);intron|FBgn0031879|FBtr0302162(-);intron|FBgn0031879|FBtr0307073(-);intron|FBgn0031879|FBtr0307072(-);intron|FBgn0031879|FBtr0339664(-)	9	43	48	45	56	32	21	71	134	83	55	75	58	33	18	22	17	26	0	31	11	19
2L	7007000	412_LTR	upstream	positive	15	59	intron|FBgn0031879|FBtr0290119(-);intron|FBgn0031879|FBtr0307074(-);intron|FBgn0031879|FBtr0302162(-);intron|FBgn0031879|FBtr0307073(-);intron|FBgn0031879|FBtr0307072(-);intron|FBgn0031879|FBtr0339664(-)	9	43	47	45	56	33	21	72	134	83	55	74	58	33	18	21	17	26	0	31	11	19
2L	7020628	Doc	downstream	negative	3	3	intron|FBgn0000053|FBtr0079431(-);intron|FBgn0000053|FBtr0100353(-);intron|FBgn0000053|FBtr0339663(-)	3	40	59	44	51	27	29	55	127	61	51	67	59	34	24	22	17	12	0	34	12	21
2L	7020903	Doc	upstream	positive	14	91	intron|FBgn0000053|FBtr0079431(-);intron|FBgn0000053|FBtr0100353(-);intron|FBgn0000053|FBtr0339663(-)	9	40	58	42	52	26	29	56	126	61	55	65	60	33	26	22	17	14	0	34	10	21
2L	7041759	Max-element_LTR	downstream	negative	13	50	intron|FBgn0262872|FBtr0306228(+);intron|FBgn0262872|FBtr0306229(+)	7	43	62	53	43	40	17	58	148	65	56	72	71	38	21	21	19	19	0	38	14	5
2L	7041765	Max-element_LTR	upstream	negative	6	7	intron|FBgn0262872|FBtr0306228(+);intron|FBgn0262872|FBtr0306229(+)	5	43	62	56	42	40	18	58	149	64	56	74	71	38	24	21	19	19	0	38	14	5
2L	7159024	gypsy6_LTR	downstream	negative	15	77	.(.)	9	54	33	101	31	38	80	117	210	51	31	68	61	78	19	39	11	9	0	45	6	48
2L	7198162	F-element	downstream	negative	15	211	intron|FBgn0031896|FBtr0079417(-);intron|FBgn0031896|FBtr0079416(-)	8	54	68	90	89	26	29	111	255	64	39	40	55	45	30	44	1	5	0	62	7	23
2L	7198174	F-element	upstream	negative	7	8	intron|FBgn0031896|FBtr0079417(-);intron|FBgn0031896|FBtr0079416(-)	5	55	70	94	91	27	27	112	260	63	39	37	63	47	30	44	1	5	0	64	7	23
2L	7198782	F-element	upstream	positive	2	2	intron|FBgn0031896|FBtr0079417(-);intron|FBgn0031896|FBtr0079416(-)	2	55	75	88	93	27	35	111	240	67	47	43	64	44	30	42	1	5	0	65	7	23
2L	7198846	F-element	upstream	positive	5	5	intron|FBgn0031896|FBtr0079417(-);intron|FBgn0031896|FBtr0079416(-)	4	56	75	87	86	27	36	112	250	65	48	37	64	47	29	43	1	5	0	77	7	23
2L	7198874	F-element	upstream	positive	2	2	intron|FBgn0031896|FBtr0079417(-);intron|FBgn0031896|FBtr0079416(-)	2	57	76	91	86	25	40	116	255	60	46	43	62	51	29	43	1	5	0	74	7	23
2L	7199039	F-element	upstream	positive	2	2	intron|FBgn0031896|FBtr0079417(-);intron|FBgn0031896|FBtr0079416(-)	2	55	76	89	87	34	26	112	247	61	40	40	63	48	31	41	1	5	0	64	7	23
2L	7199217	F-element	upstream	positive	2	2	intron|FBgn0031896|FBtr0079417(-);intron|FBgn0031896|FBtr0079416(-)	2	57	70	89	85	38	30	116	254	69	49	36	79	52	29	41	1	5	0	71	7	23
2L	7200007	F-element	upstream	positive	2	2	intron|FBgn0031896|FBtr0079417(-);intron|FBgn0031896|FBtr0079416(-)	2	53	63	87	93	21	26	100	247	65	51	27	78	38	29	41	1	5	0	64	8	23
2L	7200052	F-element	upstream	positive	2	2	intron|FBgn0031896|FBtr0079417(-);intron|FBgn0031896|FBtr0079416(-)	2	54	70	96	96	19	27	105	240	67	50	26	68	39	29	42	1	5	0	69	7	24
2L	7420375	jockey	downstream	negative	13	141	intron|FBgn0028387|FBtr0079443(+);intron|FBgn0028387|FBtr0332523(+)	7	57	124	57	75	63	67	93	123	89	81	46	38	25	29	52	17	1	0	32	101	22
2L	7576783	Burdock_LTR	downstream	positive	18	142	intron|FBgn0264895|FBtr0334849(-)	9	56	69	41	61	23	53	82	160	51	118	35	40	38	74	57	12	17	0	47	64	76
2L	7576789	Burdock_LTR	upstream	positive	16	72	intron|FBgn0264895|FBtr0334849(-)	9	56	68	42	60	23	52	85	162	53	115	35	40	39	74	57	12	16	0	46	60	72
2L	7576832	Burdock	downstream	negative	2	2	intron|FBgn0264895|FBtr0334849(-)	2	57	69	49	58	26	51	77	164	51	119	46	43	36	77	55	12	18	0	44	69	85
2L	7579254	BS	upstream	negative	15	40	.(.)	9	46	56	36	48	21	43	72	138	44	101	24	32	29	64	49	10	7	0	49	50	51
2L	7579381	BS	downstream	negative	18	133	.(.)	10	48	63	34	48	23	45	74	144	41	108	25	37	34	69	48	10	12	0	45	47	50
2L	7580813	Burdock	downstream	negative	2	2	.(.)	2	47	57	33	51	23	45	72	137	51	102	20	37	34	65	44	1	6	0	46	54	56
2L	7592133	roo	upstream	negative	2	3	.(.)	2	69	35	54	70	24	67	78	260	54	129	47	39	35	67	53	15	17	0	87	119	125
2L	7592305	roo	upstream	negative	3	3	.(.)	3	73	38	66	78	28	78	74	272	60	134	60	43	43	69	58	14	18	0	87	121	126
2L	7596221	roo_LTR	upstream	positive	16	92	.(.)	10	53	20	39	52	22	60	68	187	44	121	41	27	41	70	51	11	14	0	51	79	65
2L	7596297	roo_LTR	downstream	positive	17	121	.(.)	10	69	31	51	64	30	78	73	277	54	142	44	37	40	75	55	11	15	0	78	143	84
2L	7596307	roo_LTR	upstream	positive	3	3	.(.)	3	71	34	53	61	33	80	76	280	53	148	45	39	46	82	55	10	14	0	83	134	101
2L	7596787	roo	downstream	negative	2	2	.(.)	2	62	22	45	65	34	60	72	227	47	130	52	32	46	70	55	10	17	0	65	98	87
2L	7599523	roo	upstream	negative	2	2	.(.)	2	67	19	54	64	36	76	78	223	54	145	50	33	45	70	61	12	15	0	67	115	120
2L	7623735	roo	downstream	negative	2	2	.(.)	2	47	56	48	91	51	22	52	44	49	108	60	16	35	81	60	1	4	0	38	98	24
2L	7623811	roo	downstream	positive	3	3	.(.)	3	48	53	57	87	43	27	51	44	53	116	63	13	34	89	59	1	5	0	33	101	26
2L	7624452	roo_LTR	downstream	negative	17	57	.(.)	10	47	57	54	90	42	14	57	40	45	115	61	11	32	90	63	1	3	0	34	100	24
2L	7624457	roo_LTR	upstream	negative	17	169	.(.)	10	47	58	52	90	42	14	57	41	47	114	61	11	34	90	63	1	3	0	34	97	24
2L	7678094	diver_LTR	downstream	negative	12	40	intron|FBgn0040299|FBtr0079473(+);intron|FBgn0040299|FBtr0079474(+)	8	43	68	53	52	38	27	73	36	62	93	76	21	33	47	54	4	11	0	42	59	19
2L	7678099	diver_LTR	upstream	negative	12	37	intron|FBgn0040299|FBtr0079473(+);intron|FBgn0040299|FBtr0079474(+)	7	43	68	53	51	38	26	72	36	63	92	78	21	33	47	53	4	11	0	42	59	21
2L	7697680	Doc	upstream	positive	15	64	intron|FBgn0041182|FBtr0079513(-);intron|FBgn0041182|FBtr0335487(-);intron|FBgn0041182|FBtr0079510(-);intron|FBgn0041182|FBtr0079511(-);intron|FBgn0041182|FBtr0335488(-)	9	43	74	62	53	46	32	86	47	56	68	84	19	32	49	48	5	10	0	45	19	20
2L	7840417	Bari1	downstream	positive	12	50	.(.)	7	38	68	77	53	102	37	100	14	35	18	16	64	12	44	39	11	7	0	51	11	5
2L	7840418	Bari1	upstream	positive	13	53	.(.)	8	38	68	77	53	102	37	101	14	35	18	14	64	12	44	39	11	7	0	51	11	5
2L	7845169	Bari1	upstream	negative	2	2	3UTR|FBgn0031955|FBtr0343421(-);3UTR|FBgn0031955|FBtr0079564(-)	2	42	80	93	62	78	52	97	20	37	29	31	62	25	45	42	8	7	0	50	14	5
2L	7940593	Rt1a	upstream	positive	10	25	intron|FBgn0085450|FBtr0112717(-);intron|FBgn0085450|FBtr0112718(-);intron|FBgn0085450|FBtr0112719(-);intron|FBgn0085450|FBtr0343409(-)	6	37	72	78	79	40	67	93	20	44	54	43	46	17	38	20	3	6	0	15	2	2
2L	7940597	Rt1a	downstream	positive	11	24	intron|FBgn0085450|FBtr0112717(-);intron|FBgn0085450|FBtr0112718(-);intron|FBgn0085450|FBtr0112719(-);intron|FBgn0085450|FBtr0343409(-)	9	37	71	78	79	42	67	90	19	44	51	44	45	16	39	20	3	6	0	15	2	2
2L	7959094	pogo	upstream	positive	8	23	intron|FBgn0085450|FBtr0112717(-);intron|FBgn0085450|FBtr0112718(-);intron|FBgn0085450|FBtr0112719(-);intron|FBgn0085450|FBtr0343409(-)	6	31	59	60	57	46	64	93	16	49	45	28	20	16	25	19	3	7	0	9	2	2
2L	7960451	pogo	downstream	positive	10	13	intron|FBgn0085450|FBtr0112717(-);intron|FBgn0085450|FBtr0112718(-);intron|FBgn0085450|FBtr0112719(-);intron|FBgn0085450|FBtr0343409(-)	6	31	57	60	57	46	64	97	15	47	46	27	15	16	25	19	3	6	0	9	2	2
2L	7993578	gypsy_LTR	upstream	positive	4	21	intron|FBgn0031969|FBtr0300183(-);intron|FBgn0031969|FBtr0114550(-)	2	37	61	93	66	50	73	113	28	43	70	22	46	15	16	22	1	5	0	10	4	2
2L	7993587	gypsy_LTR	downstream	positive	4	15	intron|FBgn0031969|FBtr0300183(-);intron|FBgn0031969|FBtr0114550(-)	2	37	60	93	66	53	71	115	28	46	71	22	46	15	16	21	1	5	0	10	4	2
2L	8089489	Tabor	downstream	positive	18	81	5UTR|FBgn0261822|FBtr0079573(+);5UTR|FBgn0261822|FBtr0079571(+);5UTR|FBgn0261822|FBtr0332498(+);5UTR|FBgn0261822|FBtr0079568(+);5UTR|FBgn0261822|FBtr0079569(+);5UTR|FBgn0261822|FBtr0079572(+);5UTR|FBgn0261822|FBtr0079574(+);5UTR|FBgn0261822|FBtr0079570(+);5UTR|FBgn0261822|FBtr0079566(+);5UTR|FBgn0261822|FBtr0079567(+)	10	31	42	67	56	59	20	30	39	49	25	25	38	18	91	34	2	1	0	13	6	1
2L	8101691	blood	upstream	negative	3	3	intron|FBgn0261822|FBtr0079568(+);intron|FBgn0261822|FBtr0079573(+);intron|FBgn0261822|FBtr0079566(+);intron|FBgn0261822|FBtr0332498(+);intron|FBgn0261822|FBtr0079569(+);intron|FBgn0261822|FBtr0079567(+);intron|FBgn0261822|FBtr0079574(+);intron|FBgn0261822|FBtr0079571(+);intron|FBgn0261822|FBtr0079570(+);intron|FBgn0261822|FBtr0079572(+)	3	45	23	83	72	74	19	38	75	71	49	40	55	39	154	59	2	2	0	34	4	3
2L	8102036	Doc	downstream	negative	3	120	intron|FBgn0261822|FBtr0079568(+);intron|FBgn0261822|FBtr0079573(+);intron|FBgn0261822|FBtr0079566(+);intron|FBgn0261822|FBtr0332498(+);intron|FBgn0261822|FBtr0079569(+);intron|FBgn0261822|FBtr0079567(+);intron|FBgn0261822|FBtr0079574(+);intron|FBgn0261822|FBtr0079571(+);intron|FBgn0261822|FBtr0079570(+);intron|FBgn0261822|FBtr0079572(+)	2	44	28	69	54	90	15	39	83	69	42	49	47	46	154	40	2	2	0	43	5	3
2L	8104176	Doc	upstream	positive	2	2	intron|FBgn0261822|FBtr0079574(+);intron|FBgn0261822|FBtr0079568(+);intron|FBgn0261822|FBtr0079573(+);intron|FBgn0261822|FBtr0079566(+);intron|FBgn0261822|FBtr0332498(+);intron|FBgn0261822|FBtr0079569(+);intron|FBgn0261822|FBtr0079567(+);intron|FBgn0261822|FBtr0079571(+);intron|FBgn0261822|FBtr0079570(+);intron|FBgn0261822|FBtr0079572(+)	2	39	14	60	56	66	20	19	55	69	42	68	41	32	126	42	2	2	0	65	3	4
2L	8104543	blood	downstream	negative	2	2	intron|FBgn0261822|FBtr0079574(+);intron|FBgn0261822|FBtr0079568(+);intron|FBgn0261822|FBtr0079573(+);intron|FBgn0261822|FBtr0079566(+);intron|FBgn0261822|FBtr0332498(+);intron|FBgn0261822|FBtr0079569(+);intron|FBgn0261822|FBtr0079567(+);intron|FBgn0261822|FBtr0079571(+);intron|FBgn0261822|FBtr0079570(+);intron|FBgn0261822|FBtr0079572(+)	2	35	13	62	47	65	19	22	49	70	43	51	45	29	106	30	2	2	0	43	3	4
2L	8104630	blood	upstream	negative	3	4	intron|FBgn0261822|FBtr0079574(+);intron|FBgn0261822|FBtr0079568(+);intron|FBgn0261822|FBtr0079573(+);intron|FBgn0261822|FBtr0079566(+);intron|FBgn0261822|FBtr0332498(+);intron|FBgn0261822|FBtr0079569(+);intron|FBgn0261822|FBtr0079567(+);intron|FBgn0261822|FBtr0079571(+);intron|FBgn0261822|FBtr0079570(+);intron|FBgn0261822|FBtr0079572(+)	3	37	11	54	57	59	15	20	55	68	50	61	40	35	115	38	2	2	0	45	3	3
2L	8105103	blood_LTR	downstream	positive	15	132	intron|FBgn0261822|FBtr0079574(+);intron|FBgn0261822|FBtr0079568(+);intron|FBgn0261822|FBtr0079573(+);intron|FBgn0261822|FBtr0079566(+);intron|FBgn0261822|FBtr0332498(+);intron|FBgn0261822|FBtr0079569(+);intron|FBgn0261822|FBtr0079567(+);intron|FBgn0261822|FBtr0079571(+);intron|FBgn0261822|FBtr0079570(+);intron|FBgn0261822|FBtr0079572(+)	9	38	19	52	59	63	14	23	55	73	54	55	50	31	112	37	2	5	0	52	4	3
2L	8105110	blood_LTR	upstream	positive	15	164	intron|FBgn0261822|FBtr0079574(+);intron|FBgn0261822|FBtr0079568(+);intron|FBgn0261822|FBtr0079573(+);intron|FBgn0261822|FBtr0079566(+);intron|FBgn0261822|FBtr0332498(+);intron|FBgn0261822|FBtr0079569(+);intron|FBgn0261822|FBtr0079567(+);intron|FBgn0261822|FBtr0079571(+);intron|FBgn0261822|FBtr0079570(+);intron|FBgn0261822|FBtr0079572(+)	8	37	18	50	57	62	13	23	53	71	50	54	50	31	114	37	2	5	0	49	4	3
2L	8106679	blood	upstream	negative	2	2	intron|FBgn0261822|FBtr0079573(+);intron|FBgn0261822|FBtr0079566(+);intron|FBgn0261822|FBtr0079572(+);intron|FBgn0261822|FBtr0079570(+);intron|FBgn0261822|FBtr0079571(+);intron|FBgn0261822|FBtr0079568(+);intron|FBgn0261822|FBtr0079567(+);intron|FBgn0261822|FBtr0332498(+);intron|FBgn0261822|FBtr0079569(+);intron|FBgn0261822|FBtr0079574(+)	2	34	13	53	55	63	16	17	43	61	45	47	44	29	124	29	2	3	0	29	3	3
2L	8107785	blood	upstream	negative	2	2	CDS|FBgn0261822|FBtr0079569(+);CDS|FBgn0261822|FBtr0079573(+);CDS|FBgn0261822|FBtr0079570(+);CDS|FBgn0261822|FBtr0332498(+);CDS|FBgn0261822|FBtr0079572(+);CDS|FBgn0261822|FBtr0079571(+);CDS|FBgn0261822|FBtr0079568(+);CDS|FBgn0261822|FBtr0079566(+);CDS|FBgn0261822|FBtr0079567(+);CDS|FBgn0261822|FBtr0079574(+)	2	36	16	50	49	61	19	30	46	62	45	37	50	43	110	34	2	5	0	46	4	5
2L	8107814	blood	upstream	negative	2	2	CDS|FBgn0261822|FBtr0079569(+);CDS|FBgn0261822|FBtr0079573(+);CDS|FBgn0261822|FBtr0079570(+);CDS|FBgn0261822|FBtr0332498(+);CDS|FBgn0261822|FBtr0079572(+);CDS|FBgn0261822|FBtr0079571(+);CDS|FBgn0261822|FBtr0079568(+);CDS|FBgn0261822|FBtr0079566(+);CDS|FBgn0261822|FBtr0079567(+);CDS|FBgn0261822|FBtr0079574(+)	2	35	16	53	47	57	18	25	43	61	46	43	47	41	115	35	2	6	0	42	3	1
2L	8108127	Tabor_LTR	upstream	positive	8	19	3UTR|FBgn0261822|FBtr0079566(+);3UTR|FBgn0261822|FBtr0079572(+);3UTR|FBgn0261822|FBtr0079567(+);3UTR|FBgn0261822|FBtr0079573(+);3UTR|FBgn0261822|FBtr0079570(+);3UTR|FBgn0261822|FBtr0079569(+);intron|FBgn0261822|FBtr0332498(+);3UTR|FBgn0261822|FBtr0079571(+);3UTR|FBgn0261822|FBtr0079568(+);intron|FBgn0261822|FBtr0079574(+)	7	31	12	55	43	53	18	15	35	65	49	43	48	27	87	32	2	3	0	34	3	0
2L	8334356	roo_LTR	downstream	negative	9	18	.(.)	7	30	11	40	58	31	22	49	60	51	25	55	64	11	41	42	0	17	0	9	10	2
2L	8334364	roo_LTR	upstream	negative	10	26	.(.)	7	30	11	40	58	31	23	47	59	50	25	55	65	12	41	43	0	17	0	9	10	2
2L	8627796	F-element	downstream	negative	17	164	intron|FBgn0011259|FBtr0329930(+);intron|FBgn0011259|FBtr0329932(+);intron|FBgn0011259|FBtr0303877(+);intron|FBgn0011259|FBtr0079691(+);intron|FBgn0011259|FBtr0303878(+);intron|FBgn0011259|FBtr0303879(+);intron|FBgn0011259|FBtr0329931(+)	9	44	46	39	61	80	30	88	105	67	63	68	43	64	31	22	0	16	0	3	52	4
2L	8627810	F-element	upstream	negative	8	12	intron|FBgn0011259|FBtr0329930(+);intron|FBgn0011259|FBtr0329932(+);intron|FBgn0011259|FBtr0303877(+);intron|FBgn0011259|FBtr0079691(+);intron|FBgn0011259|FBtr0303878(+);intron|FBgn0011259|FBtr0303879(+);intron|FBgn0011259|FBtr0329931(+)	6	46	52	41	66	80	32	92	108	69	62	69	43	68	32	23	0	17	0	3	53	4
2L	8655064	roo_LTR	downstream	negative	12	59	intron|FBgn0011259|FBtr0329930(+);intron|FBgn0011259|FBtr0329932(+);intron|FBgn0011259|FBtr0303877(+);intron|FBgn0011259|FBtr0303879(+);intron|FBgn0011259|FBtr0303878(+);intron|FBgn0011259|FBtr0329931(+);intron|FBgn0011259|FBtr0079691(+)	7	56	57	70	76	91	65	86	86	81	51	78	78	57	42	42	1	29	0	11	115	3
2L	8655068	roo_LTR	upstream	negative	13	59	intron|FBgn0011259|FBtr0329930(+);intron|FBgn0011259|FBtr0329932(+);intron|FBgn0011259|FBtr0303877(+);intron|FBgn0011259|FBtr0303879(+);intron|FBgn0011259|FBtr0303878(+);intron|FBgn0011259|FBtr0329931(+);intron|FBgn0011259|FBtr0079691(+)	7	56	58	70	74	91	64	86	87	82	51	78	78	56	42	42	2	29	0	11	113	3
2L	8705129	HB	downstream	positive	4	10	ncRNA|FBgn0266327|FBtr0344058(+);intron|FBgn0004914|FBtr0336633(-);intron|FBgn0004914|FBtr0079747(-)	4	53	53	59	75	101	57	89	79	93	58	62	115	46	67	27	0	17	0	20	47	4
2L	8705137	HB	upstream	positive	7	10	ncRNA|FBgn0266327|FBtr0344058(+);intron|FBgn0004914|FBtr0336633(-);intron|FBgn0004914|FBtr0079747(-)	5	54	54	59	75	101	57	90	83	94	58	62	114	46	68	27	0	18	0	20	47	4
2L	8776841	G4	upstream	positive	11	18	.(.)	8	50	53	68	58	90	33	91	79	102	64	4	126	52	73	32	0	6	0	28	33	6
2L	8841300	flea_LTR	downstream	negative	8	13	.(.)	7	75	60	77	103	70	70	114	359	57	67	78	101	51	85	38	1	36	1	43	85	9
2L	8841309	flea_LTR	upstream	negative	15	53	.(.)	9	74	58	76	100	68	71	117	358	56	68	74	100	53	78	37	1	35	1	39	83	9
2L	8911009	opus_LTR	upstream	positive	2	2	intron|FBgn0085427|FBtr0303894(+);intron|FBgn0085427|FBtr0340260(+);intron|FBgn0085427|FBtr0112649(+);intron|FBgn0085427|FBtr0303891(+);intron|FBgn0085427|FBtr0340259(+);intron|FBgn0085427|FBtr0303892(+);intron|FBgn0085427|FBtr0112648(+);intron|FBgn0085427|FBtr0303893(+);intron|FBgn0085427|FBtr0303890(+);intron|FBgn0085427|FBtr0303889(+)	2	43	57	21	92	25	44	85	77	38	14	80	60	48	106	39	2	23	0	12	34	10
2L	8911282	opus_LTR	downstream	negative	14	73	intron|FBgn0085427|FBtr0303894(+);intron|FBgn0085427|FBtr0340260(+);intron|FBgn0085427|FBtr0112649(+);intron|FBgn0085427|FBtr0303891(+);intron|FBgn0085427|FBtr0340259(+);intron|FBgn0085427|FBtr0303892(+);intron|FBgn0085427|FBtr0112648(+);intron|FBgn0085427|FBtr0303893(+);intron|FBgn0085427|FBtr0303890(+);intron|FBgn0085427|FBtr0303889(+)	10	46	63	20	88	35	50	92	87	42	17	84	59	43	118	46	2	23	0	12	33	9
2L	8911295	opus_LTR	upstream	negative	15	101	intron|FBgn0085427|FBtr0303894(+);intron|FBgn0085427|FBtr0340260(+);intron|FBgn0085427|FBtr0112649(+);intron|FBgn0085427|FBtr0303891(+);intron|FBgn0085427|FBtr0340259(+);intron|FBgn0085427|FBtr0303892(+);intron|FBgn0085427|FBtr0112648(+);intron|FBgn0085427|FBtr0303893(+);intron|FBgn0085427|FBtr0303890(+);intron|FBgn0085427|FBtr0303889(+)	9	46	60	19	90	33	51	92	86	43	17	84	61	43	114	45	2	23	0	11	33	9
2L	8912997	opus	upstream	positive	2	2	intron|FBgn0085427|FBtr0303894(+);intron|FBgn0085427|FBtr0340260(+);intron|FBgn0085427|FBtr0112649(+);intron|FBgn0085427|FBtr0303891(+);intron|FBgn0085427|FBtr0340259(+);intron|FBgn0085427|FBtr0303892(+);intron|FBgn0085427|FBtr0112648(+);intron|FBgn0085427|FBtr0303893(+);intron|FBgn0085427|FBtr0303890(+);intron|FBgn0085427|FBtr0303889(+)	2	65	62	88	73	121	60	96	75	65	95	81	134	44	129	41	2	27	0	30	66	11
2L	8922858	opus	upstream	negative	2	2	intron|FBgn0085427|FBtr0112648(+);intron|FBgn0085427|FBtr0112649(+);intron|FBgn0085427|FBtr0303891(+);intron|FBgn0085427|FBtr0340259(+);intron|FBgn0085427|FBtr0303892(+);intron|FBgn0085427|FBtr0303890(+);intron|FBgn0085427|FBtr0340260(+);intron|FBgn0085427|FBtr0303893(+);intron|FBgn0085427|FBtr0303894(+);intron|FBgn0085427|FBtr0303889(+)	1	59	62	83	83	104	32	105	75	65	92	98	65	39	120	44	1	19	0	21	66	1
2L	8959954	Ivk	downstream	positive	10	36	3UTR|FBgn0032080|FBtr0332188(-)	6	48	73	17	80	89	45	87	62	69	87	75	31	41	80	21	3	12	0	19	66	0
2L	8959959	Ivk	upstream	positive	13	68	3UTR|FBgn0032080|FBtr0332188(-)	7	48	71	17	80	89	45	86	61	69	88	74	31	41	80	21	3	12	0	18	66	0
2L	9211807	roo	downstream	positive	2	2	intron|FBgn0041092|FBtr0304974(+);intron|FBgn0041092|FBtr0333405(+);intron|FBgn0041092|FBtr0303873(+);intron|FBgn0041092|FBtr0303870(+);intron|FBgn0041092|FBtr0303872(+);intron|FBgn0041092|FBtr0303871(+)	2	66	69	69	136	64	128	137	65	130	84	48	68	67	72	73	10	4	0	44	49	2
2L	9211832	roo	downstream	positive	2	2	intron|FBgn0041092|FBtr0304974(+);intron|FBgn0041092|FBtr0333405(+);intron|FBgn0041092|FBtr0303873(+);intron|FBgn0041092|FBtr0303870(+);intron|FBgn0041092|FBtr0303872(+);intron|FBgn0041092|FBtr0303871(+)	2	64	70	64	137	61	124	124	61	122	84	49	74	62	72	77	10	5	0	42	49	2
2L	9212280	roo	downstream	positive	2	2	intron|FBgn0041092|FBtr0304974(+);intron|FBgn0041092|FBtr0333405(+);intron|FBgn0041092|FBtr0303873(+);intron|FBgn0041092|FBtr0303870(+);intron|FBgn0041092|FBtr0303872(+);intron|FBgn0041092|FBtr0303871(+)	2	67	64	70	125	68	128	133	68	139	82	50	74	72	81	65	10	5	0	47	49	2
2L	9213013	roo	downstream	positive	3	5	intron|FBgn0041092|FBtr0304974(+);intron|FBgn0041092|FBtr0333405(+);intron|FBgn0041092|FBtr0303873(+);intron|FBgn0041092|FBtr0303870(+);intron|FBgn0041092|FBtr0303872(+);intron|FBgn0041092|FBtr0303871(+)	3	70	78	79	138	91	136	125	74	136	83	45	77	80	80	70	10	3	0	45	49	9
2L	9214009	roo	upstream	positive	2	2	intron|FBgn0041092|FBtr0304974(+);intron|FBgn0041092|FBtr0333405(+);intron|FBgn0041092|FBtr0303873(+);intron|FBgn0041092|FBtr0303870(+);intron|FBgn0041092|FBtr0303872(+);intron|FBgn0041092|FBtr0303871(+)	2	67	75	77	136	74	133	133	65	140	83	54	83	64	73	38	10	3	0	48	49	6
2L	9215044	roo_LTR	downstream	negative	15	30	intron|FBgn0041092|FBtr0304974(+);intron|FBgn0041092|FBtr0333405(+);intron|FBgn0041092|FBtr0303873(+);intron|FBgn0041092|FBtr0303870(+);intron|FBgn0041092|FBtr0303872(+);intron|FBgn0041092|FBtr0303871(+)	9	57	61	55	122	59	111	107	61	112	68	54	62	65	71	36	11	3	0	36	47	4
2L	9215052	roo_LTR	upstream	negative	16	87	intron|FBgn0041092|FBtr0304974(+);intron|FBgn0041092|FBtr0333405(+);intron|FBgn0041092|FBtr0303873(+);intron|FBgn0041092|FBtr0303870(+);intron|FBgn0041092|FBtr0303872(+);intron|FBgn0041092|FBtr0303871(+)	10	57	60	56	122	60	108	106	61	112	68	53	63	64	71	36	11	3	0	37	47	4
2L	9223603	I-element	downstream	positive	2	2	intron|FBgn0041092|FBtr0304974(+);intron|FBgn0041092|FBtr0333405(+);intron|FBgn0041092|FBtr0303873(+);intron|FBgn0041092|FBtr0303870(+);intron|FBgn0041092|FBtr0303872(+);intron|FBgn0041092|FBtr0303871(+)	2	51	59	52	127	59	21	117	61	122	63	54	64	57	17	40	11	3	0	35	47	7
2L	9225555	I-element	downstream	positive	3	3	intron|FBgn0041092|FBtr0304974(+);intron|FBgn0041092|FBtr0333405(+);intron|FBgn0041092|FBtr0303873(+);intron|FBgn0041092|FBtr0303870(+);intron|FBgn0041092|FBtr0303872(+);intron|FBgn0041092|FBtr0303871(+)	3	44	8	58	112	54	18	114	69	123	53	48	49	28	4	37	15	3	0	39	46	4
2L	9225787	I-element	downstream	negative	15	92	intron|FBgn0041092|FBtr0304974(+);intron|FBgn0041092|FBtr0333405(+);intron|FBgn0041092|FBtr0303873(+);intron|FBgn0041092|FBtr0303870(+);intron|FBgn0041092|FBtr0303872(+);intron|FBgn0041092|FBtr0303871(+)	9	54	25	72	123	64	29	126	89	131	68	65	64	32	7	46	15	3	0	43	47	24
2L	9225802	I-element	upstream	negative	14	122	intron|FBgn0041092|FBtr0304974(+);intron|FBgn0041092|FBtr0333405(+);intron|FBgn0041092|FBtr0303873(+);intron|FBgn0041092|FBtr0303870(+);intron|FBgn0041092|FBtr0303872(+);intron|FBgn0041092|FBtr0303871(+)	9	56	29	70	125	65	34	135	93	135	73	71	63	33	5	50	15	3	0	42	47	25
2L	9226221	I-element	upstream	positive	2	3	intron|FBgn0041092|FBtr0304974(+);intron|FBgn0041092|FBtr0333405(+);intron|FBgn0041092|FBtr0303873(+);intron|FBgn0041092|FBtr0303870(+);intron|FBgn0041092|FBtr0303872(+);intron|FBgn0041092|FBtr0303871(+)	2	54	18	86	112	77	34	122	84	141	69	65	68	32	9	49	15	3	0	38	48	20
2L	9227108	I-element	upstream	positive	2	3	intron|FBgn0041092|FBtr0304974(+);intron|FBgn0041092|FBtr0333405(+);intron|FBgn0041092|FBtr0303873(+);intron|FBgn0041092|FBtr0303870(+);intron|FBgn0041092|FBtr0303872(+);intron|FBgn0041092|FBtr0303871(+)	2	53	18	70	112	58	49	127	77	133	56	70	74	35	5	61	15	4	0	39	47	10
2L	9234704	I-element	downstream	positive	2	2	intron|FBgn0041092|FBtr0304974(+);intron|FBgn0041092|FBtr0303873(+);intron|FBgn0041092|FBtr0333405(+);intron|FBgn0041092|FBtr0303872(+);intron|FBgn0041092|FBtr0303871(+);intron|FBgn0041092|FBtr0303870(+)	1	48	18	73	101	47	35	114	74	120	53	58	57	33	13	43	19	5	0	38	48	15
2L	9285283	jockey	downstream	negative	2	2	intron|FBgn0267252|FBtr0336620(+);intron|FBgn0267252|FBtr0330019(+);intron|FBgn0267252|FBtr0346282(+);intron|FBgn0267252|FBtr0079795(+);intron|FBgn0267252|FBtr0079796(+);intron|FBgn0267252|FBtr0079797(+);intron|FBgn0267252|FBtr0303895(+);intron|FBgn0267252|FBtr0309247(+)	2	54	40	92	85	75	76	107	95	117	60	51	35	44	26	53	42	6	0	39	34	6
2L	9287075	jockey	downstream	positive	15	73	intron|FBgn0267252|FBtr0336620(+);intron|FBgn0267252|FBtr0330019(+);intron|FBgn0267252|FBtr0346282(+);intron|FBgn0267252|FBtr0079795(+);intron|FBgn0267252|FBtr0079796(+);intron|FBgn0267252|FBtr0079797(+);intron|FBgn0267252|FBtr0303895(+);intron|FBgn0267252|FBtr0309247(+)	9	56	33	91	99	69	83	110	92	129	64	51	35	55	25	54	44	6	0	46	38	5
2L	9287086	jockey	upstream	positive	16	161	intron|FBgn0267252|FBtr0336620(+);intron|FBgn0267252|FBtr0330019(+);intron|FBgn0267252|FBtr0346282(+);intron|FBgn0267252|FBtr0079795(+);intron|FBgn0267252|FBtr0079796(+);intron|FBgn0267252|FBtr0079797(+);intron|FBgn0267252|FBtr0303895(+);intron|FBgn0267252|FBtr0309247(+)	10	55	32	93	77	69	83	110	92	128	62	51	35	53	23	52	44	5	0	46	36	5
2L	9299042	roo_LTR	downstream	negative	2	5	3UTR|FBgn0267252|FBtr0079797(+)	1	49	39	97	17	66	95	110	78	103	61	73	34	29	47	46	46	9	0	4	18	7
2L	9299051	roo_LTR	upstream	negative	2	17	3UTR|FBgn0267252|FBtr0079797(+)	1	49	38	97	17	65	94	110	78	102	63	74	34	29	46	47	46	10	0	4	19	7
2L	9383603	copia_LTR	upstream	positive	15	59	intron|FBgn0085395|FBtr0332598(-);intron|FBgn0085395|FBtr0308029(-)	8	38	47	42	49	17	51	31	99	34	14	16	31	80	60	46	87	0	0	40	9	6
2L	9383648	copia_LTR	downstream	positive	14	118	intron|FBgn0085395|FBtr0332598(-);intron|FBgn0085395|FBtr0308029(-)	8	40	52	47	50	21	50	38	113	40	16	18	31	84	56	47	87	0	0	40	9	7
2L	9384026	copia	downstream	negative	3	4	intron|FBgn0085395|FBtr0332598(-);intron|FBgn0085395|FBtr0308029(-)	3	45	54	47	54	20	58	45	133	46	22	42	35	85	57	50	88	1	0	40	9	10
2L	9387161	copia	upstream	negative	2	2	intron|FBgn0085395|FBtr0332598(-);intron|FBgn0085395|FBtr0308029(-)	1	45	53	53	57	29	62	42	107	50	25	41	38	84	59	52	89	0	0	40	10	11
2L	9467039	roo_LTR	downstream	negative	9	14	.(.)	7	51	79	110	20	44	67	91	97	61	47	49	52	51	44	28	122	0	0	41	12	1
2L	9467043	roo_LTR	upstream	negative	11	39	.(.)	7	51	78	110	20	44	67	90	98	62	47	49	52	51	44	28	124	0	0	41	11	1
2L	9487241	jockey	downstream	positive	3	4	.(.)	3	52	83	123	28	27	61	103	111	54	15	55	44	71	27	12	174	0	0	37	10	0
2L	9487252	jockey	upstream	positive	15	52	.(.)	9	51	80	122	26	26	59	105	109	54	14	50	45	70	25	11	172	0	0	36	10	0
2L	9547459	jockey	upstream	positive	10	57	.(.)	6	29	7	61	33	37	34	56	88	27	22	31	54	32	19	15	20	3	0	20	10	12
2L	9602990	I-element	upstream	negative	2	2	.(.)	2	51	101	76	54	61	11	23	152	47	83	55	98	52	41	36	44	19	0	44	18	13
2L	9605859	I-element	downstream	negative	2	2	.(.)	2	48	90	75	47	56	9	22	152	48	74	55	91	53	39	30	25	19	0	51	19	14
2L	9606131	I-element	upstream	negative	2	2	.(.)	2	55	97	86	53	65	12	32	165	57	77	63	110	60	39	32	44	18	0	54	19	14
2L	9606410	I-element	downstream	positive	15	157	.(.)	9	56	100	87	62	65	15	31	158	62	80	61	113	63	41	37	34	18	0	53	23	16
2L	9606419	I-element	upstream	positive	16	164	.(.)	10	56	100	88	63	63	15	30	159	59	79	61	111	62	41	37	32	18	0	53	23	16
2L	9629419	mdg1_LTR	downstream	positive	17	82	.(.)	10	57	91	85	63	69	37	30	181	56	78	69	108	60	45	37	13	28	0	51	22	18
2L	9629422	mdg1_LTR	upstream	positive	15	63	.(.)	9	57	92	85	62	70	37	29	183	55	78	69	108	60	45	37	13	28	0	51	22	18
2L	9665078	3S18_LTR	downstream	positive	7	9	intron|FBgn0267927|FBtr0347488(-);ncRNA|FBgn0267927|FBtr0347488(-)	6	48	77	46	54	71	49	36	42	50	72	66	137	45	44	45	13	27	0	53	25	16
2L	9665081	3S18_LTR	upstream	positive	9	19	intron|FBgn0267927|FBtr0347488(-);ncRNA|FBgn0267927|FBtr0347488(-)	6	48	77	46	54	71	49	36	43	50	72	66	137	45	44	45	13	27	0	53	25	16
2L	9666777	jockey	downstream	negative	9	41	ncRNA|FBgn0267927|FBtr0347488(-);intron|FBgn0267927|FBtr0347488(-)	7	57	84	53	55	71	49	38	199	54	77	60	136	44	42	45	13	27	0	53	25	16
2L	9666786	jockey	upstream	negative	12	60	ncRNA|FBgn0267927|FBtr0347488(-);intron|FBgn0267927|FBtr0347488(-)	7	57	82	55	55	70	48	38	199	54	75	60	138	44	42	45	13	27	0	53	25	16
2L	9843447	hobo	downstream	positive	15	62	intron|FBgn0032151|FBtr0079913(-);intron|FBgn0032151|FBtr0079916(-);intron|FBgn0032151|FBtr0079912(-);intron|FBgn0032151|FBtr0331284(-);intron|FBgn0032151|FBtr0079915(-);intron|FBgn0032151|FBtr0079914(-);intron|FBgn0032151|FBtr0303898(-)	9	83	71	107	55	69	37	108	221	60	70	60	343	85	55	150	0	34	0	89	49	1
2L	9843454	hobo	upstream	positive	16	93	intron|FBgn0032151|FBtr0079913(-);intron|FBgn0032151|FBtr0079916(-);intron|FBgn0032151|FBtr0079912(-);intron|FBgn0032151|FBtr0331284(-);intron|FBgn0032151|FBtr0079915(-);intron|FBgn0032151|FBtr0079914(-);intron|FBgn0032151|FBtr0303898(-)	9	84	71	107	57	69	38	109	220	65	71	59	346	82	58	149	0	37	0	89	48	1
2L	9844000	hobo	downstream	negative	2	2	intron|FBgn0032151|FBtr0079913(-);intron|FBgn0032151|FBtr0079916(-);intron|FBgn0032151|FBtr0079912(-);intron|FBgn0032151|FBtr0331284(-);intron|FBgn0032151|FBtr0079915(-);intron|FBgn0032151|FBtr0079914(-);intron|FBgn0032151|FBtr0303898(-)	2	88	81	90	63	67	40	112	228	70	83	73	353	94	67	151	0	51	0	93	47	2
2L	9871811	jockey	downstream	negative	15	103	intron|FBgn0032151|FBtr0079915(-);intron|FBgn0032151|FBtr0303898(-);intron|FBgn0032151|FBtr0331284(-);intron|FBgn0032151|FBtr0079913(-);intron|FBgn0032151|FBtr0079914(-);intron|FBgn0032151|FBtr0079912(-);intron|FBgn0032151|FBtr0079916(-)	9	67	59	45	56	79	54	19	201	78	71	72	270	26	24	133	0	23	0	97	16	8
2L	9871823	jockey	upstream	negative	6	9	intron|FBgn0032151|FBtr0079915(-);intron|FBgn0032151|FBtr0303898(-);intron|FBgn0032151|FBtr0331284(-);intron|FBgn0032151|FBtr0079913(-);intron|FBgn0032151|FBtr0079914(-);intron|FBgn0032151|FBtr0079912(-);intron|FBgn0032151|FBtr0079916(-)	5	66	61	40	51	80	54	20	194	76	69	74	265	25	23	137	0	24	0	96	16	8
2L	9874299	jockey	upstream	positive	2	2	intron|FBgn0032151|FBtr0079915(-);intron|FBgn0032151|FBtr0303898(-);intron|FBgn0032151|FBtr0331284(-);intron|FBgn0032151|FBtr0079913(-);intron|FBgn0032151|FBtr0079914(-);intron|FBgn0032151|FBtr0079912(-);intron|FBgn0032151|FBtr0079916(-)	2	65	58	46	50	78	57	26	181	81	92	70	253	18	25	132	0	18	0	90	16	7
2L	9930891	blood_LTR	downstream	positive	11	24	CDS|FBgn0259713|FBtr0331634(+)	7	48	38	20	44	67	26	100	143	56	37	9	147	72	27	85	0	4	0	69	12	7
2L	9930895	blood_LTR	upstream	positive	8	18	CDS|FBgn0259713|FBtr0331634(+)	6	48	38	19	43	68	26	100	143	56	36	9	147	72	27	85	0	4	0	68	12	7
2L	9932397	blood	downstream	negative	2	2	3UTR|FBgn0051876|FBtr0079897(-)	2	48	39	24	47	63	26	98	143	58	38	12	147	70	26	84	0	4	0	67	12	7
2L	10055906	Max-element_LTR	downstream	negative	14	79	3UTR|FBgn0053302|FBtr0079936(+)	7	30	10	48	32	35	47	73	115	44	3	23	54	24	3	51	0	3	0	31	1	2
2L	10055911	Max-element_LTR	upstream	negative	4	7	3UTR|FBgn0053302|FBtr0079936(+)	4	30	10	50	32	35	48	76	115	44	3	24	54	24	3	51	0	3	0	30	1	2
2L	10082161	roo_LTR	downstream	positive	14	79	intron|FBgn0265002|FBtr0335510(-);intron|FBgn0265002|FBtr0335509(-)	10	27	10	49	20	50	38	72	135	12	2	19	50	26	12	21	1	0	0	18	0	8
2L	10082166	roo_LTR	upstream	positive	12	30	intron|FBgn0265002|FBtr0335510(-);intron|FBgn0265002|FBtr0335509(-)	8	27	10	51	20	50	38	72	136	12	2	19	50	27	14	16	1	0	0	18	0	8
2L	10102284	F-element	downstream	negative	2	2	intron|FBgn0083945|FBtr0300423(+);intron|FBgn0265002|FBtr0335510(-);intron|FBgn0265002|FBtr0335509(-)	1	43	19	56	42	36	64	63	258	55	20	43	55	21	28	44	1	5	0	35	0	16
2L	10103892	F-element	downstream	negative	2	3	CDS|FBgn0083945|FBtr0300423(+);intron|FBgn0265002|FBtr0335510(-);intron|FBgn0265002|FBtr0335509(-)	2	36	16	50	28	35	54	60	224	52	19	36	47	14	17	38	1	1	0	26	0	10
2L	10104128	F-element	downstream	negative	4	4	intron|FBgn0083945|FBtr0300423(+);intron|FBgn0265002|FBtr0335510(-);intron|FBgn0265002|FBtr0335509(-)	3	41	15	55	31	45	61	58	271	51	19	37	44	20	14	45	1	4	0	34	1	15
2L	10104241	F-element	downstream	positive	2	2	intron|FBgn0083945|FBtr0300423(+);intron|FBgn0265002|FBtr0335510(-);intron|FBgn0265002|FBtr0335509(-)	2	44	17	53	31	49	56	65	348	49	15	39	53	18	13	32	1	3	0	35	1	9
2L	10104253	F-element	upstream	positive	18	152	intron|FBgn0083945|FBtr0300423(+);intron|FBgn0265002|FBtr0335510(-);intron|FBgn0265002|FBtr0335509(-)	10	44	16	53	32	47	56	59	349	47	15	37	49	16	15	33	1	3	0	32	0	10
2L	10104494	F-element	downstream	negative	2	2	intron|FBgn0083945|FBtr0300423(+);intron|FBgn0265002|FBtr0335510(-);intron|FBgn0265002|FBtr0335509(-)	2	49	20	57	33	39	58	60	437	51	16	32	53	13	20	36	1	1	0	35	2	12
2L	10106945	F-element	upstream	negative	2	2	intron|FBgn0083945|FBtr0300423(+);intron|FBgn0265002|FBtr0335510(-);intron|FBgn0265002|FBtr0335509(-)	2	63	15	58	35	44	51	58	693	50	21	49	50	17	26	36	1	6	0	45	0	11
2L	10107002	F-element	downstream	negative	2	2	intron|FBgn0083945|FBtr0300423(+);intron|FBgn0265002|FBtr0335510(-);intron|FBgn0265002|FBtr0335509(-)	1	66	16	57	33	45	48	65	707	51	26	44	57	27	29	35	1	4	0	55	2	15
2L	10112599	Burdock	upstream	negative	2	2	intron|FBgn0083945|FBtr0300423(+);intron|FBgn0265002|FBtr0335510(-);intron|FBgn0265002|FBtr0335509(-)	2	58	6	50	41	47	61	64	523	47	35	18	41	20	21	53	1	7	0	92	3	27
2L	10112746	McClintock	upstream	negative	2	2	intron|FBgn0083945|FBtr0300423(+);intron|FBgn0265002|FBtr0335510(-);intron|FBgn0265002|FBtr0335509(-)	2	60	8	53	32	47	57	69	572	44	27	26	49	14	21	45	1	5	0	96	5	25
2L	10113167	McClintock_LTR	downstream	positive	17	85	intron|FBgn0083945|FBtr0300423(+);intron|FBgn0265002|FBtr0335510(-);intron|FBgn0265002|FBtr0335509(-)	10	61	8	51	29	46	58	60	628	42	25	17	55	14	12	25	1	6	0	100	5	31
2L	10113177	McClintock_LTR	upstream	positive	17	118	intron|FBgn0083945|FBtr0300423(+);intron|FBgn0265002|FBtr0335510(-);intron|FBgn0265002|FBtr0335509(-)	10	61	8	53	29	46	57	61	628	40	27	18	55	16	13	24	1	6	0	97	3	31
2L	10118444	hobo	upstream	negative	6	43	intron|FBgn0083945|FBtr0300423(+);intron|FBgn0265002|FBtr0335510(-);intron|FBgn0265002|FBtr0335509(-)	5	35	4	37	31	31	55	48	283	37	22	6	32	12	5	12	1	6	0	57	4	15
2L	10118566	hobo	downstream	negative	8	42	intron|FBgn0083945|FBtr0300423(+);intron|FBgn0265002|FBtr0335510(-);intron|FBgn0265002|FBtr0335509(-)	6	35	6	39	21	34	54	50	296	35	22	7	30	10	3	18	1	6	0	57	2	16
2L	10138218	Rt1b	upstream	negative	2	2	intron|FBgn0265002|FBtr0335510(-);intron|FBgn0265002|FBtr0335509(-)	2	22	5	36	18	28	36	31	144	29	24	14	17	19	2	3	1	4	0	16	3	14
2L	10143402	Rt1b	downstream	negative	9	18	intron|FBgn0265002|FBtr0335510(-);intron|FBgn0265002|FBtr0335509(-)	9	23	3	36	19	28	35	28	144	28	25	14	16	20	2	2	1	4	0	45	2	3
2L	10336386	blood	downstream	negative	13	33	CDS|FBgn0032223|FBtr0079993(+);CDS|FBgn0032223|FBtr0333097(+);CDS|FBgn0032223|FBtr0333098(+)	8	18	21	18	19	22	34	16	82	29	14	42	12	26	9	11	2	5	0	3	1	2
2L	10338461	blood_LTR	upstream	positive	11	30	3UTR|FBgn0032223|FBtr0333098(+)	8	19	30	20	18	38	32	28	46	23	20	42	10	26	6	12	2	5	0	3	11	3
2L	10606227	Ivk	upstream	positive	2	2	intron|FBgn0051721|FBtr0080096(+);intron|FBgn0051721|FBtr0304114(+)	2	64	67	87	50	88	32	76	161	95	74	85	23	177	13	13	15	17	0	27	159	15
2L	10606304	Ivk	downstream	positive	2	2	intron|FBgn0051721|FBtr0080096(+);intron|FBgn0051721|FBtr0304114(+)	2	64	59	87	36	87	39	70	175	106	66	109	20	161	16	13	13	17	0	27	161	16
2L	10607269	Ivk	upstream	positive	4	4	intron|FBgn0051721|FBtr0080096(+);intron|FBgn0051721|FBtr0304114(+)	3	55	49	83	41	79	38	61	149	92	42	83	16	134	14	8	14	18	0	23	151	14
2L	10607631	Ivk	downstream	positive	2	2	intron|FBgn0051721|FBtr0080096(+);intron|FBgn0051721|FBtr0304114(+)	2	57	60	77	53	75	34	69	151	86	47	77	19	145	14	11	14	10	0	26	158	18
2L	10609275	Ivk	upstream	positive	2	2	intron|FBgn0051721|FBtr0080096(+);intron|FBgn0051721|FBtr0304114(+)	2	44	42	67	27	63	26	58	112	74	24	58	17	96	14	8	13	13	0	17	134	12
2L	10609486	Ivk	downstream	negative	18	466	intron|FBgn0051721|FBtr0080096(+);intron|FBgn0051721|FBtr0304114(+)	10	51	42	72	31	71	27	66	145	77	42	71	18	123	20	5	13	17	0	21	152	11
2L	10609496	Ivk	upstream	negative	18	179	intron|FBgn0051721|FBtr0080096(+);intron|FBgn0051721|FBtr0304114(+)	10	54	45	75	35	73	31	69	151	75	47	71	19	132	22	5	13	17	0	19	165	12
2L	10609546	Ivk	downstream	positive	2	3	intron|FBgn0051721|FBtr0080096(+);intron|FBgn0051721|FBtr0304114(+)	2	65	62	92	40	85	31	77	189	86	62	87	22	164	21	13	13	20	0	26	199	15
2L	10609574	Ivk	downstream	positive	2	2	intron|FBgn0051721|FBtr0080096(+);intron|FBgn0051721|FBtr0304114(+)	2	66	62	91	40	87	32	78	199	87	61	84	21	168	19	12	13	20	0	26	203	13
2L	10609860	Ivk	downstream	positive	3	4	intron|FBgn0051721|FBtr0080096(+);intron|FBgn0051721|FBtr0304114(+)	3	66	53	90	54	85	40	69	135	89	60	110	21	167	12	19	13	25	0	45	216	10
2L	10609990	Ivk	downstream	positive	2	2	intron|FBgn0051721|FBtr0080096(+);intron|FBgn0051721|FBtr0304114(+)	2	70	63	90	39	90	42	77	151	97	67	114	20	166	14	24	13	30	0	55	220	19
2L	10610161	Ivk	upstream	negative	2	2	intron|FBgn0051721|FBtr0080096(+);intron|FBgn0051721|FBtr0304114(+)	2	73	73	96	40	80	40	86	143	104	74	129	26	184	14	27	13	23	0	47	238	14
2L	10614097	Ivk	downstream	positive	2	2	intron|FBgn0051721|FBtr0080096(+);intron|FBgn0051721|FBtr0304114(+)	2	74	83	94	55	75	38	79	163	106	78	126	25	211	17	23	13	27	0	51	198	12
2L	10663486	I-element	downstream	negative	2	2	intron|FBgn0051871|FBtr0080104(+)	2	43	62	41	57	63	57	70	64	63	50	57	22	17	9	37	30	25	0	51	86	7
2L	10669392	I-element	downstream	negative	2	2	intron|FBgn0051871|FBtr0080104(+)	2	44	76	16	56	79	51	77	34	70	6	57	3	19	30	42	15	20	0	53	164	8
2L	10669446	I-element	downstream	negative	2	2	intron|FBgn0051871|FBtr0080104(+)	2	45	82	17	57	86	50	77	33	69	8	60	2	20	35	41	12	22	0	48	174	11
2L	10670143	I-element	downstream	negative	5	5	intron|FBgn0051871|FBtr0080104(+)	4	43	82	13	54	78	53	79	34	75	9	54	5	16	29	38	20	14	0	54	148	12
2L	10670483	I-element	downstream	positive	17	134	intron|FBgn0051871|FBtr0080104(+)	10	48	79	21	55	79	61	87	37	83	15	61	11	21	31	45	18	12	0	53	186	12
2L	10670521	I-element	upstream	positive	16	239	CDS|FBgn0051871|FBtr0080104(+)	10	49	79	26	57	84	61	78	38	87	15	61	12	22	31	46	12	10	0	57	193	11
2L	10672447	I-element	downstream	negative	2	2	.(.)	2	44	83	16	50	85	63	69	36	75	7	65	9	16	37	41	5	12	0	60	140	11
2L	10808974	Max-element_LTR	downstream	negative	14	179	intron|FBgn0011676|FBtr0100489(-);intron|FBgn0011676|FBtr0343888(-);intron|FBgn0011676|FBtr0080188(-)	9	51	89	86	64	77	58	116	42	24	7	50	40	49	37	44	1	32	0	50	157	5
2L	10808985	Max-element_LTR	upstream	negative	9	59	intron|FBgn0011676|FBtr0100489(-);intron|FBgn0011676|FBtr0343888(-);intron|FBgn0011676|FBtr0080188(-)	5	52	92	84	63	77	56	117	43	24	6	51	40	50	37	44	1	32	0	49	177	5
2L	10809378	Max-element	upstream	positive	2	2	intron|FBgn0011676|FBtr0100489(-);intron|FBgn0011676|FBtr0343888(-);intron|FBgn0011676|FBtr0080188(-)	2	52	93	86	61	78	47	117	43	26	5	48	43	48	36	41	1	32	0	45	175	6
2L	10995992	pogo	downstream	negative	9	16	3UTR|FBgn0026147|FBtr0304951(+);3UTR|FBgn0026147|FBtr0304952(+);3UTR|FBgn0026147|FBtr0304950(+);intron|FBgn0026147|FBtr0300401(+);intron|FBgn0026147|FBtr0300404(+);intron|FBgn0026147|FBtr0300402(+);intron|FBgn0026147|FBtr0300403(+);intron|FBgn0026147|FBtr0300400(+)	6	149	349	375	158	363	210	8	203	202	9	104	190	81	188	152	15	108	0	157	80	34
2L	10995996	pogo	upstream	negative	8	14	3UTR|FBgn0026147|FBtr0304951(+);3UTR|FBgn0026147|FBtr0304952(+);3UTR|FBgn0026147|FBtr0304950(+);intron|FBgn0026147|FBtr0300401(+);intron|FBgn0026147|FBtr0300404(+);intron|FBgn0026147|FBtr0300402(+);intron|FBgn0026147|FBtr0300403(+);intron|FBgn0026147|FBtr0300400(+)	6	149	348	374	158	363	210	9	202	202	10	105	190	81	188	152	15	108	0	157	80	34
2L	11040825	F-element	downstream	negative	16	93	intron|FBgn0032330|FBtr0343624(-);intron|FBgn0032330|FBtr0080161(-);intron|FBgn0032330|FBtr0331197(-);intron|FBgn0032330|FBtr0347160(-)	9	162	353	370	165	407	197	442	15	17	19	137	224	92	202	148	15	123	0	186	80	41
2L	11040835	F-element	upstream	negative	4	5	intron|FBgn0032330|FBtr0343624(-);intron|FBgn0032330|FBtr0080161(-);intron|FBgn0032330|FBtr0331197(-);intron|FBgn0032330|FBtr0347160(-)	2	163	354	371	170	409	198	443	16	17	20	141	226	93	203	149	15	127	0	186	80	41
2L	11138733	Doc	upstream	positive	13	57	.(.)	8	97	385	264	9	356	10	51	29	34	20	107	106	13	198	121	21	2	0	168	15	34
2L	11151497	opus_LTR	downstream	negative	11	18	.(.)	6	143	334	267	37	350	197	437	192	185	20	32	90	78	201	119	20	55	0	167	38	33
2L	11151503	opus_LTR	upstream	negative	14	25	.(.)	9	143	334	267	37	350	196	437	192	185	20	32	90	78	202	119	20	56	0	167	38	34
2L	11312826	G2	downstream	negative	2	2	.(.)	2	70	38	83	107	83	88	101	252	105	76	94	31	30	96	18	43	24	1	83	22	18
2L	11315293	G2	upstream	positive	18	189	.(.)	10	53	24	58	75	54	62	83	195	82	67	58	19	23	72	14	43	26	1	74	13	14
2L	11525106	hobo	downstream	positive	10	28	CDS|FBgn0028490|FBtr0321293(-);CDS|FBgn0028490|FBtr0345719(-);CDS|FBgn0028490|FBtr0080242(-)	6	25	36	56	26	47	6	11	37	51	45	48	12	8	19	20	6	11	0	9	36	9
2L	11525115	hobo	upstream	positive	11	25	CDS|FBgn0028490|FBtr0321293(-);CDS|FBgn0028490|FBtr0345719(-);CDS|FBgn0028490|FBtr0080242(-)	6	25	36	59	28	49	7	11	38	51	45	48	12	8	19	20	6	11	0	9	36	9
2L	11528392	pogo	downstream	positive	9	24	.(.)	7	28	41	67	27	54	15	20	44	52	51	44	18	8	19	23	6	11	0	9	34	9
2L	11528393	pogo	upstream	positive	12	42	.(.)	7	28	41	67	27	55	15	20	43	53	52	44	18	8	19	23	6	11	0	9	34	9
2L	11540637	Tabor_LTR	upstream	negative	17	73	.(.)	9	45	67	91	54	71	11	14	53	89	67	56	36	43	55	61	13	19	0	42	44	14
2L	11547983	Tabor_LTR	downstream	negative	17	74	.(.)	9	45	68	91	57	72	4	12	50	88	69	57	39	43	61	63	13	20	0	42	44	16
2L	11549528	Tabor	upstream	positive	2	2	ncRNA|FBgn0265687|FBtr0340564(-);intron|FBgn0265687|FBtr0340564(-)	2	48	63	96	55	75	10	27	53	85	69	59	48	46	66	64	13	24	0	42	45	16
2L	11563691	copia_LTR	upstream	negative	14	85	.(.)	8	40	40	56	41	62	11	59	55	74	68	55	32	37	37	59	11	16	0	41	45	11
2L	11568838	copia_LTR	downstream	negative	14	57	.(.)	8	40	38	57	43	63	41	53	52	68	63	51	33	34	30	57	11	16	0	41	45	12
2L	11571168	copia	upstream	negative	2	2	.(.)	2	42	37	58	47	69	43	56	52	78	43	52	37	38	36	62	11	15	0	42	45	11
2L	11610657	hopper	upstream	positive	3	3	3UTR|FBgn0032368|FBtr0340563(-);intron|FBgn0015400|FBtr0080252(+)	3	32	41	42	29	49	25	26	38	19	46	43	14	55	11	36	5	5	0	67	81	6
2L	11614107	hopper	upstream	negative	11	38	intron|FBgn0015400|FBtr0080252(+)	9	22	24	35	17	40	18	15	23	14	38	43	9	43	4	21	5	3	0	40	42	3
2L	11615545	hopper	downstream	negative	10	41	intron|FBgn0015400|FBtr0080252(+)	8	21	25	32	16	41	19	13	24	14	38	43	9	41	3	18	5	4	0	33	46	2
2L	11713561	blood_LTR	upstream	positive	16	76	.(.)	10	26	41	15	45	37	28	27	26	46	48	50	7	22	36	14	11	11	0	17	37	7
2L	11720973	blood_LTR	downstream	positive	16	61	.(.)	10	27	38	20	46	38	30	31	26	45	52	45	8	22	37	14	11	12	0	23	37	6
2L	11736381	hobo	downstream	positive	12	32	.(.)	8	30	37	20	33	43	37	37	38	43	52	57	15	25	35	26	13	14	0	30	43	6
2L	11736388	hobo	upstream	positive	13	49	.(.)	8	30	38	19	34	42	38	32	37	43	53	57	15	25	35	26	13	14	0	30	43	6
2L	11857519	I-element	downstream	positive	3	3	intron|FBgn0264815|FBtr0334135(-);intron|FBgn0264815|FBtr0334136(-);intron|FBgn0264815|FBtr0334138(-);intron|FBgn0264815|FBtr0334142(-);intron|FBgn0264815|FBtr0334141(-);intron|FBgn0264815|FBtr0334140(-);intron|FBgn0264815|FBtr0344148(-);intron|FBgn0264815|FBtr0334139(-)	3	51	53	49	31	46	56	57	58	64	80	63	14	56	107	34	39	11	0	64	132	14
2L	11860340	I-element	downstream	negative	16	91	intron|FBgn0264815|FBtr0334135(-);intron|FBgn0264815|FBtr0334136(-);intron|FBgn0264815|FBtr0334141(-);intron|FBgn0264815|FBtr0334140(-);intron|FBgn0264815|FBtr0344148(-);intron|FBgn0264815|FBtr0334139(-);intron|FBgn0264815|FBtr0334142(-);intron|FBgn0264815|FBtr0334138(-)	10	52	44	45	21	47	58	61	62	73	79	65	14	57	95	30	41	18	0	76	133	11
2L	11860366	I-element	upstream	negative	17	96	intron|FBgn0264815|FBtr0334135(-);intron|FBgn0264815|FBtr0334136(-);intron|FBgn0264815|FBtr0334141(-);intron|FBgn0264815|FBtr0334140(-);intron|FBgn0264815|FBtr0344148(-);intron|FBgn0264815|FBtr0334139(-);intron|FBgn0264815|FBtr0334142(-);intron|FBgn0264815|FBtr0334138(-)	10	55	53	47	26	50	64	67	61	78	75	65	14	58	102	31	45	24	0	82	157	10
2L	11861891	I-element	upstream	positive	2	2	intron|FBgn0264815|FBtr0334135(-);intron|FBgn0264815|FBtr0334136(-);intron|FBgn0264815|FBtr0334141(-);intron|FBgn0264815|FBtr0334140(-);intron|FBgn0264815|FBtr0344148(-);intron|FBgn0264815|FBtr0334139(-);intron|FBgn0264815|FBtr0334142(-);intron|FBgn0264815|FBtr0334138(-)	2	51	56	47	28	56	56	44	62	67	86	61	15	45	94	35	46	15	0	74	127	11
2L	11862158	I-element	upstream	positive	3	3	intron|FBgn0264815|FBtr0334135(-);intron|FBgn0264815|FBtr0334136(-);intron|FBgn0264815|FBtr0334141(-);intron|FBgn0264815|FBtr0334140(-);intron|FBgn0264815|FBtr0344148(-);intron|FBgn0264815|FBtr0334139(-);intron|FBgn0264815|FBtr0334142(-);intron|FBgn0264815|FBtr0334138(-)	3	54	55	47	55	46	47	54	76	72	88	61	4	51	96	30	44	19	0	77	148	11
2L	11863015	I-element	downstream	positive	3	3	intron|FBgn0264815|FBtr0334135(-);intron|FBgn0264815|FBtr0334136(-);intron|FBgn0264815|FBtr0334141(-);intron|FBgn0264815|FBtr0334140(-);intron|FBgn0264815|FBtr0344148(-);intron|FBgn0264815|FBtr0334139(-);intron|FBgn0264815|FBtr0334142(-);intron|FBgn0264815|FBtr0334138(-)	3	54	53	53	49	51	55	48	63	71	85	64	4	47	117	38	42	16	0	67	147	13
2L	11891064	I-element	downstream	negative	2	2	intron|FBgn0264815|FBtr0334135(-);intron|FBgn0264815|FBtr0334136(-);intron|FBgn0264815|FBtr0334141(-);intron|FBgn0264815|FBtr0334140(-);intron|FBgn0264815|FBtr0334139(-)	2	60	58	45	17	38	51	66	355	68	26	12	19	48	121	19	40	4	0	18	193	12
2L	11896960	BS2	upstream	negative	2	5	intron|FBgn0264815|FBtr0334136(-);intron|FBgn0264815|FBtr0334140(-)	2	49	56	39	18	33	40	52	263	23	66	13	20	44	59	26	43	1	0	25	144	8
2L	11897167	BS2	upstream	positive	13	151	intron|FBgn0264815|FBtr0334136(-);intron|FBgn0264815|FBtr0334140(-)	9	33	46	33	16	30	36	42	142	3	48	5	9	32	31	19	43	1	0	16	93	8
2L	11900725	I-element	downstream	negative	3	4	intron|FBgn0264815|FBtr0334136(-);intron|FBgn0264815|FBtr0334140(-)	3	50	50	46	29	37	48	55	194	17	65	10	25	45	94	23	43	0	0	21	180	10
2L	11901300	I-element	downstream	negative	2	2	intron|FBgn0264815|FBtr0334136(-);intron|FBgn0264815|FBtr0334140(-)	2	41	53	38	26	35	38	50	129	13	62	5	20	35	54	19	43	1	0	24	159	8
2L	11901841	I-element	downstream	negative	2	3	intron|FBgn0264815|FBtr0334136(-);intron|FBgn0264815|FBtr0334140(-)	2	56	55	48	36	43	43	70	185	20	67	17	39	59	111	27	43	1	0	24	232	8
2L	11902244	I-element	downstream	negative	3	3	intron|FBgn0264815|FBtr0334136(-);intron|FBgn0264815|FBtr0334140(-)	2	51	66	48	30	40	49	52	170	20	71	9	21	49	102	29	43	0	0	23	191	8
2L	11902734	I-element	downstream	negative	2	2	intron|FBgn0264815|FBtr0334136(-);intron|FBgn0264815|FBtr0334140(-)	2	55	62	50	28	49	48	64	182	11	71	8	22	48	118	26	43	0	0	29	224	10
2L	11902896	I-element	downstream	negative	2	2	intron|FBgn0264815|FBtr0334136(-);intron|FBgn0264815|FBtr0334140(-)	2	56	59	51	29	43	50	65	175	15	82	7	21	48	126	27	43	1	0	25	235	8
2L	11902930	I-element	upstream	negative	2	2	intron|FBgn0264815|FBtr0334136(-);intron|FBgn0264815|FBtr0334140(-)	2	56	56	46	30	43	52	63	179	18	81	9	24	50	120	27	43	1	0	24	240	9
2L	11903318	I-element	downstream	negative	2	2	intron|FBgn0264815|FBtr0334136(-);intron|FBgn0264815|FBtr0334140(-)	2	58	67	58	26	42	62	61	187	19	78	9	30	43	129	42	43	2	0	28	225	9
2L	11903794	I-element	downstream	positive	16	236	intron|FBgn0264815|FBtr0334136(-);intron|FBgn0264815|FBtr0334140(-)	9	64	54	68	34	54	59	80	220	34	98	16	35	48	106	46	43	2	0	22	250	11
2L	11903807	I-element	upstream	positive	17	406	intron|FBgn0264815|FBtr0334136(-);intron|FBgn0264815|FBtr0334140(-)	9	62	55	66	32	55	55	83	208	32	101	15	35	44	95	40	43	2	0	22	238	10
2L	11904277	I-element	upstream	negative	2	2	intron|FBgn0264815|FBtr0334136(-);intron|FBgn0264815|FBtr0334140(-)	2	45	42	54	22	39	51	62	172	18	69	15	23	43	54	24	43	0	0	18	146	8
2L	11904506	I-element	upstream	negative	2	2	intron|FBgn0264815|FBtr0334136(-);intron|FBgn0264815|FBtr0334140(-)	2	34	38	42	16	33	46	50	122	12	39	6	11	34	37	20	43	0	0	17	110	8
2L	11911731	I-element	downstream	negative	2	2	intron|FBgn0264815|FBtr0334140(-);intron|FBgn0264815|FBtr0334136(-)	2	36	47	41	19	47	42	51	74	63	58	7	38	10	51	20	43	0	0	22	79	8
2L	12194045	Doc	downstream	negative	16	191	intron|FBgn0000114|FBtr0331998(+)	9	97	98	121	98	120	66	129	308	94	119	58	103	111	97	122	8	22	0	74	143	53
2L	12194058	Doc	upstream	negative	2	2	intron|FBgn0000114|FBtr0331998(+)	1	100	103	127	103	123	64	137	314	98	122	62	108	112	99	122	8	22	0	72	143	53
2L	12195355	Doc	upstream	positive	2	2	intron|FBgn0000114|FBtr0331998(+)	2	100	118	124	97	125	63	135	311	95	122	58	109	112	93	129	8	21	0	70	142	60
2L	12197074	Doc	upstream	positive	2	2	intron|FBgn0000114|FBtr0331998(+)	2	103	108	138	97	128	65	150	308	95	129	65	117	113	98	133	8	21	0	81	144	60
2L	12201417	Doc	upstream	negative	2	2	5UTR|FBgn0000114|FBtr0331648(+);intron|FBgn0000114|FBtr0331998(+)	2	97	94	121	108	135	55	113	292	88	126	60	104	106	93	131	8	21	0	73	148	58
2L	12229875	hopper	downstream	positive	17	106	intron|FBgn0000114|FBtr0331648(+);intron|FBgn0000114|FBtr0080344(+);intron|FBgn0000114|FBtr0331646(+);intron|FBgn0000114|FBtr0331647(+);intron|FBgn0000114|FBtr0331645(+);intron|FBgn0000114|FBtr0331998(+)	10	103	119	95	26	194	78	132	363	102	140	91	140	116	120	148	8	22	0	90	18	57
2L	12229879	hopper	upstream	positive	14	60	intron|FBgn0000114|FBtr0331648(+);intron|FBgn0000114|FBtr0080344(+);intron|FBgn0000114|FBtr0331646(+);intron|FBgn0000114|FBtr0331647(+);intron|FBgn0000114|FBtr0331645(+);intron|FBgn0000114|FBtr0331998(+)	9	103	118	92	26	193	78	132	366	103	140	91	139	116	119	146	8	22	0	89	17	57
2L	12258372	jockey	upstream	negative	2	2	intron|FBgn0000114|FBtr0331648(+);intron|FBgn0000114|FBtr0331646(+);intron|FBgn0000114|FBtr0331647(+);intron|FBgn0000114|FBtr0331645(+);intron|FBgn0000114|FBtr0080344(+);intron|FBgn0000114|FBtr0331998(+)	2	90	78	127	56	233	96	36	199	79	142	38	112	142	149	94	8	4	0	104	95	13
2L	12258675	jockey	upstream	negative	3	3	intron|FBgn0000114|FBtr0331648(+);intron|FBgn0000114|FBtr0331646(+);intron|FBgn0000114|FBtr0331647(+);intron|FBgn0000114|FBtr0331645(+);intron|FBgn0000114|FBtr0080344(+);intron|FBgn0000114|FBtr0331998(+)	2	92	73	131	55	246	89	31	203	88	143	35	104	145	162	114	8	5	0	116	78	17
2L	12258722	jockey	downstream	positive	4	4	intron|FBgn0000114|FBtr0331648(+);intron|FBgn0000114|FBtr0331646(+);intron|FBgn0000114|FBtr0331647(+);intron|FBgn0000114|FBtr0331645(+);intron|FBgn0000114|FBtr0080344(+);intron|FBgn0000114|FBtr0331998(+)	4	94	67	135	61	250	95	37	205	95	154	32	99	150	163	118	8	5	0	113	77	17
2L	12258733	jockey	upstream	positive	18	251	intron|FBgn0000114|FBtr0331648(+);intron|FBgn0000114|FBtr0331646(+);intron|FBgn0000114|FBtr0331647(+);intron|FBgn0000114|FBtr0331645(+);intron|FBgn0000114|FBtr0080344(+);intron|FBgn0000114|FBtr0331998(+)	10	93	67	131	61	241	92	34	202	90	155	33	96	148	163	122	8	7	0	110	77	17
2L	12259380	jockey	downstream	negative	2	2	intron|FBgn0000114|FBtr0331648(+);intron|FBgn0000114|FBtr0331646(+);intron|FBgn0000114|FBtr0331647(+);intron|FBgn0000114|FBtr0331645(+);intron|FBgn0000114|FBtr0080344(+);intron|FBgn0000114|FBtr0331998(+)	2	90	69	130	64	236	90	31	190	84	140	27	96	134	169	107	9	5	0	115	81	15
2L	12260320	jockey	upstream	negative	3	4	intron|FBgn0000114|FBtr0331648(+);intron|FBgn0000114|FBtr0331646(+);intron|FBgn0000114|FBtr0331647(+);intron|FBgn0000114|FBtr0331645(+);intron|FBgn0000114|FBtr0080344(+);intron|FBgn0000114|FBtr0331998(+)	3	100	82	143	68	244	102	26	207	112	161	39	117	150	172	125	9	9	0	132	89	20
2L	12261386	jockey	upstream	negative	2	2	intron|FBgn0000114|FBtr0331648(+);intron|FBgn0000114|FBtr0331646(+);intron|FBgn0000114|FBtr0331647(+);intron|FBgn0000114|FBtr0331645(+);intron|FBgn0000114|FBtr0080344(+);intron|FBgn0000114|FBtr0331998(+)	2	95	65	127	66	245	89	31	216	95	143	24	102	145	165	109	8	2	0	151	104	17
2L	12262277	jockey	downstream	negative	2	2	intron|FBgn0000114|FBtr0331648(+);intron|FBgn0000114|FBtr0331646(+);intron|FBgn0000114|FBtr0331647(+);intron|FBgn0000114|FBtr0331645(+);intron|FBgn0000114|FBtr0080344(+);intron|FBgn0000114|FBtr0331998(+)	2	92	73	128	64	241	105	27	205	95	145	25	97	146	149	98	8	8	0	126	93	17
2L	12288821	F-element	downstream	positive	2	2	intron|FBgn0000114|FBtr0331648(+);intron|FBgn0000114|FBtr0331646(+);intron|FBgn0000114|FBtr0331998(+);intron|FBgn0000114|FBtr0331645(+);intron|FBgn0000114|FBtr0080344(+);intron|FBgn0000114|FBtr0331644(+);intron|FBgn0000114|FBtr0080345(+);intron|FBgn0000114|FBtr0300567(+);intron|FBgn0000114|FBtr0331647(+);intron|FBgn0000114|FBtr0080347(+)	2	100	72	135	33	163	93	121	232	94	143	113	26	126	89	133	8	14	0	85	280	37
2L	12288858	F-element	downstream	positive	3	3	intron|FBgn0000114|FBtr0331648(+);intron|FBgn0000114|FBtr0331646(+);intron|FBgn0000114|FBtr0331998(+);intron|FBgn0000114|FBtr0331645(+);intron|FBgn0000114|FBtr0080344(+);intron|FBgn0000114|FBtr0331644(+);intron|FBgn0000114|FBtr0080345(+);intron|FBgn0000114|FBtr0300567(+);intron|FBgn0000114|FBtr0331647(+);intron|FBgn0000114|FBtr0080347(+)	3	103	81	134	42	169	89	123	238	90	147	110	28	123	91	141	8	16	0	96	291	37
2L	12290989	F-element	upstream	positive	2	2	intron|FBgn0000114|FBtr0080347(+);intron|FBgn0000114|FBtr0331648(+);intron|FBgn0000114|FBtr0331646(+);intron|FBgn0000114|FBtr0331998(+);intron|FBgn0000114|FBtr0331645(+);intron|FBgn0000114|FBtr0080344(+);intron|FBgn0000114|FBtr0331644(+);intron|FBgn0000114|FBtr0080345(+);intron|FBgn0000114|FBtr0300567(+);intron|FBgn0000114|FBtr0331647(+)	2	117	88	148	38	184	94	121	431	95	150	108	30	116	89	177	8	18	0	93	306	42
2L	12291205	F-element	downstream	negative	17	266	intron|FBgn0000114|FBtr0080347(+);intron|FBgn0000114|FBtr0331648(+);intron|FBgn0000114|FBtr0331646(+);intron|FBgn0000114|FBtr0331998(+);intron|FBgn0000114|FBtr0331645(+);intron|FBgn0000114|FBtr0080344(+);intron|FBgn0000114|FBtr0331644(+);intron|FBgn0000114|FBtr0080345(+);intron|FBgn0000114|FBtr0300567(+);intron|FBgn0000114|FBtr0331647(+)	10	118	78	140	43	193	91	127	428	89	159	115	35	120	105	176	8	17	0	102	270	56
2L	12291211	F-element	upstream	negative	11	21	intron|FBgn0000114|FBtr0080347(+);intron|FBgn0000114|FBtr0331648(+);intron|FBgn0000114|FBtr0331646(+);intron|FBgn0000114|FBtr0331998(+);intron|FBgn0000114|FBtr0331645(+);intron|FBgn0000114|FBtr0080344(+);intron|FBgn0000114|FBtr0331644(+);intron|FBgn0000114|FBtr0080345(+);intron|FBgn0000114|FBtr0300567(+);intron|FBgn0000114|FBtr0331647(+)	8	119	78	145	47	198	89	129	434	92	158	122	37	119	107	178	8	19	0	102	269	55
2L	12291246	F-element	downstream	positive	7	7	intron|FBgn0000114|FBtr0080347(+);intron|FBgn0000114|FBtr0331648(+);intron|FBgn0000114|FBtr0331646(+);intron|FBgn0000114|FBtr0331998(+);intron|FBgn0000114|FBtr0331645(+);intron|FBgn0000114|FBtr0080344(+);intron|FBgn0000114|FBtr0331644(+);intron|FBgn0000114|FBtr0080345(+);intron|FBgn0000114|FBtr0300567(+);intron|FBgn0000114|FBtr0331647(+)	5	126	79	154	53	204	102	134	466	95	166	133	34	125	127	176	8	23	0	97	280	58
2L	12291333	F-element	upstream	positive	3	4	intron|FBgn0000114|FBtr0080347(+);intron|FBgn0000114|FBtr0331648(+);intron|FBgn0000114|FBtr0331646(+);intron|FBgn0000114|FBtr0331998(+);intron|FBgn0000114|FBtr0331645(+);intron|FBgn0000114|FBtr0080344(+);intron|FBgn0000114|FBtr0331644(+);intron|FBgn0000114|FBtr0080345(+);intron|FBgn0000114|FBtr0300567(+);intron|FBgn0000114|FBtr0331647(+)	3	102	71	138	41	181	98	124	359	82	152	101	24	56	102	152	8	11	0	86	220	38
2L	12292211	F-element	downstream	positive	3	6	intron|FBgn0000114|FBtr0080347(+);intron|FBgn0000114|FBtr0331648(+);intron|FBgn0000114|FBtr0331646(+);intron|FBgn0000114|FBtr0331998(+);intron|FBgn0000114|FBtr0331645(+);intron|FBgn0000114|FBtr0080344(+);intron|FBgn0000114|FBtr0331644(+);intron|FBgn0000114|FBtr0080345(+);intron|FBgn0000114|FBtr0300567(+);intron|FBgn0000114|FBtr0331647(+)	3	133	90	154	89	224	106	131	470	109	199	131	35	87	123	187	8	38	0	100	311	68
2L	12292283	F-element	upstream	positive	2	3	intron|FBgn0000114|FBtr0080347(+);intron|FBgn0000114|FBtr0331648(+);intron|FBgn0000114|FBtr0331646(+);intron|FBgn0000114|FBtr0331998(+);intron|FBgn0000114|FBtr0331645(+);intron|FBgn0000114|FBtr0080344(+);intron|FBgn0000114|FBtr0331644(+);intron|FBgn0000114|FBtr0080345(+);intron|FBgn0000114|FBtr0300567(+);intron|FBgn0000114|FBtr0331647(+)	2	139	92	172	82	232	112	135	531	108	210	136	41	81	115	202	8	37	0	106	320	65
2L	12292673	F-element	upstream	positive	3	3	intron|FBgn0000114|FBtr0080347(+);intron|FBgn0000114|FBtr0331648(+);intron|FBgn0000114|FBtr0331646(+);intron|FBgn0000114|FBtr0331998(+);intron|FBgn0000114|FBtr0331645(+);intron|FBgn0000114|FBtr0080344(+);intron|FBgn0000114|FBtr0331644(+);intron|FBgn0000114|FBtr0080345(+);intron|FBgn0000114|FBtr0300567(+);intron|FBgn0000114|FBtr0331647(+)	3	132	89	150	75	219	115	132	498	108	193	132	34	69	125	212	9	29	0	102	289	64
2L	12292733	F-element	upstream	positive	6	8	intron|FBgn0000114|FBtr0080347(+);intron|FBgn0000114|FBtr0331648(+);intron|FBgn0000114|FBtr0331646(+);intron|FBgn0000114|FBtr0331998(+);intron|FBgn0000114|FBtr0331645(+);intron|FBgn0000114|FBtr0080344(+);intron|FBgn0000114|FBtr0331644(+);intron|FBgn0000114|FBtr0080345(+);intron|FBgn0000114|FBtr0300567(+);intron|FBgn0000114|FBtr0331647(+)	5	123	82	146	63	214	103	134	448	103	184	125	25	67	130	190	8	24	0	91	274	54
2L	12292984	F-element	upstream	positive	2	2	intron|FBgn0000114|FBtr0080347(+);intron|FBgn0000114|FBtr0331648(+);intron|FBgn0000114|FBtr0331646(+);intron|FBgn0000114|FBtr0331998(+);intron|FBgn0000114|FBtr0331645(+);intron|FBgn0000114|FBtr0080344(+);intron|FBgn0000114|FBtr0331644(+);intron|FBgn0000114|FBtr0080345(+);intron|FBgn0000114|FBtr0300567(+);intron|FBgn0000114|FBtr0331647(+)	2	109	72	141	47	188	91	117	379	102	148	122	24	64	117	189	8	17	0	82	237	44
2L	12294345	F-element	upstream	positive	2	2	intron|FBgn0000114|FBtr0080347(+);intron|FBgn0000114|FBtr0331648(+);intron|FBgn0000114|FBtr0331646(+);intron|FBgn0000114|FBtr0331998(+);intron|FBgn0000114|FBtr0331645(+);intron|FBgn0000114|FBtr0080344(+);intron|FBgn0000114|FBtr0331644(+);intron|FBgn0000114|FBtr0080345(+);intron|FBgn0000114|FBtr0300567(+);intron|FBgn0000114|FBtr0331647(+)	2	105	78	87	66	182	93	125	366	88	156	110	16	69	109	180	8	32	0	85	200	48
2L	12294625	F-element	upstream	positive	2	2	intron|FBgn0000114|FBtr0080347(+);intron|FBgn0000114|FBtr0331648(+);intron|FBgn0000114|FBtr0331646(+);intron|FBgn0000114|FBtr0331998(+);intron|FBgn0000114|FBtr0331645(+);intron|FBgn0000114|FBtr0080344(+);intron|FBgn0000114|FBtr0331644(+);intron|FBgn0000114|FBtr0080345(+);intron|FBgn0000114|FBtr0300567(+);intron|FBgn0000114|FBtr0331647(+)	2	82	66	62	34	164	87	106	273	85	128	95	17	43	83	117	9	10	0	64	159	34
2L	12295042	F-element	downstream	positive	2	2	intron|FBgn0000114|FBtr0080347(+);intron|FBgn0000114|FBtr0331648(+);intron|FBgn0000114|FBtr0331646(+);intron|FBgn0000114|FBtr0331998(+);intron|FBgn0000114|FBtr0331645(+);intron|FBgn0000114|FBtr0080344(+);intron|FBgn0000114|FBtr0331644(+);intron|FBgn0000114|FBtr0080345(+);intron|FBgn0000114|FBtr0300567(+);intron|FBgn0000114|FBtr0331647(+)	2	88	71	77	36	185	87	111	305	87	130	93	21	48	93	124	9	13	0	63	168	31
2L	12320605	I-element	upstream	positive	3	3	.(.)	2	78	72	92	117	148	88	136	21	90	119	93	19	79	85	144	9	21	0	66	110	48
2L	12321921	I-element	upstream	positive	2	2	.(.)	2	115	127	129	125	173	91	138	332	85	120	100	119	117	107	164	9	35	0	98	154	75
2L	12323832	I-element	upstream	positive	3	3	.(.)	2	127	139	135	130	195	104	158	335	88	140	112	123	138	146	204	9	39	0	100	156	86
2L	12323921	I-element	downstream	positive	2	2	.(.)	2	124	133	133	143	197	105	148	336	86	131	110	119	134	147	181	9	33	0	101	156	69
2L	12324971	I-element	downstream	negative	17	291	.(.)	10	123	131	129	135	198	94	162	331	85	124	109	121	130	129	196	9	33	0	102	155	79
2L	12324995	I-element	upstream	negative	17	159	.(.)	10	125	133	126	140	197	100	166	332	89	126	117	121	132	135	205	9	33	0	101	155	80
2L	12325252	I-element	upstream	positive	2	2	.(.)	2	129	138	141	150	204	89	162	331	93	131	113	119	133	168	220	9	32	0	115	156	85
2L	12325486	I-element	upstream	positive	2	2	.(.)	2	126	133	130	145	193	103	173	332	85	134	108	122	132	137	198	9	32	0	119	156	74
2L	12325525	I-element	upstream	positive	2	2	.(.)	2	128	133	139	150	198	104	172	330	85	145	106	121	142	145	201	9	34	0	112	156	82
2L	12325682	I-element	upstream	positive	2	2	.(.)	2	125	135	131	131	196	102	169	331	94	138	111	118	124	137	197	9	31	0	113	155	78
2L	12325850	I-element	upstream	positive	2	2	.(.)	2	124	136	138	136	193	96	157	332	97	126	108	121	138	137	189	9	34	0	100	155	75
2L	12326690	I-element	downstream	positive	2	2	.(.)	1	125	130	133	136	193	96	165	331	84	131	104	114	148	155	204	9	34	0	112	155	71
2L	12327155	I-element	upstream	positive	2	2	.(.)	1	130	132	136	140	195	110	176	333	101	141	104	117	157	144	228	9	36	0	104	156	85
2L	12327610	I-element	upstream	positive	2	2	.(.)	2	109	115	113	117	183	77	135	331	77	112	93	110	115	97	154	9	31	0	102	155	54
2L	12327660	I-element	upstream	positive	4	6	.(.)	3	108	112	111	111	180	79	141	326	76	115	92	105	106	93	162	9	29	0	102	155	46
2L	12327682	I-element	upstream	positive	3	3	.(.)	3	108	115	114	113	182	84	138	327	78	115	91	105	107	95	161	9	28	0	101	155	49
2L	12510194	accord	downstream	negative	2	2	intron|FBgn0259176|FBtr0346622(-);intron|FBgn0259176|FBtr0299658(-);intron|FBgn0259176|FBtr0300523(-);intron|FBgn0259176|FBtr0300521(-)	2	73	81	98	98	103	82	140	243	78	69	82	70	35	43	68	0	6	0	34	70	52
2L	12763894	BS	upstream	positive	14	50	intron|FBgn0032456|FBtr0347485(+)	8	57	6	85	39	100	11	70	194	53	63	53	118	78	49	62	0	12	0	88	8	46
2L	12767742	jockey	upstream	negative	2	2	ncRNA|FBgn0267925|FBtr0347486(-)	2	87	34	108	84	150	40	105	272	47	77	83	221	88	86	84	0	19	0	147	11	81
2L	12767813	jockey	downstream	positive	17	75	ncRNA|FBgn0267925|FBtr0347486(-)	10	78	34	94	74	151	42	88	242	42	63	71	193	93	80	72	0	17	0	131	9	68
2L	12767823	jockey	upstream	positive	17	228	ncRNA|FBgn0267925|FBtr0347486(-)	10	78	35	99	72	148	38	89	237	42	64	71	192	92	81	71	0	16	0	130	9	68
2L	12768117	jockey	downstream	negative	2	2	ncRNA|FBgn0267925|FBtr0347486(-)	2	70	40	86	65	120	33	89	222	31	61	62	173	82	63	67	0	15	0	122	8	58
2L	12768289	jockey	upstream	negative	2	2	ncRNA|FBgn0267925|FBtr0347486(-)	2	63	34	72	56	114	20	89	216	23	41	59	141	84	50	64	0	12	0	118	9	61
2L	12826426	blood	downstream	negative	13	49	.(.)	7	45	27	41	30	33	55	101	153	49	32	49	85	12	32	38	0	6	0	105	10	38
2L	12826942	blood_LTR	upstream	negative	11	26	.(.)	7	38	22	29	29	20	27	84	153	26	32	37	84	15	31	29	0	5	0	89	12	36
2L	12829353	blood	downstream	positive	2	2	.(.)	2	49	42	14	62	20	30	93	158	44	40	43	87	18	35	132	0	9	0	96	9	39
2L	12845277	Transpac	upstream	negative	2	2	.(.)	2	50	48	57	54	50	46	62	152	61	75	46	66	10	3	137	0	15	0	86	1	36
2L	12845325	Transpac_LTR	downstream	positive	14	80	.(.)	8	50	44	58	51	51	41	68	149	58	79	48	65	9	2	127	0	16	0	86	2	38
2L	12845329	Transpac_LTR	upstream	positive	17	59	.(.)	9	50	44	59	52	51	41	67	147	58	82	47	65	9	2	126	0	17	0	86	2	39
2L	12859307	jockey	downstream	negative	2	2	.(.)	2	77	69	112	80	105	87	150	192	102	74	68	96	52	29	48	2	42	0	158	25	56
2L	12861751	jockey	upstream	positive	14	61	.(.)	9	72	62	97	74	99	79	142	148	88	62	57	90	89	35	64	2	39	0	129	20	54
2L	12875373	Rt1b	upstream	positive	2	2	.(.)	2	81	69	112	82	112	92	156	165	94	79	60	98	95	27	103	2	44	0	146	23	62
2L	12893242	hobo	downstream	negative	15	53	.(.)	9	63	71	106	72	99	83	156	147	9	22	50	88	92	28	53	2	34	0	124	15	12
2L	12893251	hobo	upstream	negative	17	51	.(.)	10	64	71	105	72	98	83	156	149	10	24	49	88	96	27	53	2	34	0	122	19	14
2L	12893807	hobo	downstream	positive	2	2	.(.)	2	71	75	121	72	105	93	164	154	26	43	56	90	78	39	63	2	42	0	146	34	14
2L	12896580	hobo	downstream	negative	2	2	.(.)	2	84	76	108	80	120	96	179	162	101	123	58	71	78	43	83	2	45	0	178	55	24
2L	12905428	297	downstream	negative	2	2	.(.)	2	78	76	111	80	113	95	179	167	30	110	78	76	52	50	67	2	45	0	131	81	23
2L	12906087	297	upstream	negative	2	2	.(.)	1	66	57	99	75	103	81	165	153	22	93	47	74	41	32	52	2	38	0	119	48	9
2L	12906245	297_LTR	downstream	positive	16	118	.(.)	9	67	62	99	72	99	87	169	152	24	93	53	73	38	33	52	2	38	0	112	62	12
2L	12906251	297_LTR	upstream	positive	17	90	.(.)	10	67	61	99	72	99	85	168	155	23	94	51	75	39	32	52	2	39	0	114	61	12
2L	12982750	hobo	downstream	positive	2	2	.(.)	2	56	74	83	57	66	70	130	131	76	84	44	57	63	34	2	0	30	0	55	43	18
2L	12983387	hobo	downstream	negative	14	108	.(.)	8	66	88	93	69	68	78	145	167	90	97	52	63	71	38	16	0	31	0	91	43	17
2L	12983396	hobo	upstream	negative	15	45	.(.)	9	66	90	96	68	67	82	147	172	89	101	48	63	69	38	13	0	30	0	88	43	17
2L	13033380	Rt1b	upstream	positive	11	28	intron|FBgn0262160|FBtr0336616(-);intron|FBgn0262160|FBtr0310277(-);intron|FBgn0262160|FBtr0336617(-);intron|FBgn0262160|FBtr0089956(-)	7	43	6	90	66	63	71	119	44	32	81	36	53	47	28	36	0	29	0	46	0	9
2L	13036296	BS2	upstream	positive	14	48	intron|FBgn0262160|FBtr0336616(-);intron|FBgn0262160|FBtr0310277(-);intron|FBgn0262160|FBtr0336617(-);intron|FBgn0262160|FBtr0089956(-)	8	42	7	87	65	65	71	121	47	30	79	35	44	48	27	34	0	30	0	44	0	9
2L	13036481	BS2	downstream	positive	13	36	intron|FBgn0262160|FBtr0336616(-);intron|FBgn0262160|FBtr0310277(-);intron|FBgn0262160|FBtr0336617(-);intron|FBgn0262160|FBtr0089956(-)	8	43	9	86	62	70	69	119	48	34	80	36	46	47	29	37	0	30	0	46	0	9
2L	13054647	Doc	downstream	negative	16	147	intron|FBgn0262160|FBtr0336617(-);intron|FBgn0262160|FBtr0089956(-);intron|FBgn0262160|FBtr0310277(-);intron|FBgn0262160|FBtr0336616(-)	9	38	3	34	64	16	70	96	19	46	87	60	58	51	30	40	2	36	0	40	0	1
2L	13054871	Doc	downstream	positive	2	2	intron|FBgn0262160|FBtr0336617(-);intron|FBgn0262160|FBtr0089956(-);intron|FBgn0262160|FBtr0310277(-);intron|FBgn0262160|FBtr0336616(-)	2	40	8	27	65	16	78	99	23	59	99	68	56	56	28	38	2	30	0	40	0	2
2L	13055949	Doc	upstream	positive	2	2	intron|FBgn0262160|FBtr0336617(-);intron|FBgn0262160|FBtr0089956(-);intron|FBgn0262160|FBtr0310277(-);intron|FBgn0262160|FBtr0336616(-)	2	42	10	29	63	25	85	99	43	64	107	68	57	54	30	37	2	36	0	40	0	1
2L	13112989	mdg1_LTR	downstream	negative	15	57	.(.)	8	42	36	41	66	38	67	123	49	57	90	60	27	42	38	38	2	19	0	37	1	0
2L	13112993	mdg1_LTR	upstream	negative	14	50	.(.)	8	42	36	42	66	38	68	121	49	58	90	62	27	41	38	38	2	20	0	37	1	0
2L	13154154	roo_LTR	upstream	positive	9	16	.(.)	7	29	37	30	51	16	42	66	54	52	64	1	50	36	21	10	0	10	0	35	0	0
2L	13154256	roo_LTR	downstream	positive	11	49	.(.)	6	31	36	34	55	17	53	71	58	54	72	8	52	37	23	12	0	11	0	35	0	0
2L	13182746	pogo	downstream	negative	8	11	intron|FBgn0032477|FBtr0080436(+)	5	27	32	38	52	19	15	69	26	50	51	6	43	42	25	14	2	10	0	41	1	0
2L	13182755	pogo	upstream	negative	8	13	intron|FBgn0032477|FBtr0080436(+)	6	27	31	38	52	19	14	69	26	50	51	5	43	42	25	12	2	10	0	41	1	0
2L	13242014	BS	upstream	positive	16	69	ncRNA|FBgn0266869|FBtr0345723(+);ncRNA|FBgn0266869|FBtr0345722(+)	10	28	30	41	43	39	26	51	35	31	35	29	34	44	21	13	3	11	0	55	3	9
2L	13244342	BS	downstream	positive	14	33	ncRNA|FBgn0266869|FBtr0345723(+);ncRNA|FBgn0266869|FBtr0345722(+);intron|FBgn0266869|FBtr0345723(+);intron|FBgn0266869|FBtr0345722(+)	9	28	30	43	45	40	27	53	36	31	35	24	35	46	21	11	3	8	0	53	5	13
2L	13294470	pogo	downstream	negative	9	22	intron|FBgn0051729|FBtr0080461(+);intron|FBgn0051729|FBtr0344851(+)	6	40	55	74	46	71	11	72	56	58	42	52	34	44	42	12	0	11	0	81	11	18
2L	13294487	pogo	upstream	negative	9	20	intron|FBgn0051729|FBtr0080461(+);intron|FBgn0051729|FBtr0344851(+)	6	39	55	73	46	72	12	69	55	59	44	49	33	43	41	12	0	11	0	81	11	18
2L	13321034	jockey	upstream	positive	16	137	intron|FBgn0264308|FBtr0331504(-);intron|FBgn0264308|FBtr0331505(-);intron|FBgn0264308|FBtr0331503(-)	9	42	63	77	17	22	67	85	37	64	43	58	30	40	43	11	7	7	0	131	13	19
2L	13389139	Quasimodo_LTR	downstream	negative	10	30	intron|FBgn0032517|FBtr0080499(+)	5	36	54	70	36	70	50	68	55	61	35	53	24	21	22	15	7	6	0	50	14	0
2L	13389142	Quasimodo_LTR	upstream	negative	7	19	intron|FBgn0032517|FBtr0080499(+)	5	36	54	69	36	70	50	68	55	62	35	53	24	21	22	15	7	6	0	50	14	0
2L	13419987	hobo	upstream	positive	2	3	intron|FBgn0264432|FBtr0346422(+);intron|FBgn0263354|FBtr0308949(+);intron|FBgn0264432|FBtr0332510(+)	2	40	61	35	33	79	58	92	90	72	44	71	30	21	24	20	9	0	0	53	16	2
2L	13420714	hobo	downstream	negative	14	68	intron|FBgn0263354|FBtr0308949(+)	8	38	55	30	34	80	54	88	68	76	39	65	31	21	23	22	9	0	0	51	16	2
2L	13420721	hobo	upstream	negative	9	35	intron|FBgn0263354|FBtr0308949(+)	6	38	54	29	34	80	54	87	65	74	38	65	31	21	23	20	9	0	0	51	16	3
2L	13442560	Juan	downstream	negative	14	50	intron|FBgn0263354|FBtr0308949(+)	9	35	59	35	61	63	59	93	23	9	57	61	33	24	23	13	14	3	0	50	17	6
2L	13442572	Juan	upstream	negative	12	41	intron|FBgn0263354|FBtr0308949(+)	8	35	62	36	62	62	58	94	24	8	58	61	33	23	23	15	14	3	0	50	17	6
2L	13549518	roo	upstream	positive	2	2	.(.)	2	40	55	18	62	66	28	74	59	76	64	83	16	34	28	18	0	14	0	50	44	20
2L	13552373	roo	upstream	positive	2	2	intron|FBgn0259984|FBtr0100660(+);intron|FBgn0259984|FBtr0301412(+);intron|FBgn0259984|FBtr0080510(+);intron|FBgn0259984|FBtr0080509(+);intron|FBgn0259984|FBtr0342903(+)	2	48	60	49	70	39	42	120	73	113	55	89	19	31	22	19	0	14	0	27	88	21
2L	13553588	roo	downstream	positive	2	2	intron|FBgn0259984|FBtr0100660(+);intron|FBgn0259984|FBtr0301412(+);intron|FBgn0259984|FBtr0080510(+);intron|FBgn0259984|FBtr0080509(+);intron|FBgn0259984|FBtr0342903(+)	2	43	60	48	41	46	28	116	66	75	57	80	18	30	24	18	0	14	0	28	79	24
2L	13553848	roo_LTR	downstream	negative	10	42	intron|FBgn0259984|FBtr0100660(+);intron|FBgn0259984|FBtr0301412(+);intron|FBgn0259984|FBtr0080510(+);intron|FBgn0259984|FBtr0080509(+);intron|FBgn0259984|FBtr0342903(+)	6	41	57	44	46	33	34	122	68	75	60	86	17	30	22	18	0	14	0	25	43	23
2L	13553852	roo_LTR	upstream	negative	13	140	intron|FBgn0259984|FBtr0100660(+);intron|FBgn0259984|FBtr0301412(+);intron|FBgn0259984|FBtr0080510(+);intron|FBgn0259984|FBtr0080509(+);intron|FBgn0259984|FBtr0342903(+)	8	41	57	43	45	35	33	121	68	74	59	86	16	30	22	18	0	14	0	25	42	23
2L	13554653	roo	upstream	positive	3	3	intron|FBgn0259984|FBtr0100660(+);intron|FBgn0259984|FBtr0301412(+);intron|FBgn0259984|FBtr0080510(+);intron|FBgn0259984|FBtr0080509(+);intron|FBgn0259984|FBtr0342903(+)	3	40	63	47	47	30	34	116	67	69	59	85	18	31	24	22	2	14	0	26	29	23
2L	13589079	mdg1_LTR	downstream	negative	14	75	intron|FBgn0259984|FBtr0080509(+);intron|FBgn0259984|FBtr0080510(+);intron|FBgn0259984|FBtr0100660(+);intron|FBgn0259984|FBtr0342903(+);intron|FBgn0259984|FBtr0301412(+)	8	43	36	86	65	15	44	108	43	129	73	78	26	30	22	16	8	20	0	30	12	23
2L	13589082	mdg1_LTR	upstream	negative	14	64	intron|FBgn0259984|FBtr0080509(+);intron|FBgn0259984|FBtr0080510(+);intron|FBgn0259984|FBtr0100660(+);intron|FBgn0259984|FBtr0342903(+);intron|FBgn0259984|FBtr0301412(+)	9	43	36	86	64	14	43	107	42	127	73	78	26	30	22	15	8	19	0	30	12	25
2L	13606481	G2	downstream	positive	2	2	intron|FBgn0259984|FBtr0080509(+);intron|FBgn0259984|FBtr0080510(+);intron|FBgn0259984|FBtr0100660(+);intron|FBgn0259984|FBtr0342903(+);intron|FBgn0259984|FBtr0301412(+)	2	34	33	13	63	16	37	96	49	101	57	66	20	11	23	14	8	18	0	26	15	23
2L	13606487	G2	upstream	positive	13	91	intron|FBgn0259984|FBtr0080509(+);intron|FBgn0259984|FBtr0080510(+);intron|FBgn0259984|FBtr0100660(+);intron|FBgn0259984|FBtr0342903(+);intron|FBgn0259984|FBtr0301412(+)	7	33	29	11	59	11	33	92	48	99	56	64	20	11	23	14	8	18	0	26	15	23
2L	13624242	roo_LTR	downstream	negative	13	28	intron|FBgn0259984|FBtr0301412(+);intron|FBgn0259984|FBtr0080509(+);intron|FBgn0259984|FBtr0342903(+);intron|FBgn0259984|FBtr0100660(+);intron|FBgn0259984|FBtr0080510(+)	8	29	25	10	12	10	42	96	47	66	31	65	20	15	24	15	16	19	0	27	18	27
2L	13624255	roo_LTR	upstream	negative	14	32	intron|FBgn0259984|FBtr0301412(+);intron|FBgn0259984|FBtr0080509(+);intron|FBgn0259984|FBtr0342903(+);intron|FBgn0259984|FBtr0100660(+);intron|FBgn0259984|FBtr0080510(+)	9	29	25	7	11	9	43	97	46	67	31	66	20	14	24	15	18	19	0	27	18	26
2L	13647321	diver	upstream	positive	2	2	.(.)	2	35	24	83	19	78	21	102	83	16	73	26	33	38	6	19	0	23	0	43	6	1
2L	13648911	diver_LTR	downstream	negative	16	64	.(.)	9	44	27	90	72	76	53	101	88	84	73	34	31	38	4	21	8	25	0	41	12	3
2L	13648919	diver_LTR	upstream	negative	16	60	.(.)	10	44	24	88	73	75	51	99	91	85	70	33	32	38	5	21	9	25	0	40	10	3
2L	13657960	diver_LTR	downstream	negative	13	22	.(.)	7	56	48	75	86	98	67	128	107	112	87	51	30	40	32	23	28	25	0	52	25	7
2L	13893077	blood_LTR	downstream	negative	14	127	intron|FBgn0028509|FBtr0080547(+);intron|FBgn0028509|FBtr0080546(+)	8	39	36	11	43	77	48	40	103	48	68	39	15	41	28	13	108	15	0	13	15	23
2L	13893099	blood_LTR	upstream	negative	13	99	intron|FBgn0028509|FBtr0080547(+);intron|FBgn0028509|FBtr0080546(+)	7	40	38	10	41	77	48	37	103	49	70	38	14	41	28	13	118	15	0	14	14	23
2L	13893585	blood	downstream	positive	2	3	intron|FBgn0028509|FBtr0080547(+);intron|FBgn0028509|FBtr0080546(+)	2	38	35	10	40	68	56	44	94	35	62	38	15	43	29	15	105	14	0	12	17	23
2L	13898292	297_LTR	downstream	positive	10	25	3UTR|FBgn0028509|FBtr0080548(+);3UTR|FBgn0028509|FBtr0080546(+)	7	36	47	3	37	48	40	81	91	13	60	49	14	41	27	15	90	11	0	12	11	25
2L	13898297	297_LTR	upstream	positive	10	17	3UTR|FBgn0028509|FBtr0080548(+);3UTR|FBgn0028509|FBtr0080546(+)	8	36	47	3	36	49	40	83	91	13	61	50	14	41	27	15	93	11	0	12	11	25
2L	13916897	pogo	downstream	negative	9	22	intron|FBgn0032536|FBtr0100327(+);intron|FBgn0032536|FBtr0343641(+)	6	30	36	10	44	55	38	78	67	12	59	47	14	5	20	8	47	13	0	12	10	34
2L	13916898	pogo	upstream	negative	8	33	intron|FBgn0032536|FBtr0100327(+);intron|FBgn0032536|FBtr0343641(+)	7	30	36	9	44	55	38	78	67	12	58	47	14	5	20	8	46	13	0	12	10	34
2L	14003386	Rt1a	downstream	negative	15	36	.(.)	9	41	41	36	34	29	58	86	89	34	84	59	17	45	48	31	13	22	0	25	6	59
2L	14022859	Doc	upstream	positive	10	20	.(.)	6	42	44	55	39	16	64	80	96	31	93	73	18	53	57	3	9	23	0	20	6	63
2L	14022863	Doc	downstream	positive	2	3	.(.)	2	42	43	55	38	17	64	81	96	31	92	72	18	53	57	3	9	23	0	20	6	63
2L	14033097	412_LTR	downstream	positive	13	50	ncRNA|FBgn0266822|FBtr0345549(-)	8	46	10	53	57	92	51	88	102	56	94	70	18	89	8	28	15	1	0	2	9	71
2L	14033101	412_LTR	upstream	positive	11	37	ncRNA|FBgn0266822|FBtr0345549(-)	7	46	10	54	58	93	51	88	103	54	95	69	18	89	8	28	15	1	0	2	10	71
2L	14055829	Doc	upstream	negative	2	2	intron|FBgn0028875|FBtr0080594(+);intron|FBgn0028875|FBtr0309867(+);intron|FBgn0028875|FBtr0300594(+);intron|FBgn0028875|FBtr0474155(+)	1	84	28	116	81	191	101	117	132	96	164	88	43	154	88	52	6	52	0	108	37	24
2L	14056089	Doc	downstream	negative	2	2	intron|FBgn0028875|FBtr0080594(+);intron|FBgn0028875|FBtr0309867(+);intron|FBgn0028875|FBtr0300594(+);intron|FBgn0028875|FBtr0474155(+)	2	74	21	84	66	169	92	111	124	82	144	87	40	145	77	56	6	38	0	95	31	20
2L	14056301	Doc	upstream	negative	2	2	intron|FBgn0028875|FBtr0080594(+);intron|FBgn0028875|FBtr0309867(+);intron|FBgn0028875|FBtr0300594(+);intron|FBgn0028875|FBtr0474155(+)	2	66	21	74	69	139	81	106	120	83	133	76	32	126	60	49	6	25	0	79	27	10
2L	14056422	Doc	upstream	negative	4	6	intron|FBgn0028875|FBtr0080594(+);intron|FBgn0028875|FBtr0309867(+);intron|FBgn0028875|FBtr0300594(+);intron|FBgn0028875|FBtr0474155(+)	4	74	27	88	73	170	77	106	128	91	156	80	41	134	81	54	6	40	0	87	30	19
2L	14056424	Doc	downstream	negative	3	4	intron|FBgn0028875|FBtr0080594(+);intron|FBgn0028875|FBtr0309867(+);intron|FBgn0028875|FBtr0300594(+);intron|FBgn0028875|FBtr0474155(+)	3	74	27	88	74	170	77	106	128	91	155	80	41	132	80	53	6	39	0	89	30	19
2L	14056492	Doc	downstream	negative	2	2	intron|FBgn0028875|FBtr0080594(+);intron|FBgn0028875|FBtr0309867(+);intron|FBgn0028875|FBtr0300594(+);intron|FBgn0028875|FBtr0474155(+)	2	66	14	80	77	137	71	101	122	74	143	67	36	138	61	48	6	29	0	66	30	22
2L	14056559	Doc	downstream	negative	2	3	intron|FBgn0028875|FBtr0080594(+);intron|FBgn0028875|FBtr0309867(+);intron|FBgn0028875|FBtr0300594(+);intron|FBgn0028875|FBtr0474155(+)	2	70	18	85	74	148	84	102	126	84	144	72	39	128	60	47	6	38	0	81	34	26
2L	14056598	Doc	downstream	negative	5	5	intron|FBgn0028875|FBtr0080594(+);intron|FBgn0028875|FBtr0309867(+);intron|FBgn0028875|FBtr0300594(+);intron|FBgn0028875|FBtr0474155(+)	4	73	19	82	76	157	85	107	126	87	154	78	39	130	65	44	6	46	0	84	40	28
2L	14056620	Doc	downstream	negative	3	3	intron|FBgn0028875|FBtr0080594(+);intron|FBgn0028875|FBtr0309867(+);intron|FBgn0028875|FBtr0300594(+);intron|FBgn0028875|FBtr0474155(+)	3	74	20	85	79	164	83	109	128	93	150	77	39	138	66	43	6	42	0	85	38	29
2L	14056968	Doc	downstream	negative	2	2	intron|FBgn0028875|FBtr0080594(+);intron|FBgn0028875|FBtr0309867(+);intron|FBgn0028875|FBtr0300594(+);intron|FBgn0028875|FBtr0474155(+)	1	76	24	94	80	176	96	109	129	74	145	84	39	136	74	53	6	39	0	80	33	46
2L	14057717	Doc	downstream	positive	3	3	intron|FBgn0028875|FBtr0080594(+);intron|FBgn0028875|FBtr0309867(+);intron|FBgn0028875|FBtr0300594(+);intron|FBgn0028875|FBtr0474155(+)	3	76	42	80	75	189	91	118	128	91	150	81	26	118	82	49	6	42	0	79	32	39
2L	14057730	Doc	upstream	positive	18	434	intron|FBgn0028875|FBtr0080594(+);intron|FBgn0028875|FBtr0309867(+);intron|FBgn0028875|FBtr0300594(+);intron|FBgn0028875|FBtr0474155(+)	10	73	42	73	72	183	91	110	126	86	154	77	24	109	71	47	6	37	0	78	25	44
2L	14060679	Doc	upstream	negative	2	2	intron|FBgn0028875|FBtr0080594(+);intron|FBgn0028875|FBtr0309867(+);intron|FBgn0028875|FBtr0300594(+);intron|FBgn0028875|FBtr0474155(+)	2	54	37	47	65	121	66	96	125	62	119	69	20	44	50	39	6	20	0	36	17	45
2L	14249915	mdg1_LTR	downstream	positive	12	40	.(.)	7	33	53	47	60	34	35	46	54	40	54	38	23	76	30	27	0	13	0	16	9	3
2L	14249918	mdg1_LTR	upstream	positive	15	93	.(.)	8	33	51	46	60	35	36	46	54	39	52	37	23	74	30	27	0	13	0	16	9	3
2L	14262859	pogo	upstream	positive	12	34	.(.)	7	30	41	57	44	16	27	60	55	37	57	25	13	67	36	24	0	12	0	15	9	7
2L	14262881	pogo	downstream	positive	8	13	.(.)	5	31	42	55	45	19	31	59	57	39	59	30	16	69	39	24	0	12	0	15	10	6
2L	14295396	I-element	downstream	negative	2	102	intron|FBgn0261563|FBtr0305063(+);intron|FBgn0261563|FBtr0302731(+)	1	48	46	55	54	22	51	60	94	59	102	62	7	71	127	62	0	10	0	25	8	43
2L	14295414	I-element	upstream	negative	2	54	intron|FBgn0261563|FBtr0305063(+);intron|FBgn0261563|FBtr0302731(+)	1	49	48	56	51	22	52	59	99	56	103	64	6	71	135	62	0	10	0	26	8	45
2L	14361480	Juan	downstream	positive	4	5	.(.)	4	38	72	33	49	38	41	46	76	45	86	40	35	73	52	24	0	5	0	25	5	24
2L	14361485	Juan	upstream	positive	7	8	.(.)	6	38	72	33	48	37	40	46	78	44	86	40	36	74	52	23	0	5	0	25	5	24
2L	14460798	Transpac	downstream	negative	2	2	.(.)	2	31	59	38	17	26	63	74	20	15	70	37	25	61	47	7	7	5	0	30	7	5
2L	14462222	Transpac_LTR	upstream	positive	15	53	.(.)	9	34	66	45	27	30	66	72	30	13	82	36	36	68	48	10	7	4	0	29	7	5
2L	14462232	Transpac_LTR	downstream	positive	15	67	.(.)	9	35	67	46	27	31	65	75	30	15	87	36	36	67	48	11	7	5	0	30	7	5
2L	14465639	Doc	upstream	negative	2	2	.(.)	2	28	57	50	11	21	67	67	7	13	59	34	18	54	45	7	8	6	0	30	9	5
2L	14469048	Doc	downstream	negative	14	80	.(.)	7	29	56	53	15	24	68	15	11	38	62	36	23	63	41	13	8	4	0	29	9	5
2L	14522545	roo_LTR	downstream	positive	11	45	.(.)	7	33	69	78	42	19	67	39	25	49	69	42	45	22	45	20	0	5	0	15	8	1
2L	14522555	roo_LTR	upstream	positive	7	12	.(.)	4	33	70	78	43	18	66	40	25	49	69	42	45	22	45	20	0	5	0	15	8	1
2L	14623315	roo_LTR	downstream	positive	15	131	intron|FBgn0003016|FBtr0301494(-);intron|FBgn0003016|FBtr0114465(-);intron|FBgn0003016|FBtr0301496(-);intron|FBgn0003016|FBtr0301495(-)	8	51	18	23	69	72	79	108	102	77	59	44	76	75	70	70	8	19	0	18	16	25
2L	14623324	roo_LTR	upstream	positive	13	81	intron|FBgn0003016|FBtr0301494(-);intron|FBgn0003016|FBtr0114465(-);intron|FBgn0003016|FBtr0301496(-);intron|FBgn0003016|FBtr0301495(-)	7	51	21	21	71	77	79	105	98	78	58	44	73	75	72	69	9	18	0	18	16	26
2L	14623444	roo	downstream	negative	2	2	intron|FBgn0003016|FBtr0301494(-);intron|FBgn0003016|FBtr0114465(-);intron|FBgn0003016|FBtr0301496(-);intron|FBgn0003016|FBtr0301495(-)	2	52	16	20	78	78	80	101	99	73	60	54	59	75	85	66	12	16	0	21	16	25
2L	14680168	HB	downstream	negative	10	20	intron|FBgn0003016|FBtr0301494(-);intron|FBgn0003016|FBtr0301495(-);intron|FBgn0003016|FBtr0114465(-);intron|FBgn0003016|FBtr0301496(-)	7	67	71	107	93	104	78	117	131	70	19	63	55	104	83	79	3	27	0	68	20	54
2L	14680179	HB	upstream	positive	8	12	intron|FBgn0003016|FBtr0301494(-);intron|FBgn0003016|FBtr0301495(-);intron|FBgn0003016|FBtr0114465(-);intron|FBgn0003016|FBtr0301496(-)	6	68	71	109	94	105	79	117	130	72	19	63	54	104	82	80	3	27	0	68	20	54
2L	14700654	I-element	downstream	positive	2	2	.(.)	2	66	80	115	106	107	101	103	127	74	31	68	72	68	81	28	3	26	0	66	3	66
2L	14701486	I-element	downstream	positive	2	2	.(.)	2	60	76	95	101	108	86	105	102	70	23	56	55	58	84	11	3	26	0	66	3	63
2L	14701704	I-element	downstream	negative	12	69	.(.)	7	65	84	105	110	115	93	113	118	78	30	62	62	65	95	7	3	27	0	66	3	64
2L	14701718	I-element	upstream	negative	15	88	.(.)	8	65	86	104	107	114	94	117	115	76	31	69	63	63	94	7	3	26	0	66	3	64
2L	14702478	I-element	upstream	positive	3	3	.(.)	3	63	77	95	107	107	94	114	109	78	28	70	61	74	89	4	3	25	0	66	3	65
2L	14703690	I-element	upstream	positive	2	2	.(.)	2	63	79	95	110	105	88	107	106	74	25	70	61	76	89	18	3	25	0	67	3	64
2L	14721149	F-element	upstream	positive	2	2	.(.)	2	65	83	99	122	102	85	110	119	76	78	50	50	57	106	28	3	35	0	80	3	8
2L	14723052	F-element	downstream	negative	17	513	.(.)	10	72	92	91	119	106	99	115	109	82	104	56	57	82	133	47	3	38	0	105	3	9
2L	14723065	F-element	upstream	negative	7	9	.(.)	7	77	96	99	125	110	103	119	117	90	108	62	60	90	141	55	3	39	0	113	3	11
2L	14723182	F-element	upstream	positive	2	4	.(.)	2	85	105	114	149	125	95	128	121	102	125	65	64	88	156	69	3	44	0	126	4	15
2L	14723327	F-element	upstream	positive	2	2	.(.)	2	82	103	114	152	114	101	127	119	94	116	60	65	91	141	62	3	46	0	121	3	11
2L	14723436	F-element	upstream	positive	2	3	.(.)	2	85	100	112	142	135	97	129	134	91	118	74	75	87	149	76	3	45	0	114	4	10
2L	14723518	F-element	downstream	negative	2	3	.(.)	2	84	96	106	143	130	101	130	141	90	117	58	68	102	156	62	3	48	0	122	3	14
2L	14723555	F-element	upstream	positive	6	9	.(.)	5	82	95	110	147	131	108	121	135	92	113	63	68	96	137	57	3	43	0	112	3	11
2L	14723593	F-element	upstream	positive	2	3	.(.)	2	82	88	113	145	136	106	119	128	94	108	63	67	90	141	56	3	44	0	116	3	14
2L	14723668	F-element	upstream	positive	2	2	.(.)	2	83	102	111	142	119	103	132	129	81	112	65	65	97	152	68	3	47	0	118	3	11
2L	14723836	F-element	upstream	positive	12	19	.(.)	8	74	88	97	136	81	97	126	104	85	100	65	62	82	136	55	3	49	0	99	3	11
2L	14724088	F-element	upstream	positive	2	2	.(.)	2	65	84	91	118	69	83	122	100	72	87	54	49	63	123	36	3	37	0	94	4	11
2L	14724110	F-element	downstream	positive	2	2	.(.)	2	62	85	92	39	67	88	124	97	74	88	52	52	66	123	34	3	38	0	101	4	11
2L	14724136	F-element	upstream	positive	3	3	.(.)	3	62	87	93	39	71	92	123	93	75	87	54	52	63	120	33	3	40	0	97	4	8
2L	14724467	F-element	upstream	positive	2	2	.(.)	2	61	89	94	42	68	88	115	95	78	86	50	50	62	117	33	3	41	0	94	3	13
2L	14724510	F-element	downstream	positive	2	2	.(.)	2	66	101	97	44	82	99	115	101	82	92	58	57	74	123	44	3	48	0	94	4	8
2L	14724687	F-element	upstream	positive	4	4	CDS|FBgn0261571|FBtr0473612(-)	4	75	98	94	63	95	89	130	114	93	105	65	67	98	142	55	3	52	0	117	5	19
2L	14724731	F-element	upstream	positive	4	6	CDS|FBgn0261571|FBtr0473612(-)	4	76	108	98	55	93	97	135	114	92	108	57	66	94	153	57	3	49	0	125	4	11
2L	14724904	F-element	upstream	positive	2	2	CDS|FBgn0261571|FBtr0473612(-)	2	70	99	103	57	85	90	120	112	83	108	59	61	79	128	43	3	48	0	102	5	18
2L	14724971	F-element	upstream	positive	2	2	CDS|FBgn0261571|FBtr0473612(-)	2	72	102	105	53	84	89	129	108	81	109	54	65	85	139	48	3	45	0	113	5	15
2L	14725135	F-element	upstream	negative	2	2	CDS|FBgn0261571|FBtr0473612(-)	2	66	92	99	48	70	82	123	99	82	98	57	59	71	139	42	3	43	0	90	4	13
2L	14725514	F-element	downstream	positive	4	4	CDS|FBgn0261571|FBtr0473612(-)	4	68	98	103	53	90	72	118	104	83	93	51	62	89	135	62	3	37	0	97	3	13
2L	14726600	F-element	upstream	positive	2	2	intron|FBgn0261571|FBtr0473612(-)	2	72	105	104	57	88	86	109	99	79	115	60	60	103	134	66	3	54	0	105	3	14
2L	14787183	copia	upstream	positive	2	2	.(.)	2	45	64	20	58	38	45	31	84	60	65	54	16	49	112	33	2	32	0	10	25	100
2L	14789517	copia_LTR	downstream	negative	17	65	.(.)	10	67	83	32	79	50	58	55	117	92	79	87	22	97	172	83	2	66	0	37	26	111
2L	14789522	copia_LTR	upstream	negative	17	178	.(.)	10	67	82	32	78	51	57	56	115	89	80	87	22	94	176	80	2	63	0	36	26	114
2L	14790190	copia	downstream	positive	2	2	.(.)	2	56	70	33	71	45	47	48	97	77	74	69	19	67	132	64	2	53	0	24	26	104
2L	14790399	copia	upstream	positive	3	4	.(.)	3	58	77	28	70	50	49	46	104	77	71	76	19	72	147	68	2	44	0	30	26	107
2L	14791088	copia	upstream	positive	2	2	.(.)	2	50	70	21	64	38	43	34	94	70	66	71	13	60	130	39	2	40	0	22	26	106
2L	14982728	412_LTR	downstream	positive	14	45	intron|FBgn0086711|FBtr0111015(-);intron|FBgn0086711|FBtr0080676(-);intron|FBgn0086711|FBtr0332520(-);intron|FBgn0086711|FBtr0111014(-);intron|FBgn0086711|FBtr0332521(-)	8	57	26	71	94	97	51	90	89	69	54	61	43	50	2	56	4	15	0	65	92	114
2L	14982736	412_LTR	upstream	positive	15	64	intron|FBgn0086711|FBtr0111015(-);intron|FBgn0086711|FBtr0080676(-);intron|FBgn0086711|FBtr0332520(-);intron|FBgn0086711|FBtr0111014(-);intron|FBgn0086711|FBtr0332521(-)	8	57	25	72	93	98	49	91	89	71	55	61	42	50	2	56	4	15	0	65	95	113
2L	15003711	F-element	upstream	positive	11	59	.(.)	8	53	30	65	86	95	37	88	92	73	72	28	36	62	3	48	4	14	0	67	55	96
2L	15169002	Stalker2_LTR	downstream	negative	13	122	intron|FBgn0028888|FBtr0343105(-);intron|FBgn0028888|FBtr0305559(-)	8	66	36	82	25	85	57	88	105	29	73	67	19	129	84	126	40	51	0	101	61	69
2L	15169006	Stalker2_LTR	upstream	negative	14	86	intron|FBgn0028888|FBtr0343105(-);intron|FBgn0028888|FBtr0305559(-)	9	66	33	81	25	86	56	87	104	30	75	66	18	129	82	126	40	51	0	104	60	69
2L	15204067	G5A	upstream	negative	9	17	.(.)	8	56	35	19	45	44	55	78	114	35	62	62	32	136	52	60	57	22	0	85	41	84
2L	15204157	G5A	downstream	negative	12	32	.(.)	9	61	31	30	50	39	63	82	125	49	68	67	33	144	64	69	57	22	0	96	47	78
2L	15213140	roo_LTR	downstream	positive	16	141	.(.)	8	71	75	86	46	79	73	87	106	64	66	60	32	139	31	140	89	25	0	91	51	82
2L	15213144	roo_LTR	upstream	positive	14	78	.(.)	8	71	75	86	46	80	73	87	106	64	66	60	32	137	31	142	89	25	0	91	52	83
2L	15405669	Max-element_LTR	upstream	positive	2	22	.(.)	1	65	13	82	27	10	38	114	130	79	114	28	47	90	106	128	140	4	0	54	55	50
2L	15511479	roo_LTR	downstream	positive	4	13	.(.)	2	34	21	30	18	34	11	27	50	28	78	9	10	72	135	32	1	3	0	26	98	0
2L	15511494	roo_LTR	upstream	positive	2	2	.(.)	2	35	21	31	19	37	12	26	49	27	78	13	12	70	140	33	1	3	0	31	101	0
2L	15533561	mdg1	downstream	positive	2	2	.(.)	2	38	21	25	31	18	12	22	21	51	81	45	10	80	130	33	5	3	0	24	132	6
2L	15538811	mdg1_LTR	downstream	negative	18	113	.(.)	10	40	25	33	24	10	16	27	15	55	76	53	2	101	123	51	8	4	0	31	144	7
2L	15538814	mdg1_LTR	upstream	negative	17	79	.(.)	9	40	22	33	24	10	16	27	13	55	75	53	2	102	123	51	9	4	0	31	141	6
2L	15540801	mdg1_LTR	upstream	positive	3	3	.(.)	2	47	25	36	26	14	12	33	17	52	89	39	13	126	163	52	13	6	0	35	188	9
2L	15670686	roo_LTR	downstream	negative	4	31	CDS|FBgn0028517|FBtr0080757(+);intron|FBgn0028863|FBtr0344777(-);intron|FBgn0028863|FBtr0344774(-);intron|FBgn0028863|FBtr0344776(-);intron|FBgn0028863|FBtr0344779(-);intron|FBgn0028863|FBtr0344775(-);intron|FBgn0028863|FBtr0344778(-);intron|FBgn0028863|FBtr0344773(-);intron|FBgn0028863|FBtr0344780(-)	2	64	101	75	34	71	126	56	104	83	109	66	39	121	62	85	51	19	0	38	9	31
2L	15670701	roo_LTR	upstream	negative	3	43	CDS|FBgn0028517|FBtr0080757(+);intron|FBgn0028863|FBtr0344777(-);intron|FBgn0028863|FBtr0344774(-);intron|FBgn0028863|FBtr0344776(-);intron|FBgn0028863|FBtr0344779(-);intron|FBgn0028863|FBtr0344775(-);intron|FBgn0028863|FBtr0344778(-);intron|FBgn0028863|FBtr0344773(-);intron|FBgn0028863|FBtr0344780(-)	2	64	104	79	34	70	126	56	103	83	112	66	37	125	58	86	51	19	0	38	10	31
2L	15743700	pogo	downstream	positive	10	17	intron|FBgn0010382|FBtr0305561(-);intron|FBgn0010382|FBtr0080776(-);intron|FBgn0010382|FBtr0080774(-);intron|FBgn0010382|FBtr0080775(-);intron|FBgn0010382|FBtr0080773(-)	7	58	98	71	64	18	63	80	104	51	89	46	17	141	12	84	123	12	0	45	7	27
2L	15743702	pogo	upstream	positive	13	26	intron|FBgn0010382|FBtr0305561(-);intron|FBgn0010382|FBtr0080776(-);intron|FBgn0010382|FBtr0080774(-);intron|FBgn0010382|FBtr0080775(-);intron|FBgn0010382|FBtr0080773(-)	8	58	98	70	64	18	63	80	104	51	89	45	17	142	12	84	123	12	0	45	7	27
2L	15865030	hobo	downstream	negative	17	51	3UTR|FBgn0261925|FBtr0344601(-);3UTR|FBgn0261925|FBtr0303589(-)	9	65	76	71	49	66	51	94	80	61	72	10	84	161	132	92	6	11	0	77	89	17
2L	15865037	hobo	upstream	negative	12	20	3UTR|FBgn0261925|FBtr0344601(-);3UTR|FBgn0261925|FBtr0303589(-)	9	65	76	71	49	66	52	94	82	62	72	10	84	161	132	92	6	11	0	78	93	18
2L	15894585	BS	downstream	negative	10	15	.(.)	8	65	77	76	50	65	54	107	38	54	69	19	99	149	124	98	26	6	0	70	98	20
2L	15902607	Ivk	downstream	negative	14	54	.(.)	8	68	82	80	49	66	63	111	38	58	79	16	106	149	114	88	66	7	0	66	99	21
2L	15902620	Ivk	upstream	negative	14	62	.(.)	8	68	80	81	48	65	63	112	38	59	79	15	106	147	116	89	68	7	0	65	99	21
2L	15920098	hobo	downstream	negative	15	40	intron|FBgn0028645|FBtr0080808(-);intron|FBgn0028645|FBtr0300615(-)	8	73	76	76	33	69	55	106	40	57	71	12	117	142	109	97	216	8	0	49	109	22
2L	15920107	hobo	upstream	negative	13	37	intron|FBgn0028645|FBtr0080808(-);intron|FBgn0028645|FBtr0300615(-)	10	73	75	77	34	69	55	105	40	57	73	12	114	142	110	97	217	8	0	49	109	22
2L	15930579	HMS-Beagle	upstream	positive	2	3	intron|FBgn0028645|FBtr0080808(-);intron|FBgn0028645|FBtr0300615(-)	2	82	90	101	49	26	57	116	69	66	87	9	124	164	116	90	256	9	0	59	126	24
2L	15931017	HMS-Beagle	upstream	negative	2	2	intron|FBgn0028645|FBtr0080808(-);intron|FBgn0028645|FBtr0300615(-)	2	80	81	88	47	10	58	108	63	59	74	5	117	165	114	87	302	10	0	61	131	24
2L	15931366	HMS-Beagle	downstream	positive	4	4	intron|FBgn0028645|FBtr0080808(-);intron|FBgn0028645|FBtr0300615(-)	3	89	82	95	48	13	52	106	71	57	75	6	115	162	120	96	465	10	0	64	129	23
2L	15932380	HMS-Beagle	downstream	positive	2	4	intron|FBgn0028645|FBtr0080808(-);intron|FBgn0028645|FBtr0300615(-)	2	95	81	103	52	18	52	117	82	63	80	9	113	161	124	96	519	12	0	67	135	23
2L	15933884	HMS-Beagle	downstream	positive	4	7	intron|FBgn0028645|FBtr0080808(-);intron|FBgn0028645|FBtr0300615(-)	3	81	77	92	45	13	49	100	62	53	74	2	104	157	114	88	369	13	0	63	128	23
2L	15934817	Doc	downstream	negative	2	81	intron|FBgn0028645|FBtr0080808(-);intron|FBgn0028645|FBtr0300615(-)	2	102	87	98	43	20	55	113	76	62	78	9	107	167	119	94	658	13	0	68	138	26
2L	15992927	Doc	upstream	negative	2	2	.(.)	2	88	69	94	44	96	42	112	82	50	82	79	121	125	118	131	182	18	0	73	204	35
2L	15993239	Doc	downstream	positive	2	2	.(.)	2	82	70	88	43	93	37	104	83	44	75	68	119	129	114	111	182	19	0	72	158	28
2L	15993479	Doc	downstream	positive	5	5	.(.)	5	90	79	90	40	98	43	109	85	52	73	74	120	156	122	129	199	24	0	71	206	31
2L	15994196	Doc	downstream	negative	19	621	.(.)	10	98	78	96	50	109	44	120	86	54	73	83	129	162	123	142	220	20	0	74	257	39
2L	15994404	Doc	upstream	positive	2	3	.(.)	2	120	82	102	52	121	60	132	96	68	82	96	136	191	124	169	296	22	0	79	429	54
2L	15995294	Doc	upstream	positive	2	2	.(.)	2	116	88	103	55	108	50	135	109	53	90	91	126	194	124	170	256	24	0	78	415	44
2L	15995948	Doc	upstream	positive	2	3	.(.)	2	117	82	56	59	115	48	122	98	63	81	98	135	211	132	158	288	19	0	82	442	48
2L	15996179	Doc	downstream	positive	3	3	.(.)	3	122	86	53	68	120	51	125	99	54	95	94	146	218	138	172	293	23	0	85	469	47
2L	15998581	Doc	downstream	positive	2	3	.(.)	2	116	77	65	66	112	57	131	93	64	83	91	144	181	130	164	256	23	0	78	460	45
2L	15998620	Doc	downstream	positive	2	2	.(.)	1	120	77	63	63	108	53	135	97	66	91	88	147	197	133	167	265	24	0	82	492	45
2L	15999461	Doc	upstream	positive	2	2	.(.)	2	124	89	60	69	102	59	140	96	70	88	100	152	208	140	171	288	21	0	82	501	44
2L	15999559	Doc	upstream	positive	3	3	.(.)	3	128	87	67	63	111	61	140	100	73	94	107	153	238	135	191	307	20	0	86	478	42
2L	16000241	Doc	upstream	positive	2	2	.(.)	2	124	81	72	68	115	51	133	98	70	103	91	156	224	132	190	289	22	0	81	463	39
2L	16005358	Doc	upstream	positive	2	2	3UTR|FBgn0264364|FBtr0332230(+);3UTR|FBgn0264364|FBtr0332229(+);3UTR|FBgn0045827|FBtr0080802(+);3UTR|FBgn0045827|FBtr0346121(+);3UTR|FBgn0045827|FBtr0332228(+);intron|FBgn0028644|FBtr0343726(+);intron|FBgn0028644|FBtr0343727(+);intron|FBgn0028644|FBtr0080801(+)	2	88	72	46	46	92	37	104	88	52	60	62	133	149	125	135	202	18	0	76	233	28
2L	16021168	roo	upstream	negative	3	4	intron|FBgn0028644|FBtr0080801(+);intron|FBgn0028644|FBtr0343726(+);intron|FBgn0028644|FBtr0343727(+)	3	73	67	23	42	89	43	106	97	53	66	70	146	35	132	126	7	17	0	96	205	31
2L	16024202	roo_LTR	downstream	positive	15	424	intron|FBgn0028644|FBtr0080801(+);intron|FBgn0028644|FBtr0343726(+);intron|FBgn0028644|FBtr0343727(+)	8	95	84	34	56	93	36	116	102	66	74	68	160	152	161	184	39	16	0	102	332	34
2L	16024206	roo_LTR	upstream	positive	16	155	intron|FBgn0028644|FBtr0080801(+);intron|FBgn0028644|FBtr0343726(+);intron|FBgn0028644|FBtr0343727(+)	8	96	84	34	55	93	35	118	102	67	73	70	161	155	161	190	39	16	0	103	336	34
2L	16024318	roo	upstream	negative	2	2	intron|FBgn0028644|FBtr0080801(+);intron|FBgn0028644|FBtr0343726(+);intron|FBgn0028644|FBtr0343727(+)	2	104	82	54	59	96	32	120	94	79	81	69	169	167	177	174	42	16	0	102	426	38
2L	16025864	roo	upstream	negative	2	2	intron|FBgn0028644|FBtr0080801(+);intron|FBgn0028644|FBtr0343726(+);intron|FBgn0028644|FBtr0343727(+)	1	103	80	50	48	90	44	124	78	80	74	73	169	185	180	170	39	16	0	112	409	37
2L	16025967	roo	upstream	negative	2	3	intron|FBgn0028644|FBtr0080801(+);intron|FBgn0028644|FBtr0343726(+);intron|FBgn0028644|FBtr0343727(+)	2	100	80	43	50	90	40	125	85	81	79	71	168	177	171	179	7	17	0	114	393	33
2L	16032380	roo	downstream	negative	2	2	CDS|FBgn0028644|FBtr0080801(+);CDS|FBgn0028644|FBtr0343726(+);CDS|FBgn0028644|FBtr0343727(+)	2	104	90	42	54	87	40	129	141	80	80	79	164	169	185	163	5	20	0	125	381	37
2L	16101767	Doc	downstream	positive	2	2	.(.)	2	65	70	29	46	20	71	41	36	15	85	79	233	92	110	91	55	31	0	25	162	11
2L	16107672	Doc	downstream	negative	19	660	.(.)	10	67	73	31	50	36	72	30	35	17	85	84	261	17	138	104	56	33	0	26	168	29
2L	16107682	Doc	upstream	negative	6	9	.(.)	5	71	75	36	52	41	76	32	36	17	87	86	269	16	153	107	57	34	0	27	175	36
2L	16107761	Doc	upstream	positive	2	2	.(.)	2	87	81	44	64	46	85	43	44	30	93	103	325	22	221	137	58	41	0	54	191	54
2L	16107788	Doc	downstream	positive	4	4	.(.)	4	86	77	43	66	44	81	45	47	32	94	97	326	27	207	144	57	39	0	57	187	46
2L	16107907	Doc	downstream	positive	3	3	.(.)	3	84	82	50	60	56	88	35	42	27	91	95	324	32	199	130	57	35	0	49	186	48
2L	16107958	Doc	downstream	positive	2	2	.(.)	2	85	83	38	65	49	83	40	37	33	94	105	329	36	216	131	56	39	0	43	185	45
2L	16108004	Doc	downstream	negative	2	2	.(.)	2	87	80	39	65	49	81	40	46	35	95	105	323	38	232	138	58	44	0	39	184	44
2L	16108130	Doc	downstream	positive	2	4	.(.)	2	85	81	39	59	45	76	36	50	33	95	99	303	35	226	135	61	44	0	54	178	43
2L	16108177	Doc	upstream	positive	2	2	.(.)	2	85	80	38	63	45	77	36	47	32	96	86	331	40	214	125	60	48	0	63	181	41
2L	16108245	Doc	upstream	positive	3	3	.(.)	3	81	79	41	61	59	73	34	48	30	97	90	286	32	199	131	61	46	0	50	173	39
2L	16108424	Doc	upstream	positive	3	4	.(.)	3	74	77	45	51	36	69	24	43	30	98	92	239	25	181	123	58	34	0	49	180	33
2L	16108525	Doc	upstream	positive	4	4	.(.)	3	66	70	38	49	36	71	30	41	18	89	79	223	12	139	118	56	36	0	30	166	27
2L	16108913	Doc	downstream	positive	2	2	.(.)	2	80	79	54	68	50	77	47	45	31	85	90	258	26	215	126	57	40	0	37	171	39
2L	16109645	Doc	upstream	positive	2	2	.(.)	2	84	74	60	59	52	76	44	58	29	87	95	310	35	189	141	60	43	0	47	188	27
2L	16110969	Doc	downstream	negative	2	2	.(.)	2	83	79	55	58	53	83	33	55	30	82	98	278	32	227	125	61	43	0	42	181	51
2L	16111102	Doc	upstream	positive	2	2	.(.)	2	78	82	66	48	55	82	27	50	29	82	90	250	23	201	127	57	37	0	43	172	43
2L	16111147	Doc	downstream	positive	2	2	.(.)	2	78	77	59	57	47	85	35	52	29	80	87	237	24	204	126	56	42	0	36	179	43
2L	16112670	Doc	upstream	negative	2	2	.(.)	2	85	79	55	66	61	80	43	63	42	85	98	271	28	227	143	58	43	0	42	180	35
2L	16115860	Doc	upstream	positive	2	2	.(.)	2	84	79	57	62	55	78	40	63	41	82	98	241	31	239	151	62	39	0	32	194	45
2L	16163405	BS3	upstream	positive	11	26	.(.)	9	64	53	78	45	48	63	64	61	8	42	43	180	71	181	112	28	34	0	77	59	24
2L	16163496	BS3	downstream	positive	11	26	.(.)	9	68	56	88	47	51	66	73	60	14	43	44	184	83	187	120	28	39	0	80	63	25
2L	16197923	opus_LTR	upstream	positive	16	57	.(.)	10	54	84	71	54	87	70	84	64	25	40	58	154	72	30	16	28	30	0	39	59	23
2L	16197965	opus_LTR	downstream	positive	14	35	.(.)	9	56	82	72	53	89	71	92	67	27	42	59	162	69	39	14	28	31	0	39	61	21
2L	16198079	opus	downstream	negative	2	2	.(.)	2	53	82	67	48	85	59	86	66	21	45	58	145	67	30	11	28	31	0	39	60	23
2L	16206833	roo_LTR	upstream	positive	15	64	.(.)	8	56	62	74	54	95	59	90	66	21	52	58	142	66	87	16	27	40	0	37	56	21
2L	16213488	297_LTR	downstream	negative	15	56	.(.)	9	58	67	77	61	103	67	101	73	21	57	66	150	17	101	11	37	40	0	40	54	24
2L	16213496	297_LTR	upstream	negative	17	91	.(.)	9	59	68	77	60	104	67	103	73	21	57	65	152	16	102	13	36	40	0	41	54	24
2L	16280300	Cr1a	downstream	negative	7	14	intron|FBgn0001994|FBtr0080854(-);intron|FBgn0001994|FBtr0343814(-)	6	62	92	69	41	133	64	111	12	30	54	67	98	36	101	78	40	23	0	48	134	12
2L	16361716	jockey	downstream	positive	2	2	.(.)	2	43	62	50	14	57	32	76	25	33	83	91	74	43	50	11	74	16	0	30	26	10
2L	16361726	jockey	upstream	positive	14	63	.(.)	9	43	63	50	15	59	32	79	26	33	83	91	73	43	50	11	74	16	0	30	25	10
2L	16373186	hobo	downstream	positive	10	36	.(.)	5	45	29	16	28	68	45	86	79	16	112	71	72	46	49	12	95	5	0	35	23	10
2L	16373200	hobo	upstream	positive	12	64	.(.)	7	45	27	15	28	68	46	86	79	20	105	71	72	45	47	11	96	5	0	37	23	10
2L	16375813	hobo	downstream	negative	14	76	.(.)	10	42	35	15	35	69	51	83	41	22	118	24	71	49	50	14	85	5	0	36	21	10
2L	16375820	hobo	upstream	negative	15	49	.(.)	10	41	33	17	36	71	49	84	38	21	118	21	71	50	50	13	84	5	0	36	21	10
2L	16379066	hobo	downstream	positive	2	2	.(.)	2	48	47	21	45	57	54	82	52	38	151	34	75	52	62	15	88	8	0	44	16	11
2L	16394614	Burdock	upstream	positive	2	2	.(.)	2	63	145	95	104	32	76	166	47	77	151	24	90	39	34	15	95	9	0	18	21	13
2L	16394901	Burdock_LTR	downstream	negative	18	102	.(.)	10	68	168	103	108	39	79	167	68	73	176	28	96	42	38	15	94	10	0	18	22	15
2L	16394984	Burdock_LTR	upstream	negative	19	102	.(.)	10	64	157	106	107	35	72	161	50	76	145	34	96	35	31	15	94	9	0	23	23	15
2L	16401233	Burdock	upstream	positive	2	2	intron|FBgn0028523|FBtr0080880(-);intron|FBgn0028523|FBtr0340234(-)	2	65	131	95	108	89	69	171	63	64	132	34	90	36	41	15	99	10	0	18	21	12
2L	16484321	roo	upstream	negative	2	3	CDS|FBgn0005677|FBtr0100400(-);CDS|FBgn0005677|FBtr0100399(-);CDS|FBgn0005677|FBtr0080878(-);CDS|FBgn0005677|FBtr0080875(-);CDS|FBgn0005677|FBtr0080876(-);CDS|FBgn0005677|FBtr0080877(-)	2	52	117	86	46	90	19	70	20	51	84	72	48	46	9	26	192	7	0	22	18	12
2L	16512008	Juan	downstream	positive	3	5	intron|FBgn0032587|FBtr0337091(-);intron|FBgn0032587|FBtr0301144(-);intron|FBgn0032587|FBtr0080874(-);intron|FBgn0032587|FBtr0080873(-)	3	79	115	105	48	133	55	113	106	85	103	102	90	68	48	61	214	13	0	24	34	55
2L	16512008	ZAM	downstream	positive	3	4	intron|FBgn0032587|FBtr0337091(-);intron|FBgn0032587|FBtr0301144(-);intron|FBgn0032587|FBtr0080874(-);intron|FBgn0032587|FBtr0080873(-)	3	79	115	105	48	133	55	113	106	85	103	102	90	68	48	61	214	13	0	24	34	55
2L	16521593	Doc	downstream	negative	16	121	intron|FBgn0032587|FBtr0337091(-);intron|FBgn0032587|FBtr0080874(-);intron|FBgn0032587|FBtr0080873(-)	9	62	104	90	104	96	76	116	87	65	76	77	4	45	15	19	216	0	0	27	18	4
2L	16521727	Doc	upstream	positive	2	2	intron|FBgn0032587|FBtr0337091(-);intron|FBgn0032587|FBtr0080874(-);intron|FBgn0032587|FBtr0080873(-)	2	62	106	93	96	90	78	120	83	68	81	84	3	44	15	20	216	0	0	24	18	5
2L	16569577	roo	downstream	negative	2	2	intron|FBgn0259735|FBtr0300003(+)	2	57	44	13	62	80	74	114	56	44	77	68	16	70	23	26	325	2	0	19	21	10
2L	16570620	Doc	upstream	positive	2	2	intron|FBgn0259735|FBtr0300003(+)	2	57	36	14	60	79	76	126	56	49	86	65	15	61	22	22	339	2	0	15	17	8
2L	16570934	roo_LTR	downstream	negative	13	89	intron|FBgn0259735|FBtr0300003(+)	8	57	36	21	63	84	80	104	55	46	81	63	12	51	26	24	343	3	0	14	19	9
2L	16570944	roo_LTR	upstream	negative	16	135	intron|FBgn0259735|FBtr0300003(+)	9	57	37	21	65	83	81	101	55	47	77	63	13	52	27	25	341	3	0	15	19	10
2L	16572087	Doc	downstream	negative	16	80	intron|FBgn0259735|FBtr0300003(+)	10	52	25	14	62	79	74	99	50	41	64	60	13	63	24	26	304	4	0	13	17	7
2L	16572202	Doc	downstream	positive	2	2	intron|FBgn0259735|FBtr0300003(+)	2	52	26	9	59	82	73	102	45	45	63	61	13	65	23	23	307	1	0	13	18	8
2L	16573423	roo	upstream	positive	2	2	intron|FBgn0259735|FBtr0300003(+)	2	60	31	19	63	80	89	118	61	47	89	70	15	84	29	23	329	4	0	18	19	7
2L	16573631	Doc	upstream	positive	3	3	intron|FBgn0259735|FBtr0300003(+)	3	61	38	24	68	81	83	117	60	53	87	66	9	86	28	25	343	3	0	18	22	7
2L	16576323	Doc	upstream	positive	2	2	intron|FBgn0259735|FBtr0300003(+)	2	53	26	21	57	80	73	100	50	45	71	69	9	59	21	22	307	2	0	20	17	7
2L	16697091	pogo	upstream	positive	10	20	intron|FBgn0261278|FBtr0080886(+);intron|FBgn0261278|FBtr0080885(+);intron|FBgn0261278|FBtr0080884(+);intron|FBgn0261278|FBtr0339514(+);intron|FBgn0261278|FBtr0100459(+)	8	37	33	76	2	52	36	15	44	57	42	30	6	47	33	36	175	3	0	11	21	16
2L	16697216	pogo	downstream	positive	8	11	intron|FBgn0261278|FBtr0080886(+);intron|FBgn0261278|FBtr0080885(+);intron|FBgn0261278|FBtr0080884(+);intron|FBgn0261278|FBtr0339514(+);intron|FBgn0261278|FBtr0100459(+)	7	40	37	77	10	55	40	22	46	69	51	38	5	47	40	40	175	3	0	7	31	16
2L	16751990	297	upstream	negative	2	2	3UTR|FBgn0032600|FBtr0329944(+);3UTR|FBgn0032600|FBtr0308803(+);3UTR|FBgn0032600|FBtr0308802(+);3UTR|FBgn0032600|FBtr0329945(+)	2	35	53	76	46	59	44	25	45	37	27	38	16	45	34	26	48	7	0	18	29	20
2L	16817999	HB	downstream	negative	4	5	intron|FBgn0004797|FBtr0080916(+);intron|FBgn0004797|FBtr0080915(+);intron|FBgn0004797|FBtr0080917(+);intron|FBgn0004797|FBtr0347182(+);intron|FBgn0032609|FBtr0080931(-)	3	46	68	81	43	69	44	82	51	21	55	31	49	55	31	47	49	3	0	31	76	24
2L	16818011	HB	upstream	positive	3	3	intron|FBgn0004797|FBtr0080916(+);intron|FBgn0004797|FBtr0080915(+);intron|FBgn0004797|FBtr0080917(+);intron|FBgn0004797|FBtr0347182(+);intron|FBgn0032609|FBtr0080931(-)	3	45	67	79	42	70	42	82	52	20	56	29	49	54	31	46	49	3	0	31	76	24
2L	16856955	Doc4-element	downstream	positive	12	21	intron|FBgn0051809|FBtr0344852(-);intron|FBgn0051809|FBtr0113414(-)	7	35	62	7	41	59	43	6	53	19	5	43	35	46	18	62	48	5	0	29	91	29
2L	16859501	hobo	downstream	negative	4	7	.(.)	4	37	62	7	42	62	44	9	52	19	6	44	37	49	20	65	53	6	0	30	93	34
2L	16929684	Transpac_LTR	downstream	positive	2	10	.(.)	1	64	46	19	73	135	58	89	92	76	65	51	51	68	42	58	216	7	0	25	108	6
2L	16929687	Transpac_LTR	upstream	positive	2	9	.(.)	1	64	46	18	72	131	59	90	92	75	65	51	50	68	42	56	217	7	0	25	108	6
2L	16948400	hobo	upstream	positive	12	20	ncRNA|FBgn0265543|FBtr0340175(-);intron|FBgn0265543|FBtr0340175(-)	7	60	47	27	68	89	58	47	100	65	63	44	47	97	53	59	136	8	0	48	133	9
2L	16948468	hobo	downstream	positive	12	73	ncRNA|FBgn0265543|FBtr0340175(-);intron|FBgn0265543|FBtr0340175(-)	8	58	48	22	66	95	54	43	95	64	58	40	47	90	48	61	131	4	0	46	133	10
2L	16948477	hobo	upstream	positive	13	32	ncRNA|FBgn0265543|FBtr0340175(-);intron|FBgn0265543|FBtr0340175(-)	9	58	48	25	65	95	52	46	93	66	58	42	45	94	48	61	129	4	0	47	135	10
2L	16949779	hobo	upstream	negative	2	2	ncRNA|FBgn0265543|FBtr0340175(-);intron|FBgn0265543|FBtr0340175(-)	2	55	46	22	63	83	56	57	82	57	55	40	44	91	48	68	103	6	0	25	133	16
2L	17060985	Doc	upstream	negative	2	2	.(.)	2	75	52	52	63	69	56	74	149	51	98	16	59	98	57	141	176	6	0	77	119	90
2L	17062075	Doc	downstream	positive	6	8	.(.)	5	84	63	60	74	81	68	89	160	74	98	15	56	113	62	171	168	6	0	92	118	112
2L	17062087	Doc	upstream	positive	18	188	.(.)	10	84	63	60	73	82	66	91	160	75	97	15	56	111	61	173	169	4	0	92	119	119
2L	17071610	Doc	upstream	negative	2	2	.(.)	2	86	22	75	84	101	74	102	174	61	106	14	59	109	65	182	186	3	0	83	118	104
2L	17089913	Ivk	downstream	negative	15	210	.(.)	8	68	25	66	13	39	57	87	116	31	89	18	60	106	56	175	171	5	0	48	112	80
2L	17089924	Ivk	upstream	negative	15	66	.(.)	8	68	25	66	14	41	57	85	116	30	86	18	60	108	58	182	171	5	0	48	112	81
2L	17090178	Ivk	upstream	positive	2	2	.(.)	2	77	35	77	16	50	74	87	127	45	107	26	59	121	67	225	168	5	0	47	112	83
2L	17090543	Ivk	upstream	positive	2	2	.(.)	2	71	25	71	20	30	61	78	124	30	98	17	59	104	60	217	170	5	0	46	112	96
2L	17091937	Ivk	downstream	positive	2	2	.(.)	2	70	23	68	17	27	57	80	120	39	89	14	59	118	56	193	167	5	0	51	112	96
2L	17107325	mdg1_LTR	downstream	positive	16	104	.(.)	9	64	28	58	11	55	62	19	110	26	88	36	66	90	73	170	190	7	0	47	114	24
2L	17107328	mdg1_LTR	upstream	positive	17	66	.(.)	10	64	29	58	10	56	61	20	111	26	87	37	66	90	73	173	190	7	0	46	114	24
2L	17111383	Doc	upstream	positive	2	2	.(.)	2	64	33	64	9	43	58	21	98	34	91	44	83	95	66	146	208	7	0	47	118	19
2L	17113015	Doc	downstream	positive	2	2	.(.)	2	64	26	53	4	50	49	24	107	28	91	43	86	99	65	162	206	6	0	49	116	23
2L	17113834	Doc	downstream	negative	17	252	.(.)	9	66	26	61	6	53	52	16	105	38	99	42	89	104	69	159	200	5	0	65	118	20
2L	17114314	Doc	downstream	positive	5	5	.(.)	4	66	42	61	7	43	68	24	104	32	102	46	90	114	76	86	208	7	0	81	124	14
2L	17114963	Doc	upstream	positive	2	2	.(.)	2	62	32	59	13	51	53	22	99	27	96	39	94	103	72	86	201	6	0	59	120	18
2L	17119135	Doc	upstream	positive	2	2	.(.)	2	74	46	73	9	54	70	31	104	44	115	43	115	122	83	127	206	6	0	80	131	16
2L	17126639	roo	downstream	positive	3	3	.(.)	3	70	20	56	20	55	65	98	91	43	94	39	109	106	72	97	207	7	0	74	126	11
2L	17126997	roo_LTR	downstream	negative	12	56	.(.)	9	66	13	48	25	44	56	92	94	42	100	37	83	112	69	98	206	6	0	61	130	13
2L	17127002	roo_LTR	upstream	negative	18	144	.(.)	10	66	12	47	26	44	56	89	94	43	100	37	82	111	70	94	206	6	0	61	132	14
2L	17130150	roo	upstream	positive	2	2	.(.)	1	64	14	47	21	53	57	95	100	37	93	37	63	108	59	92	214	7	0	48	124	17
2L	17162931	F-element	upstream	negative	3	3	intron|FBgn0265607|FBtr0340178(+);intron|FBgn0083942|FBtr0343134(+);intron|FBgn0265607|FBtr0303301(+)	3	63	45	56	42	69	23	39	88	42	116	17	70	60	92	101	228	8	0	14	128	15
2L	17162938	F-element	downstream	negative	18	273	intron|FBgn0265607|FBtr0340178(+);intron|FBgn0083942|FBtr0343134(+);intron|FBgn0265607|FBtr0303301(+)	10	64	47	54	46	71	18	42	89	41	118	18	71	66	94	102	228	8	0	13	132	16
2L	17163115	F-element	upstream	positive	2	3	intron|FBgn0265607|FBtr0340178(+);intron|FBgn0083942|FBtr0343134(+);intron|FBgn0265607|FBtr0303301(+)	2	71	45	60	52	68	23	40	92	59	121	31	82	89	93	107	227	13	0	11	184	18
2L	17163161	F-element	upstream	positive	2	2	intron|FBgn0265607|FBtr0340178(+);intron|FBgn0083942|FBtr0343134(+);intron|FBgn0265607|FBtr0303301(+)	2	70	38	65	44	68	18	40	90	62	116	32	80	90	85	107	227	9	0	12	185	22
2L	17163187	F-element	upstream	positive	2	2	intron|FBgn0265607|FBtr0340178(+);intron|FBgn0083942|FBtr0343134(+);intron|FBgn0265607|FBtr0303301(+)	2	68	37	64	45	65	17	38	94	57	117	25	80	83	80	107	228	10	0	13	177	22
2L	17163301	F-element	upstream	negative	2	2	intron|FBgn0265607|FBtr0340178(+);intron|FBgn0083942|FBtr0343134(+);intron|FBgn0265607|FBtr0303301(+)	2	66	41	58	42	62	19	32	88	55	116	25	82	72	92	99	227	11	0	11	171	18
2L	17164082	F-element	upstream	positive	2	2	intron|FBgn0265607|FBtr0340178(+);intron|FBgn0083942|FBtr0343134(+);intron|FBgn0265607|FBtr0303301(+)	2	65	36	55	49	76	25	39	87	43	104	23	74	70	89	129	228	10	0	7	143	16
2L	17164501	F-element	upstream	positive	2	2	intron|FBgn0265607|FBtr0340178(+);intron|FBgn0083942|FBtr0343134(+);intron|FBgn0265607|FBtr0303301(+)	2	72	46	63	47	72	28	47	93	50	118	24	75	97	96	127	228	10	0	15	170	25
2L	17164548	F-element	upstream	positive	2	2	intron|FBgn0265607|FBtr0340178(+);intron|FBgn0083942|FBtr0343134(+);intron|FBgn0265607|FBtr0303301(+)	2	69	46	60	45	72	27	39	92	47	117	28	72	82	97	114	228	10	0	14	163	24
2L	17165958	F-element	downstream	positive	2	2	intron|FBgn0265607|FBtr0340178(+);intron|FBgn0083942|FBtr0343134(+);intron|FBgn0265607|FBtr0303301(+)	2	75	44	63	54	85	24	41	90	53	122	30	82	105	104	120	230	8	0	21	197	21
2L	17238229	Doc	downstream	negative	15	245	intron|FBgn0032629|FBtr0080971(-);intron|FBgn0032629|FBtr0080972(-)	8	63	34	36	62	66	30	82	28	67	111	28	30	22	97	157	259	9	0	33	102	13
2L	17238250	Doc	upstream	negative	4	5	intron|FBgn0032629|FBtr0080971(-);intron|FBgn0032629|FBtr0080972(-)	4	66	39	38	61	69	34	77	30	72	114	37	29	24	100	170	259	9	0	37	100	16
2L	17238930	Doc	upstream	positive	2	2	intron|FBgn0032629|FBtr0080971(-);intron|FBgn0032629|FBtr0080972(-)	2	75	49	43	64	74	35	91	51	86	134	42	31	45	128	202	259	9	0	43	96	11
2L	17239391	Doc	upstream	positive	2	2	intron|FBgn0032629|FBtr0080971(-);intron|FBgn0032629|FBtr0080972(-)	1	67	34	31	55	63	39	94	40	70	131	38	30	24	111	185	262	11	0	35	73	10
2L	17241737	Doc	upstream	negative	2	2	intron|FBgn0032629|FBtr0080971(-);intron|FBgn0032629|FBtr0080972(-)	1	64	24	36	63	62	38	78	30	70	125	35	38	29	111	160	264	9	0	30	69	11
2L	17242152	Doc	upstream	positive	2	2	intron|FBgn0032629|FBtr0080971(-);intron|FBgn0032629|FBtr0080972(-)	1	59	22	34	56	59	38	80	29	63	110	29	22	33	88	140	265	9	0	30	66	7
2L	17250771	pogo	downstream	positive	13	79	intron|FBgn0032629|FBtr0080971(-);intron|FBgn0032629|FBtr0080972(-)	8	66	21	42	64	76	25	84	24	59	108	41	56	28	98	170	358	10	0	32	26	8
2L	17250780	pogo	upstream	positive	16	120	intron|FBgn0032629|FBtr0080971(-);intron|FBgn0032629|FBtr0080972(-)	9	66	20	39	62	76	30	82	26	59	107	44	53	25	99	166	359	10	0	31	26	7
2L	17261116	412	downstream	negative	2	2	.(.)	2	87	15	27	62	64	44	121	35	69	103	24	121	37	109	97	715	10	0	15	67	10
2L	17261674	412	downstream	negative	2	7	.(.)	2	80	19	19	57	63	44	115	37	61	100	25	100	59	108	74	624	10	0	17	67	9
2L	17261795	412_LTR	downstream	negative	3	3	.(.)	2	84	16	22	63	67	45	117	41	68	99	25	102	55	100	86	678	10	0	16	67	7
2L	17263157	412	downstream	negative	2	4	.(.)	2	92	18	23	64	65	39	124	14	63	98	31	116	54	100	106	808	13	0	20	66	8
2L	17263214	412	downstream	negative	2	3	.(.)	2	92	17	30	65	67	46	126	17	55	97	25	117	55	100	115	807	11	0	19	66	8
2L	17264568	412	downstream	negative	2	4	.(.)	2	68	7	12	53	61	31	103	4	46	86	20	90	36	78	57	571	11	0	20	66	8
2L	17264736	412_LTR	downstream	positive	16	488	.(.)	9	78	13	13	54	63	30	107	10	53	94	27	97	54	85	60	691	11	0	18	66	10
2L	17264743	412_LTR	upstream	positive	18	438	.(.)	10	80	14	14	54	64	30	108	10	52	94	26	99	54	88	62	723	11	0	18	66	11
2L	17268238	412	upstream	negative	2	3	.(.)	2	85	5	10	51	63	31	101	5	53	92	21	49	56	87	65	888	11	0	30	65	8
2L	17269503	412	upstream	negative	2	2	.(.)	2	106	12	16	54	61	36	90	11	59	112	29	62	71	63	91	1233	13	0	27	65	14
2L	17309246	Burdock	downstream	negative	2	2	.(.)	2	79	33	69	73	74	55	106	72	50	120	53	66	163	81	59	365	27	0	40	65	12
2L	17312284	Burdock_LTR	downstream	positive	15	126	.(.)	8	81	40	60	72	90	59	93	85	57	115	67	74	159	80	61	361	26	0	43	60	13
2L	17312294	Burdock_LTR	upstream	positive	16	111	.(.)	9	82	39	64	71	95	59	99	88	57	115	69	78	157	80	63	361	27	0	43	60	13
2L	17405355	flea	downstream	positive	11	29	intron|FBgn0020503|FBtr0080976(+);intron|FBgn0020503|FBtr0332454(+);intron|FBgn0020503|FBtr0332453(+);intron|FBgn0020503|FBtr0332451(+);intron|FBgn0020503|FBtr0080977(+);intron|FBgn0020503|FBtr0080975(+);intron|FBgn0020503|FBtr0301440(+);intron|FBgn0020503|FBtr0301441(+)	7	52	51	26	18	56	9	68	120	35	35	57	29	106	58	75	183	4	0	73	23	16
2L	17405484	flea	downstream	positive	10	30	intron|FBgn0020503|FBtr0080977(+);intron|FBgn0020503|FBtr0080975(+);intron|FBgn0020503|FBtr0301440(+);intron|FBgn0020503|FBtr0332454(+);intron|FBgn0020503|FBtr0332453(+);intron|FBgn0020503|FBtr0301441(+);intron|FBgn0020503|FBtr0080976(+);intron|FBgn0020503|FBtr0332451(+)	7	54	54	35	19	60	14	68	134	39	37	55	27	106	56	74	183	4	0	73	23	16
2L	17406887	flea	upstream	positive	9	38	CDS|FBgn0020503|FBtr0332451(+);CDS|FBgn0020503|FBtr0080977(+);CDS|FBgn0020503|FBtr0301440(+);CDS|FBgn0020503|FBtr0080976(+);CDS|FBgn0020503|FBtr0080975(+);CDS|FBgn0020503|FBtr0332454(+);CDS|FBgn0020503|FBtr0332453(+);CDS|FBgn0020503|FBtr0301441(+)	6	56	65	47	19	60	14	74	137	40	45	57	30	108	54	69	182	4	0	77	25	16
2L	17407122	F-element	downstream	positive	2	2	CDS|FBgn0020503|FBtr0301441(+);CDS|FBgn0020503|FBtr0080977(+);CDS|FBgn0020503|FBtr0080975(+);CDS|FBgn0020503|FBtr0332451(+);CDS|FBgn0020503|FBtr0332454(+);CDS|FBgn0020503|FBtr0301440(+);CDS|FBgn0020503|FBtr0080976(+);CDS|FBgn0020503|FBtr0332453(+)	2	55	64	38	17	60	14	75	128	39	43	55	26	107	56	68	182	4	0	75	24	16
2L	17407132	F-element	upstream	positive	14	94	CDS|FBgn0020503|FBtr0301441(+);CDS|FBgn0020503|FBtr0080977(+);CDS|FBgn0020503|FBtr0080975(+);CDS|FBgn0020503|FBtr0332451(+);CDS|FBgn0020503|FBtr0332454(+);CDS|FBgn0020503|FBtr0301440(+);CDS|FBgn0020503|FBtr0080976(+);CDS|FBgn0020503|FBtr0332453(+)	8	54	62	36	17	60	13	70	127	36	43	54	26	107	56	68	182	4	0	75	24	16
2L	17423363	Rt1b	downstream	negative	11	30	intron|FBgn0011274|FBtr0301577(-);intron|FBgn0011274|FBtr0081008(-);intron|FBgn0011274|FBtr0081009(-);intron|FBgn0011274|FBtr0301578(-)	6	47	51	39	16	20	7	70	128	42	24	31	29	92	59	72	146	5	0	77	24	13
2L	17423372	Rt1b	upstream	negative	4	4	intron|FBgn0011274|FBtr0301577(-);intron|FBgn0011274|FBtr0081008(-);intron|FBgn0011274|FBtr0081009(-);intron|FBgn0011274|FBtr0301578(-)	4	47	52	38	15	21	9	68	128	42	24	31	28	91	59	72	146	5	0	77	24	13
2L	17430693	297_LTR	downstream	negative	9	25	intron|FBgn0011274|FBtr0301578(-)	6	48	60	48	17	20	12	75	132	52	11	29	27	92	58	70	142	5	0	79	23	13
2L	17430703	297_LTR	upstream	negative	11	62	intron|FBgn0011274|FBtr0301578(-)	6	48	58	46	16	19	12	76	130	56	12	29	27	93	59	69	142	5	0	79	23	13
2L	17574415	hopper	downstream	negative	5	7	.(.)	4	52	38	60	37	55	46	101	207	59	51	29	28	84	23	66	26	4	0	107	12	5
2L	17574419	hopper	upstream	negative	11	38	.(.)	8	52	38	60	38	55	45	101	207	59	51	29	28	84	23	66	26	4	0	107	12	5
2L	17606369	Juan	downstream	negative	2	2	.(.)	2	80	43	67	61	62	73	120	310	76	94	62	33	113	97	85	37	8	0	237	16	10
2L	17606982	Juan	upstream	negative	2	2	ncRNA|FBgn0265585|FBtr0340253(-)	2	74	36	58	57	55	65	111	288	79	68	58	31	101	94	82	37	5	0	225	18	13
2L	17607569	Juan	downstream	negative	2	2	.(.)	2	80	40	73	65	66	52	121	302	90	73	57	32	115	95	83	37	7	0	270	17	8
2L	17607792	Juan	downstream	negative	2	2	.(.)	2	80	43	66	66	63	47	118	306	94	76	53	33	110	95	86	37	8	0	275	17	13
2L	17608309	Juan	upstream	negative	2	3	.(.)	2	67	35	56	57	49	39	113	261	78	57	50	32	94	92	71	37	6	0	188	18	10
2L	17608385	Juan	upstream	negative	2	2	.(.)	2	65	35	55	53	50	43	109	262	75	57	45	31	92	86	72	37	4	0	172	18	12
2L	17609081	Juan	downstream	negative	2	2	.(.)	2	70	39	58	53	54	43	112	277	76	70	47	31	94	96	78	37	5	0	187	18	15
2L	17609283	Juan	downstream	positive	8	12	.(.)	7	69	34	55	49	55	40	108	276	80	67	51	31	94	93	73	37	6	0	195	18	14
2L	17609298	Juan	upstream	positive	17	202	.(.)	10	68	34	58	49	53	39	108	271	78	65	49	31	93	90	72	37	6	0	186	18	14
2L	17610808	Juan	upstream	negative	3	4	.(.)	3	72	40	62	55	48	50	115	280	77	69	57	31	97	99	76	37	5	0	210	18	11
2L	17800439	roo_LTR	downstream	positive	18	140	intron|FBgn0262018|FBtr0308770(-);intron|FBgn0262018|FBtr0303836(-)	10	55	59	79	10	43	53	20	236	28	43	45	56	143	40	34	74	15	1	77	13	37
2L	17800450	roo_LTR	upstream	positive	11	32	intron|FBgn0262018|FBtr0308770(-);intron|FBgn0262018|FBtr0303836(-)	7	56	61	81	9	43	56	20	238	30	47	44	56	142	40	36	75	15	1	79	12	36
2L	17875447	accord	upstream	positive	2	7	.(.)	2	71	19	66	59	32	49	32	249	93	99	18	143	60	115	70	99	15	0	125	26	48
2L	17883236	Tirant	downstream	negative	2	2	.(.)	2	72	25	75	35	25	65	48	252	57	83	20	186	67	125	80	66	24	0	129	33	48
2L	17883795	Tirant	downstream	negative	2	2	.(.)	2	73	23	72	32	28	70	51	292	58	94	23	178	63	90	99	72	16	0	136	22	44
2L	17883801	Tirant	upstream	negative	2	2	.(.)	2	74	23	74	33	28	67	50	290	57	98	24	177	65	96	97	75	16	0	135	22	46
2L	17884285	Tirant_LTR	downstream	positive	15	56	.(.)	9	59	24	65	25	22	54	39	229	48	77	24	117	38	58	87	61	16	0	131	26	41
2L	17884288	Tirant_LTR	upstream	positive	16	158	.(.)	9	59	24	66	27	23	55	40	228	46	76	23	118	38	58	85	60	20	0	131	25	41
2L	17885769	accord	upstream	positive	2	9	.(.)	2	52	16	53	23	23	51	33	222	36	63	17	76	39	63	74	55	13	0	134	21	31
2L	17888277	accord	upstream	positive	2	2	.(.)	2	55	24	65	25	25	46	41	239	28	72	18	106	43	52	73	46	12	0	137	20	29
2L	17889369	accord_LTR	downstream	negative	18	142	.(.)	10	60	27	57	27	37	56	38	247	32	77	21	108	64	58	93	50	13	0	137	17	31
2L	17889372	accord_LTR	upstream	negative	17	121	.(.)	9	60	28	59	27	39	56	36	248	30	77	23	111	62	57	92	49	13	0	136	17	31
2L	17889529	accord	upstream	positive	2	2	.(.)	2	62	22	76	21	36	64	41	248	35	78	32	101	75	60	94	48	19	0	138	24	30
2L	17890659	accord	upstream	positive	5	6	.(.)	4	61	20	63	26	38	61	48	237	24	80	27	103	84	55	98	44	17	0	142	25	24
2L	17890811	accord	upstream	positive	2	2	.(.)	2	57	21	56	30	31	58	37	231	27	72	21	91	78	51	89	43	12	0	137	23	24
2L	17936948	Burdock_LTR	downstream	negative	17	108	.(.)	10	52	50	67	29	67	42	37	167	56	75	43	40	77	63	27	42	7	0	100	17	37
2L	17936958	Burdock_LTR	upstream	negative	15	81	.(.)	9	52	51	67	29	67	45	38	167	53	75	44	38	74	64	27	43	8	0	101	17	37
2L	17946103	jockey	downstream	positive	3	11	.(.)	3	74	37	70	39	61	42	37	632	55	79	18	40	58	49	12	46	13	0	118	29	45
2L	17946113	jockey	upstream	positive	18	752	.(.)	10	71	39	68	39	59	37	37	590	55	81	15	39	56	45	9	46	11	0	118	26	43
2L	17957228	297_LTR	downstream	negative	16	50	.(.)	9	54	37	70	59	44	46	60	144	56	77	45	73	37	48	53	49	1	0	112	24	39
2L	17957235	297_LTR	upstream	negative	16	75	.(.)	10	54	36	71	60	46	45	61	143	53	76	46	73	36	48	52	49	1	0	112	24	38
2L	18040727	pogo	downstream	negative	10	19	intron|FBgn0243486|FBtr0340228(+);intron|FBgn0243486|FBtr0081029(+)	10	57	17	35	14	50	56	66	60	44	14	66	75	5	50	55	174	17	0	242	26	70
2L	18040730	pogo	upstream	negative	18	216	intron|FBgn0243486|FBtr0340228(+);intron|FBgn0243486|FBtr0081029(+)	10	56	17	35	14	49	56	66	60	42	13	66	75	5	49	55	172	17	0	238	26	70
2L	18040814	pogo	downstream	negative	18	154	intron|FBgn0243486|FBtr0340228(+);intron|FBgn0243486|FBtr0081029(+)	10	46	14	36	7	47	45	61	53	36	10	62	53	3	47	41	131	15	0	166	26	57
2L	18112164	Tc1	downstream	negative	2	2	.(.)	2	49	10	32	45	69	36	66	84	32	8	43	52	18	58	30	116	0	0	159	66	49
2L	18113588	Tc1	upstream	positive	16	140	.(.)	9	44	7	31	42	59	32	60	48	37	11	43	53	16	63	28	85	0	0	157	66	46
2L	18114200	Tc1	downstream	positive	15	106	.(.)	9	44	5	29	42	54	33	60	53	31	7	45	53	15	65	29	101	0	0	155	66	46
2L	18179801	jockey	upstream	positive	16	228	intron|FBgn0261804|FBtr0303280(-);intron|FBgn0261804|FBtr0343817(-)	9	59	35	53	48	62	11	49	39	46	20	24	76	26	40	49	65	1	0	232	149	147
2L	18180945	jockey	upstream	negative	2	2	3UTR|FBgn0267486|FBtr0343821(-);intron|FBgn0261804|FBtr0303280(-);intron|FBgn0261804|FBtr0343817(-)	2	63	28	62	52	66	24	52	47	48	32	31	80	28	40	52	65	1	0	235	148	166
2L	18243441	Doc	downstream	negative	2	25	intron|FBgn0261804|FBtr0343817(-);intron|FBgn0261804|FBtr0303280(-)	1	86	55	66	76	71	59	116	9	60	81	62	45	41	119	12	60	0	0	635	37	123
2L	18278834	jockey	downstream	positive	17	165	ncRNA|FBgn0266207|FBtr0343816(-)	10	66	19	67	54	69	48	113	45	64	41	36	46	40	92	11	31	5	0	311	115	114
2L	18278843	jockey	upstream	positive	19	227	ncRNA|FBgn0266207|FBtr0343816(-)	10	66	20	66	56	70	48	115	45	65	43	37	47	38	86	9	31	4	0	313	113	116
2L	18298775	blood	downstream	negative	2	4	.(.)	2	84	46	90	58	67	43	138	55	77	61	44	67	60	98	32	27	3	0	233	333	155
2L	18299086	blood	downstream	negative	2	2	.(.)	2	82	40	88	54	68	49	138	53	66	57	48	63	61	90	34	27	7	0	229	325	153
2L	18299455	blood	downstream	negative	2	2	.(.)	2	99	57	104	64	69	57	150	54	84	63	53	70	70	116	41	28	7	0	234	465	188
2L	18299563	blood	downstream	negative	3	7	.(.)	3	100	49	99	64	70	51	160	61	77	62	53	65	75	113	46	28	8	0	230	488	193
2L	18299697	blood	downstream	negative	2	2	.(.)	1	104	61	103	67	66	58	160	57	79	70	59	76	74	108	39	29	10	0	233	534	199
2L	18302139	blood	downstream	negative	2	2	.(.)	2	98	34	94	60	65	47	145	28	68	67	56	64	72	116	16	26	9	0	239	593	167
2L	18302208	blood	upstream	negative	2	2	.(.)	2	94	27	96	59	69	48	139	27	70	64	53	61	63	103	12	26	9	0	242	562	147
2L	18302758	blood_LTR	downstream	positive	4	17	.(.)	3	102	32	91	65	70	49	144	26	76	69	51	65	66	102	17	26	6	0	237	682	162
2L	18302762	blood_LTR	upstream	positive	18	481	.(.)	10	101	33	92	64	69	49	143	26	75	69	49	65	63	102	17	26	5	0	234	676	159
2L	18305402	blood	upstream	negative	2	2	.(.)	2	117	48	95	72	73	63	149	35	82	82	57	79	76	113	24	26	9	0	245	837	182
2L	18305505	blood	upstream	negative	2	4	.(.)	2	114	52	97	71	69	56	157	29	88	79	61	73	70	106	27	26	9	0	243	799	162
2L	18305994	blood	downstream	negative	3	3	.(.)	3	121	60	105	69	68	58	150	32	82	85	59	81	82	106	23	29	9	0	263	885	176
2L	18306036	blood	upstream	negative	2	2	.(.)	2	126	66	111	71	68	61	160	32	82	91	57	79	90	101	31	29	10	0	256	943	176
2L	18306700	blood	upstream	negative	3	4	.(.)	3	117	52	116	62	74	57	152	26	85	75	59	69	71	111	35	26	12	0	255	829	174
2L	18306758	blood	upstream	negative	3	4	.(.)	2	121	47	119	64	74	52	163	30	84	76	65	69	72	114	34	27	10	0	251	885	175
2L	18307098	blood	upstream	negative	2	2	.(.)	2	119	48	101	71	76	61	161	30	90	67	60	75	66	116	36	27	15	0	255	861	172
2L	18316769	blood	upstream	negative	2	2	.(.)	2	72	23	70	70	33	47	109	30	61	64	70	26	57	60	15	9	10	0	53	535	103
2L	18525818	roo_LTR	downstream	negative	11	24	intron|FBgn0032685|FBtr0343824(+);intron|FBgn0032685|FBtr0081069(+)	7	37	68	62	53	39	35	63	123	52	53	57	37	15	33	11	0	3	0	8	22	9
2L	18525823	roo_LTR	upstream	negative	13	36	intron|FBgn0032685|FBtr0343824(+);intron|FBgn0032685|FBtr0081069(+)	7	37	70	60	52	39	36	64	123	50	53	56	37	15	33	11	0	3	0	8	22	9
2L	18533175	jockey	downstream	negative	8	23	3UTR|FBgn0085370|FBtr0303163(-);3UTR|FBgn0085370|FBtr0343830(-);3UTR|FBgn0085370|FBtr0112545(-);3UTR|FBgn0085370|FBtr0112544(-);3UTR|FBgn0085370|FBtr0303162(-);3UTR|FBgn0085370|FBtr0343831(-)	5	34	67	60	49	42	5	62	117	48	51	52	35	16	30	10	0	5	0	7	11	9
2L	18538474	Doc	downstream	negative	16	103	intron|FBgn0085370|FBtr0303162(-);intron|FBgn0085370|FBtr0303163(-);intron|FBgn0085370|FBtr0112544(-);intron|FBgn0085370|FBtr0343830(-);intron|FBgn0085370|FBtr0112545(-);intron|FBgn0085370|FBtr0343831(-)	9	37	73	60	60	54	10	59	119	49	50	59	39	17	34	13	0	10	0	8	10	9
2L	18538687	Doc	upstream	positive	4	5	intron|FBgn0085370|FBtr0303162(-);intron|FBgn0085370|FBtr0303163(-);intron|FBgn0085370|FBtr0112544(-);intron|FBgn0085370|FBtr0343830(-);intron|FBgn0085370|FBtr0112545(-);intron|FBgn0085370|FBtr0343831(-)	3	40	85	71	64	49	21	69	125	58	48	62	37	21	34	12	0	8	0	8	11	10
2L	18539752	Doc	downstream	positive	2	2	intron|FBgn0085370|FBtr0303162(-);intron|FBgn0085370|FBtr0112544(-);intron|FBgn0085370|FBtr0112545(-);intron|FBgn0085370|FBtr0343831(-);intron|FBgn0085370|FBtr0343830(-);intron|FBgn0085370|FBtr0303163(-)	2	42	93	77	65	49	9	71	127	63	58	73	40	20	35	14	0	17	0	8	10	13
2L	18570524	HB	downstream	negative	8	16	intron|FBgn0085370|FBtr0303163(-);intron|FBgn0085370|FBtr0112545(-);intron|FBgn0085370|FBtr0343831(-)	6	34	63	65	36	14	19	69	150	18	68	42	47	33	30	3	0	3	0	16	8	3
2L	18570533	HB	upstream	positive	10	24	intron|FBgn0085370|FBtr0303163(-);intron|FBgn0085370|FBtr0112545(-);intron|FBgn0085370|FBtr0343831(-)	7	34	63	63	36	14	17	68	149	17	66	42	46	34	31	3	0	3	0	16	8	3
2L	18689062	copia1	downstream	negative	2	2	.(.)	2	67	50	75	50	74	62	111	160	49	88	65	86	28	100	38	17	21	0	23	138	114
2L	18689062	springer_LTR	downstream	positive	12	21	.(.)	9	67	50	75	50	74	62	111	160	49	88	65	86	28	100	38	17	21	0	23	138	114
2L	18689062	gypsy6_LTR	downstream	positive	11	26	.(.)	8	67	50	75	50	74	62	111	160	49	88	65	86	28	100	38	17	21	0	23	138	114
2L	18689062	gypsy6_LTR	upstream	negative	4	5	.(.)	4	67	50	75	50	74	62	111	160	49	88	65	86	28	100	38	17	21	0	23	138	114
2L	18689186	ZAM	upstream	positive	2	2	.(.)	2	38	28	70	35	58	42	96	140	24	71	50	41	11	29	14	6	6	0	4	9	16
2L	18689204	gypsy12_LTR	upstream	positive	5	5	.(.)	4	37	28	64	35	59	43	97	138	24	67	51	41	10	29	12	6	6	0	3	5	14
2L	18693710	Doc	downstream	negative	13	110	intron|FBgn0032699|FBtr0343117(-);intron|FBgn0032699|FBtr0089628(-)	7	38	36	66	36	49	42	106	149	24	81	54	38	12	35	10	5	5	0	7	2	7
2L	18693733	Doc	upstream	negative	2	2	intron|FBgn0032699|FBtr0343117(-);intron|FBgn0032699|FBtr0089628(-)	2	40	44	68	39	51	47	111	151	27	82	57	38	12	36	11	5	5	0	8	2	7
2L	18693822	Doc	upstream	positive	3	4	intron|FBgn0032699|FBtr0343117(-);intron|FBgn0032699|FBtr0089628(-)	3	40	44	70	41	50	45	107	146	28	85	53	39	11	35	12	5	5	0	8	2	7
2L	18749798	copia_LTR	downstream	positive	14	107	.(.)	7	52	84	77	36	81	40	105	252	42	59	46	50	34	90	2	14	4	0	20	0	8
2L	18749806	copia_LTR	upstream	positive	15	36	.(.)	8	53	85	78	37	83	40	106	251	44	60	46	52	36	91	3	14	4	0	20	0	8
2L	19020354	roo_LTR	downstream	positive	16	135	.(.)	10	61	132	123	69	125	98	152	128	75	74	57	24	32	39	29	4	6	0	37	4	6
2L	19020360	roo_LTR	upstream	positive	13	63	.(.)	9	61	133	127	68	129	98	155	129	79	73	57	25	31	39	28	4	7	0	37	4	6
2L	19020491	roo	upstream	negative	2	2	.(.)	2	60	132	113	73	135	99	145	122	76	75	52	24	34	36	31	4	7	0	34	8	5
2L	19021036	roo	upstream	negative	2	2	.(.)	2	62	128	132	77	126	102	148	125	93	70	52	24	29	38	29	4	12	0	31	7	7
2L	19257093	mdg1_LTR	downstream	positive	2	3	.(.)	2	55	56	78	56	48	49	26	409	81	19	77	16	41	14	101	2	11	0	0	17	8
2L	19258450	mdg1_LTR	downstream	positive	2	2	.(.)	2	51	50	64	55	48	42	18	353	85	16	67	18	45	15	102	2	10	0	0	23	9
2L	19259189	mdg1_LTR	downstream	negative	16	362	.(.)	9	58	50	66	67	50	54	26	415	90	20	74	13	47	17	120	2	14	0	0	23	9
2L	19259193	mdg1_LTR	upstream	negative	14	203	.(.)	9	58	49	65	65	50	52	28	416	90	21	72	14	46	17	123	2	14	0	0	24	9
2L	19272531	BS	upstream	positive	10	33	ncRNA|FBgn0265079|FBtr0336821(-);intron|FBgn0265079|FBtr0336821(-)	7	37	68	51	5	66	48	9	249	62	39	3	30	10	1	56	2	6	0	18	10	16
2L	19272639	BS	downstream	positive	2	3	ncRNA|FBgn0265079|FBtr0336821(-);intron|FBgn0265079|FBtr0336821(-)	2	43	72	51	13	73	54	13	301	64	44	7	27	18	0	65	2	6	0	19	16	17
2L	19319709	Juan	upstream	negative	2	2	.(.)	2	40	66	66	15	77	49	24	186	59	66	14	24	33	8	52	2	0	0	22	5	26
2L	19320488	Juan	downstream	negative	17	175	.(.)	10	45	68	75	26	73	48	36	195	69	75	20	32	36	27	60	2	0	0	26	6	25
2L	19320499	Juan	upstream	negative	15	92	.(.)	9	45	69	74	26	78	50	36	195	70	73	21	32	36	23	59	2	0	0	31	6	24
2L	19320675	Juan	upstream	positive	2	4	.(.)	2	44	74	74	16	93	57	35	175	72	80	13	27	36	20	51	2	2	0	32	7	22
2L	19320705	Juan	upstream	positive	2	5	.(.)	2	43	72	77	15	93	51	33	173	60	81	12	28	33	13	54	2	2	0	33	6	26
2L	19320969	Juan	upstream	positive	4	4	.(.)	3	41	68	74	9	81	56	28	172	60	73	8	30	33	9	51	2	0	0	32	6	26
2L	19321133	Juan	upstream	positive	2	2	.(.)	2	42	65	75	15	80	49	27	173	64	70	18	32	37	10	52	2	1	0	33	7	24
2L	19321320	Juan	downstream	positive	2	3	.(.)	2	42	69	78	19	70	51	29	173	61	64	19	30	37	15	55	2	0	0	33	8	22
2L	19321699	Juan	upstream	positive	3	3	.(.)	3	47	81	78	28	96	62	36	174	60	80	20	37	41	14	61	2	1	0	49	5	20
2L	19364100	BS	upstream	positive	4	7	.(.)	4	25	44	43	8	51	36	9	46	34	26	17	35	40	15	36	3	0	0	25	8	15
2L	19364109	BS	downstream	positive	9	14	.(.)	7	24	44	41	8	51	37	9	45	37	26	15	36	39	13	34	3	0	0	25	8	16
2L	19375761	pogo	downstream	negative	11	25	.(.)	7	25	38	49	10	11	31	50	89	26	35	21	22	8	11	37	2	0	0	35	8	12
2L	19375763	pogo	upstream	negative	8	17	.(.)	6	25	38	49	9	11	31	50	89	26	35	21	22	8	11	37	2	0	0	35	8	12
2L	19399614	BS2	upstream	negative	7	9	.(.)	6	30	47	52	31	54	6	60	135	32	38	25	30	4	10	45	2	2	0	0	10	22
2L	19400146	BS2	downstream	negative	9	12	.(.)	7	29	45	48	30	50	3	60	134	32	36	25	30	2	10	41	2	2	0	0	10	22
2L	19411047	Doc	upstream	positive	13	89	intron|FBgn0041789|FBtr0081213(-);intron|FBgn0041789|FBtr0334167(-);intron|FBgn0041789|FBtr0334166(-);intron|FBgn0041789|FBtr0081211(-);intron|FBgn0041789|FBtr0100449(-);intron|FBgn0041789|FBtr0081210(-);intron|FBgn0041789|FBtr0081212(-)	7	38	62	61	38	76	21	78	137	47	47	36	31	25	15	44	0	0	0	5	10	24
2L	19459132	G2	upstream	positive	14	62	.(.)	8	28	48	49	41	32	30	58	68	53	28	32	27	29	8	18	0	1	0	9	4	27
2L	19506667	Cr1a	upstream	negative	4	4	intron|FBgn0032796|FBtr0081282(-);intron|FBgn0032796|FBtr0081283(-);intron|FBgn0032796|FBtr0329963(-)	4	26	45	12	8	49	18	69	41	41	37	28	25	43	5	23	3	6	0	22	8	31
2L	19507274	Cr1a	downstream	negative	11	38	intron|FBgn0032796|FBtr0081282(-);intron|FBgn0032796|FBtr0081283(-);intron|FBgn0032796|FBtr0329963(-)	6	26	47	10	6	48	18	70	42	44	41	30	25	43	5	24	3	6	0	22	8	31
2L	19617823	jockey	downstream	negative	2	2	intron|FBgn0000464|FBtr0112800(+);intron|FBgn0267964|FBtr0347542(+);intron|FBgn0000464|FBtr0331242(+);intron|FBgn0000464|FBtr0331241(+);intron|FBgn0000464|FBtr0305950(+);intron|FBgn0000464|FBtr0331240(+);intron|FBgn0000464|FBtr0331239(+);intron|FBgn0000464|FBtr0081260(+)	1	59	65	71	70	102	60	59	42	59	65	42	38	179	25	75	14	16	0	88	26	84
2L	19618812	jockey	downstream	positive	3	3	intron|FBgn0000464|FBtr0112800(+);intron|FBgn0267964|FBtr0347542(+);intron|FBgn0000464|FBtr0331242(+);intron|FBgn0000464|FBtr0331241(+);intron|FBgn0000464|FBtr0305950(+);intron|FBgn0000464|FBtr0331240(+);intron|FBgn0000464|FBtr0331239(+);intron|FBgn0000464|FBtr0081260(+)	3	57	57	61	77	84	60	58	43	50	72	43	38	194	23	70	14	14	0	95	21	71
2L	19618829	jockey	upstream	positive	17	150	intron|FBgn0000464|FBtr0112800(+);intron|FBgn0267964|FBtr0347542(+);intron|FBgn0000464|FBtr0331242(+);intron|FBgn0000464|FBtr0331241(+);intron|FBgn0000464|FBtr0305950(+);intron|FBgn0000464|FBtr0331240(+);intron|FBgn0000464|FBtr0331239(+);intron|FBgn0000464|FBtr0081260(+)	9	58	58	62	76	83	57	61	43	50	70	46	38	190	24	76	14	15	0	97	21	69
2L	19626752	jockey	upstream	negative	2	2	intron|FBgn0000464|FBtr0112800(+);intron|FBgn0267964|FBtr0347542(+);intron|FBgn0000464|FBtr0331242(+);intron|FBgn0000464|FBtr0331241(+);intron|FBgn0000464|FBtr0305950(+);intron|FBgn0000464|FBtr0331240(+);intron|FBgn0000464|FBtr0331239(+);intron|FBgn0000464|FBtr0081260(+)	2	46	15	41	64	92	59	59	28	49	23	27	40	157	24	69	14	8	0	59	15	74
2L	19678149	flea_LTR	downstream	negative	16	51	intron|FBgn0000464|FBtr0112800(+);intron|FBgn0000464|FBtr0331239(+);intron|FBgn0000464|FBtr0331241(+);intron|FBgn0000464|FBtr0331240(+);intron|FBgn0000464|FBtr0331242(+);intron|FBgn0267964|FBtr0347542(+);intron|FBgn0000464|FBtr0305950(+);intron|FBgn0000464|FBtr0081260(+)	10	47	35	57	74	94	62	101	35	62	13	64	42	138	36	60	14	7	0	12	4	35
2L	19678157	flea_LTR	upstream	negative	15	56	intron|FBgn0000464|FBtr0112800(+);intron|FBgn0000464|FBtr0331239(+);intron|FBgn0000464|FBtr0331241(+);intron|FBgn0000464|FBtr0331240(+);intron|FBgn0000464|FBtr0331242(+);intron|FBgn0267964|FBtr0347542(+);intron|FBgn0000464|FBtr0305950(+);intron|FBgn0000464|FBtr0081260(+)	10	47	34	55	76	97	63	101	35	62	14	63	42	135	35	60	14	7	0	11	4	36
2L	19678369	flea	upstream	positive	2	2	intron|FBgn0000464|FBtr0112800(+);intron|FBgn0000464|FBtr0331239(+);intron|FBgn0000464|FBtr0331241(+);intron|FBgn0000464|FBtr0331240(+);intron|FBgn0000464|FBtr0331242(+);intron|FBgn0267964|FBtr0347542(+);intron|FBgn0000464|FBtr0305950(+);intron|FBgn0000464|FBtr0081260(+)	2	48	37	55	83	109	59	99	36	57	23	60	39	145	37	65	14	9	0	9	2	23
2L	19681459	hopper	downstream	negative	13	31	intron|FBgn0000464|FBtr0112800(+);intron|FBgn0000464|FBtr0331239(+);intron|FBgn0000464|FBtr0331241(+);intron|FBgn0000464|FBtr0331240(+);intron|FBgn0000464|FBtr0331242(+);intron|FBgn0267964|FBtr0347542(+);intron|FBgn0000464|FBtr0305950(+);intron|FBgn0000464|FBtr0081260(+)	9	48	38	55	72	100	67	101	41	64	14	63	44	141	31	61	1	8	0	18	4	36
2L	19681463	hopper	upstream	negative	15	79	intron|FBgn0000464|FBtr0112800(+);intron|FBgn0000464|FBtr0331239(+);intron|FBgn0000464|FBtr0331241(+);intron|FBgn0000464|FBtr0331240(+);intron|FBgn0000464|FBtr0331242(+);intron|FBgn0267964|FBtr0347542(+);intron|FBgn0000464|FBtr0305950(+);intron|FBgn0000464|FBtr0081260(+)	9	48	38	55	71	102	69	103	41	66	15	62	44	139	30	61	1	8	0	17	4	37
2L	19738386	GATE	upstream	negative	9	30	.(.)	5	60	51	65	56	85	75	118	56	73	26	60	111	105	64	41	42	6	0	50	67	52
2L	19770538	roo_LTR	downstream	negative	12	43	.(.)	7	32	49	43	36	27	12	76	41	47	24	39	124	36	13	23	5	4	0	29	1	21
2L	19770543	roo_LTR	upstream	negative	11	131	.(.)	7	32	49	43	36	25	12	76	41	47	24	40	124	37	13	23	5	4	0	29	1	21
2L	19806631	copia_LTR	downstream	positive	14	82	intron|FBgn0263873|FBtr0329838(+)	9	46	38	73	59	47	52	83	53	32	52	48	34	68	11	44	12	5	1	72	128	18
2L	19806636	copia_LTR	upstream	positive	13	45	intron|FBgn0263873|FBtr0329838(+)	8	47	38	72	59	49	53	81	52	32	52	49	34	68	11	43	12	5	1	73	131	18
2L	19809220	copia	upstream	negative	2	2	intron|FBgn0263873|FBtr0329838(+)	2	50	32	74	67	55	50	64	53	52	52	48	37	67	12	35	12	4	1	74	185	18
2L	19816044	G4	downstream	positive	2	2	intron|FBgn0263873|FBtr0329838(+)	2	62	41	89	78	59	61	86	62	65	44	59	33	50	16	55	12	7	1	93	301	34
2L	19817894	G4	upstream	negative	17	184	intron|FBgn0263873|FBtr0329838(+)	10	46	39	70	68	47	40	65	46	47	21	42	31	36	13	34	12	6	1	69	206	18
2L	19818612	G4	downstream	negative	15	222	intron|FBgn0263873|FBtr0329838(+)	9	48	37	66	71	51	47	66	46	50	19	46	31	40	13	40	12	6	1	71	236	18
2L	20050022	jockey	downstream	positive	2	2	intron|FBgn0032840|FBtr0081327(+)	1	22	33	28	31	53	44	11	30	14	32	39	11	13	9	32	1	1	0	5	38	11
2L	20051026	jockey	downstream	negative	14	51	intron|FBgn0032840|FBtr0081327(+)	9	22	33	29	30	52	45	16	30	16	28	38	10	12	10	33	1	1	0	6	38	11
2L	20104935	G-element	upstream	negative	4	4	.(.)	4	22	21	19	28	50	36	47	37	33	2	48	15	13	11	36	5	1	0	13	24	3
2L	20107035	BS2	upstream	negative	5	7	.(.)	4	22	20	20	28	52	36	46	37	32	4	48	15	14	12	30	5	1	0	13	23	3
2L	20109915	BS	upstream	negative	11	26	.(.)	7	22	19	18	28	51	37	47	37	34	4	47	15	13	12	30	5	1	0	13	23	3
2L	20112417	G5	downstream	negative	7	12	.(.)	5	22	20	20	27	51	35	49	37	31	2	46	15	13	12	31	5	1	0	13	23	4
2L	20117109	BS2	downstream	negative	10	16	.(.)	7	24	20	20	31	53	41	53	41	33	14	50	18	14	13	31	5	1	0	13	24	4
2L	20119078	jockey2	upstream	positive	9	15	.(.)	6	22	20	21	28	42	38	51	43	36	6	45	15	14	12	30	5	1	0	14	23	6
2L	20119292	jockey2	downstream	positive	12	37	.(.)	8	23	24	20	30	42	41	50	46	35	10	45	15	13	13	32	6	1	0	13	24	7
2L	20149886	G-element	upstream	negative	7	16	.(.)	5	27	36	39	41	43	45	28	56	18	25	17	19	41	16	23	38	1	0	16	30	10
2L	20150148	G-element	upstream	negative	3	3	.(.)	3	20	33	30	34	39	40	17	39	8	9	3	14	24	15	13	27	1	0	13	27	8
2L	20153044	mdg3_LTR	upstream	positive	15	33	.(.)	9	57	48	77	57	65	82	47	92	76	100	34	42	54	31	49	194	1	0	34	37	24
2L	20153108	pogo	upstream	negative	13	52	.(.)	7	62	52	52	53	65	96	52	90	109	92	51	33	49	45	48	233	1	0	46	59	15
2L	20155232	pogo	downstream	negative	12	47	.(.)	7	61	50	50	51	66	88	51	102	98	84	57	29	53	44	50	211	1	0	50	60	17
2L	20155485	Helena	upstream	positive	7	10	.(.)	6	50	41	50	52	58	73	40	92	68	75	46	21	48	38	39	173	1	0	32	47	16
2L	20155808	Helena	upstream	positive	16	105	.(.)	10	41	37	33	40	56	60	33	67	61	52	34	19	38	29	30	128	1	0	34	44	15
2L	20165243	Helena	downstream	positive	7	12	.(.)	6	24	34	31	31	44	41	16	41	28	28	12	18	30	15	19	36	1	0	13	26	18
2L	20165718	Helena	downstream	positive	3	3	.(.)	3	25	32	34	30	44	44	13	41	29	35	15	17	32	15	21	37	1	0	13	26	17
2L	20165757	invader3_LTR	upstream	negative	6	7	.(.)	5	25	32	34	30	43	44	14	40	28	33	14	17	33	15	20	37	1	0	13	26	17
2L	20166091	invader3_LTR	downstream	negative	12	24	.(.)	8	25	32	32	31	40	42	16	40	30	29	16	19	32	15	19	46	1	0	14	26	17
2L	20166350	mdg3_LTR	downstream	positive	5	6	.(.)	5	31	36	36	38	45	50	28	47	36	39	21	20	32	17	24	82	1	0	16	28	18
2L	20167528	G2	downstream	negative	3	3	.(.)	2	28	37	35	35	47	48	14	52	34	37	9	19	29	9	26	57	1	0	13	33	17
2L	20167528	G2	upstream	positive	5	6	.(.)	4	28	37	35	35	47	48	14	52	34	37	9	19	29	9	26	57	1	0	13	33	17
2L	20168909	hopper	downstream	positive	17	125	.(.)	9	28	40	40	38	51	50	20	36	37	32	12	22	35	16	24	42	3	0	16	28	16
2L	20168909	hopper	upstream	negative	4	5	.(.)	3	28	40	40	38	51	50	20	36	37	32	12	22	35	16	24	42	3	0	16	28	16
2L	20169003	Doc	upstream	negative	10	20	.(.)	9	33	40	42	37	49	60	21	49	39	48	16	36	41	21	46	40	1	0	19	32	21
2L	20169144	hopper	downstream	positive	4	4	.(.)	4	31	42	42	42	45	61	20	45	39	47	13	25	44	19	35	36	1	0	20	30	16
2L	20169481	hopper	upstream	positive	5	6	.(.)	4	22	32	28	29	44	41	5	31	28	29	5	16	29	10	21	36	1	0	13	27	13
2L	20170580	invader4	downstream	positive	4	5	.(.)	4	24	34	32	35	45	47	6	31	31	33	10	18	30	13	23	41	1	0	14	30	13
2L	20170678	invader4	downstream	negative	4	4	.(.)	4	25	35	36	35	46	54	9	31	31	37	10	16	28	15	21	38	1	0	16	28	13
2L	20170678	invader4	upstream	positive	16	80	.(.)	10	25	35	36	35	46	54	9	31	31	37	10	16	28	15	21	38	1	0	16	28	13
2L	20174349	Ivk	downstream	positive	13	34	.(.)	8	23	33	30	30	39	43	7	35	28	30	6	17	27	10	23	49	1	0	13	29	13
2L	20174539	S2	upstream	positive	6	14	.(.)	5	24	35	30	32	41	45	7	37	29	30	7	16	27	11	26	54	1	0	13	28	13
2L	20174707	S2	downstream	positive	11	23	.(.)	7	23	32	31	32	41	42	9	31	29	29	7	19	29	12	22	48	1	0	14	26	14
2L	20175056	invader3	upstream	negative	3	3	.(.)	3	25	34	30	32	40	48	9	32	31	30	10	23	28	15	23	64	1	0	16	28	13
2L	20175700	invader3	upstream	negative	8	21	.(.)	7	23	29	28	30	39	44	9	34	28	31	7	17	26	10	19	54	1	0	14	29	13
2L	20175809	invader3	upstream	negative	8	10	.(.)	6	23	29	29	32	41	43	11	32	29	30	7	17	26	10	21	51	1	0	14	28	13
2L	20204706	hobo	downstream	negative	17	64	.(.)	10	26	31	51	19	39	42	43	30	29	30	38	17	26	13	20	46	1	0	17	22	15
2L	20205065	hobo	upstream	negative	2	3	.(.)	2	26	32	52	18	37	45	41	31	33	34	45	1	26	12	19	44	1	0	16	24	2
2L	20205452	transib2	downstream	negative	5	5	.(.)	5	25	31	50	22	37	45	40	34	30	34	44	1	24	12	18	44	1	0	18	21	1
2L	20206182	G2	upstream	negative	2	2	.(.)	2	23	29	49	18	36	39	35	28	26	28	38	0	23	12	17	44	1	0	14	20	0
2L	20209199	mdg3_LTR	upstream	positive	7	14	.(.)	6	25	36	59	18	37	42	37	29	30	32	41	2	26	14	19	45	1	0	18	21	1
2L	20209443	mdg3_LTR	downstream	positive	14	32	.(.)	9	26	30	53	21	38	43	43	31	30	30	38	1	25	13	20	49	1	0	18	24	3
2L	20212448	Doc	downstream	negative	6	8	.(.)	6	27	34	58	26	40	59	57	33	13	41	46	4	28	22	27	3	1	0	16	23	5
2L	20212507	invader3_LTR	upstream	positive	11	17	.(.)	9	24	31	62	25	36	51	50	28	8	36	40	3	24	12	24	8	1	0	17	22	5
2L	20212595	hopper	upstream	positive	13	38	.(.)	9	20	30	53	18	37	44	34	26	3	26	40	1	24	9	20	5	1	0	14	18	2
2L	20213658	hopper	upstream	negative	2	2	.(.)	2	19	28	51	17	35	40	36	24	0	24	36	1	20	8	18	1	1	0	14	18	2
2L	20219533	G2	upstream	positive	2	3	.(.)	2	17	28	49	15	34	33	35	24	11	24	34	0	0	8	16	0	1	0	12	18	1
2L	20222860	transib2	downstream	positive	5	5	.(.)	4	18	29	50	18	34	33	39	25	4	28	34	0	0	8	17	0	1	0	12	18	2
2L	20253220	G2	upstream	negative	2	2	.(.)	2	24	48	75	38	13	43	27	37	19	46	21	18	10	16	14	0	1	0	15	19	21
2L	20253253	G2	downstream	negative	18	127	.(.)	10	27	52	83	39	25	43	30	40	22	51	30	21	8	16	14	0	1	0	22	22	24
2L	20269506	F-element	upstream	negative	2	2	.(.)	2	27	52	91	40	21	21	21	15	17	32	37	29	28	16	33	1	1	0	47	26	21
2L	20284130	F-element	downstream	negative	2	2	.(.)	2	33	43	79	40	24	58	80	17	51	54	52	31	21	16	31	1	1	0	36	27	6
2L	20284674	F-element	downstream	negative	3	3	.(.)	3	29	45	67	30	24	48	70	16	45	52	42	21	19	16	27	1	1	0	25	30	6
2L	20285936	F-element	upstream	negative	2	2	.(.)	2	26	31	69	25	18	54	61	12	38	44	31	22	15	18	32	1	1	0	18	22	6
2L	20286125	F-element	downstream	negative	2	2	.(.)	2	30	34	71	36	23	56	69	20	46	46	44	29	14	17	35	1	2	0	29	25	7
2L	20286258	F-element	downstream	negative	2	2	.(.)	2	34	34	83	32	28	63	74	19	53	56	61	33	16	17	37	1	2	0	36	28	8
2L	20286512	F-element	downstream	negative	4	4	.(.)	3	39	36	94	40	43	58	77	30	56	64	77	34	29	18	42	1	2	0	45	31	9
2L	20286569	F-element	downstream	negative	2	2	.(.)	2	38	52	82	39	47	54	78	37	56	57	69	36	29	18	35	1	2	0	34	34	6
2L	20286569	F-element	upstream	negative	3	3	.(.)	3	38	52	82	39	47	54	78	37	56	57	69	36	29	18	35	1	2	0	34	34	6
2L	20286915	F-element	downstream	positive	4	5	.(.)	4	36	47	84	38	29	54	84	29	47	48	64	37	22	16	29	1	1	0	53	28	6
2L	20286919	F-element	upstream	positive	16	227	.(.)	9	35	47	85	39	29	55	82	27	46	46	61	35	20	16	30	1	1	0	48	29	6
2L	20289601	F-element	upstream	negative	2	2	.(.)	2	36	47	83	39	28	59	76	32	55	54	74	16	16	17	39	1	1	0	40	31	6
2L	20290163	roo	upstream	negative	4	8	.(.)	4	34	38	81	33	30	59	77	24	54	61	74	15	21	16	33	1	1	0	34	32	6
2L	20290643	roo_LTR	downstream	positive	15	145	.(.)	9	34	38	88	34	27	64	81	26	53	63	77	10	14	20	30	1	1	0	22	29	9
2L	20290652	roo_LTR	upstream	positive	16	77	.(.)	9	35	40	90	34	26	65	83	26	53	66	73	9	15	21	29	1	1	0	21	34	8
2L	20291505	roo	upstream	negative	2	2	.(.)	2	34	50	97	37	14	57	81	16	58	59	82	15	17	17	30	1	1	0	15	27	6
2L	20292295	roo	upstream	negative	2	2	.(.)	2	31	33	86	36	17	60	85	17	50	60	54	17	18	16	29	1	1	0	14	27	6
2L	20331220	Doc	upstream	negative	2	2	intron|FBgn0003475|FBtr0306556(+);intron|FBgn0003475|FBtr0339234(+);intron|FBgn0003475|FBtr0081354(+);intron|FBgn0003475|FBtr0307893(+);intron|FBgn0003475|FBtr0307894(+);intron|FBgn0003475|FBtr0301884(+);intron|FBgn0003475|FBtr0081353(+);intron|FBgn0003475|FBtr0081352(+);intron|FBgn0003475|FBtr0339233(+)	2	34	40	64	44	76	43	61	57	53	48	58	0	24	28	40	2	2	0	16	17	11
2L	20331674	Doc	upstream	positive	13	95	intron|FBgn0003475|FBtr0306556(+);intron|FBgn0003475|FBtr0339234(+);intron|FBgn0003475|FBtr0081354(+);intron|FBgn0003475|FBtr0307893(+);intron|FBgn0003475|FBtr0307894(+);intron|FBgn0003475|FBtr0301884(+);intron|FBgn0003475|FBtr0081353(+);intron|FBgn0003475|FBtr0081352(+);intron|FBgn0003475|FBtr0339233(+)	7	34	41	57	38	70	47	63	58	52	47	62	0	27	29	44	2	2	0	15	17	11
2L	20336138	flea_LTR	upstream	negative	11	45	intron|FBgn0003475|FBtr0339234(+);intron|FBgn0003475|FBtr0081353(+);intron|FBgn0003475|FBtr0301884(+);intron|FBgn0003475|FBtr0307894(+);intron|FBgn0003475|FBtr0081352(+);intron|FBgn0003475|FBtr0339233(+);intron|FBgn0003475|FBtr0307893(+);intron|FBgn0003475|FBtr0306556(+);intron|FBgn0003475|FBtr0081354(+)	7	31	19	61	41	68	56	18	59	51	44	57	0	26	28	46	1	2	0	15	17	13
2L	20336156	flea_LTR	downstream	negative	11	21	intron|FBgn0003475|FBtr0339234(+);intron|FBgn0003475|FBtr0081353(+);intron|FBgn0003475|FBtr0301884(+);intron|FBgn0003475|FBtr0307894(+);intron|FBgn0003475|FBtr0081352(+);intron|FBgn0003475|FBtr0339233(+);intron|FBgn0003475|FBtr0307893(+);intron|FBgn0003475|FBtr0306556(+);intron|FBgn0003475|FBtr0081354(+)	8	31	18	61	40	71	54	18	61	49	44	51	0	26	28	47	2	2	0	16	17	13
2L	20355179	Doc	downstream	negative	15	189	intron|FBgn0015803|FBtr0112885(+);intron|FBgn0015803|FBtr0302106(+);intron|FBgn0015803|FBtr0336749(+);intron|FBgn0015803|FBtr0081356(+);intron|FBgn0015803|FBtr0336748(+);intron|FBgn0015803|FBtr0336747(+);intron|FBgn0015803|FBtr0081357(+)	8	40	31	53	45	80	48	64	144	42	43	46	2	28	33	49	18	2	0	13	30	21
2L	20355189	Doc	upstream	negative	3	3	intron|FBgn0015803|FBtr0112885(+);intron|FBgn0015803|FBtr0302106(+);intron|FBgn0015803|FBtr0336749(+);intron|FBgn0015803|FBtr0081356(+);intron|FBgn0015803|FBtr0336748(+);intron|FBgn0015803|FBtr0336747(+);intron|FBgn0015803|FBtr0081357(+)	3	41	31	55	49	81	49	65	155	43	43	47	2	28	34	50	18	2	0	13	30	21
2L	20355621	Doc	downstream	positive	2	2	CDS|FBgn0015803|FBtr0336748(+);CDS|FBgn0015803|FBtr0081357(+);CDS|FBgn0015803|FBtr0336747(+);CDS|FBgn0015803|FBtr0112885(+);CDS|FBgn0015803|FBtr0081356(+);CDS|FBgn0015803|FBtr0336749(+);CDS|FBgn0015803|FBtr0302106(+)	2	46	30	55	47	78	53	70	222	50	53	56	4	28	37	48	20	2	0	13	30	22
2L	20375850	I-element	upstream	negative	2	2	.(.)	2	40	38	64	45	76	59	71	99	35	50	18	7	33	35	56	12	6	0	16	42	30
2L	20381934	I-element	upstream	negative	2	3	5UTR|FBgn0032856|FBtr0081371(-)	2	36	38	65	42	50	33	72	83	36	49	23	6	26	35	59	13	4	0	17	43	29
2L	20383328	I-element	upstream	positive	11	39	.(.)	8	35	36	63	51	50	41	70	63	42	51	10	5	25	36	55	13	2	0	16	43	27
2L	20383425	I-element	downstream	positive	14	77	.(.)	9	40	41	72	60	57	56	70	84	49	53	21	5	28	35	61	13	4	0	16	44	27
2L	20383438	I-element	upstream	positive	12	49	.(.)	8	39	41	72	57	56	56	70	83	45	54	19	8	29	36	59	14	4	0	16	44	26
2L	20463532	3S18_LTR	downstream	positive	13	38	.(.)	8	35	14	44	36	98	13	56	5	32	40	41	11	34	40	75	24	0	0	17	68	60
2L	20463547	3S18_LTR	upstream	positive	8	16	.(.)	6	36	15	44	36	100	14	57	4	32	40	39	11	34	40	76	24	0	0	17	68	60
2L	20506295	Transpac	upstream	negative	2	2	.(.)	2	45	28	45	55	120	22	31	21	31	63	53	15	69	56	83	29	0	0	17	91	77
2L	20508136	Transpac	downstream	negative	2	2	.(.)	2	52	41	42	55	133	19	32	30	47	68	64	13	94	75	102	29	0	0	21	103	73
2L	20508494	Transpac_LTR	downstream	positive	6	10	.(.)	5	48	32	38	51	115	18	34	33	35	65	66	15	81	75	91	29	0	0	20	95	69
2L	20508498	Transpac_LTR	upstream	positive	16	184	.(.)	8	48	32	38	51	113	18	33	32	35	63	65	15	80	74	92	29	0	0	20	95	69
2L	20508633	Transpac	downstream	negative	2	2	.(.)	2	42	27	32	51	101	12	15	24	30	58	57	15	61	54	82	29	0	0	22	102	72
2L	20511676	Transpac	upstream	negative	2	2	.(.)	2	53	36	28	63	125	31	31	27	39	66	73	16	96	75	110	29	0	0	16	120	77
2L	20542177	roo_LTR	downstream	negative	16	80	.(.)	8	44	44	31	31	103	19	33	37	53	40	58	18	72	18	107	31	1	0	17	112	54
2L	20542182	roo_LTR	upstream	negative	16	89	.(.)	8	44	42	32	30	103	19	33	35	53	39	58	19	74	16	111	31	1	0	17	110	55
2L	20561415	I-element	downstream	negative	2	2	.(.)	2	42	51	14	31	92	19	49	15	47	28	50	14	52	29	87	28	1	0	18	157	54
2L	20567944	I-element	downstream	negative	2	2	ncRNA|FBgn0266886|FBtr0345743(+);intron|FBgn0266886|FBtr0345743(+)	2	41	54	21	31	102	26	58	19	49	32	45	25	19	42	50	8	9	0	19	157	45
2L	20567984	I-element	downstream	negative	2	2	ncRNA|FBgn0266886|FBtr0345743(+);intron|FBgn0266886|FBtr0345743(+)	2	41	52	19	30	97	25	54	21	48	30	49	26	22	44	52	9	7	0	19	162	57
2L	20568246	I-element	downstream	negative	2	2	ncRNA|FBgn0266886|FBtr0345743(+);intron|FBgn0266886|FBtr0345743(+)	2	45	63	21	41	107	26	67	21	53	35	50	26	27	41	54	9	6	0	18	178	63
2L	20569493	I-element	downstream	positive	17	114	ncRNA|FBgn0266886|FBtr0345743(+);intron|FBgn0266886|FBtr0345743(+)	9	52	62	27	38	110	24	75	38	61	46	64	37	36	56	63	20	7	0	19	179	71
2L	20569509	I-element	upstream	positive	16	181	ncRNA|FBgn0266886|FBtr0345743(+);intron|FBgn0266886|FBtr0345743(+)	9	51	59	25	42	106	23	70	36	61	48	63	37	33	57	70	22	8	0	19	179	66
2L	20570840	opus_LTR	upstream	negative	16	141	ncRNA|FBgn0266886|FBtr0345743(+);intron|FBgn0266886|FBtr0345743(+)	9	39	50	15	32	72	25	55	27	50	40	57	25	19	40	40	14	9	0	18	147	50
2L	20570875	opus_LTR	downstream	negative	13	75	ncRNA|FBgn0266886|FBtr0345743(+);intron|FBgn0266886|FBtr0345743(+)	8	37	52	16	34	69	25	48	27	49	39	50	26	18	41	31	16	11	0	18	125	43
2L	20572410	Transpac_LTR	downstream	negative	16	66	ncRNA|FBgn0266886|FBtr0345743(+);intron|FBgn0266886|FBtr0345743(+)	9	38	58	17	34	74	24	51	23	48	35	57	23	17	45	23	26	9	0	18	142	41
2L	20572414	Transpac_LTR	upstream	negative	17	68	ncRNA|FBgn0266886|FBtr0345743(+);intron|FBgn0266886|FBtr0345743(+)	9	38	58	17	34	73	24	52	23	47	35	56	23	17	45	23	25	9	0	18	142	41
2L	20575523	opus	upstream	positive	2	2	ncRNA|FBgn0266886|FBtr0345743(+)	1	44	58	17	48	85	29	51	40	57	47	60	21	22	36	34	45	7	0	21	145	64
2L	20621182	412	downstream	negative	2	3	ncRNA|FBgn0266214|FBtr0343861(-);intron|FBgn0266214|FBtr0343861(-)	1	38	45	36	15	18	51	92	58	13	24	45	28	5	54	54	14	2	0	13	122	62
2L	20629511	412_LTR	downstream	positive	16	109	.(.)	9	46	53	50	47	67	57	54	58	26	42	53	41	21	74	67	29	4	0	27	107	37
2L	20629515	412_LTR	upstream	positive	19	154	.(.)	10	46	51	48	48	67	58	55	58	28	43	53	40	21	76	66	29	4	0	28	106	37
2L	20635279	Stalker4_LTR	upstream	positive	15	137	.(.)	8	35	49	44	43	55	57	42	49	15	38	48	28	16	62	53	28	3	0	14	54	6
2L	20635629	Stalker4_LTR	downstream	positive	16	64	.(.)	9	32	48	37	38	54	56	40	45	10	35	44	28	10	55	50	28	3	0	14	36	3
2L	20635784	Cr1a	upstream	positive	9	15	.(.)	7	32	46	37	39	54	57	39	43	8	35	44	28	10	56	50	28	3	0	14	34	5
2L	20636024	Cr1a	downstream	positive	8	14	.(.)	6	32	46	38	40	55	58	40	45	10	35	45	28	12	58	52	28	3	0	14	36	6
2L	20636561	Rt1c	upstream	positive	7	12	.(.)	6	33	50	37	40	54	57	40	44	10	40	46	28	11	60	55	28	3	0	15	38	3
2L	20636797	Rt1c	downstream	positive	6	7	.(.)	4	33	49	36	40	56	59	40	42	9	35	45	27	11	57	56	28	3	0	16	52	5
2L	20637534	Rt1c	upstream	positive	7	13	.(.)	5	32	46	38	38	54	53	40	46	10	35	48	27	14	57	51	28	3	0	14	38	7
2L	20835863	Quasimodo_LTR	upstream	negative	10	30	.(.)	6	22	38	31	31	23	39	17	42	27	30	34	41	9	11	23	16	1	0	15	8	6
2L	20836523	Quasimodo_LTR	downstream	negative	12	41	.(.)	7	23	41	38	25	24	42	20	42	28	30	32	44	7	9	24	16	1	0	15	8	7
2L	20901504	Quasimodo	downstream	positive	2	2	pseudogene|FBgn0053317|FBtr0089856(+);intron|FBgn0032901|FBtr0081441(-);intron|FBgn0032901|FBtr0330257(-);intron|FBgn0263996|FBtr0330258(-);intron|FBgn0032901|FBtr0330255(-);intron|FBgn0032901|FBtr0081440(-);intron|FBgn0032901|FBtr0330256(-);intron|FBgn0032901|FBtr0081442(-);intron|FBgn0032901|FBtr0081447(-);intron|FBgn0032901|FBtr0081443(-);intron|FBgn0032901|FBtr0081446(-)	2	26	32	9	39	25	39	63	49	53	31	47	30	11	22	20	35	1	0	15	0	3
2L	20909590	HB	upstream	positive	2	2	intron|FBgn0032901|FBtr0081443(-);intron|FBgn0032901|FBtr0330255(-);intron|FBgn0032901|FBtr0330256(-);intron|FBgn0032901|FBtr0330257(-);intron|FBgn0263996|FBtr0330258(-);intron|FBgn0032901|FBtr0081441(-);intron|FBgn0032901|FBtr0081447(-);intron|FBgn0032901|FBtr0081446(-);intron|FBgn0032901|FBtr0081442(-);intron|FBgn0032901|FBtr0081440(-)	1	26	36	59	44	19	30	20	51	54	38	66	30	7	21	17	1	2	0	16	0	2
2L	20928113	Chimpo_LTR	downstream	positive	8	11	.(.)	6	26	30	69	43	14	33	75	7	49	12	75	33	9	23	17	2	1	0	15	1	2
2L	20928120	Chimpo_LTR	upstream	positive	6	10	.(.)	5	25	31	68	43	14	32	73	5	49	12	73	33	9	23	16	2	1	0	15	1	2
2L	20942964	Rt1a	downstream	positive	7	13	.(.)	5	23	27	72	49	13	22	69	20	5	38	65	20	15	25	12	2	2	0	7	1	3
2L	20965508	mdg1_LTR	downstream	positive	16	60	.(.)	10	29	25	92	45	39	34	77	26	14	47	59	23	17	26	10	6	5	0	18	1	15
2L	20965527	mdg1_LTR	upstream	positive	14	53	3UTR|FBgn0250867|FBtr0347554(-);3UTR|FBgn0250867|FBtr0331200(-);3UTR|FBgn0250867|FBtr0290306(-);3UTR|FBgn0250867|FBtr0290305(-);3UTR|FBgn0250867|FBtr0331199(-)	10	29	27	95	45	41	32	78	27	16	41	61	23	18	27	10	8	7	0	17	1	12
2L	20967666	mdg1	upstream	negative	2	2	CDS|FBgn0250867|FBtr0290305(-);CDS|FBgn0250867|FBtr0347554(-);CDS|FBgn0250867|FBtr0331200(-);CDS|FBgn0250867|FBtr0290306(-);CDS|FBgn0250867|FBtr0331199(-)	2	25	27	93	47	8	17	72	12	12	53	57	20	16	30	11	5	4	0	20	1	3
2L	21036914	HB	downstream	negative	8	11	intron|FBgn0250867|FBtr0347554(-);intron|FBgn0250867|FBtr0331199(-);intron|FBgn0250867|FBtr0290305(-)	6	21	20	40	10	44	34	74	22	19	42	25	10	8	52	8	3	2	0	6	2	8
2L	21036922	HB	upstream	positive	4	6	intron|FBgn0250867|FBtr0347554(-);intron|FBgn0250867|FBtr0331199(-);intron|FBgn0250867|FBtr0290305(-)	4	22	23	39	10	45	35	70	23	18	42	25	11	9	52	8	3	2	0	5	2	8
2L	21089203	flea_LTR	downstream	negative	9	23	.(.)	7	15	11	22	7	28	25	11	41	23	37	21	12	7	7	1	33	2	0	8	1	2
2L	21089208	flea_LTR	upstream	negative	11	34	.(.)	7	15	11	22	6	29	26	10	43	23	37	19	12	7	7	1	35	2	0	8	1	2
2L	21105919	G2	upstream	positive	12	149	intron|FBgn0040297|FBtr0334173(+);intron|FBgn0040297|FBtr0334172(+);intron|FBgn0040297|FBtr0299910(+);intron|FBgn0040297|FBtr0081466(+);intron|FBgn0284223|FBtr0452122(+)	8	28	37	43	24	27	27	65	48	41	51	16	12	6	57	2	85	2	0	16	2	0
2L	21106697	G2	upstream	negative	2	2	intron|FBgn0040297|FBtr0334173(+);intron|FBgn0040297|FBtr0334172(+);intron|FBgn0040297|FBtr0299910(+);intron|FBgn0040297|FBtr0081466(+);intron|FBgn0284223|FBtr0452122(+)	2	26	36	49	23	27	29	59	45	35	47	17	16	3	44	5	67	2	0	8	3	1
2L	21149248	HB	upstream	negative	9	15	.(.)	5	24	32	48	28	41	32	59	63	10	4	29	9	14	41	3	38	7	0	7	2	4
2L	21150869	HB	downstream	positive	2	2	.(.)	2	23	30	47	28	40	28	60	57	6	5	32	10	14	40	2	38	7	0	9	2	5
2L	21186682	297	downstream	positive	2	2	intron|FBgn0011829|FBtr0081494(-);intron|FBgn0011829|FBtr0081495(-);intron|FBgn0011829|FBtr0081493(-)	2	18	7	10	35	24	15	26	44	23	40	10	15	22	45	6	12	8	0	3	2	8
2L	21186886	297_LTR	downstream	negative	13	37	intron|FBgn0011829|FBtr0081494(-);intron|FBgn0011829|FBtr0081495(-);intron|FBgn0011829|FBtr0081493(-)	9	18	11	11	37	22	6	20	46	14	43	9	21	22	45	8	14	8	0	6	2	8
2L	21186891	297_LTR	upstream	negative	13	44	intron|FBgn0011829|FBtr0081494(-);intron|FBgn0011829|FBtr0081495(-);intron|FBgn0011829|FBtr0081493(-)	9	17	11	12	37	21	6	19	47	15	42	7	21	22	45	7	14	8	0	6	2	7
2L	21190790	297	upstream	positive	2	2	intron|FBgn0011829|FBtr0081493(-);intron|FBgn0011829|FBtr0081495(-);intron|FBgn0011829|FBtr0081494(-)	2	20	11	21	30	20	15	26	51	36	45	14	14	25	44	10	14	8	0	9	2	8
2L	21208595	HB	upstream	negative	5	7	intron|FBgn0026255|FBtr0081476(+);intron|FBgn0026255|FBtr0110895(+)	4	17	13	18	31	49	7	6	55	29	24	15	8	24	31	9	12	1	0	1	3	5
2L	21208774	HB	downstream	negative	12	17	intron|FBgn0026255|FBtr0081476(+);intron|FBgn0026255|FBtr0110895(+)	8	17	11	14	30	50	4	9	55	32	32	19	9	20	28	8	12	1	0	4	3	4
2L	21242905	copia	upstream	negative	3	3	intron|FBgn0261239|FBtr0081481(+);intron|FBgn0261239|FBtr0081480(+);intron|FBgn0261239|FBtr0081478(+);intron|FBgn0261239|FBtr0081479(+)	3	27	21	18	35	29	35	64	78	63	41	39	8	32	37	9	18	1	0	3	5	4
2L	21243001	copia_LTR	downstream	positive	13	69	intron|FBgn0261239|FBtr0081481(+);intron|FBgn0261239|FBtr0081480(+);intron|FBgn0261239|FBtr0081478(+);intron|FBgn0261239|FBtr0081479(+)	7	27	32	26	26	25	35	59	79	66	38	33	7	29	49	10	18	1	0	3	4	4
2L	21243005	copia_LTR	upstream	positive	12	54	intron|FBgn0261239|FBtr0081481(+);intron|FBgn0261239|FBtr0081480(+);intron|FBgn0261239|FBtr0081478(+);intron|FBgn0261239|FBtr0081479(+)	7	27	33	26	26	24	35	61	80	66	37	31	6	28	49	9	18	1	0	3	4	4
2L	21243149	copia	upstream	negative	2	2	intron|FBgn0261239|FBtr0081481(+);intron|FBgn0261239|FBtr0081480(+);intron|FBgn0261239|FBtr0081478(+);intron|FBgn0261239|FBtr0081479(+)	2	24	25	14	30	26	33	58	65	58	32	37	4	26	41	8	18	0	0	3	5	4
2L	21252477	HB	upstream	positive	3	3	intron|FBgn0261239|FBtr0081481(+);intron|FBgn0261239|FBtr0081480(+);intron|FBgn0261239|FBtr0081478(+);intron|FBgn0261239|FBtr0081479(+)	3	18	11	9	0	38	24	52	55	37	30	13	2	24	26	8	19	0	0	3	4	5
2L	21253198	HB	downstream	positive	9	14	intron|FBgn0261239|FBtr0081481(+);intron|FBgn0261239|FBtr0081480(+);intron|FBgn0261239|FBtr0081478(+);intron|FBgn0261239|FBtr0081479(+)	5	18	12	5	4	34	28	52	55	37	31	13	4	23	26	8	19	0	0	4	3	4
2L	21268694	baggins	upstream	negative	16	114	intron|FBgn0032938|FBtr0330680(+);intron|FBgn0032938|FBtr0346464(+);intron|FBgn0032938|FBtr0081483(+);intron|FBgn0032938|FBtr0330679(+);intron|FBgn0032938|FBtr0330678(+);intron|FBgn0032938|FBtr0114602(+);intron|FBgn0032938|FBtr0081484(+)	9	20	19	14	5	41	29	52	59	51	6	15	7	17	38	9	20	0	0	4	4	4
2L	21272093	Cr1a	downstream	positive	7	10	intron|FBgn0032938|FBtr0330680(+);intron|FBgn0032938|FBtr0346464(+);intron|FBgn0032938|FBtr0081483(+);intron|FBgn0032938|FBtr0330679(+);intron|FBgn0032938|FBtr0330678(+);intron|FBgn0032938|FBtr0114602(+);intron|FBgn0032938|FBtr0081484(+)	5	17	19	10	1	35	25	48	56	43	5	10	4	15	36	9	20	0	0	4	4	4
2L	21336254	G5A	upstream	positive	7	13	intron|FBgn0023091|FBtr0333354(+)	6	14	24	13	3	47	27	6	3	6	32	23	8	10	31	11	21	5	0	5	6	5
2L	21337336	G5A	downstream	positive	12	49	intron|FBgn0023091|FBtr0333354(+)	8	15	24	10	3	47	27	9	3	7	37	23	9	12	31	12	24	5	0	5	6	5
2L	21337908	BS	upstream	negative	14	31	intron|FBgn0023091|FBtr0333354(+)	8	16	24	10	4	48	30	7	4	11	39	24	9	12	31	12	26	4	0	5	7	4
2L	21338310	BS	downstream	negative	9	28	intron|FBgn0023091|FBtr0333354(+)	7	16	24	10	3	48	29	9	4	11	42	22	10	11	31	11	24	4	0	5	7	5
2L	21358799	mariner2	upstream	positive	14	29	.(.)	7	13	22	9	3	51	31	23	9	10	6	15	10	9	8	12	13	3	0	7	8	5
2L	21394286	Doc	upstream	positive	15	84	.(.)	9	16	24	32	20	37	9	39	22	29	6	22	15	6	34	1	1	17	0	3	9	2
2L	21395008	I-element	upstream	negative	2	2	.(.)	2	10	16	24	13	7	5	29	15	26	3	19	14	3	24	1	1	1	0	1	4	1
2L	21396587	S2	downstream	negative	4	4	.(.)	3	13	17	28	15	9	9	33	17	29	6	21	16	3	26	2	1	15	0	1	7	2
2L	21397195	G5	upstream	positive	18	90	.(.)	10	14	17	31	19	14	9	32	19	29	9	21	16	4	23	2	1	17	0	4	8	2
2L	21399885	G5	downstream	positive	16	91	.(.)	10	12	8	26	21	10	12	19	15	32	7	23	14	4	13	1	1	16	0	1	6	2
2L	21400584	F-element	downstream	negative	2	2	.(.)	2	16	10	34	30	16	10	21	19	23	13	24	18	13	33	5	1	35	0	3	12	2
2L	21401412	F-element	upstream	positive	6	6	.(.)	5	11	5	25	22	11	9	16	17	19	9	25	15	3	22	3	1	9	0	2	6	3
2L	21402396	F-element	upstream	positive	12	22	.(.)	8	10	10	23	16	8	8	14	9	21	7	20	16	7	15	4	3	10	0	1	10	4
2L	21403522	G5	downstream	negative	17	74	.(.)	10	11	8	26	17	9	5	14	12	20	8	21	15	6	19	5	1	14	0	1	9	3
2L	21406235	Idefix_LTR	upstream	negative	14	40	.(.)	10	10	9	26	18	10	6	14	10	20	4	20	15	3	10	4	2	9	0	1	7	3
2L	21416186	I-element	downstream	positive	15	57	.(.)	9	14	8	32	25	6	5	36	12	20	15	20	22	7	33	9	7	16	0	1	9	3
2L	21416343	opus_LTR	downstream	negative	6	10	.(.)	5	31	20	46	42	15	22	57	32	49	29	28	58	16	82	6	28	45	0	1	33	19
2L	21416527	opus	upstream	negative	2	2	.(.)	2	24	27	51	43	19	38	54	22	38	32	36	20	12	38	8	6	15	0	7	8	16
2L	21416864	Doc	downstream	negative	5	6	.(.)	4	14	11	34	28	11	23	41	15	23	22	28	2	5	22	5	0	6	0	0	3	9
2L	21416929	Tabor_LTR	upstream	positive	7	11	.(.)	5	26	20	31	32	32	19	69	23	43	71	25	44	9	50	5	23	13	0	0	3	7
2L	21417997	Tabor_LTR	downstream	negative	8	10	.(.)	6	18	18	31	19	13	29	41	16	33	29	37	14	6	37	6	16	1	0	0	2	6
2L	21418154	Max-element_LTR	upstream	positive	2	3	3UTR|FBgn0053910|FBtr0091914(-)	2	15	7	27	18	9	21	42	13	24	18	26	22	7	33	7	11	1	0	0	2	3
2L	21419282	Transpac_LTR	downstream	positive	2	4	.(.)	2	22	14	43	31	18	24	48	16	42	26	25	43	6	42	9	21	16	0	2	4	8
2L	21419733	Transpac_LTR	downstream	positive	2	5	CDS|FBgn0053909|FBtr0091913(-)	2	12	4	25	19	8	8	42	10	20	23	24	10	4	24	5	5	0	0	0	2	2
2L	21419742	Transpac_LTR	upstream	positive	2	2	CDS|FBgn0053909|FBtr0091913(-)	2	11	3	24	19	9	9	42	9	17	25	24	10	4	22	5	3	0	0	0	2	2
2L	21419900	pogo	downstream	negative	2	2	5UTR|FBgn0053909|FBtr0091913(-)	2	19	15	28	23	19	20	59	22	35	39	26	16	6	32	6	5	4	0	7	6	4
2L	21419906	pogo	upstream	negative	3	3	5UTR|FBgn0053909|FBtr0091913(-)	3	20	18	29	25	19	20	59	22	39	41	28	21	6	32	6	6	4	0	7	6	4
2L	21421247	opus_LTR	upstream	negative	9	16	.(.)	8	13	9	30	22	11	11	35	11	23	18	23	11	4	20	11	13	1	0	0	2	3
2L	21421827	Tabor_LTR	downstream	positive	10	17	.(.)	7	10	7	25	19	10	12	28	12	17	12	22	6	4	16	10	0	0	0	0	2	3
2L	21426888	Tabor_LTR	downstream	positive	8	9	.(.)	5	26	37	47	40	30	43	79	23	44	40	41	16	7	23	11	11	6	0	3	6	21
2L	21426891	Tabor_LTR	upstream	positive	9	19	.(.)	5	25	31	50	41	29	42	75	22	42	38	37	16	7	21	10	11	6	0	3	6	19
2L	21428164	roo_LTR	downstream	negative	2	2	3UTR|FBgn0053908|FBtr0091912(-)	2	18	25	33	27	15	21	55	16	39	28	42	9	5	18	11	0	2	0	1	4	11
2L	21429404	Transpac_LTR	downstream	positive	8	21	.(.)	7	28	33	49	38	24	34	69	17	55	35	41	49	6	42	15	21	16	0	2	5	13
2L	21433010	Tabor_LTR	upstream	negative	2	2	.(.)	1	15	20	28	23	21	16	44	10	25	17	32	18	4	16	10	0	1	0	3	3	7
2L	21435072	pogo	downstream	negative	8	17	5UTR|FBgn0053905|FBtr0091909(-)	5	19	24	30	27	26	20	62	18	28	30	32	28	5	26	11	3	4	0	0	5	8
2L	21438271	roo_LTR	upstream	negative	2	2	3UTR|FBgn0053904|FBtr0091908(-)	2	18	12	31	27	22	31	54	34	21	40	33	8	6	16	8	0	4	0	1	3	6
2L	21485945	roo_LTR	downstream	positive	2	4	.(.)	2	12	5	22	22	12	13	0	9	29	25	28	22	4	14	8	16	0	0	0	2	2
2L	21487543	Tabor_LTR	upstream	negative	2	3	.(.)	2	13	8	25	24	15	17	1	10	30	27	31	23	7	14	8	17	0	0	1	6	2
2L	21491450	Doc	downstream	negative	8	16	.(.)	7	8	2	22	16	12	7	0	9	17	16	22	16	4	14	5	4	0	0	0	2	2
2L	21511197	roo_LTR	upstream	positive	3	3	.(.)	3	19	34	28	29	23	20	64	40	12	38	31	16	6	18	7	0	6	0	7	3	2
2L	21537594	roo_LTR	downstream	negative	9	14	3UTR|FBgn0053868|FBtr0091872(-)	7	18	31	25	25	20	19	64	33	18	41	38	13	6	16	9	0	9	0	1	0	1
2L	21542838	Tabor_LTR	upstream	positive	9	11	.(.)	7	31	53	42	52	40	43	76	51	43	49	37	10	11	27	10	28	7	0	9	15	13
2L	21560589	Dm88_LTR	upstream	negative	14	51	.(.)	9	11	13	30	17	8	3	38	3	22	17	25	9	4	14	5	1	3	0	1	0	0
2L	21570224	Dm88_LTR	downstream	negative	14	41	.(.)	9	9	2	14	17	6	2	37	1	25	17	22	10	5	15	5	1	1	0	1	0	1
2L	21570721	Cr1a	downstream	positive	11	18	.(.)	8	18	16	19	25	13	11	39	16	32	23	33	19	13	37	15	5	3	0	14	17	14
2L	21570722	Idefix_LTR	downstream	positive	4	5	.(.)	4	18	16	19	25	13	11	39	16	32	22	33	19	13	37	15	5	3	0	14	17	14
2L	21571650	flea_LTR	downstream	positive	6	10	.(.)	4	9	4	13	16	9	3	32	5	21	16	22	7	6	14	6	0	3	0	3	1	0
2L	21571672	flea_LTR	upstream	positive	9	19	.(.)	6	9	4	15	15	9	5	30	4	21	17	21	6	6	14	5	0	2	0	4	1	0
2L	21571786	HB	upstream	positive	2	3	.(.)	2	15	17	14	30	13	12	31	3	26	20	23	16	12	19	10	14	3	0	11	12	13
2L	21582288	Doc3-element	downstream	negative	4	4	intron|FBgn0016919|FBtr0340651(-);intron|FBgn0016919|FBtr0301173(-)	4	19	14	13	24	15	15	33	14	40	25	31	22	15	41	18	5	3	0	21	14	20
2L	21582288	gypsy4	downstream	positive	2	2	intron|FBgn0016919|FBtr0340651(-);intron|FBgn0016919|FBtr0301173(-)	2	19	14	13	24	15	15	33	14	40	25	31	22	15	41	18	5	3	0	21	14	20
2L	21582296	Cr1a	downstream	negative	17	227	intron|FBgn0016919|FBtr0340651(-);intron|FBgn0016919|FBtr0301173(-)	10	20	14	14	25	15	16	34	14	39	24	30	24	16	43	18	5	3	0	21	16	22
2L	21591340	BS3	upstream	negative	11	42	.(.)	7	13	2	5	12	11	10	19	4	32	19	21	9	11	14	4	3	2	0	7	29	37
2L	21592592	BS3	downstream	negative	15	47	.(.)	8	13	5	15	10	15	7	22	5	30	16	19	9	15	15	6	3	2	0	7	29	39
2L	21595424	Rt1b	downstream	positive	5	5	.(.)	4	15	6	17	20	13	9	31	7	33	18	23	12	19	15	3	4	3	0	7	31	37
2L	21607274	Ivk	downstream	negative	2	2	.(.)	2	29	17	51	25	17	31	40	39	55	68	44	15	49	31	7	6	1	0	7	31	42
2L	21608413	Ivk	upstream	positive	16	151	.(.)	9	22	11	32	19	21	15	44	23	39	48	30	14	28	19	4	6	1	0	7	30	39
2L	21611386	Ivk	downstream	positive	13	53	.(.)	8	16	8	22	15	10	6	30	31	29	25	12	12	13	15	3	6	3	0	7	30	37
2L	21611925	Ivk	upstream	negative	2	2	.(.)	2	18	8	30	19	11	16	13	33	32	43	8	16	20	19	3	6	1	0	7	30	38
2L	21626942	Max-element_LTR	downstream	positive	14	93	3UTR|FBgn0022893|FBtr0100293(-);3UTR|FBgn0022893|FBtr0085919(-);3UTR|FBgn0022893|FBtr0085920(-)	7	25	26	15	25	19	34	63	33	34	36	23	21	43	33	9	6	4	0	12	29	36
2L	21627113	Doc	upstream	positive	16	159	3UTR|FBgn0022893|FBtr0100293(-);3UTR|FBgn0022893|FBtr0085919(-);3UTR|FBgn0022893|FBtr0085920(-)	9	25	23	21	34	7	35	61	34	29	41	20	11	47	43	10	6	4	0	1	30	37
2L	21628038	Max-element_LTR	upstream	positive	6	10	CDS|FBgn0022893|FBtr0085919(-);CDS|FBgn0022893|FBtr0085920(-);CDS|FBgn0022893|FBtr0100293(-)	4	19	21	4	22	3	27	52	28	25	41	15	4	27	28	5	6	4	0	0	29	36
2L	21638830	Doc	downstream	negative	15	134	intron|FBgn0023416|FBtr0100324(+);intron|FBgn0023416|FBtr0085897(+)	8	24	28	10	28	8	35	59	37	30	54	23	3	35	32	11	12	1	0	3	31	36
2L	21639246	Doc	upstream	positive	2	2	3UTR|FBgn0023416|FBtr0100324(+);CDS|FBgn0023416|FBtr0085897(+)	2	26	19	20	35	7	41	56	38	44	66	27	6	36	34	8	12	1	0	2	31	36
2L	21639629	Doc	upstream	positive	2	3	intron|FBgn0023416|FBtr0085897(+)	2	26	23	21	35	8	41	67	36	41	62	27	9	40	32	5	12	1	0	2	31	36
2L	21641741	Cr1a	upstream	negative	7	17	intron|FBgn0023416|FBtr0085897(+)	4	20	12	9	23	5	36	52	40	15	35	18	1	35	21	6	16	1	0	3	31	36
2L	21642761	Cr1a	downstream	negative	4	7	intron|FBgn0023416|FBtr0085897(+)	3	21	14	8	24	6	33	52	42	14	43	23	2	36	27	9	16	1	0	2	31	36
2L	21653246	invader4_LTR	upstream	positive	15	89	.(.)	8	21	17	8	25	15	38	54	46	21	37	6	1	29	25	7	17	1	0	2	34	37
2L	21656494	invader4_LTR	downstream	positive	14	91	.(.)	8	22	18	7	23	15	38	57	45	18	39	12	2	29	30	8	17	1	0	4	34	37
2L	21657031	invader1_LTR	downstream	negative	3	3	.(.)	3	23	19	10	26	21	42	56	46	21	44	12	2	32	24	7	17	1	0	5	34	37
2L	21657073	invader4	downstream	negative	2	2	.(.)	2	25	22	12	28	25	48	56	51	26	50	16	3	36	26	7	17	1	0	7	34	37
2L	21657573	invader4	upstream	negative	2	2	.(.)	2	28	24	15	28	25	44	71	65	41	52	14	5	32	34	8	17	1	0	8	34	37
2L	21673475	HB	upstream	negative	14	90	intron|FBgn0032957|FBtr0085914(-);intron|FBgn0032957|FBtr0332967(-);intron|FBgn0032957|FBtr0085915(-);intron|FBgn0032957|FBtr0085918(-);intron|FBgn0032957|FBtr0304885(-)	7	21	29	11	16	7	43	63	47	10	37	20	4	1	20	8	21	3	0	7	35	38
2L	21675115	HB	downstream	negative	12	50	intron|FBgn0032957|FBtr0085914(-);intron|FBgn0032957|FBtr0332967(-);intron|FBgn0032957|FBtr0085915(-);intron|FBgn0032957|FBtr0085918(-);intron|FBgn0032957|FBtr0304885(-)	6	20	27	10	15	8	35	62	42	9	35	18	4	1	17	9	21	3	0	6	35	38
2L	21675254	HB	upstream	negative	7	18	intron|FBgn0032957|FBtr0085914(-);intron|FBgn0032957|FBtr0332967(-);intron|FBgn0032957|FBtr0085915(-);intron|FBgn0032957|FBtr0085918(-);intron|FBgn0032957|FBtr0304885(-)	4	21	27	10	19	11	38	67	46	7	36	16	5	4	20	8	21	3	0	7	35	39
2L	21676458	HB	downstream	negative	10	35	intron|FBgn0032957|FBtr0332967(-);intron|FBgn0032957|FBtr0085915(-);intron|FBgn0032957|FBtr0085918(-);intron|FBgn0032957|FBtr0304885(-)	5	21	29	9	18	20	25	63	47	10	37	19	4	1	24	8	21	3	0	6	35	38
2L	21686533	mariner2	upstream	positive	10	46	intron|FBgn0051619|FBtr0110959(+);intron|FBgn0051619|FBtr0085901(+);intron|FBgn0051619|FBtr0307497(+);intron|FBgn0051619|FBtr0301000(+);intron|FBgn0051619|FBtr0339131(+);intron|FBgn0051619|FBtr0085902(+);intron|FBgn0051619|FBtr0339132(+)	5	21	28	15	21	26	26	35	18	14	45	22	17	3	31	8	24	3	0	6	34	39
2L	21686889	mariner2	downstream	positive	13	40	intron|FBgn0051619|FBtr0110959(+);intron|FBgn0051619|FBtr0085901(+);intron|FBgn0051619|FBtr0307497(+);intron|FBgn0051619|FBtr0301000(+);intron|FBgn0051619|FBtr0339131(+);intron|FBgn0051619|FBtr0085902(+);intron|FBgn0051619|FBtr0339132(+)	9	22	35	21	22	24	32	37	11	14	41	23	19	6	34	8	24	3	0	6	34	40
2L	21686980	mariner2	upstream	positive	11	22	intron|FBgn0051619|FBtr0110959(+);intron|FBgn0051619|FBtr0085901(+);intron|FBgn0051619|FBtr0307497(+);intron|FBgn0051619|FBtr0301000(+);intron|FBgn0051619|FBtr0339131(+);intron|FBgn0051619|FBtr0085902(+);intron|FBgn0051619|FBtr0339132(+)	7	22	33	19	25	24	30	38	12	9	45	26	16	3	35	9	24	5	0	6	34	40
2L	21687105	mariner2	downstream	positive	4	8	intron|FBgn0051619|FBtr0110959(+);intron|FBgn0051619|FBtr0085901(+);intron|FBgn0051619|FBtr0307497(+);intron|FBgn0051619|FBtr0301000(+);intron|FBgn0051619|FBtr0339131(+);intron|FBgn0051619|FBtr0085902(+);intron|FBgn0051619|FBtr0339132(+)	3	22	31	18	25	24	30	40	10	13	46	32	15	3	33	8	24	3	0	6	34	39
2L	21705309	HB	upstream	positive	6	8	intron|FBgn0051619|FBtr0339132(+);intron|FBgn0051619|FBtr0339131(+);intron|FBgn0051619|FBtr0307497(+);intron|FBgn0051619|FBtr0085901(+);intron|FBgn0051619|FBtr0110959(+);intron|FBgn0051619|FBtr0085902(+);intron|FBgn0051619|FBtr0301000(+)	5	20	33	19	20	30	42	42	26	16	42	11	20	4	27	7	25	3	0	8	21	1
2L	21707776	HB	downstream	negative	14	21	intron|FBgn0051619|FBtr0339132(+);intron|FBgn0051619|FBtr0339131(+);intron|FBgn0051619|FBtr0307497(+);intron|FBgn0051619|FBtr0085901(+);intron|FBgn0051619|FBtr0110959(+);intron|FBgn0051619|FBtr0085902(+);intron|FBgn0051619|FBtr0301000(+)	9	21	35	22	25	31	46	45	25	17	36	9	26	6	31	9	25	3	0	8	21	1
2L	21734106	297	downstream	positive	11	20	.(.)	8	30	29	37	21	39	40	82	24	32	18	29	47	19	31	11	110	3	0	10	23	0
2L	21735172	297	upstream	negative	2	2	.(.)	2	33	30	39	19	36	36	85	22	36	24	30	75	19	30	13	116	2	0	18	25	0
2L	21735183	Quasimodo	upstream	positive	9	23	.(.)	8	32	30	38	19	36	34	84	22	35	22	30	67	19	30	13	116	2	0	18	24	0
2L	21737600	297	downstream	positive	4	4	.(.)	4	30	29	36	19	37	34	81	23	33	17	30	49	19	30	11	105	7	0	9	24	0
2L	21739106	297	downstream	positive	2	2	.(.)	2	32	31	38	27	44	41	86	22	17	21	32	59	19	30	12	110	8	0	18	25	1
2L	21781801	roo_LTR	downstream	positive	17	186	intron|FBgn0051612|FBtr0085908(-);intron|FBgn0051612|FBtr0300999(-)	10	43	39	73	48	59	35	83	63	83	82	52	47	42	30	23	25	7	0	24	6	42
2L	21781805	roo_LTR	upstream	positive	15	100	intron|FBgn0051612|FBtr0085908(-);intron|FBgn0051612|FBtr0300999(-)	10	44	41	70	49	58	35	84	63	84	83	56	47	42	30	25	23	8	0	24	6	42
2L	21782028	roo	downstream	negative	2	2	intron|FBgn0051612|FBtr0085908(-);intron|FBgn0051612|FBtr0300999(-)	2	48	40	78	51	72	32	88	80	93	93	61	46	44	29	26	31	13	0	26	9	48
2L	21782067	roo	downstream	negative	2	2	3UTR|FBgn0032964|FBtr0085909(-);intron|FBgn0051612|FBtr0085908(-);intron|FBgn0051612|FBtr0300999(-)	2	47	44	78	47	81	35	85	75	84	89	55	45	43	29	24	30	8	0	26	6	53
2L	21784162	roo	upstream	negative	3	3	intron|FBgn0051612|FBtr0085908(-);intron|FBgn0051612|FBtr0300999(-)	3	46	37	77	49	70	35	87	77	87	94	65	48	41	29	23	27	4	0	27	4	47
2L	21784439	roo	upstream	negative	2	2	intron|FBgn0051612|FBtr0085908(-);intron|FBgn0051612|FBtr0300999(-)	2	43	37	77	43	65	18	93	68	85	84	59	45	40	34	21	26	7	0	25	4	35
2L	21795822	HB	upstream	positive	7	11	.(.)	5	31	14	53	38	53	12	64	59	14	63	36	42	44	24	20	6	6	0	31	5	28
2L	21796193	HB	downstream	positive	9	18	.(.)	5	31	17	55	34	52	12	63	64	11	70	40	43	43	28	22	4	6	0	30	3	29
2L	21826520	HB	upstream	negative	10	23	.(.)	6	35	29	63	46	25	26	65	73	63	60	46	40	53	2	25	10	7	0	36	5	34
2L	21827506	HB	downstream	negative	13	65	.(.)	8	36	27	62	39	26	29	70	75	64	61	47	40	53	2	28	9	7	0	34	7	34
2L	21911809	HB	upstream	negative	13	39	.(.)	10	44	4	75	46	23	71	102	96	54	69	9	60	2	42	54	49	17	0	12	40	48
2L	21913276	HB	downstream	negative	17	51	.(.)	10	43	5	72	45	23	69	100	94	56	70	3	60	7	43	54	49	15	0	7	40	46
2L	21917272	Tirant_LTR	downstream	negative	17	94	CDS|FBgn0032968|FBtr0343880(+);CDS|FBgn0032968|FBtr0085930(+)	9	51	14	82	61	32	79	111	98	58	74	15	79	20	53	60	49	25	0	24	40	53
2L	21917275	Tirant_LTR	upstream	negative	16	46	CDS|FBgn0032968|FBtr0343880(+);CDS|FBgn0032968|FBtr0085930(+)	9	51	14	82	61	32	79	111	97	60	74	14	80	19	53	62	49	26	0	23	40	53
2L	21918599	Tirant	upstream	positive	2	2	intron|FBgn0032968|FBtr0343880(+)	2	60	25	93	61	45	82	122	108	66	79	12	78	47	67	101	49	29	0	31	44	69
2L	21923254	Tirant	upstream	positive	2	2	.(.)	2	64	16	90	61	49	80	134	108	65	70	30	77	70	58	82	59	33	0	87	42	63
2L	21927471	G4	upstream	positive	18	157	.(.)	10	54	17	79	56	44	71	127	108	13	70	28	65	68	47	28	60	26	0	79	40	52
2L	21928527	G4	downstream	positive	18	104	.(.)	10	54	12	82	58	39	73	130	104	12	66	29	65	61	50	29	60	23	0	86	39	53
2L	21929989	copia1_LTR	upstream	positive	18	203	ncRNA|FBgn0266873|FBtr0345727(+);intron|FBgn0266873|FBtr0345727(+)	10	57	19	84	64	49	74	130	108	16	66	32	71	63	47	34	61	25	0	88	41	67
2L	21930196	copia1_LTR	downstream	positive	17	158	ncRNA|FBgn0266873|FBtr0345727(+);intron|FBgn0266873|FBtr0345727(+)	9	55	19	80	64	47	74	127	107	15	68	31	68	57	51	26	61	23	0	80	41	56
2L	22001090	I-element	downstream	negative	2	2	.(.)	2	64	69	100	67	75	49	119	141	44	68	26	108	56	68	37	163	16	0	8	32	36
2L	22002471	I-element	downstream	negative	2	2	.(.)	2	58	49	94	57	76	49	112	121	38	68	22	91	45	68	27	162	13	0	14	28	34
2L	22002938	I-element	downstream	negative	2	2	.(.)	2	60	61	84	59	79	40	114	144	35	67	18	94	44	73	30	164	14	0	7	35	36
2L	22003135	I-element	downstream	positive	2	2	.(.)	2	60	51	83	67	87	48	117	130	41	63	18	95	44	67	29	164	14	0	7	35	31
2L	22004110	I-element	downstream	positive	15	87	.(.)	8	59	58	91	14	79	45	117	137	47	60	14	119	37	66	29	168	17	0	6	31	38
2L	22004121	I-element	upstream	positive	18	136	.(.)	10	59	59	91	17	77	45	117	139	48	59	16	121	41	67	28	168	17	0	6	30	39
2L	22004254	I-element	upstream	negative	2	2	.(.)	2	60	59	88	21	83	51	113	151	42	62	15	123	30	77	30	168	18	0	6	29	37
2L	22004363	I-element	upstream	negative	2	2	.(.)	2	58	57	91	17	77	48	117	145	42	61	13	113	30	71	29	168	16	0	6	27	37
2L	22004568	mariner2	upstream	negative	17	119	.(.)	9	50	41	78	9	70	39	105	118	33	52	4	88	26	48	29	168	17	0	6	27	33
2L	22005448	mariner2	downstream	negative	16	69	.(.)	9	50	43	78	6	71	38	107	115	41	50	4	94	24	49	28	168	16	0	6	26	32
2L	22006477	mariner2	downstream	positive	2	2	.(.)	2	59	55	88	18	73	39	121	148	43	58	10	128	30	83	29	168	15	0	7	27	37
2L	22008654	I-element	upstream	negative	2	2	.(.)	2	57	51	83	15	81	41	116	127	40	59	17	122	27	85	28	169	13	0	7	30	38
2L	22048584	Doc	upstream	positive	2	2	.(.)	2	60	39	86	51	91	40	68	94	56	5	76	103	41	43	46	215	18	0	29	57	37
2L	22051036	Doc	downstream	negative	16	104	.(.)	8	61	35	97	51	93	40	67	95	61	10	76	107	46	43	44	216	18	0	31	59	40
2L	22051464	Doc	downstream	positive	2	2	.(.)	2	67	43	103	56	106	47	78	112	67	7	78	121	57	52	47	216	18	0	20	70	47
2L	22051786	Doc	upstream	positive	2	2	.(.)	2	68	45	110	62	100	45	77	120	70	9	77	135	53	49	46	216	19	0	21	64	45
2L	22052942	BS	upstream	positive	9	34	.(.)	6	64	41	96	47	94	43	69	107	61	11	85	120	44	44	46	217	19	0	19	66	43
2L	22053039	BS	downstream	positive	11	24	.(.)	7	62	40	88	50	90	48	67	111	62	3	85	115	46	41	42	217	18	0	19	71	36
2L	22076792	invader2_LTR	upstream	positive	15	67	.(.)	9	40	47	45	53	60	8	75	92	27	10	45	109	9	42	50	5	3	0	23	60	33
2L	22077124	invader2_LTR	downstream	positive	10	11	.(.)	6	38	44	39	49	55	6	72	94	26	14	46	105	5	41	48	5	2	0	21	61	30
2L	22090441	transib2	downstream	negative	14	33	.(.)	8	46	3	56	48	59	3	71	55	9	42	42	17	37	40	52	275	2	0	23	66	24
2L	22090468	transib2	downstream	negative	14	77	.(.)	9	51	3	61	50	62	6	77	55	16	43	45	25	39	40	52	307	2	0	23	81	25
2L	22090792	Cr1a	upstream	negative	5	7	.(.)	5	34	4	50	47	58	3	74	54	12	41	43	17	38	40	54	22	2	0	23	72	24
2L	22090792	G4	upstream	negative	5	12	.(.)	4	34	4	50	47	58	3	74	54	12	41	43	17	38	40	54	22	2	0	23	72	24
2L	22091381	G4	downstream	negative	16	92	.(.)	8	35	3	45	47	58	4	72	53	13	44	46	19	36	40	50	43	2	0	23	69	24
2L	22110988	297	upstream	negative	8	27	.(.)	6	40	5	8	46	55	6	76	57	29	38	50	15	45	39	45	193	5	0	29	42	24
2L	22112034	297	downstream	negative	12	98	.(.)	9	42	8	4	46	60	5	73	61	32	38	50	17	47	39	45	207	4	0	30	41	24
2L	22114678	HB	downstream	positive	2	3	.(.)	2	49	16	17	44	64	8	83	73	36	44	55	19	50	42	43	267	7	0	31	48	24
2L	22114678	HB	upstream	negative	8	63	.(.)	6	49	16	17	44	64	8	83	73	36	44	55	19	50	42	43	267	7	0	31	48	24
2L	22115680	HB	upstream	negative	10	15	.(.)	6	41	6	14	46	59	5	75	59	29	40	53	13	48	41	43	184	5	0	31	46	24
2L	22119811	HB	upstream	negative	2	2	.(.)	2	42	7	12	20	58	33	75	95	24	37	8	30	47	41	42	201	6	0	31	46	24
2L	22120949	Ivk	downstream	positive	7	39	.(.)	6	44	6	13	20	61	34	76	93	25	42	9	30	47	41	43	228	7	0	31	46	24
2L	22121374	I-element	upstream	negative	4	10	5UTR|FBgn0032974|FBtr0331655(+)	4	46	7	23	22	61	35	77	97	27	37	10	30	49	41	42	248	7	0	31	47	24
2L	22121606	I-element	downstream	negative	4	15	intron|FBgn0032974|FBtr0331655(+)	4	45	6	15	23	64	33	77	95	25	38	8	28	50	41	42	239	6	0	31	46	24
2L	22133545	S-element	upstream	positive	9	16	intron|FBgn0261802|FBtr0333742(+)	6	45	12	22	22	67	21	81	101	27	38	14	30	47	40	43	217	8	0	31	46	26
2L	22133846	S-element	downstream	positive	2	2	intron|FBgn0261802|FBtr0333742(+)	2	44	10	22	20	63	22	81	97	27	35	13	29	48	40	44	217	9	0	31	46	26
2L	22149903	S-element	upstream	negative	11	35	intron|FBgn0261802|FBtr0333745(+);intron|FBgn0261802|FBtr0333742(+);intron|FBgn0261802|FBtr0303277(+);intron|FBgn0261802|FBtr0333743(+);intron|FBgn0261802|FBtr0303273(+);intron|FBgn0261802|FBtr0303271(+);intron|FBgn0261802|FBtr0303272(+)	6	43	12	29	30	66	24	77	92	16	37	20	25	45	41	41	216	8	0	26	45	13
2L	22150617	S-element	downstream	positive	2	3	intron|FBgn0261802|FBtr0333745(+);intron|FBgn0261802|FBtr0333742(+);intron|FBgn0261802|FBtr0303277(+);intron|FBgn0261802|FBtr0333743(+);intron|FBgn0261802|FBtr0303273(+);intron|FBgn0261802|FBtr0303271(+);intron|FBgn0261802|FBtr0303272(+)	2	43	10	29	31	66	19	76	93	15	36	20	25	44	41	41	216	8	0	26	45	13
2L	22171260	Cr1a	upstream	positive	16	75	.(.)	9	41	44	66	34	9	23	80	78	34	46	59	67	39	48	21	61	0	0	37	47	28
2L	22172832	Cr1a	downstream	positive	11	29	.(.)	7	39	43	65	34	7	19	76	74	28	44	55	67	40	47	19	53	0	0	37	47	28
2L	22176728	jockey2	upstream	positive	14	65	intron|FBgn0032981|FBtr0299879(+);intron|FBgn0032981|FBtr0304739(+)	9	37	44	67	34	8	20	77	33	30	48	41	66	40	48	19	71	0	0	41	47	3
2L	22177091	jockey2	downstream	positive	11	36	intron|FBgn0032981|FBtr0299879(+);intron|FBgn0032981|FBtr0304739(+)	8	40	49	68	36	9	20	80	35	31	49	47	66	41	50	26	92	0	0	41	53	3
2L	22180592	R1A1-element	upstream	positive	14	53	intron|FBgn0032981|FBtr0299879(+);intron|FBgn0032981|FBtr0304739(+)	8	38	45	58	33	9	17	75	32	28	46	38	65	43	50	19	98	0	0	41	51	3
2L	22181018	R1A1-element	downstream	positive	13	70	intron|FBgn0032981|FBtr0299879(+);intron|FBgn0032981|FBtr0304739(+)	8	39	45	63	36	8	17	76	32	31	51	35	65	42	47	19	111	0	0	42	49	3
2L	22182156	Idefix_LTR	upstream	positive	14	84	intron|FBgn0032981|FBtr0299879(+);intron|FBgn0032981|FBtr0304739(+)	9	40	44	60	35	12	21	79	38	29	48	37	68	41	50	21	121	0	0	42	49	4
2L	22182649	Idefix_LTR	downstream	positive	11	35	intron|FBgn0032981|FBtr0299879(+);intron|FBgn0032981|FBtr0304739(+)	7	41	44	65	34	13	18	76	35	34	47	36	68	42	49	20	143	0	0	43	54	4
2L	22199988	HB	upstream	negative	4	16	intron|FBgn0259683|FBtr0336971(-)	3	41	39	48	35	14	16	48	37	27	54	39	64	42	14	38	211	0	0	43	55	4
2L	22200624	HB	downstream	negative	13	61	intron|FBgn0259683|FBtr0336971(-)	9	42	41	56	35	46	16	50	55	30	53	38	48	39	13	38	173	0	0	43	53	4
2L	22200857	Cr1a	upstream	negative	12	95	intron|FBgn0259683|FBtr0336971(-)	7	43	39	56	34	46	17	53	57	31	57	36	48	41	2	38	208	0	0	43	52	5
2L	22201104	Cr1a	upstream	negative	3	21	intron|FBgn0259683|FBtr0336971(-)	3	36	38	52	34	42	16	46	54	29	52	36	50	37	0	38	98	0	0	43	51	4
2L	22207161	Cr1a	upstream	negative	2	10	intron|FBgn0259683|FBtr0336971(-)	2	36	38	52	34	42	16	46	54	29	54	36	48	37	0	38	92	0	0	43	51	4
2L	22207812	Cr1a	downstream	negative	13	71	intron|FBgn0259683|FBtr0336971(-)	8	44	40	54	41	45	17	49	57	32	55	38	48	37	4	38	223	0	0	44	61	6
2L	22209135	Cr1a	upstream	negative	3	38	intron|FBgn0259683|FBtr0336971(-)	3	53	43	59	40	49	22	50	59	37	60	43	48	39	5	38	354	0	0	44	57	10
2L	22209287	Cr1a	downstream	negative	3	17	intron|FBgn0259683|FBtr0336971(-)	3	48	42	55	37	51	19	50	60	31	60	37	47	39	2	38	286	0	0	44	59	7
2L	22209426	Cr1a	upstream	negative	3	6	intron|FBgn0259683|FBtr0336971(-)	3	46	39	54	35	49	21	48	54	29	56	43	49	39	1	37	264	0	0	43	54	8
2L	22209505	Cr1a	downstream	negative	4	13	intron|FBgn0259683|FBtr0336971(-)	4	56	43	57	39	55	19	48	58	28	60	44	49	40	7	37	421	0	0	44	62	10
2L	22215874	diver2_LTR	downstream	positive	2	6	.(.)	2	70	54	51	39	36	18	25	61	27	60	37	35	37	22	38	737	0	0	45	64	9
2L	22216160	diver2_LTR	upstream	negative	18	840	.(.)	10	60	49	49	41	26	20	17	53	31	58	34	35	33	14	36	583	0	0	46	72	10
2L	22216548	diver2_LTR	downstream	negative	18	570	.(.)	10	55	43	56	34	31	23	15	54	30	56	33	35	34	19	36	489	0	0	48	60	10
2L	22218276	Rt1c	upstream	positive	4	7	.(.)	4	63	51	49	32	20	21	38	39	25	54	33	33	35	34	1	729	0	0	42	8	23
2L	22218479	Rt1c	downstream	positive	4	4	.(.)	3	34	42	43	31	18	21	35	36	23	49	30	34	32	13	0	215	0	0	42	6	20
2L	22219232	invader4_LTR	upstream	negative	18	799	.(.)	10	65	49	48	36	28	31	49	38	29	54	34	39	40	47	2	694	0	0	45	24	20
2L	22219579	invader4_LTR	downstream	negative	18	646	.(.)	10	49	47	39	33	25	26	38	32	27	50	31	37	35	31	1	443	0	1	43	18	21
2L	22220919	Rt1c	downstream	negative	2	2	.(.)	2	49	45	39	34	25	23	40	36	24	52	30	37	35	37	3	433	0	0	47	13	20
2L	22220919	Rt1c	upstream	positive	18	455	.(.)	10	49	45	39	34	25	23	40	36	24	52	30	37	35	37	3	433	0	0	47	13	20
2L	22224542	Rt1c	downstream	positive	12	21	.(.)	9	30	43	34	30	16	18	38	32	24	45	29	35	31	16	2	132	0	0	43	11	19
2L	22224743	G5	upstream	positive	17	113	.(.)	10	31	45	30	35	18	17	42	34	24	51	30	39	32	16	2	132	0	0	48	10	19
2L	22225071	G5	downstream	positive	17	477	.(.)	10	54	47	40	40	21	22	46	38	30	59	32	41	34	36	3	512	0	0	48	15	20
2L	22225918	G3	upstream	positive	15	234	.(.)	9	59	50	36	40	32	26	44	38	38	58	31	46	33	34	4	569	1	0	54	24	19
2L	22226137	G3	downstream	positive	15	139	.(.)	10	49	47	35	36	31	19	41	39	29	52	31	42	34	29	4	433	0	0	50	18	19
2L	22226764	G3	upstream	positive	8	20	pseudogene|FBgn0042701|FBtr0085952(+)	7	40	46	34	35	25	21	44	38	28	52	31	38	32	24	3	285	0	0	43	10	19
2L	22227010	G3	downstream	positive	17	238	.(.)	10	58	56	41	37	25	27	57	52	35	64	41	39	38	39	11	489	0	0	58	24	30
2L	22227358	gypsy11_LTR	upstream	negative	5	7	.(.)	5	82	65	54	45	38	40	54	47	39	71	37	47	34	56	8	883	0	0	63	33	21
2L	22228192	transib4	upstream	positive	2	2	.(.)	2	77	59	56	51	35	34	47	49	36	67	41	47	32	63	7	804	0	0	62	26	24
2L	22229058	transib4	upstream	negative	15	191	.(.)	10	51	54	54	35	22	31	55	42	37	56	31	46	33	27	8	379	1	0	54	26	22
2L	22230129	Idefix	upstream	negative	2	2	.(.)	2	88	69	61	63	53	50	73	71	51	83	66	147	73	139	44	459	9	0	64	110	76
2L	22234138	transib4	downstream	negative	13	109	.(.)	9	49	55	43	42	17	27	56	48	43	60	30	61	22	46	58	267	3	0	54	27	29
2L	22234306	transib4	upstream	negative	10	47	.(.)	7	40	52	39	36	12	19	49	40	33	54	27	47	8	36	49	202	0	0	48	18	24
2L	22234777	transib4	downstream	negative	8	36	.(.)	6	36	48	34	35	10	16	43	41	30	55	25	35	2	21	44	207	0	0	42	11	21
2L	22236205	Circe	upstream	positive	8	16	.(.)	6	125	113	90	96	62	57	125	163	101	110	82	140	135	103	112	515	18	0	72	159	256
2L	22237997	transib4	upstream	negative	12	19	.(.)	9	40	57	39	40	17	27	46	51	35	57	27	38	3	37	44	190	0	0	51	8	23
2L	22250952	HB	upstream	positive	4	7	intron|FBgn0032988|FBtr0085955(+)	4	32	54	37	37	16	3	48	51	13	33	6	42	36	31	47	158	0	0	7	7	21
2L	22260734	G6	downstream	negative	14	65	.(.)	7	37	54	37	47	18	16	54	49	23	36	14	50	22	32	47	147	0	0	64	5	16
2L	22261800	gypsy8	upstream	negative	5	7	.(.)	4	30	45	34	36	14	5	46	48	14	30	9	44	20	23	46	147	0	0	16	5	16
2L	22262566	gypsy8	downstream	negative	15	58	.(.)	9	31	48	32	40	14	11	48	50	16	32	9	42	22	25	47	147	0	0	16	5	16
2L	22262836	Rt1b	upstream	negative	16	61	.(.)	9	32	50	34	37	15	8	49	51	15	32	9	43	25	26	49	147	0	0	25	6	16
2L	22263139	Rt1b	downstream	negative	2	2	.(.)	2	31	48	34	37	13	7	46	51	17	31	10	45	20	23	49	148	0	0	10	6	16
2L	22265461	Rt1b	downstream	negative	4	5	.(.)	4	29	29	38	41	19	9	5	53	15	32	8	46	22	24	45	148	0	0	17	4	16
2L	22269673	invader2	downstream	positive	11	23	.(.)	6	31	39	43	48	10	33	34	55	18	10	10	9	28	32	54	145	4	0	24	11	19
2L	22269693	roo	downstream	negative	2	2	.(.)	2	33	40	43	53	13	35	39	55	18	11	10	9	35	34	56	145	5	0	24	12	25
2L	22270035	invader2_LTR	upstream	positive	8	12	.(.)	6	29	29	40	42	15	31	39	41	18	4	11	7	23	29	46	145	1	0	26	14	12
2L	22272469	roo	downstream	negative	4	7	.(.)	3	28	27	40	45	11	31	32	40	15	4	8	6	28	27	49	145	5	0	24	7	18
2L	22272611	Circe	downstream	positive	12	39	.(.)	8	34	33	46	51	15	40	39	49	17	13	19	15	35	30	59	145	15	0	24	10	32
2L	22272802	invader2_LTR	upstream	positive	5	5	.(.)	3	26	24	40	41	9	31	30	36	14	5	11	5	23	25	46	145	1	0	24	10	10
2L	22273051	invader2_LTR	downstream	positive	14	31	.(.)	10	29	28	40	44	21	29	33	44	16	5	16	9	21	25	49	147	0	0	26	20	11
2L	22276284	Rt1b	upstream	negative	14	33	.(.)	8	29	23	38	42	17	32	39	35	20	7	10	9	22	29	43	144	0	0	63	5	5
2L	22276632	Rt1b	downstream	negative	14	45	.(.)	9	26	22	38	38	16	31	30	36	15	5	9	9	22	26	42	144	0	0	33	6	5
2L	22280498	gypsy12_LTR	upstream	negative	5	11	.(.)	5	23	20	39	4	15	28	30	38	14	1	9	4	22	24	39	142	0	0	27	6	6
2L	22282766	gypsy12_LTR	downstream	negative	5	7	.(.)	5	33	22	41	24	27	24	42	31	24	47	22	50	22	31	29	156	0	0	36	23	15
2L	22283450	gypsy4_LTR	upstream	negative	14	57	.(.)	9	34	22	42	23	27	25	43	31	28	50	25	44	20	31	32	156	0	0	40	24	15
2L	22290101	gypsy4_LTR	downstream	negative	8	10	.(.)	7	32	21	41	21	25	22	40	30	24	46	22	44	20	28	29	158	0	0	34	23	15
2L	22292575	gypsy12	downstream	negative	10	20	.(.)	8	35	23	44	25	29	27	41	34	27	50	22	51	21	39	29	157	0	0	39	23	15
2L	22295411	mdg1	upstream	negative	8	9	.(.)	7	32	20	41	20	27	30	41	34	26	47	26	52	25	33	30	123	0	0	38	15	14
2L	22295933	mdg1	downstream	negative	5	7	.(.)	5	32	20	42	22	26	24	45	33	29	50	23	51	22	35	34	123	0	0	43	12	14
2L	22296317	gypsy4	downstream	positive	2	2	.(.)	2	35	27	46	22	32	28	42	44	32	37	26	54	28	42	40	123	0	0	58	14	14
2L	22298506	baggins	upstream	negative	12	34	.(.)	7	29	21	40	26	26	25	42	32	25	26	21	39	21	22	32	124	0	0	35	13	14
2L	22298921	baggins	downstream	negative	16	58	.(.)	9	30	22	41	24	27	25	35	35	26	30	25	35	19	31	38	124	1	0	37	17	15
2L	22299479	baggins	upstream	negative	13	19	.(.)	8	28	22	41	2	27	24	32	36	27	28	21	39	16	26	33	125	0	0	37	17	15
2L	22299479	HMS-Beagle	upstream	negative	3	3	.(.)	3	28	22	41	2	27	24	32	36	27	28	21	39	16	26	33	125	0	0	37	17	15
2L	22299942	baggins	downstream	negative	16	58	.(.)	9	28	20	38	2	27	27	31	36	28	24	23	36	19	26	35	123	0	0	36	13	15
2L	22300175	G5	upstream	negative	16	43	.(.)	10	28	20	37	8	25	24	29	36	27	26	26	38	20	28	36	124	0	0	36	12	15
2L	22300175	invader2_LTR	upstream	positive	7	11	.(.)	5	28	20	37	8	25	24	29	36	27	26	26	38	20	28	36	124	0	0	36	12	15
2L	22304644	G5	downstream	negative	15	99	.(.)	10	32	25	42	9	27	28	39	42	28	29	25	38	26	39	36	124	2	0	41	16	15
2L	22304877	297	upstream	positive	2	2	.(.)	2	48	33	60	32	34	42	53	69	37	53	43	64	40	69	55	131	2	0	60	57	21
2L	22305391	invader2	downstream	negative	2	2	.(.)	2	52	38	63	29	34	54	53	59	46	55	40	80	34	72	60	131	6	0	78	82	35
2L	22305531	invader2	downstream	negative	2	2	.(.)	2	51	34	61	48	38	60	55	72	50	62	41	72	38	76	63	127	7	0	60	37	21
2L	22306487	297	upstream	positive	2	2	.(.)	2	46	39	60	35	42	38	57	79	36	45	45	71	38	67	54	127	5	0	54	23	15
2L	22307391	297_LTR	upstream	negative	6	10	.(.)	4	31	20	48	13	30	29	31	43	26	25	24	46	18	38	39	123	0	0	39	13	15
2L	22311148	297	downstream	negative	3	4	intron|FBgn0039972|FBtr0306235(+)	2	32	13	45	13	30	26	30	46	28	31	28	49	27	29	47	123	3	0	46	14	15
2L	22315672	frogger_LTR	upstream	negative	18	169	intron|FBgn0039972|FBtr0085958(+);intron|FBgn0039972|FBtr0085956(+);intron|FBgn0039972|FBtr0085957(+);intron|FBgn0039972|FBtr0306235(+)	10	25	21	13	31	30	24	29	55	9	24	10	12	11	22	36	98	2	0	39	13	16
2L	22318156	frogger_LTR	downstream	negative	19	219	intron|FBgn0039972|FBtr0085958(+);intron|FBgn0039972|FBtr0085956(+);intron|FBgn0039972|FBtr0085957(+);intron|FBgn0039972|FBtr0306235(+)	10	26	21	16	28	31	25	32	53	10	31	11	16	4	27	35	99	2	0	42	18	16
2L	22318620	frogger	upstream	positive	2	2	intron|FBgn0039972|FBtr0085958(+);intron|FBgn0039972|FBtr0085956(+);intron|FBgn0039972|FBtr0085957(+);intron|FBgn0039972|FBtr0306235(+)	1	28	22	14	17	29	30	35	55	17	28	7	25	19	27	36	97	1	0	59	17	15
2L	22319258	frogger	downstream	positive	2	2	intron|FBgn0039972|FBtr0085958(+);intron|FBgn0039972|FBtr0085956(+);intron|FBgn0039972|FBtr0085957(+);intron|FBgn0039972|FBtr0306235(+)	2	36	36	32	37	31	37	37	75	22	60	17	27	21	26	57	97	6	0	68	15	16
2L	22321804	I-element	downstream	negative	11	29	intron|FBgn0039972|FBtr0085958(+);intron|FBgn0039972|FBtr0085956(+);intron|FBgn0039972|FBtr0085957(+);intron|FBgn0039972|FBtr0306235(+)	8	24	23	14	16	28	20	35	44	17	17	10	19	6	23	34	97	3	0	45	10	15
2L	22322856	gypsy6_LTR	upstream	positive	17	195	intron|FBgn0039972|FBtr0085958(+);intron|FBgn0039972|FBtr0085956(+);intron|FBgn0039972|FBtr0085957(+);intron|FBgn0039972|FBtr0306235(+)	9	25	22	15	23	31	30	33	49	11	30	8	18	7	21	30	97	0	0	37	13	16
2L	22323155	gypsy6_LTR	downstream	positive	2	3	intron|FBgn0039972|FBtr0085958(+);intron|FBgn0039972|FBtr0085956(+);intron|FBgn0039972|FBtr0085957(+);intron|FBgn0039972|FBtr0306235(+)	2	26	28	17	21	32	28	40	50	18	29	8	13	6	26	31	101	4	0	39	11	16
2L	22323882	Cr1a	upstream	negative	10	18	intron|FBgn0039972|FBtr0085958(+);intron|FBgn0039972|FBtr0085956(+);intron|FBgn0039972|FBtr0085957(+);intron|FBgn0039972|FBtr0306235(+)	9	22	17	14	17	27	22	26	39	12	27	8	16	4	19	26	91	1	0	39	12	16
2L	22324378	Cr1a	downstream	negative	11	21	intron|FBgn0039972|FBtr0085958(+);intron|FBgn0039972|FBtr0085956(+);intron|FBgn0039972|FBtr0085957(+);intron|FBgn0039972|FBtr0306235(+)	8	18	14	7	11	28	19	24	28	10	18	4	9	2	18	20	91	1	0	25	10	15
2L	22324497	mariner2	upstream	negative	15	41	intron|FBgn0039972|FBtr0085958(+);intron|FBgn0039972|FBtr0085956(+);intron|FBgn0039972|FBtr0085957(+);intron|FBgn0039972|FBtr0306235(+)	10	18	16	9	13	25	20	23	26	11	16	2	8	1	17	22	91	0	0	28	11	15
2L	22324497	transib2	upstream	negative	5	6	intron|FBgn0039972|FBtr0085958(+);intron|FBgn0039972|FBtr0085956(+);intron|FBgn0039972|FBtr0085957(+);intron|FBgn0039972|FBtr0306235(+)	4	18	16	9	13	25	20	23	26	11	16	2	8	1	17	22	91	0	0	28	11	15
2L	22325132	mariner2	downstream	negative	11	36	intron|FBgn0039972|FBtr0085958(+);intron|FBgn0039972|FBtr0085956(+);intron|FBgn0039972|FBtr0085957(+);intron|FBgn0039972|FBtr0306235(+)	8	22	15	10	19	32	25	29	48	14	22	7	16	4	17	32	91	0	0	36	14	15
2L	22325132	transib2	downstream	negative	15	50	intron|FBgn0039972|FBtr0085958(+);intron|FBgn0039972|FBtr0085956(+);intron|FBgn0039972|FBtr0085957(+);intron|FBgn0039972|FBtr0306235(+)	9	22	15	10	19	32	25	29	48	14	22	7	16	4	17	32	91	0	0	36	14	15
2L	22325826	transib2	downstream	positive	4	5	5UTR|FBgn0039972|FBtr0085957(+);5UTR|FBgn0039972|FBtr0306235(+);intron|FBgn0039972|FBtr0085958(+);intron|FBgn0039972|FBtr0085956(+)	3	35	19	24	41	42	34	40	86	33	50	18	27	19	20	52	91	5	0	74	14	15
2L	22326996	Cr1a	upstream	negative	7	12	intron|FBgn0039972|FBtr0085958(+);intron|FBgn0039972|FBtr0085956(+);intron|FBgn0039972|FBtr0306235(+);intron|FBgn0039972|FBtr0085957(+)	5	23	18	10	27	28	27	33	39	12	33	5	14	6	18	31	91	1	0	39	16	16
2L	22327114	Cr1a	downstream	negative	8	10	intron|FBgn0039972|FBtr0085958(+);intron|FBgn0039972|FBtr0085956(+);intron|FBgn0039972|FBtr0306235(+);intron|FBgn0039972|FBtr0085957(+)	8	24	20	14	22	31	27	33	46	19	29	7	19	6	17	28	91	0	0	40	14	16
2L	22327584	Cr1a	upstream	negative	4	5	intron|FBgn0039972|FBtr0085958(+);intron|FBgn0039972|FBtr0085956(+);intron|FBgn0039972|FBtr0306235(+);intron|FBgn0039972|FBtr0085957(+)	4	22	15	15	24	31	27	27	35	16	29	2	10	3	19	35	91	0	0	28	10	15
2L	22328465	invader1_LTR	downstream	negative	9	19	intron|FBgn0039972|FBtr0085958(+);intron|FBgn0039972|FBtr0085956(+);intron|FBgn0039972|FBtr0306235(+);intron|FBgn0039972|FBtr0085957(+)	8	22	17	12	17	28	26	30	36	13	25	4	13	7	17	31	91	2	0	35	11	15
2L	22329128	invader2_LTR	upstream	negative	8	19	intron|FBgn0039972|FBtr0085958(+);intron|FBgn0039972|FBtr0085956(+);intron|FBgn0039972|FBtr0306235(+);intron|FBgn0039972|FBtr0085957(+)	6	21	17	15	21	29	26	30	37	14	24	1	13	4	18	29	79	2	0	33	12	15
2L	22335975	invader5	downstream	positive	4	5	intron|FBgn0039972|FBtr0085958(+);intron|FBgn0039972|FBtr0085956(+);intron|FBgn0039972|FBtr0306235(+);intron|FBgn0039972|FBtr0085957(+)	4	20	1	30	11	25	21	40	24	10	23	13	38	17	17	0	79	0	0	21	10	15
2L	22336100	invader5_LTR	upstream	positive	2	3	intron|FBgn0039972|FBtr0085958(+);intron|FBgn0039972|FBtr0085956(+);intron|FBgn0039972|FBtr0306235(+);intron|FBgn0039972|FBtr0085957(+)	1	20	1	30	11	26	21	40	24	10	24	13	39	17	17	1	79	0	0	22	10	15
2L	22337889	invader5_LTR	downstream	positive	4	7	intron|FBgn0039972|FBtr0085958(+);intron|FBgn0039972|FBtr0085956(+);intron|FBgn0039972|FBtr0306235(+);intron|FBgn0039972|FBtr0085957(+)	3	21	2	31	13	26	21	41	29	10	24	14	41	18	17	1	79	0	0	28	10	15
2L	22338145	transib1	downstream	positive	2	2	intron|FBgn0039972|FBtr0085958(+);intron|FBgn0039972|FBtr0085956(+);intron|FBgn0039972|FBtr0306235(+);intron|FBgn0039972|FBtr0085957(+)	2	23	1	34	18	27	26	50	30	15	26	14	41	21	17	5	79	3	0	35	10	15
2L	22339520	Rt1a	upstream	negative	2	4	intron|FBgn0039972|FBtr0085958(+);intron|FBgn0039972|FBtr0085956(+);intron|FBgn0039972|FBtr0306235(+);intron|FBgn0039972|FBtr0085957(+)	2	29	17	37	28	28	27	50	39	27	34	20	42	20	21	10	112	4	0	43	15	15
2L	22339521	gypsy3	upstream	negative	2	2	intron|FBgn0039972|FBtr0085958(+);intron|FBgn0039972|FBtr0085956(+);intron|FBgn0039972|FBtr0306235(+);intron|FBgn0039972|FBtr0085957(+)	2	29	16	36	28	28	27	50	38	27	33	21	42	20	21	10	112	4	0	44	15	15
2L	22341844	G-element	upstream	negative	6	12	intron|FBgn0039972|FBtr0085958(+);intron|FBgn0039972|FBtr0085956(+);intron|FBgn0039972|FBtr0306235(+);intron|FBgn0039972|FBtr0085957(+)	6	20	5	32	13	17	21	42	26	15	26	15	33	16	17	5	61	2	0	22	13	15
2L	22342754	G4	upstream	positive	14	100	intron|FBgn0039972|FBtr0085958(+);intron|FBgn0039972|FBtr0085956(+);intron|FBgn0039972|FBtr0306235(+);intron|FBgn0039972|FBtr0085957(+)	8	23	8	40	21	18	25	46	30	23	26	19	32	18	16	12	61	2	0	29	13	15
2L	22343154	Doc3-element	downstream	positive	9	27	intron|FBgn0039972|FBtr0085958(+);intron|FBgn0039972|FBtr0085956(+);intron|FBgn0039972|FBtr0306235(+);intron|FBgn0039972|FBtr0085957(+)	7	21	4	33	16	16	21	45	26	18	26	18	32	18	16	9	61	3	0	24	13	15
2L	22346052	Cr1a	upstream	negative	14	27	intron|FBgn0039972|FBtr0085958(+);intron|FBgn0039972|FBtr0085956(+);intron|FBgn0039972|FBtr0306235(+);intron|FBgn0039972|FBtr0085957(+)	8	21	5	35	17	21	22	38	27	18	15	17	35	19	16	8	61	2	0	29	13	15
2L	22353853	Cr1a	downstream	positive	2	2	intron|FBgn0039972|FBtr0085958(+);intron|FBgn0039972|FBtr0085956(+);intron|FBgn0039972|FBtr0306235(+);intron|FBgn0039972|FBtr0085957(+)	2	19	4	32	12	7	21	29	29	20	14	14	47	16	18	6	60	3	0	18	10	15
2L	22355186	transib5	downstream	positive	2	2	intron|FBgn0039972|FBtr0085958(+);intron|FBgn0039972|FBtr0306236(+);intron|FBgn0039972|FBtr0085956(+);intron|FBgn0039972|FBtr0306235(+);intron|FBgn0039972|FBtr0085957(+)	2	20	6	32	14	9	23	32	30	21	14	15	46	18	19	10	59	3	0	18	10	15
2L	22357802	Cr1a	upstream	negative	14	37	intron|FBgn0039972|FBtr0085958(+);intron|FBgn0039972|FBtr0306236(+);intron|FBgn0039972|FBtr0306235(+);intron|FBgn0039972|FBtr0085956(+);intron|FBgn0039972|FBtr0085957(+)	8	19	4	19	12	5	24	32	32	20	13	16	49	16	18	8	59	3	0	19	10	15
2L	22359940	Cr1a	downstream	negative	11	14	intron|FBgn0039972|FBtr0085958(+);intron|FBgn0039972|FBtr0306236(+);intron|FBgn0039972|FBtr0306235(+);intron|FBgn0039972|FBtr0085956(+);intron|FBgn0039972|FBtr0085957(+)	8	18	4	17	13	7	23	31	29	20	13	15	49	17	18	7	59	3	0	18	10	15
2L	22362508	Cr1a	upstream	negative	2	3	intron|FBgn0039972|FBtr0085958(+);intron|FBgn0039972|FBtr0306236(+);intron|FBgn0039972|FBtr0306235(+);intron|FBgn0039972|FBtr0085956(+);intron|FBgn0039972|FBtr0085957(+)	2	18	4	9	12	6	25	23	30	19	14	14	49	16	19	16	59	3	0	17	10	16
2L	22373916	Rt1b	downstream	negative	19	311	.(.)	10	20	12	16	21	13	28	30	32	22	10	19	26	28	19	21	37	3	0	20	16	19
2L	22374137	gypsy8	upstream	negative	4	4	.(.)	4	21	10	21	21	13	28	30	39	22	12	15	22	25	21	21	38	3	0	26	22	24
2L	22374147	accord2	downstream	positive	5	5	.(.)	5	19	8	18	19	10	28	28	37	21	10	15	21	25	19	20	36	3	0	24	19	22
2L	22374147	accord2	upstream	negative	10	17	.(.)	8	19	8	18	19	10	28	28	37	21	10	15	21	25	19	20	36	3	0	24	19	22
2L	22374151	HMS-Beagle	upstream	negative	8	16	.(.)	6	18	6	18	19	10	27	27	35	20	10	15	20	24	19	19	36	3	0	22	17	22
2L	22376605	F-element	downstream	negative	2	2	.(.)	2	40	26	42	49	41	54	48	87	51	22	54	52	53	53	36	39	7	0	31	12	37
2L	22376605	HMS-Beagle	downstream	negative	12	20	.(.)	7	40	26	42	49	41	54	48	87	51	22	54	52	53	53	36	39	7	0	31	12	37
2L	22376610	diver2	downstream	negative	18	142	.(.)	10	42	35	42	59	41	54	51	93	57	22	57	52	56	53	37	39	7	0	31	12	37
2L	22376850	diver2	upstream	negative	16	108	.(.)	8	21	9	12	28	16	31	32	46	23	12	27	29	19	23	21	34	3	0	20	7	20
2L	22383432	diver2	downstream	negative	15	66	.(.)	8	20	18	11	28	16	27	30	48	26	15	17	30	21	19	17	33	3	0	22	4	18
2L	22383669	diver2	upstream	negative	13	48	.(.)	7	21	12	14	32	19	32	30	48	20	15	22	29	20	21	18	34	3	0	23	5	19
2L	22388601	diver2	downstream	negative	4	5	.(.)	4	17	11	10	22	11	25	26	39	22	11	12	22	17	19	16	33	3	0	19	4	17
2L	22388838	diver2	upstream	negative	5	7	.(.)	4	23	16	16	39	24	34	33	56	20	17	25	34	22	21	18	34	3	0	26	5	19
2L	22391073	baggins	downstream	negative	14	127	.(.)	8	21	11	10	33	9	35	29	47	27	19	27	31	21	20	18	33	4	0	18	4	17
2L	22391670	F-element	upstream	positive	14	176	.(.)	7	24	15	15	38	15	28	33	54	35	17	31	66	24	19	24	33	3	0	16	4	16
2L	22391995	baggins	upstream	negative	11	15	.(.)	8	15	5	9	19	8	12	26	35	20	11	13	23	16	19	16	33	3	0	16	4	16
2L	22392132	baggins	downstream	negative	7	10	.(.)	6	15	4	9	20	9	10	25	36	19	11	11	21	16	18	15	34	3	0	16	4	16
2L	22393431	Rt1b	upstream	negative	13	41	.(.)	8	16	5	10	19	11	14	26	33	22	15	18	23	16	21	17	33	3	0	16	7	16
2L	22394821	Rt1b	downstream	negative	12	21	.(.)	7	14	4	9	16	7	12	24	34	19	11	10	20	15	18	16	33	3	0	16	7	16
2L	22395341	gypsy8_LTR	upstream	positive	4	10	.(.)	4	15	4	9	18	7	14	25	32	20	11	11	19	15	18	15	33	3	0	16	7	16
2L	22395637	gypsy8	downstream	positive	7	12	.(.)	5	16	5	12	18	7	12	26	33	22	13	11	22	18	18	16	34	3	0	16	7	17
2L	22396088	Doc	upstream	positive	3	4	.(.)	3	19	8	10	22	10	20	32	41	20	13	21	33	23	25	20	33	3	0	19	8	18
2L	22396359	Stalker4	downstream	positive	2	2	.(.)	2	16	6	8	19	8	12	29	37	22	12	17	23	19	21	16	33	3	0	13	7	16
2L	22396359	Stalker4	upstream	negative	13	37	.(.)	8	16	6	8	19	8	12	29	37	22	12	17	23	19	21	16	33	3	0	13	7	16
2L	22403282	gypsy8	downstream	positive	8	13	.(.)	5	14	4	8	15	7	11	27	32	19	12	13	19	16	18	15	33	3	0	12	7	16
2L	22403418	gypsy8	upstream	positive	2	2	.(.)	2	14	4	8	15	7	11	28	33	20	11	11	21	15	18	15	33	3	0	12	7	16
2L	22404711	gypsy8	downstream	positive	10	17	.(.)	8	16	7	13	16	7	11	28	35	22	16	14	25	22	18	18	34	3	0	14	7	16
2L	22405135	gypsy8	upstream	positive	7	7	.(.)	6	16	5	13	17	7	13	30	34	24	14	17	20	19	17	16	33	4	0	13	7	16
2L	22405572	gypsy8	downstream	positive	14	61	.(.)	8	18	7	13	25	9	13	30	32	26	21	22	25	29	19	17	35	3	0	13	7	17
2L	22406433	gypsy8_LTR	downstream	negative	4	4	.(.)	4	18	8	11	20	9	17	34	33	21	18	20	24	23	19	14	37	2	0	13	7	20
2L	22406434	gypsy8_LTR	upstream	positive	10	19	.(.)	8	17	8	10	20	9	16	34	33	21	18	20	24	23	19	14	37	2	0	13	7	20
2L	22406970	gypsy8	downstream	positive	8	14	.(.)	6	16	5	8	18	7	12	30	32	20	17	14	21	20	18	16	36	1	0	14	7	19
2L	22407718	gypsy8	upstream	positive	5	7	.(.)	5	25	10	29	25	12	23	38	37	45	16	41	35	41	27	16	37	1	0	15	7	37
2L	22413941	Stalker4_LTR	downstream	negative	2	2	.(.)	2	15	5	15	0	14	24	25	28	21	21	13	41	10	9	19	36	0	0	0	7	13
2L	22425765	F-element	downstream	negative	3	3	.(.)	3	14	6	16	0	0	24	23	28	21	19	12	41	10	9	17	36	0	0	0	7	9
2L	22445961	HMS-Beagle	downstream	positive	2	2	.(.)	2	47	64	79	32	24	109	70	61	86	84	73	64	60	13	28	36	1	0	11	7	33
2L	22445962	Doc	downstream	negative	16	67	.(.)	9	47	64	83	39	24	109	70	61	86	84	73	64	60	13	28	36	1	0	11	7	33
2L	22445974	copia_LTR	downstream	positive	6	8	.(.)	5	61	86	95	66	34	127	103	72	122	101	96	89	85	17	40	36	1	0	18	7	34
2L	22453395	Doc	downstream	negative	6	9	.(.)	6	133	157	268	155	99	260	334	153	235	253	265	70	159	26	60	36	1	0	21	13	101
2L	22455768	springer_LTR	upstream	positive	4	4	.(.)	3	18	11	16	10	0	32	38	31	29	27	19	41	15	18	20	36	1	0	0	7	10
2L	22480179	gypsy6_LTR	upstream	positive	4	7	.(.)	3	17	11	15	0	0	32	38	31	23	27	19	41	15	19	20	36	1	0	0	7	10
2L	22480595	gypsy6	upstream	positive	2	2	.(.)	2	17	11	15	0	1	32	38	31	23	27	19	41	16	19	20	36	0	0	0	7	10
2L	22487090	Rt1b	downstream	negative	3	3	.(.)	3	19	13	15	0	1	40	39	35	27	35	22	42	15	19	24	36	0	0	0	7	10
2L	22505478	G-element	upstream	negative	2	3	.(.)	2	36	37	47	22	22	71	78	57	39	32	31	96	37	48	41	40	1	0	4	13	11
2L	22507738	invader1	upstream	negative	3	3	.(.)	3	14	5	20	3	0	21	32	25	12	18	10	38	12	13	15	35	0	0	0	6	11
2L	22510264	transib4	downstream	positive	4	5	.(.)	3	15	5	21	5	4	23	34	28	16	17	10	38	17	10	14	39	0	0	0	8	11
2L	22513909	transib4	upstream	positive	6	27	.(.)	6	24	22	39	14	9	35	47	72	23	39	32	42	12	14	21	25	1	1	2	23	17
2L	22515879	HMS-Beagle	downstream	positive	4	5	.(.)	3	13	5	21	3	2	20	27	31	10	17	14	37	7	11	14	22	0	0	2	11	12
2L	22516099	HMS-Beagle	upstream	positive	5	6	.(.)	5	18	5	24	2	2	23	30	35	14	21	16	40	11	12	16	85	0	0	6	11	14
2L	22520738	HMS-Beagle	downstream	positive	3	4	.(.)	3	58	19	44	27	15	37	51	49	25	34	37	70	42	25	50	509	5	0	25	55	34
2L	22522917	roo_LTR	downstream	positive	6	7	.(.)	4	34	17	37	16	13	30	54	57	24	31	20	58	17	28	21	184	6	0	12	37	20
2L	22522925	roo_LTR	upstream	positive	5	6	.(.)	4	34	17	36	17	13	29	55	57	23	29	20	56	17	28	21	185	5	0	9	35	19
2L	22523283	diver2	upstream	positive	4	4	.(.)	4	32	18	40	14	15	31	51	44	16	27	19	52	21	25	21	176	6	0	9	41	20
2L	22523288	Stalker4	upstream	positive	10	26	.(.)	7	32	18	39	14	15	31	51	44	16	27	19	52	20	24	19	176	4	0	9	40	20
2L	22524134	gypsy11_LTR	downstream	positive	6	9	.(.)	5	30	16	37	15	11	26	47	41	17	24	17	50	16	23	19	172	3	0	8	33	19
2L	22524842	gypsy6_LTR	upstream	positive	14	46	.(.)	8	28	11	35	14	11	15	44	33	16	24	19	50	16	23	19	172	3	0	8	32	17
2L	22525253	gypsy6_LTR	downstream	positive	10	14	.(.)	8	30	13	35	16	11	15	49	36	19	24	20	56	21	29	20	172	3	0	8	34	23
2L	22525517	GATE	downstream	positive	2	2	.(.)	2	44	15	48	21	20	23	65	51	25	31	27	100	31	83	31	176	7	0	10	52	61
2L	22532244	gypsy6_LTR	downstream	positive	2	2	.(.)	1	34	18	43	17	15	41	49	40	25	30	24	51	17	38	25	177	7	0	15	40	12
2L	22541986	transib4	upstream	positive	10	17	ncRNA|FBgn0278598|FBtr0415459(+);ncRNA|FBgn0278598|FBtr0415457(+);intron|FBgn0278598|FBtr0415459(+);intron|FBgn0278598|FBtr0415457(+)	6	31	19	41	15	14	36	49	33	17	24	22	48	22	30	24	152	6	0	18	39	10
2L	22543549	transib4	downstream	positive	9	23	ncRNA|FBgn0278598|FBtr0415459(+);ncRNA|FBgn0278598|FBtr0415457(+);intron|FBgn0278598|FBtr0415459(+);intron|FBgn0278598|FBtr0415457(+)	6	31	20	38	15	15	36	45	32	17	25	21	52	23	30	25	152	6	0	17	39	10
2L	22550131	Doc3-element	upstream	negative	3	5	5UTR|FBgn0040010|FBtr0332630(+)	3	34	23	67	17	22	37	15	31	33	33	26	46	15	36	33	159	5	0	23	54	13
2L	22553689	Doc2-element	downstream	negative	2	2	3UTR|FBgn0040010|FBtr0332632(+)	1	29	28	55	8	27	41	20	27	32	30	20	38	18	6	25	121	5	0	26	45	13
2L	22554061	Doc2-element	upstream	positive	16	104	3UTR|FBgn0040010|FBtr0332632(+)	9	26	21	49	7	28	35	16	24	19	27	20	35	7	4	25	121	5	0	22	42	13
2L	22557657	Doc2-element	downstream	positive	12	33	.(.)	7	24	18	42	7	21	31	8	24	18	22	17	35	5	2	27	121	5	0	20	43	13
2L	22558813	Doc2-element	upstream	negative	3	3	.(.)	3	26	23	46	7	22	30	14	28	21	24	20	36	9	2	34	121	5	0	25	42	13
2L	22559620	Cr1a	upstream	negative	5	9	.(.)	4	24	17	44	5	25	31	12	23	17	21	17	37	4	3	26	121	5	0	16	40	13
2L	22559620	roo_LTR	upstream	positive	8	24	.(.)	6	24	17	44	5	25	31	12	23	17	21	17	37	4	3	26	121	5	0	16	40	13
2L	22561975	Rt1c	downstream	positive	14	57	.(.)	9	26	23	48	8	29	27	13	26	25	31	14	35	6	3	27	121	6	0	16	40	18
2L	22561975	Rt1c	upstream	negative	10	15	.(.)	7	26	23	48	8	29	27	13	26	25	31	14	35	6	3	27	121	6	0	16	40	18
2L	22565600	gypsy12_LTR	downstream	negative	2	2	.(.)	1	26	21	52	6	34	33	7	25	21	31	19	33	9	6	27	122	4	0	17	44	14
2L	22566691	Porto1	upstream	negative	13	23	.(.)	8	25	19	45	6	24	33	4	25	20	30	18	36	5	6	26	122	4	0	17	46	13
2L	22568379	Porto1	downstream	negative	11	24	.(.)	6	24	22	43	7	24	32	3	24	19	27	17	34	7	6	24	122	4	0	17	41	13
2L	22569948	mariner2	upstream	negative	10	26	.(.)	6	25	25	45	7	23	33	5	25	19	25	19	36	7	6	25	122	4	0	17	41	13
2L	22570248	mariner2	downstream	negative	13	27	.(.)	7	25	22	46	5	23	33	7	23	20	28	21	35	7	6	27	122	4	0	17	43	14
2L	22576247	Chimpo_LTR	upstream	negative	14	87	.(.)	8	28	24	56	8	30	33	12	27	22	35	22	32	11	13	24	122	5	0	22	44	14
2L	22576993	Chimpo_LTR	downstream	negative	13	67	.(.)	7	27	24	53	10	32	38	13	25	19	32	22	31	6	13	24	122	5	0	20	42	14
2L	22591804	Rt1c	downstream	negative	14	44	.(.)	9	25	19	51	8	31	4	50	27	17	6	19	32	3	17	19	125	5	0	18	43	13
2L	22592878	baggins	downstream	negative	8	12	.(.)	7	28	26	56	11	34	7	49	27	20	14	26	32	7	17	19	125	5	0	17	43	19
2L	22593687	baggins	upstream	negative	14	65	.(.)	9	26	3	48	8	13	27	5	26	21	28	20	32	31	18	20	125	5	0	23	43	18
2L	22595498	baggins	downstream	negative	6	10	.(.)	5	24	1	46	9	8	22	1	27	17	26	21	32	26	18	19	125	5	0	20	43	16
2L	22600105	baggins	downstream	negative	12	36	.(.)	8	24	1	45	9	10	24	2	25	20	26	19	32	26	17	19	125	5	0	24	43	15
2L	22601633	hopper	upstream	negative	8	11	.(.)	7	27	2	48	8	10	26	11	25	22	30	23	32	34	19	22	125	5	0	24	43	24
2L	22604898	roo_LTR	downstream	positive	13	51	.(.)	8	23	28	25	13	16	25	12	39	29	33	24	36	38	21	21	0	5	0	29	46	24
2L	22604902	roo_LTR	upstream	positive	12	32	.(.)	8	23	28	26	13	16	25	12	39	30	33	25	36	39	21	21	0	5	0	29	46	24
2L	22615116	Rt1c	upstream	positive	10	22	.(.)	7	18	5	7	9	11	20	4	29	22	27	21	35	36	19	19	0	5	0	21	43	17
2L	22618354	Rt1b	downstream	positive	13	60	.(.)	9	19	9	8	11	12	21	10	25	24	27	25	35	32	19	20	0	5	0	25	45	23
2L	22629821	Doc	downstream	positive	4	10	intron|FBgn0058006|FBtr0111230(-)	4	30	19	14	16	9	40	18	31	24	36	22	42	42	27	21	134	6	0	21	46	32
2L	22631139	Doc4-element	upstream	negative	2	2	intron|FBgn0058006|FBtr0111230(-)	2	22	9	14	9	11	33	21	34	29	32	20	30	53	21	20	6	5	0	19	35	31
2L	22633164	Rt1a	upstream	negative	3	3	intron|FBgn0058006|FBtr0111230(-)	2	17	2	8	8	10	21	7	32	22	28	18	32	39	16	20	6	5	0	17	34	24
2L	22635770	Chimpo_LTR	upstream	negative	10	31	intron|FBgn0058006|FBtr0111230(-)	6	17	1	5	8	9	23	6	32	22	27	16	32	43	16	19	6	5	0	17	34	22
2L	22636146	Chimpo_LTR	downstream	negative	3	4	intron|FBgn0058006|FBtr0111230(-)	3	17	3	4	9	8	21	8	32	20	26	16	32	40	16	20	6	5	0	17	34	23
2L	22637325	invader4	upstream	positive	11	21	intron|FBgn0058006|FBtr0111230(-)	7	18	3	4	8	10	24	9	33	21	27	16	33	41	16	20	6	5	0	17	34	24
2L	22637325	opus_LTR	upstream	negative	9	29	intron|FBgn0058006|FBtr0111230(-)	7	18	3	4	8	10	24	9	33	21	27	16	33	41	16	20	6	5	0	17	34	24
2L	22640093	invader4_LTR	downstream	positive	16	72	intron|FBgn0058006|FBtr0111230(-)	9	19	12	4	12	12	20	11	35	23	27	21	34	47	18	24	6	5	0	17	34	24
2L	22645649	297_LTR	upstream	positive	5	6	intron|FBgn0058006|FBtr0111230(-)	5	26	10	9	10	10	17	19	37	27	26	19	37	48	32	19	132	5	0	17	34	21
2L	22645974	297_LTR	downstream	positive	12	25	intron|FBgn0058006|FBtr0111230(-)	7	26	6	10	9	13	10	14	34	22	31	22	37	47	25	22	132	5	0	17	34	27
2L	22646434	gypsy8	upstream	negative	7	13	intron|FBgn0058006|FBtr0111230(-)	6	24	2	4	7	9	12	13	36	22	26	19	32	45	24	18	132	5	0	17	34	25
2L	22647211	297	downstream	positive	11	21	intron|FBgn0058006|FBtr0111230(-)	8	26	4	5	9	10	10	13	42	23	28	19	36	44	27	25	137	5	0	17	38	24
2L	22647211	HB	downstream	negative	4	5	intron|FBgn0058006|FBtr0111230(-)	4	26	4	5	9	10	10	13	42	23	28	19	36	44	27	25	137	5	0	17	38	24
2L	22647211	Max-element	downstream	positive	2	2	intron|FBgn0058006|FBtr0111230(-)	2	26	4	5	9	10	10	13	42	23	28	19	36	44	27	25	137	5	0	17	38	24
2L	22647211	Stalker4	downstream	positive	8	22	intron|FBgn0058006|FBtr0111230(-)	6	26	4	5	9	10	10	13	42	23	28	19	36	44	27	25	137	5	0	17	38	24
2L	22647211	297	upstream	negative	2	2	intron|FBgn0058006|FBtr0111230(-)	2	26	4	5	9	10	10	13	42	23	28	19	36	44	27	25	137	5	0	17	38	24
2L	22647288	gypsy5	upstream	positive	4	4	intron|FBgn0058006|FBtr0111230(-)	3	29	6	9	10	11	11	21	47	24	31	18	46	50	34	30	137	6	0	18	41	25
2L	22660163	297	downstream	positive	12	27	intron|FBgn0058006|FBtr0111230(-)	7	23	4	8	10	12	14	13	22	25	9	22	35	44	18	19	132	7	0	17	31	25
2L	22663198	Rt1c	downstream	negative	12	24	intron|FBgn0058006|FBtr0111230(-)	7	21	2	3	10	0	11	11	18	23	10	22	34	42	3	17	132	7	0	18	31	24
2L	22663504	Cr1a	upstream	negative	11	52	intron|FBgn0058006|FBtr0111230(-)	7	15	3	8	9	1	10	15	19	21	11	20	33	41	7	20	0	7	0	17	31	24
2L	22666677	transib1	downstream	positive	13	31	intron|FBgn0058006|FBtr0111230(-)	9	13	1	2	7	0	8	9	17	21	9	17	32	40	0	18	0	7	0	17	31	23
2L	22666677	transib1	upstream	negative	2	2	intron|FBgn0058006|FBtr0111230(-)	2	13	1	2	7	0	8	9	17	21	9	17	32	40	0	18	0	7	0	17	31	23
2L	22666745	transib1	downstream	negative	4	6	intron|FBgn0058006|FBtr0111230(-)	4	13	1	2	7	0	8	9	17	21	9	17	32	40	0	18	0	7	0	17	31	23
2L	22666745	transib1	upstream	positive	9	14	intron|FBgn0058006|FBtr0111230(-)	7	13	1	2	7	0	8	9	17	21	9	17	32	40	0	18	0	7	0	17	31	23
2L	22667480	Cr1a	downstream	negative	7	10	intron|FBgn0058006|FBtr0111230(-)	5	18	4	11	13	8	12	15	23	28	14	25	34	46	17	24	0	7	0	18	32	24
2L	22670240	Tc1-2	downstream	positive	3	3	intron|FBgn0058006|FBtr0111230(-)	3	15	14	5	12	4	8	10	21	23	13	11	31	50	10	17	0	0	0	19	33	23
2L	22672010	roo	downstream	negative	9	11	intron|FBgn0058006|FBtr0111230(-)	6	33	38	36	23	39	23	34	44	41	29	39	61	70	54	41	1	3	0	24	31	31
2L	22678516	Cr1a	upstream	positive	17	108	intron|FBgn0058006|FBtr0111230(-)	9	35	24	48	8	28	20	67	53	16	11	35	44	41	88	31	134	0	0	20	34	2
2L	22679800	transib1	downstream	negative	8	11	intron|FBgn0058006|FBtr0111230(-)	6	31	22	35	5	19	13	62	46	9	4	32	42	38	71	22	134	0	0	22	33	3
2L	22679861	F-element	upstream	positive	10	21	intron|FBgn0058006|FBtr0111230(-)	8	30	22	35	3	19	13	62	46	9	4	31	40	38	65	23	134	0	0	19	33	3
2L	22684555	F-element	downstream	positive	2	2	intron|FBgn0058006|FBtr0111230(-)	2	30	20	35	5	21	16	59	46	10	3	26	40	39	66	21	134	0	0	20	32	3
2L	22684559	transib1	downstream	negative	15	32	intron|FBgn0058006|FBtr0111230(-)	9	30	20	35	5	21	16	60	46	10	3	26	40	39	67	21	134	0	0	20	32	4
2L	22685762	transib1	upstream	positive	2	2	intron|FBgn0058006|FBtr0111230(-)	2	36	27	39	11	25	18	71	62	23	14	33	41	44	89	32	137	0	0	27	33	1
2L	22686961	Cr1a	upstream	negative	18	94	intron|FBgn0058006|FBtr0111230(-)	10	31	25	38	2	24	12	59	48	10	6	37	40	40	71	24	134	0	0	20	33	2
2L	22687842	transib1	downstream	positive	17	82	intron|FBgn0058006|FBtr0111230(-)	9	30	23	37	2	22	13	56	48	12	6	31	41	36	59	20	136	0	0	21	33	2
2L	22699767	invader5	upstream	positive	16	44	intron|FBgn0058006|FBtr0111230(-)	10	30	24	38	2	21	12	66	58	18	9	32	40	4	58	23	142	0	0	20	36	7
2L	22700516	invader5	downstream	positive	11	35	intron|FBgn0058006|FBtr0111230(-)	7	30	22	37	1	22	14	67	61	17	7	32	40	4	46	24	142	0	0	24	33	8
2L	22701433	HMS-Beagle	upstream	positive	3	3	intron|FBgn0058006|FBtr0111230(-)	3	30	24	41	0	23	12	65	52	12	8	32	40	8	50	27	144	0	0	22	35	7
2L	22707122	roo	downstream	positive	3	3	intron|FBgn0058006|FBtr0111230(-)	3	22	24	30	5	23	16	53	49	20	9	32	21	8	64	14	33	0	0	15	17	7
2L	22707354	Cr1a	upstream	negative	10	13	intron|FBgn0058006|FBtr0111230(-)	7	18	24	27	2	19	12	50	44	14	7	28	21	4	42	10	33	0	0	11	14	7
2L	22708882	baggins	upstream	negative	16	170	intron|FBgn0058006|FBtr0111230(-)	9	22	25	35	2	22	15	55	52	23	8	33	22	7	56	19	33	0	0	14	14	9
2L	22711340	baggins	downstream	negative	15	52	intron|FBgn0058006|FBtr0111230(-)	9	19	22	29	1	18	11	51	45	16	8	29	22	4	41	15	37	0	0	13	16	7
2L	22720511	F-element	upstream	negative	2	2	intron|FBgn0058006|FBtr0111230(-)	2	24	30	49	4	21	19	57	51	22	12	33	23	8	59	10	36	0	0	21	16	7
2L	22720615	F-element	upstream	negative	10	17	intron|FBgn0058006|FBtr0111230(-)	7	19	25	40	2	16	15	53	38	15	13	30	22	5	35	4	36	0	0	11	14	1
2L	22720700	F-element	downstream	negative	7	11	intron|FBgn0058006|FBtr0111230(-)	6	20	25	45	2	17	13	51	41	18	16	32	22	7	37	3	36	0	0	15	13	3
2L	22728777	R1-2	upstream	positive	16	67	intron|FBgn0058006|FBtr0111230(-)	10	17	5	42	6	16	13	27	3	24	17	31	21	5	48	6	36	1	0	12	13	5
2L	22729233	R1-2	downstream	positive	11	22	intron|FBgn0058006|FBtr0111230(-)	8	17	3	45	7	17	13	31	9	20	16	34	25	7	42	4	36	2	0	12	14	6
2L	22729299	R1-2	downstream	positive	2	2	intron|FBgn0058006|FBtr0111230(-)	2	17	3	44	9	18	13	29	8	20	16	34	25	7	45	3	36	1	0	12	14	6
2L	22729355	R1-2	downstream	positive	8	16	intron|FBgn0058006|FBtr0111230(-)	6	16	1	38	8	16	14	27	4	18	15	32	21	5	41	4	36	1	0	12	13	5
2L	22729749	Cr1a	upstream	negative	12	39	intron|FBgn0058006|FBtr0111230(-)	8	15	0	36	7	16	13	25	4	20	16	31	21	7	40	4	39	0	0	13	13	4
2L	22730727	Cr1a	downstream	negative	15	39	intron|FBgn0058006|FBtr0111230(-)	10	16	3	40	10	15	15	24	8	21	16	31	21	6	41	5	39	2	0	12	13	6
2L	22732560	Cr1a	upstream	positive	17	135	intron|FBgn0058006|FBtr0111230(-)	10	18	12	42	10	21	13	34	8	21	22	35	24	8	29	5	41	0	0	15	13	7
2L	22736440	Cr1a	downstream	positive	17	29	intron|FBgn0058006|FBtr0111230(-)	9	17	6	38	8	18	11	30	9	22	19	27	24	5	36	4	40	2	0	15	13	4
2L	22737173	Cr1a	upstream	positive	13	46	intron|FBgn0058006|FBtr0111230(-)	9	22	9	47	15	23	20	29	12	27	27	30	26	8	61	7	46	5	0	25	13	8
2L	22739149	diver2_LTR	upstream	positive	17	61	intron|FBgn0058006|FBtr0111230(-)	10	15	8	40	11	15	10	29	3	19	14	27	24	5	24	3	40	1	0	13	13	4
2L	22743200	diver2_LTR	downstream	positive	16	72	intron|FBgn0058006|FBtr0111230(-)	9	17	26	42	6	17	10	29	1	21	17	26	25	5	26	5	59	2	0	14	13	4
2L	22745386	gypsy6_LTR	upstream	positive	16	100	intron|FBgn0058006|FBtr0111230(-)	9	14	33	42	6	18	15	6	0	22	7	29	26	8	32	2	6	1	0	12	13	5
2L	22761834	invader1_LTR	upstream	negative	6	7	.(.)	4	18	5	28	14	17	18	36	4	25	24	31	32	7	30	6	44	0	0	18	16	6
2L	22764012	Cr1a	downstream	positive	10	43	.(.)	7	17	5	25	14	19	17	39	5	22	19	27	32	7	23	6	45	0	0	14	16	6
2L	22764310	Cr1a	upstream	positive	10	35	.(.)	7	18	4	30	13	18	16	38	5	27	26	31	31	7	25	6	37	0	0	15	16	7
2L	22775809	baggins	upstream	negative	14	65	.(.)	8	16	9	29	13	20	21	32	4	6	8	25	55	6	18	5	24	2	0	15	16	9
2L	22797095	Cr1a	downstream	negative	2	2	.(.)	2	35	16	35	25	24	22	46	6	25	35	36	84	31	35	32	47	9	0	36	88	62
2L	22798709	Cr1a	upstream	negative	6	6	.(.)	6	35	16	37	26	24	21	44	6	28	33	38	85	31	34	32	47	9	0	37	88	62
2L	22799371	Cr1a	downstream	negative	8	18	.(.)	5	35	18	36	26	23	20	44	7	28	31	39	88	33	34	32	47	9	0	36	88	62
2L	22806146	transib2	downstream	positive	6	8	.(.)	4	35	16	36	29	23	20	47	7	24	31	36	85	31	34	32	49	7	0	35	88	64
2L	22806261	transib2	upstream	positive	11	18	.(.)	7	35	16	32	29	23	20	47	8	26	30	39	81	32	34	33	49	7	0	35	88	64
2L	22806264	I-element	upstream	positive	6	8	.(.)	4	35	16	32	29	23	20	47	8	26	30	39	81	32	34	33	49	7	0	35	88	64
2L	22806264	transib1	upstream	positive	5	8	.(.)	3	35	16	32	29	23	20	47	8	26	30	39	81	32	34	33	49	7	0	35	88	64
2L	22910267	Stalker4	downstream	negative	19	1131	.(.)	10	70	38	68	59	32	52	65	48	42	81	63	134	74	85	56	278	13	0	61	66	88
2L	22910351	Stalker4	downstream	negative	8	15	.(.)	7	82	63	65	64	42	37	100	51	47	100	85	116	75	88	85	286	28	0	89	105	120
2L	22910395	17.6	upstream	negative	12	18	.(.)	9	34	29	38	37	15	5	40	20	12	62	45	20	11	42	23	187	4	0	20	24	44
2L	22910395	F-element	upstream	positive	11	24	.(.)	8	34	29	38	37	15	5	40	20	12	62	45	20	11	42	23	187	4	0	20	24	44
2L	22910401	invader1_LTR	upstream	negative	12	23	.(.)	9	32	28	36	37	12	3	38	19	11	61	44	17	7	40	21	184	3	0	18	19	43
2L	22910404	Stalker4	upstream	negative	19	261	.(.)	10	32	27	36	37	12	3	38	19	11	61	44	16	7	40	21	183	3	0	17	19	43
2L	22911057	Stalker4_LTR	upstream	negative	6	8	.(.)	4	29	23	35	36	11	0	34	16	12	59	39	3	3	37	15	188	1	0	11	14	36
2L	22911358	Stalker4_LTR	downstream	negative	6	8	.(.)	4	32	26	37	39	15	3	38	21	24	62	45	10	9	44	17	188	1	0	15	15	39
2L	22911683	roo_LTR	upstream	positive	2	2	.(.)	2	31	27	36	36	15	3	37	18	18	64	45	6	7	41	20	189	3	0	12	14	36
2L	22919263	roo_LTR	downstream	positive	13	32	.(.)	8	32	27	39	37	14	5	43	25	17	67	41	16	7	37	18	188	1	0	12	14	36
2L	22920989	Tc1-2	downstream	positive	6	13	.(.)	5	32	22	36	37	13	3	40	25	16	71	43	6	11	38	17	191	1	0	14	14	36
2L	22927327	HB	downstream	negative	8	12	intron|FBgn0002566|FBtr0333519(+);intron|FBgn0002566|FBtr0111123(+);intron|FBgn0002566|FBtr0344082(+);intron|FBgn0002566|FBtr0111125(+)	6	40	26	17	36	17	44	13	44	24	78	30	118	38	32	20	198	1	0	15	14	34
2L	22927335	HB	upstream	negative	5	8	intron|FBgn0002566|FBtr0333519(+);intron|FBgn0002566|FBtr0111123(+);intron|FBgn0002566|FBtr0344082(+);intron|FBgn0002566|FBtr0111125(+)	4	40	25	17	37	18	41	12	44	25	77	31	115	38	32	21	199	1	0	15	14	34
2L	22929755	HB	downstream	negative	2	2	intron|FBgn0002566|FBtr0333519(+);intron|FBgn0002566|FBtr0111123(+);intron|FBgn0002566|FBtr0344082(+);intron|FBgn0002566|FBtr0111125(+)	2	40	31	26	37	15	51	13	31	23	85	32	113	40	3	22	218	1	0	13	15	32
2L	22930729	Cr1a	upstream	negative	4	5	intron|FBgn0002566|FBtr0333519(+);intron|FBgn0002566|FBtr0111123(+);intron|FBgn0002566|FBtr0344082(+);intron|FBgn0002566|FBtr0111125(+)	4	34	29	17	29	15	39	5	23	15	71	29	92	27	2	21	206	1	0	14	15	31
2L	22931182	Cr1a	downstream	negative	2	2	intron|FBgn0002566|FBtr0333519(+);intron|FBgn0002566|FBtr0111123(+);intron|FBgn0002566|FBtr0344082(+);intron|FBgn0002566|FBtr0111125(+)	2	31	25	12	26	12	34	3	18	14	68	29	75	25	1	17	202	1	0	13	15	31
2L	22931196	rooA_LTR	downstream	positive	3	9	intron|FBgn0002566|FBtr0333519(+);intron|FBgn0002566|FBtr0111123(+);intron|FBgn0002566|FBtr0344082(+);intron|FBgn0002566|FBtr0111125(+)	3	31	25	12	26	12	34	3	18	14	68	29	75	25	1	17	202	1	0	13	15	31
2L	22931917	Cr1a	downstream	negative	2	2	intron|FBgn0002566|FBtr0333519(+);intron|FBgn0002566|FBtr0111123(+);intron|FBgn0002566|FBtr0344082(+);intron|FBgn0002566|FBtr0111125(+)	2	45	35	21	38	18	44	16	26	19	83	38	114	40	4	21	324	1	0	16	17	31
2L	22932451	Doc	downstream	negative	2	2	intron|FBgn0002566|FBtr0333519(+);intron|FBgn0002566|FBtr0111123(+);intron|FBgn0002566|FBtr0344082(+);intron|FBgn0002566|FBtr0111125(+)	2	56	36	32	37	19	47	32	34	33	113	42	168	62	18	32	341	2	0	19	18	31
2L	22932816	Doc	downstream	negative	2	2	intron|FBgn0002566|FBtr0333519(+);intron|FBgn0002566|FBtr0111123(+);intron|FBgn0002566|FBtr0344082(+);intron|FBgn0002566|FBtr0111125(+)	2	67	48	39	40	33	57	38	32	37	112	45	184	70	15	24	494	1	0	23	22	31
2L	22932867	Doc	downstream	negative	2	2	intron|FBgn0002566|FBtr0333519(+);intron|FBgn0002566|FBtr0111123(+);intron|FBgn0002566|FBtr0344082(+);intron|FBgn0002566|FBtr0111125(+)	2	66	52	33	46	32	46	34	35	41	112	43	188	71	6	24	474	2	0	22	21	31
2L	22933426	Max-element	upstream	negative	15	70	intron|FBgn0002566|FBtr0333519(+);intron|FBgn0002566|FBtr0111123(+);intron|FBgn0002566|FBtr0344082(+);intron|FBgn0002566|FBtr0111125(+)	9	44	31	18	36	21	42	17	23	17	79	34	122	47	6	21	296	1	0	19	18	31
2L	22933690	Doc	upstream	positive	3	4	intron|FBgn0002566|FBtr0333519(+);intron|FBgn0002566|FBtr0111123(+);intron|FBgn0002566|FBtr0344082(+);intron|FBgn0002566|FBtr0111125(+)	3	32	25	12	29	13	34	5	18	15	67	30	79	29	2	17	213	1	0	14	16	31
2L	22936388	Doc	downstream	positive	17	254	intron|FBgn0002566|FBtr0333519(+);intron|FBgn0002566|FBtr0111123(+);intron|FBgn0002566|FBtr0344082(+);intron|FBgn0002566|FBtr0111125(+)	10	42	28	17	32	16	42	10	27	22	70	32	111	35	5	20	306	1	0	15	16	31
2L	22937273	Doc	upstream	positive	16	169	intron|FBgn0002566|FBtr0333519(+);intron|FBgn0002566|FBtr0111123(+);intron|FBgn0002566|FBtr0344082(+);intron|FBgn0002566|FBtr0111125(+)	10	42	27	17	36	17	36	13	22	22	77	35	114	37	6	23	289	1	0	14	18	31
2L	22938601	Max-element	downstream	negative	14	62	intron|FBgn0002566|FBtr0333519(+);intron|FBgn0002566|FBtr0111123(+);intron|FBgn0002566|FBtr0344082(+);intron|FBgn0002566|FBtr0111125(+)	9	48	27	34	33	23	40	54	33	32	72	48	141	34	28	20	242	2	0	34	23	30
2L	22942978	Stalker4_LTR	downstream	positive	10	22	3UTR|FBgn0002566|FBtr0344082(+)	8	79	43	38	41	43	55	97	44	59	104	65	260	66	40	53	430	1	0	44	47	55
2L	22943614	blood_LTR	upstream	positive	13	96	.(.)	9	48	28	35	33	27	41	67	36	27	75	46	136	41	27	21	262	0	0	29	6	30
2L	22943883	blood_LTR	downstream	positive	13	82	.(.)	9	59	28	38	33	30	46	66	38	31	83	54	180	51	30	17	385	1	0	30	3	30
2L	22943999	gypsy6_LTR	upstream	positive	12	19	.(.)	9	70	36	58	42	7	44	73	56	46	98	58	126	76	39	28	510	1	0	36	26	32
2L	22948629	BS	upstream	positive	5	5	.(.)	5	91	38	47	47	23	63	78	68	51	101	62	196	79	80	63	406	4	0	39	322	49
2L	22949054	Stalker4_LTR	upstream	negative	7	13	pseudogene|FBgn0058005|FBtr0347083(-)	6	67	37	48	31	18	60	66	50	31	86	50	157	56	54	37	484	3	0	11	34	35
2L	22951797	Cr1a	upstream	negative	12	50	.(.)	8	32	17	29	26	7	32	48	30	12	48	36	45	18	30	15	209	0	0	6	5	30
2L	22951797	rooA_LTR	upstream	positive	17	188	.(.)	10	32	17	29	26	7	32	48	30	12	48	36	45	18	30	15	209	0	0	6	5	30
2L	22954553	Max-element	upstream	negative	6	8	.(.)	4	31	24	5	40	26	36	29	16	13	55	16	98	33	12	17	159	1	0	9	4	30
2L	22959807	Max-element	downstream	negative	6	10	.(.)	5	25	21	6	34	21	31	18	15	12	43	13	48	18	12	14	145	1	0	5	3	31
2L	22960193	baggins	upstream	negative	15	215	.(.)	9	28	22	10	34	20	30	20	12	15	46	14	59	23	11	13	186	1	0	3	5	31
2L	22962747	baggins	downstream	negative	18	264	.(.)	10	24	17	3	35	18	30	25	14	12	41	15	55	14	21	15	132	1	0	5	5	31
2L	22966609	baggins	downstream	negative	13	60	.(.)	9	20	21	6	24	19	29	18	11	15	42	16	45	10	11	12	92	1	0	3	0	30
2L	22969342	mdg3_LTR	downstream	negative	13	76	.(.)	9	19	23	0	21	20	29	19	11	14	6	23	37	13	12	14	90	2	0	4	4	31
2L	22974050	HMS-Beagle	upstream	positive	2	2	.(.)	2	34	33	10	31	25	37	36	15	26	16	30	46	24	12	15	270	2	0	8	11	31
2L	22976327	Ivk	upstream	negative	4	7	.(.)	3	19	22	3	19	20	30	21	12	11	7	21	33	12	12	13	105	2	0	1	12	31
2L	22976645	Ivk	downstream	negative	8	13	.(.)	7	20	24	5	18	19	30	21	12	11	5	21	35	12	12	14	106	2	0	2	11	31
2L	22976966	HMS-Beagle	upstream	negative	10	66	.(.)	7	20	28	3	19	21	29	20	11	12	9	22	36	12	12	13	105	2	0	1	11	31
2L	22978448	HMS-Beagle	downstream	negative	13	74	.(.)	8	20	24	3	22	21	28	17	12	13	7	22	33	10	13	14	107	2	0	1	15	31
2L	22979796	Porto1	upstream	positive	5	9	.(.)	4	28	33	14	28	18	35	20	17	25	15	29	33	30	24	28	114	3	0	3	49	42
2L	22979807	Ivk	downstream	positive	5	8	.(.)	5	26	30	12	27	18	34	20	14	23	13	27	33	27	23	24	109	3	0	2	44	40
2L	22979807	Ivk	upstream	negative	4	5	.(.)	4	26	30	12	27	18	34	20	14	23	13	27	33	27	23	24	109	3	0	2	44	40
2L	22980343	Ivk	downstream	negative	5	13	.(.)	5	20	22	6	23	17	30	16	10	19	8	20	33	22	12	18	97	2	0	0	12	30
2L	22980414	Ivk	upstream	negative	3	3	.(.)	2	22	24	8	24	17	31	17	10	21	9	20	35	22	12	19	121	2	0	0	13	30
2L	22980491	Ivk	upstream	negative	9	29	.(.)	7	20	23	7	22	17	30	16	10	19	9	20	33	20	12	18	104	2	0	0	13	30
2L	22980996	Ivk	downstream	negative	11	34	.(.)	8	23	23	9	27	17	31	17	13	21	10	21	35	22	12	19	135	2	0	1	13	30
2L	22986869	HB	upstream	positive	10	19	intron|FBgn0000384|FBtr0334157(+);intron|FBgn0000384|FBtr0111126(+)	7	22	25	14	20	20	35	34	10	23	6	15	34	24	13	18	106	2	0	2	10	30
2L	22988224	HB	downstream	positive	4	4	intron|FBgn0000384|FBtr0334157(+);intron|FBgn0000384|FBtr0111126(+)	4	23	24	12	25	21	38	38	13	24	2	15	35	23	12	20	112	2	0	1	11	30
2L	22988957	HB	upstream	negative	2	2	intron|FBgn0000384|FBtr0334157(+);intron|FBgn0000384|FBtr0111126(+)	2	24	23	14	26	18	38	39	12	25	7	15	38	22	15	20	114	2	0	1	13	30
2L	22989060	HB	downstream	negative	4	4	intron|FBgn0000384|FBtr0334157(+);intron|FBgn0000384|FBtr0111126(+)	4	25	30	16	26	21	40	38	13	29	8	14	36	21	16	22	118	2	0	1	12	31
2L	22994652	Doc	upstream	negative	16	53	.(.)	10	18	21	19	4	18	33	36	13	21	2	16	30	21	14	18	56	2	0	0	10	29
2L	22994991	Doc	downstream	negative	7	10	.(.)	6	20	21	26	1	24	35	36	13	23	5	16	30	23	13	18	66	2	0	0	15	29
2L	22998847	Cr1a	upstream	positive	16	72	.(.)	9	23	34	24	3	26	43	48	13	31	8	21	43	21	22	19	70	2	0	0	12	26
2L	22999208	Cr1a	downstream	positive	17	52	.(.)	10	24	36	34	7	34	39	47	12	34	11	18	36	22	23	19	74	2	0	1	15	26
2L	23008158	transib2	downstream	negative	2	2	intron|FBgn0250907|FBtr0331165(-);intron|FBgn0250907|FBtr0331166(-);intron|FBgn0250907|FBtr0111127(-)	2	31	33	31	35	38	43	35	21	34	46	49	34	27	27	18	81	2	0	2	14	51
2L	23008570	transib2	upstream	positive	13	27	intron|FBgn0250907|FBtr0331165(-);intron|FBgn0250907|FBtr0331166(-);intron|FBgn0250907|FBtr0111127(-)	8	25	29	31	28	32	39	26	14	26	34	45	32	22	16	13	73	3	0	1	9	35
2L	23009666	transib2	downstream	positive	18	116	intron|FBgn0250907|FBtr0331165(-);intron|FBgn0250907|FBtr0331166(-);intron|FBgn0250907|FBtr0111127(-)	10	27	28	38	29	33	38	22	11	28	45	45	32	22	15	15	77	3	0	3	13	42
2L	23022086	Quasimodo	downstream	negative	4	4	intron|FBgn0250907|FBtr0331166(-);intron|FBgn0250907|FBtr0111127(-);intron|FBgn0250907|FBtr0331165(-)	4	184	127	93	69	85	111	107	98	118	135	134	453	178	232	195	112	57	0	145	863	358
2L	23022087	Transpac	downstream	positive	2	2	intron|FBgn0250907|FBtr0331166(-);intron|FBgn0250907|FBtr0111127(-);intron|FBgn0250907|FBtr0331165(-)	2	188	128	94	70	86	111	110	100	122	136	136	467	186	237	199	114	59	0	149	887	361
2L	23022092	Dm88	downstream	negative	3	12	intron|FBgn0250907|FBtr0331166(-);intron|FBgn0250907|FBtr0111127(-);intron|FBgn0250907|FBtr0331165(-)	2	211	133	107	76	99	118	131	107	130	147	139	538	207	276	230	112	67	0	165	1025	415
2L	23022127	Quasimodo_LTR	upstream	positive	4	4	intron|FBgn0250907|FBtr0331166(-);intron|FBgn0250907|FBtr0111127(-);intron|FBgn0250907|FBtr0331165(-)	4	226	147	113	71	100	122	137	117	138	161	143	580	227	292	249	116	71	0	182	1102	445
2L	23022162	Quasimodo_LTR	downstream	negative	16	93	intron|FBgn0250907|FBtr0331166(-);intron|FBgn0250907|FBtr0111127(-);intron|FBgn0250907|FBtr0331165(-)	10	191	123	96	62	87	106	115	78	119	136	112	479	196	254	208	101	60	0	152	930	403
2L	23022162	Quasimodo_LTR	upstream	positive	19	2732	intron|FBgn0250907|FBtr0331166(-);intron|FBgn0250907|FBtr0111127(-);intron|FBgn0250907|FBtr0331165(-)	10	191	123	96	62	87	106	115	78	119	136	112	479	196	254	208	101	60	0	152	930	403
2L	23022521	Quasimodo_LTR	downstream	positive	16	42	intron|FBgn0250907|FBtr0331166(-);intron|FBgn0250907|FBtr0111127(-);intron|FBgn0250907|FBtr0331165(-)	9	22	32	31	19	8	31	24	8	30	34	44	31	22	13	9	74	2	0	0	14	10
2L	23023724	I-element	upstream	positive	12	33	intron|FBgn0250907|FBtr0331166(-);intron|FBgn0250907|FBtr0111127(-);intron|FBgn0250907|FBtr0331165(-)	8	21	30	32	20	7	27	22	7	24	34	46	26	20	15	8	71	3	0	1	13	19
2L	23024054	I-element	downstream	positive	6	12	intron|FBgn0250907|FBtr0331166(-);intron|FBgn0250907|FBtr0111127(-);intron|FBgn0250907|FBtr0331165(-)	5	20	29	32	17	7	28	21	6	23	31	44	24	20	8	11	68	3	0	1	12	10
2L	23026341	hobo	downstream	negative	16	86	.(.)	9	30	34	43	23	9	32	33	23	39	48	56	33	28	37	14	82	3	0	4	20	36
2L	23026351	hobo	upstream	negative	13	47	.(.)	9	30	32	43	24	10	31	34	23	38	46	55	34	29	35	13	83	3	0	4	20	36
2L	23026635	hobo	upstream	positive	2	2	.(.)	2	31	37	49	26	11	33	29	24	40	44	58	43	28	31	16	96	5	0	5	18	30
2L	23029041	mariner2	upstream	positive	6	13	.(.)	5	24	32	34	22	10	30	30	13	28	40	36	40	24	21	14	84	3	0	2	10	16
2L	23029100	mariner2	upstream	positive	3	7	.(.)	3	21	29	34	20	9	28	25	10	26	30	34	34	22	11	11	73	2	0	2	14	8
2L	23029499	mariner2	downstream	positive	18	86	.(.)	9	22	32	32	20	8	28	22	9	34	30	36	29	19	18	9	80	5	0	2	12	9
2L	23034497	invader5_LTR	upstream	negative	12	43	.(.)	10	21	31	33	19	13	31	23	9	23	34	39	34	20	21	13	38	3	0	5	10	12
2L	23035612	invader5	downstream	negative	16	37	.(.)	9	17	29	31	19	10	27	20	9	23	30	33	26	15	6	9	30	2	0	2	11	7
2L	23035728	invader5	upstream	negative	13	36	.(.)	8	17	28	34	17	10	27	20	7	26	31	36	26	15	10	9	28	3	0	3	12	3
2L	23035729	invader5	downstream	negative	8	11	.(.)	7	17	28	34	17	10	27	20	7	26	31	35	26	15	10	9	28	3	0	3	12	3
2L	23038699	accord2	upstream	negative	6	8	.(.)	5	16	27	31	5	19	27	29	7	23	32	4	11	17	4	9	62	2	0	2	9	2
2L	23039342	accord2	downstream	negative	18	71	.(.)	10	24	35	42	14	21	36	40	21	26	40	10	16	28	16	26	84	3	0	6	11	11
2L	23039416	Porto1	upstream	positive	19	102	.(.)	10	25	34	45	14	22	36	39	24	26	42	10	17	27	22	27	87	3	0	8	12	12
2L	23040614	Porto1	downstream	positive	18	145	.(.)	10	22	32	37	7	23	32	36	10	28	39	9	17	23	35	17	79	2	0	6	10	3
2L	23040883	Porto1	upstream	negative	2	2	.(.)	2	31	36	44	12	28	34	45	10	34	48	12	32	28	84	29	115	5	0	9	16	5
2L	23041344	Porto1	upstream	negative	2	2	.(.)	2	23	34	35	9	22	31	37	11	24	36	8	21	22	44	18	86	2	0	4	11	2
2L	23041419	297_LTR	upstream	positive	8	13	.(.)	7	20	28	34	6	19	31	33	11	24	37	6	16	23	24	14	72	2	0	3	11	2
2L	23048035	baggins	downstream	positive	18	170	.(.)	10	28	38	43	10	31	40	42	19	33	47	14	25	29	63	21	83	4	0	9	16	2
2L	23048206	Doc2-element	upstream	positive	2	2	.(.)	2	43	42	52	26	37	45	54	32	42	55	27	46	44	148	45	119	4	0	16	27	4
2L	23048539	McClintock	downstream	positive	3	3	.(.)	3	52	46	61	25	43	49	54	44	36	49	29	60	59	230	50	151	2	0	15	28	4
2L	23049152	McClintock_LTR	upstream	positive	19	105	.(.)	10	26	34	37	13	23	34	35	21	28	43	13	21	27	67	22	79	3	0	5	17	4
2L	23049683	McClintock_LTR	downstream	positive	17	121	.(.)	9	21	32	35	7	24	28	38	28	25	37	7	11	31	26	14	61	2	0	2	11	3
2L	23049994	McClintock	downstream	negative	2	2	.(.)	2	29	40	41	12	31	35	43	47	32	39	27	17	32	71	26	61	2	0	5	13	3
2L	23052911	diver2	upstream	negative	2	2	.(.)	1	27	37	37	16	23	35	45	39	36	41	11	13	33	64	16	62	2	0	7	14	4
2L	23053311	17.6	upstream	positive	2	4	.(.)	2	18	31	30	5	19	25	29	18	26	32	9	14	21	9	12	61	2	0	2	12	3
2L	23053311	diver2_LTR	upstream	positive	8	13	.(.)	7	18	31	30	5	19	25	29	18	26	32	9	14	21	9	12	61	2	0	2	12	3
2L	23054177	diver2	downstream	positive	12	27	.(.)	7	17	28	29	5	21	28	30	12	23	31	5	11	18	8	10	62	2	0	2	9	3
2L	23054420	diver2	upstream	positive	9	16	.(.)	7	17	30	27	5	21	28	29	9	23	31	6	12	18	4	10	63	2	0	2	11	5
2L	23056184	diver2	downstream	positive	13	55	.(.)	9	19	29	34	10	22	29	30	23	28	32	10	10	22	13	10	62	2	0	4	12	2
2L	23066029	297	downstream	positive	9	20	.(.)	7	17	29	29	4	20	26	33	12	25	33	8	10	17	9	10	61	2	0	2	11	2
2L	23066926	17.6	upstream	negative	2	2	3UTR|FBgn0086683|FBtr0111240(-);3UTR|FBgn0086683|FBtr0111239(-);3UTR|FBgn0086683|FBtr0111241(-)	2	23	37	36	14	26	33	40	25	30	40	14	11	25	30	11	63	4	0	7	10	2
2L	23075060	G5A	downstream	positive	14	60	.(.)	8	21	37	42	6	25	31	32	30	35	4	41	30	20	3	9	67	0	0	2	0	12
2L	23075717	invader4_LTR	upstream	negative	12	35	.(.)	7	23	37	40	11	27	31	32	33	38	12	42	29	20	8	9	67	1	0	3	0	12
2L	23075825	invader4_LTR	downstream	negative	9	23	.(.)	6	22	36	41	4	26	32	35	30	39	12	40	29	20	8	10	67	0	0	8	0	12
2L	23078093	baggins	upstream	positive	12	22	.(.)	7	22	37	42	6	27	34	32	27	33	11	36	30	18	8	10	67	0	0	2	0	11
2L	23080915	baggins	downstream	positive	13	40	.(.)	8	22	37	44	8	29	34	32	32	36	6	39	30	18	8	10	67	0	0	2	0	11
2L	23081265	F-element	upstream	negative	2	5	.(.)	2	19	36	43	3	17	35	33	27	4	5	36	31	18	5	10	68	0	0	1	0	11
2L	23081265	Fw2	upstream	negative	2	2	.(.)	2	19	36	43	3	17	35	33	27	4	5	36	31	18	5	10	68	0	0	1	0	11
2L	23089776	rooA	downstream	positive	14	57	.(.)	9	20	36	40	6	26	36	32	28	2	9	41	31	18	4	1	67	0	0	2	1	11
2L	23089924	rooA_LTR	upstream	positive	3	3	.(.)	3	32	42	50	15	28	37	45	34	12	21	53	41	44	35	13	67	2	0	7	35	49
2L	23090041	rooA	upstream	positive	2	2	.(.)	1	20	33	41	6	22	35	33	28	2	15	49	33	19	6	2	67	2	0	3	0	8
2L	23090224	rooA	upstream	positive	13	66	.(.)	8	21	36	45	6	22	34	22	27	6	13	40	32	26	8	4	67	1	0	1	8	13
2L	23092450	R1A1-element	downstream	negative	11	24	.(.)	7	17	33	40	6	17	31	15	26	0	5	35	31	19	5	1	67	0	0	1	0	8
2L	23092968	R1A1-element	downstream	negative	8	10	.(.)	5	17	31	42	2	18	30	13	26	2	3	34	31	18	4	1	67	0	0	1	0	8
2L	23104596	3S18_LTR	upstream	positive	6	6	.(.)	5	18	32	46	8	17	31	18	31	4	15	30	28	18	4	1	67	2	0	1	2	8
2L	23126214	3S18_LTR	downstream	positive	4	4	.(.)	3	15	31	39	3	17	30	13	26	3	2	28	2	23	2	1	67	0	0	1	1	7
2L	23127314	Dm88_LTR	upstream	negative	9	15	.(.)	5	15	31	38	2	17	30	13	26	4	2	33	5	18	2	1	67	0	0	1	1	7
2L	23131107	Dm88	downstream	negative	11	34	.(.)	6	16	35	40	4	17	30	17	27	5	6	28	4	20	2	4	69	0	0	1	1	9
2L	23131815	Dm88	upstream	negative	9	16	.(.)	6	17	40	41	5	26	32	14	30	5	7	30	5	19	4	3	67	0	0	2	1	10
2L	23132167	diver	upstream	positive	12	29	.(.)	7	15	32	33	3	23	31	14	26	3	4	29	6	19	4	2	67	0	0	2	2	9
2L	23136016	diver_LTR	upstream	negative	2	2	.(.)	2	14	31	31	2	17	30	14	26	3	2	28	2	18	4	1	67	0	0	2	1	8
2L	23136264	diver_LTR	downstream	negative	12	36	.(.)	7	16	35	32	6	21	32	17	28	6	3	30	6	21	4	1	67	0	0	2	1	8
2L	23136661	micropia_LTR	upstream	positive	15	83	.(.)	9	19	40	37	8	30	34	21	34	9	14	36	5	22	5	3	67	0	0	3	1	8
2L	23137413	Dm88	upstream	negative	17	209	.(.)	10	17	35	34	10	22	35	17	29	7	8	31	3	20	4	1	67	0	0	2	2	8
2L	23139492	Dm88	downstream	negative	14	54	.(.)	7	17	36	38	6	18	33	15	28	11	10	30	5	22	4	5	69	0	0	2	1	10
2L	23139559	Max-element_LTR	downstream	positive	2	2	.(.)	2	22	53	39	8	20	40	26	41	31	24	34	4	26	5	7	69	0	0	3	2	9
2L	23140118	Dm88	upstream	positive	2	2	.(.)	2	28	62	55	20	28	52	46	48	27	29	44	21	26	5	8	67	1	0	3	1	9
2L	23140368	micropia_LTR	downstream	positive	13	68	.(.)	7	23	46	48	15	36	41	37	32	17	19	44	9	21	5	5	67	0	0	3	1	9
2L	23140621	Dm88	upstream	negative	10	16	.(.)	6	19	39	39	13	24	41	20	31	13	12	30	4	19	5	2	67	0	0	3	3	9
2L	23143621	Dm88	upstream	negative	14	76	.(.)	8	16	33	31	2	23	30	8	26	10	6	30	2	20	6	1	67	0	0	4	1	10
2L	23145703	Dm88	downstream	negative	6	6	.(.)	5	18	37	43	7	17	33	16	28	16	11	27	6	21	6	5	69	0	0	4	1	10
2L	23151917	Dm88	downstream	negative	6	8	.(.)	5	16	38	33	4	17	31	9	26	12	10	25	3	23	8	2	67	0	0	6	1	12
2L	23154079	Dm88	downstream	negative	9	15	.(.)	6	48	97	73	31	46	62	106	76	91	108	58	39	53	12	7	67	0	0	15	1	25
2L	23154193	Dm88	upstream	negative	14	41	.(.)	8	34	72	83	28	36	49	46	54	47	39	31	14	51	10	13	67	5	0	15	1	19
2L	23160740	Dm88	downstream	negative	12	26	.(.)	7	48	100	65	31	51	57	97	75	85	107	61	44	56	12	10	67	0	0	14	1	21
2L	23160854	Dm88	upstream	negative	5	7	.(.)	3	20	44	33	6	27	41	23	27	21	18	24	3	29	12	1	67	0	0	14	1	17
2L	23172012	Tc1-2	upstream	positive	3	3	intron|FBgn0039958|FBtr0113704(-);intron|FBgn0039958|FBtr0300704(-);intron|FBgn0039958|FBtr0113705(-);intron|FBgn0039958|FBtr0344847(-);intron|FBgn0039958|FBtr0300703(-);intron|FBgn0039958|FBtr0300702(-)	3	20	47	28	8	11	29	18	29	22	18	1	6	14	18	11	71	2	0	21	20	18
2L	23172689	Tc1-2	downstream	positive	10	24	intron|FBgn0039958|FBtr0113704(-);intron|FBgn0039958|FBtr0300704(-);intron|FBgn0039958|FBtr0113705(-);intron|FBgn0039958|FBtr0344847(-);intron|FBgn0039958|FBtr0300703(-);intron|FBgn0039958|FBtr0300702(-)	6	18	43	30	4	9	27	21	27	22	22	0	6	12	12	11	69	2	0	18	15	11
2L	23175469	invader1_LTR	upstream	positive	8	15	.(.)	5	18	41	27	2	15	25	21	25	24	27	1	5	13	12	6	68	2	0	16	15	10
2L	23175793	invader1_LTR	downstream	positive	2	2	.(.)	2	18	42	30	2	21	27	21	26	28	23	3	5	13	12	6	68	2	0	16	15	10
2L	23177677	Tc1	upstream	negative	6	10	.(.)	5	18	44	26	2	15	24	22	26	24	18	3	5	13	12	5	68	2	0	17	15	10
2L	23178991	Rt1a	downstream	negative	2	2	.(.)	2	18	43	26	4	18	26	19	33	23	23	2	7	14	12	8	68	2	0	16	16	10
2L	23178991	Tc1	downstream	negative	17	71	.(.)	10	18	43	26	4	18	26	19	33	23	23	2	7	14	12	8	68	2	0	16	16	10
2L	23179185	diver2_LTR	upstream	negative	15	78	.(.)	9	19	44	26	5	19	25	23	31	25	29	3	5	13	12	7	68	3	0	16	16	10
2L	23179572	diver2_LTR	downstream	negative	16	133	.(.)	9	20	49	26	4	23	27	27	32	28	26	1	6	15	12	10	68	2	0	16	17	12
2L	23181951	Rt1a	upstream	negative	15	161	.(.)	9	21	46	42	10	34	30	25	28	25	46	1	7	17	13	10	33	2	0	20	15	10
2L	23188581	Rt1a	downstream	negative	13	60	.(.)	8	15	42	15	10	29	21	20	18	24	7	4	10	21	5	10	31	6	0	15	8	5
2L	23191632	gypsy8	upstream	negative	9	15	.(.)	7	13	41	4	12	15	16	19	15	18	6	2	10	20	4	10	33	5	0	15	15	4
2L	23197573	gypsy8	downstream	positive	13	23	.(.)	9	13	38	5	13	17	14	16	16	18	4	0	10	20	4	12	33	5	0	14	16	4
2L	23197586	gypsy8	upstream	negative	5	9	.(.)	4	13	38	5	13	17	14	16	16	18	4	0	10	20	4	12	33	5	0	15	16	4
2L	23198002	roo	upstream	negative	14	37	.(.)	9	15	41	10	18	25	18	18	19	20	7	4	13	20	4	12	35	5	0	18	16	4
2L	23198427	roo	downstream	negative	3	4	.(.)	3	16	39	7	15	22	13	25	27	30	5	5	16	23	4	17	34	5	0	14	15	4
2L	23217181	roo	upstream	negative	13	47	.(.)	9	20	41	20	24	24	31	10	40	28	45	13	22	20	19	12	35	0	0	14	0	12
2L	23217485	roo	downstream	negative	11	17	.(.)	8	16	37	7	20	8	15	12	31	20	29	7	23	20	21	2	32	1	0	15	0	12
2L	23217730	gypsy4_LTR	upstream	positive	11	20	.(.)	8	15	38	9	21	7	10	12	31	18	32	6	23	20	20	0	32	2	0	14	0	12
2L	23223416	gypsy4_LTR	downstream	positive	11	17	.(.)	8	17	40	9	19	10	16	12	33	23	32	10	22	20	19	0	38	0	0	14	1	13
2L	23224033	Max-element	upstream	positive	2	2	.(.)	2	17	38	7	18	13	14	15	39	21	26	13	25	22	20	7	39	0	0	14	4	12
2L	23231960	invader4	upstream	positive	6	7	.(.)	6	14	36	5	14	6	10	10	31	20	25	4	22	20	20	0	35	0	0	14	0	12
2L	23232748	invader4	upstream	positive	9	14	.(.)	6	16	39	9	19	13	16	13	37	21	33	14	22	21	20	5	11	0	0	14	0	13
2L	23234070	Rt1b	upstream	negative	4	7	.(.)	4	16	47	18	27	7	8	15	47	7	40	8	6	14	20	12	18	0	0	15	4	15
2L	23239287	Rt1b	downstream	negative	7	9	ncRNA|FBgn0267986|FBtr0347583(+);ncRNA|FBgn0267986|FBtr0347584(+)	5	17	47	20	26	7	11	12	40	3	39	10	10	18	23	15	16	0	0	15	6	15
2L	23243174	invader4	downstream	positive	9	20	.(.)	7	19	15	36	33	10	14	13	29	11	46	26	6	21	21	19	36	0	0	15	14	16
2L	23243701	McClintock_LTR	upstream	negative	12	49	.(.)	8	13	16	8	16	9	7	9	10	13	39	15	6	16	21	10	24	0	0	15	14	13
2L	23244382	Cr1a	downstream	negative	11	39	.(.)	7	24	15	14	27	12	9	28	26	16	52	19	26	24	31	34	82	0	0	16	17	24
2L	23244383	Fw2	downstream	positive	16	59	.(.)	9	24	15	14	27	12	9	28	28	16	52	20	26	24	31	38	83	0	0	16	17	24
2L	23245908	Cr1a	downstream	negative	18	228	.(.)	9	23	20	19	31	12	26	17	9	14	67	18	7	24	27	20	88	4	0	15	14	19
2L	23247006	invader2	downstream	negative	2	2	.(.)	2	73	59	86	57	43	83	87	48	44	124	85	19	23	39	129	462	26	0	16	16	19
2L	23247509	invader2	upstream	negative	4	5	.(.)	4	86	61	109	73	67	95	81	81	54	143	69	24	27	41	146	560	32	0	15	20	17
2L	23248288	gypsy8	upstream	positive	18	170	.(.)	10	57	37	54	53	34	56	56	42	39	114	68	13	23	27	95	350	24	0	18	16	17
2L	23248586	gypsy8	downstream	positive	17	133	.(.)	9	64	45	74	50	43	65	77	44	53	127	73	24	28	27	102	373	26	0	17	16	18
2L	23249033	invader2_LTR	upstream	positive	18	254	.(.)	9	55	43	63	51	35	56	64	13	8	100	62	11	17	27	110	364	26	0	19	16	19
2L	23250173	invader2	upstream	positive	15	47	.(.)	8	53	37	57	55	28	58	71	2	6	94	66	15	15	29	107	343	26	0	17	16	16
2L	23250358	Doc2-element	downstream	positive	5	9	.(.)	5	54	41	61	50	35	61	71	11	10	100	64	16	17	33	108	332	25	0	19	17	19
2L	23251169	invader2	downstream	negative	2	2	.(.)	2	69	57	80	81	50	69	81	22	19	118	71	16	17	32	129	451	31	0	22	16	19
2L	23295836	micropia_LTR	downstream	negative	16	117	.(.)	9	12	6	11	14	20	15	12	7	10	13	15	16	11	25	4	2	0	0	15	17	18
2L	23296403	micropia	upstream	negative	2	2	.(.)	2	15	6	24	26	26	20	20	14	11	15	15	17	10	31	14	3	0	0	15	17	15
2L	23296646	micropia	downstream	positive	2	2	.(.)	1	15	8	11	27	20	23	17	23	8	20	13	19	10	32	2	10	0	0	15	17	17
2L	23299362	gypsy4	downstream	positive	2	2	.(.)	2	13	7	9	26	20	21	20	14	7	12	16	18	12	27	6	2	1	0	15	17	18
2L	23300021	invader4	upstream	positive	14	62	.(.)	7	9	3	4	16	19	10	14	6	4	5	7	13	9	21	3	1	0	0	15	17	18
2L	23310008	invader4_LTR	downstream	positive	11	47	.(.)	6	9	3	5	17	19	12	10	3	4	6	6	13	9	23	1	2	1	0	15	17	18
2L	23313719	S-element	upstream	positive	6	24	.(.)	4	13	8	18	18	18	26	14	10	13	37	15	13	9	21	1	1	0	0	15	17	11
2L	23313720	S-element	downstream	negative	11	21	.(.)	7	13	8	18	18	18	25	14	10	13	37	15	13	9	20	1	1	0	0	15	17	12
2L	23316145	Doc2-element	upstream	positive	13	109	.(.)	8	10	7	10	14	5	6	8	9	3	16	6	15	7	21	0	0	0	0	15	46	11
2L	23317295	Doc2-element	downstream	positive	7	10	.(.)	5	7	2	6	10	2	1	2	2	0	6	4	14	7	21	0	0	0	0	15	46	1
2L	23319701	ZAM_LTR	upstream	positive	4	4	.(.)	2	9	3	11	13	4	0	4	10	1	9	5	18	11	14	3	0	0	0	6	59	0
2L	23319996	ZAM_LTR	downstream	positive	6	6	.(.)	5	9	3	11	12	3	1	5	8	4	11	5	18	11	14	2	0	1	0	6	58	4
2L	23320721	Cr1a	downstream	positive	9	11	pseudogene|FBgn0260435|FBtr0302459(-);intron|FBgn0260435|FBtr0302459(-)	6	28	24	33	24	30	22	29	33	37	47	39	38	25	43	11	1	1	0	15	77	24
2L	23320729	Stalker4	downstream	positive	4	4	pseudogene|FBgn0260435|FBtr0302459(-);intron|FBgn0260435|FBtr0302459(-)	3	28	23	33	25	30	24	27	36	39	47	39	40	27	45	11	1	1	0	16	77	24
2L	23325271	Rt1b	downstream	negative	2	2	.(.)	2	15	9	20	13	5	11	12	13	3	12	10	21	17	24	11	0	2	0	12	63	41
2L	23325271	Rt1b	upstream	positive	11	27	.(.)	8	15	9	20	13	5	11	12	13	3	12	10	21	17	24	11	0	2	0	12	63	41
2L	23325280	Rt1a	upstream	positive	9	37	.(.)	6	14	9	20	13	5	11	11	12	4	11	10	21	17	23	10	0	2	0	12	62	37
2L	23325790	invader1_LTR	upstream	positive	4	4	.(.)	4	9	5	9	12	2	5	4	7	1	4	4	18	12	15	2	0	1	0	10	57	3
2L	23330588	Burdock	upstream	negative	7	8	.(.)	5	11	8	13	11	10	5	5	8	5	7	4	22	16	18	5	1	0	0	11	67	10
2L	23330986	invader1	upstream	positive	9	19	.(.)	5	11	9	10	8	9	6	7	20	3	7	4	16	19	15	13	2	0	0	9	58	9
2L	23331770	invader1_LTR	downstream	positive	6	9	.(.)	5	12	12	12	8	11	5	7	22	1	14	5	17	20	15	14	2	0	0	9	58	10
2L	23338564	Stalker4	upstream	positive	8	13	.(.)	5	14	9	15	12	13	8	10	24	8	16	2	14	24	17	12	0	1	0	11	69	25
2L	23347529	3S18_LTR	downstream	positive	5	6	.(.)	5	11	9	7	9	8	5	5	21	4	8	1	14	22	16	11	0	1	0	11	69	5
2L	23347577	Stalker4	upstream	positive	3	3	.(.)	3	11	9	7	9	8	5	5	21	4	8	1	14	22	16	11	0	1	0	11	69	5
2L	23349090	Stalker4	downstream	positive	16	60	.(.)	9	14	13	10	8	9	7	6	24	13	14	4	15	22	16	12	0	1	0	11	70	23
2L	23358203	Stalker4_LTR	upstream	positive	8	9	.(.)	6	11	8	6	9	10	4	5	21	4	7	5	13	22	16	11	0	1	0	11	70	6
2L	23368395	rover	downstream	negative	2	2	.(.)	2	9	5	6	6	4	4	8	1	5	8	2	14	3	16	12	0	1	0	11	70	6
2L	23368395	Stalker4_LTR	downstream	positive	10	15	.(.)	8	9	5	6	6	4	4	8	1	5	8	2	14	3	16	12	0	1	0	11	70	6
2L	23368557	Idefix	downstream	negative	18	376	.(.)	10	21	13	12	20	15	24	17	28	14	18	5	20	11	25	19	0	3	0	14	146	13
2L	23368804	Idefix	downstream	positive	2	2	.(.)	2	34	31	29	25	30	26	25	64	28	35	15	25	17	32	23	0	5	0	27	225	8
2L	23368876	Idefix	downstream	positive	2	2	.(.)	2	38	32	39	29	35	23	30	57	35	34	13	26	18	38	27	0	5	0	25	275	11
2L	23369476	Idefix	upstream	negative	2	2	.(.)	2	23	22	19	23	15	22	10	32	17	21	11	20	11	27	25	3	1	0	14	163	9
2L	23369615	Idefix_LTR	downstream	negative	12	38	.(.)	9	30	36	31	21	12	25	21	52	24	25	13	24	16	38	17	3	6	0	15	208	12
2L	23369620	Idefix_LTR	upstream	negative	13	35	.(.)	9	32	39	33	24	11	26	22	54	24	26	14	26	17	41	17	3	8	0	17	226	12
2L	23372577	gtwin_LTR	downstream	positive	16	70	.(.)	8	97	74	77	53	41	83	80	241	52	97	40	110	89	75	77	5	11	0	56	644	31
2L	23372580	gtwin_LTR	upstream	positive	17	71	.(.)	9	98	72	81	54	43	88	82	238	53	100	40	111	89	77	76	5	11	0	57	650	31
2L	23372727	Idefix	upstream	positive	3	3	.(.)	3	115	103	91	57	51	82	89	291	72	90	71	99	97	74	79	6	9	1	66	831	32
2L	23373002	Idefix	upstream	positive	3	3	.(.)	3	143	138	124	78	53	115	126	353	105	95	78	103	109	99	93	6	11	0	83	1044	49
2L	23373051	297	upstream	negative	2	2	.(.)	1	149	140	124	91	56	126	123	376	114	113	81	116	138	86	97	8	12	0	84	1051	49
2L	23373053	Idefix	upstream	negative	2	2	.(.)	2	149	140	123	91	58	124	123	370	117	114	78	116	136	88	96	8	12	0	84	1051	46
2L	23373061	Ivk	upstream	negative	4	9	.(.)	4	144	137	122	91	57	119	123	365	116	104	75	111	137	87	90	8	12	0	76	1015	45
2L	23373120	Idefix_LTR	upstream	negative	2	3	.(.)	2	145	148	125	89	56	106	121	368	117	110	63	161	124	110	112	6	17	0	77	938	49
2L	23373121	Quasimodo	upstream	negative	2	2	.(.)	2	146	148	123	88	57	106	123	370	118	110	66	163	123	113	110	6	17	0	77	945	50
2L	23373136	gtwin	upstream	negative	2	2	.(.)	2	146	143	138	89	53	100	120	355	112	117	67	181	118	123	105	7	17	0	69	949	55
2L	23373155	Idefix	downstream	negative	4	4	.(.)	3	149	154	135	95	51	115	122	376	104	121	68	200	104	121	118	5	16	1	65	955	54
2L	23373238	Idefix	downstream	negative	2	2	.(.)	2	152	143	133	113	51	132	135	346	118	119	65	206	115	126	133	5	17	0	91	947	48
2L	23373309	Idefix	downstream	negative	2	3	.(.)	2	139	123	116	94	48	133	116	352	98	98	54	168	107	99	112	5	12	1	71	915	53
2L	23373313	Idefix	upstream	negative	2	2	.(.)	2	138	116	114	90	48	131	115	350	96	97	58	168	107	101	110	5	13	1	69	923	52
2L	23373486	Tc1-2	downstream	positive	14	47	.(.)	9	101	77	91	63	33	85	78	250	89	88	48	108	66	74	70	6	12	0	51	701	36
2L	23373487	Tc1-2	upstream	positive	10	20	.(.)	6	101	78	91	63	33	85	78	252	88	87	47	107	67	74	68	6	12	0	51	700	36
2L	23373576	Idefix	upstream	negative	2	2	.(.)	2	90	72	79	51	28	78	74	235	62	77	55	74	60	71	66	6	10	0	55	616	26
2L	23373584	Ivk	upstream	negative	2	3	.(.)	2	81	65	69	49	26	73	72	213	57	71	48	64	52	68	61	6	10	0	52	548	23
2L	23373612	Idefix	upstream	positive	2	2	.(.)	2	54	38	52	34	19	45	45	136	40	52	26	44	33	55	46	5	8	0	30	364	18
[truncated: 14,199 more rows]
