# Supplementary material for: Transposon expression in the Drosophila brain is driven by neighboring genes and diversifies the neural transcriptome
Source: Genome Res. 2020 Nov;30(11):1559–69. doi: 10.1101/gr.259200.119 (PMC7605248; doi:10.1101/gr.259200.119)
Supplement: Supplemental Material [file supp_gr.259200.119_Supplemental_Tables_and_Files.zip › Supplemental_Tables_and_Files/Supplemental_Table_S3.csv]

Supplemental Table S3: List of transposons found inserted in a gene in the gDNA of at least 5 tested individuals, and the according gene. P-values reflect the probability that two independent features would have a Coexpression Disequilibrium value across all replicates as high as each individual transposon-gene pair. p-Values of 10 randomly assigned genes are also shown for each transposon insert…
te_name	relative_te_expression	gene_name	gene_correlated	te_forSeurat	scHW_pval	scHW_pval_corr	below_threshold	rand1_gene_name	rand1_scHW_pval	rand1_scHW_pval_corr	rand1_below_threshold	rand2_gene_name	rand2_scHW_pval	rand2_scHW_pval_corr	rand2_below_threshold	rand3_gene_name	rand3_scHW_pval	rand3_scHW_pval_corr	rand3_below_threshold	rand4_gene_name	rand4_scHW_pval	rand4_scHW_pval_corr	rand4_below_threshold	rand5_gene_name	rand5_scHW_pval	rand5_scHW_pval_corr	rand5_below_threshold	rand6_gene_name	rand6_scHW_pval	rand6_scHW_pval_corr	rand6_below_threshold	rand7_gene_name	rand7_scHW_pval	rand7_scHW_pval_corr	rand7_below_threshold	rand8_gene_name	rand8_scHW_pval	rand8_scHW_pval_corr	rand8_below_threshold	rand9_gene_name	rand9_scHW_pval	rand9_scHW_pval_corr	rand9_below_threshold	rand10_gene_name	rand10_scHW_pval	rand10_scHW_pval_corr	rand10_below_threshold
copia	11.44242262	Ten-a	Ten-a***	TE-COPIA	2.73E-06	0.00019566	yes	epsilonCOP	0.150042078	0.447619563	no	CG13905	NA	NA	no	mahj	0.908329397	0.999999985	no	Tango13	0.001827671	0.014037171	yes	Spn28Dc	NA	NA	no	lncRNA:CR32553	NA	NA	no	GAA1	0.268342871	0.751106287	no	CG14982	5.34E-06	0.000800241	yes	PCNA	NA	NA	no	CG10359	0.888508677	0.999999997	no
copia	11.44242262	toy	toy***	TE-COPIA	3.85E-06	0.00019566	yes	CG13124	0.997398475	0.999999961	no	dpr13	0.155430691	0.453370283	no	CCKLR-17D3	0.812852451	0.999999985	no	CG42710	NA	NA	no	ArgRS	0.990424936	0.999999994	no	mtsh	0.642235421	0.999999997	no	CG9672	NA	NA	no	CG15306	NA	NA	no	mei-P26	0.000197929	0.005251367	yes	asRNA:CR45202	NA	NA	no
copia	11.44242262	CG15431	CG15431***	TE-COPIA	7.83E-05	0.000519233	yes	Obp56b	NA	NA	no	ND-B15	0.043607699	0.162273497	no	lncRNA:CR43492	0.979809085	0.999999985	no	CG4653	NA	NA	no	CG9698	NA	NA	no	tos	0.922278048	0.999999997	no	CG7275	0.904295798	0.999999987	no	lncRNA:CR44565	NA	NA	no	mRpS2	0.599426615	0.999999967	no	ATPsynbeta	0.034098202	0.148562131	no
copia	11.44242262	Hr39	Hr39**	TE-COPIA	0.001027164	0.003110185	yes	ppk19	NA	NA	no	CG12609	NA	NA	no	dah	NA	NA	no	MFS9	0.984561704	1	no	Cpr92A	NA	NA	no	CG5070	NA	NA	no	CG11249	NA	NA	no	ACXD	NA	NA	no	CG43175	0.994279537	0.999999967	no	Ttc26	0.747869176	0.999999997	no
copia	11.44242262	Eip63E	Eip63E**	TE-COPIA	0.002798291	0.006860688	yes	mt:tRNA:Gly-TCC	0.848270275	0.999999961	no	CG42826	NA	NA	no	sm	0.041418543	0.189181992	no	l(1)sc	NA	NA	no	CG13315	0.92497504	0.999999994	no	lncRNA:CR45480	NA	NA	no	lncRNA:CR44221	0.747516183	0.999999987	no	Tsp	NA	NA	no	CCT7	0.740308051	0.999999967	no	lncRNA:CR45224	0.985690745	0.999999997	no
copia	11.44242262	Drak	Drak*	TE-COPIA	0.004994757	0.011006519	yes	ATP8A	0.003489804	0.025510266	yes	Ing5	0.079336283	0.267650977	no	lncRNA:CR45678	NA	NA	no	CG17593	0.050637316	0.178929708	no	CG31804	NA	NA	no	CG16979	0.997615175	0.999999997	no	CG10911	NA	NA	no	ND-13B	0.031609161	0.128038459	no	CG43317	NA	NA	no	hll	NA	NA	no
copia	11.44242262	bi	bi*	TE-COPIA	0.014525916	0.027588682	yes	TpnC4	NA	NA	no	asRNA:CR44512	NA	NA	no	CG6674	0.699347921	0.999999985	no	CG11865	NA	NA	no	nAChRalpha2	0.000873589	0.010067451	yes	CG1161	0.081260335	0.285345199	no	lncRNA:CR46218	NA	NA	no	CG18088	0.998057642	1	no	CG7627	0.689796681	0.999999967	no	CG14332	NA	NA	no
copia	11.44242262	sick	sick*	TE-COPIA	0.017151089	0.031718242	yes	CG10073	NA	NA	no	kto	0.930431344	0.999999935	no	Agpat2	0.999876295	0.999999985	no	ppk22	NA	NA	no	Fer1HCH	0.035518085	0.146775081	no	CG5321	0.983075366	0.999999997	no	mkg-p	0.952905083	0.999999987	no	Xrcc2	NA	NA	no	lncRNA:CR45387	0.704438436	0.999999967	no	lncRNA:CR44502	NA	NA	no
copia	11.44242262	Cyp4p2		TE-COPIA	0.71882429	0.904215699	no	Obp19a	NA	NA	no	IM33	NA	NA	no	asRNA:CR46139	NA	NA	no	wek	0.532574714	1	no	slbo	0.234094496	0.63242841	no	eIF3f2	NA	NA	no	lncRNA:CR44510	NA	NA	no	DIP-iota	0.999910294	1	no	CG17652	0.749297436	0.999999967	no	mxc	0.518368233	0.999999997	no
copia	11.44242262	RhoGEF64C		TE-COPIA	0.733119733	0.916524943	no	CheA56a	NA	NA	no	CG10477	NA	NA	no	CG3330	NA	NA	no	Trs31	0.094178574	0.295443446	no	CR32009	NA	NA	no	CG15213	NA	NA	no	aay	0.987017523	0.999999987	no	st	NA	NA	no	MtnA	0.998524008	0.999999967	no	Elba2	0.999290114	0.999999997	no
copia	11.44242262	CG13579		TE-COPIA	0.990820338	0.99999996	no	CG32071	NA	NA	no	CG32240	NA	NA	no	CG31371	0.747941324	0.999999985	no	Ufl1	0.466739959	1	no	dj-1beta	0.005397378	0.035366247	yes	Poc1	NA	NA	no	Got1	0.999483584	0.999999987	no	CG17683	0.001840924	0.01391588	yes	Gnmt	NA	NA	no	Spn42Db	NA	NA	no
copia	11.44242262	CG33970		TE-COPIA	0.8888873	0.99999996	no	Ptp36E	0.000542377	0.007441179	yes	asRNA:CR43425	0.008434056	0.046031201	yes	CG45428	NA	NA	no	Hlc	0.311601257	0.765684203	no	su(f)	0.259885927	0.684830433	no	Ire1	0.472635569	0.999999997	no	wtrw	0.997890499	0.999999987	no	mthl9	NA	NA	no	TE-NEG-TART-A	0.001113817	0.013136493	yes	CG14024	0.02302854	0.112451798	no
copia	11.44242262	dysf		TE-COPIA	NA	NA	no	Taf10b	0.013674894	0.069204931	no	CG14237	NA	NA	no	CG12081	0.377603726	0.999999985	no	PMP34	0.053892707	0.187110633	no	CG11634	NA	NA	no	esc	0.999564413	0.999999997	no	l(3)87Df	0.207659305	0.611613476	no	CstF50	0.981329591	1	no	CG5084	NA	NA	no	NimC3	NA	NA	no
copia	11.44242262	lncRNA:CR44781		TE-COPIA	NA	NA	no	CG17207	NA	NA	no	Cyp6t3	NA	NA	no	CG31815	0.889487031	0.999999985	no	CG4186	0.995688069	1	no	Dpy-30L2	NA	NA	no	lncRNA:CR45054	2.84E-05	0.001540897	yes	RpLP2	0.000367316	0.006365987	yes	antdh	NA	NA	no	CG1440	0.02659471	0.126958081	no	CG12011	0.96896457	0.999999997	no
roo	7.594725396	dnc	dnc***	TE-ROO	3.90E-06	0.00019566	yes	CG5846	0.996773002	0.999999961	no	asRNA:CR46049	NA	NA	no	rev7	0.467760035	0.999999985	no	CR42532	NA	NA	no	Dbx	0.987806841	0.999999994	no	CG4266	0.392998516	0.968234246	no	CG6333	NA	NA	no	Pdha	0.00024945	0.003784841	yes	Klp3A	NA	NA	no	mIF3	0.960774422	0.999999997	no
roo	7.594725396	dpr8	dpr8***	TE-ROO	2.90E-06	0.00019566	yes	CG9170	8.79E-05	0.002261526	yes	Nepl9	NA	NA	no	CG12362	NA	NA	no	CG15514	0.969789807	1	no	Slu7	0.871397691	0.999999994	no	hec	0.033521364	0.139805827	no	CG8728	0.528469022	0.999999987	no	CG34342	0.994566345	1	no	CG42246	0.92743689	0.999999967	no	CG14926	NA	NA	no
roo	7.594725396	CG43143	CG43143***	TE-ROO	1.40E-06	0.00019566	yes	SerRS-m	0.970876864	0.999999961	no	RpS5a	0.000555153	0.006817277	yes	CG7183	0.918196033	0.999999985	no	LysP	NA	NA	no	CG8668	0.000462909	0.008080641	yes	CG2260	0.99160416	0.999999997	no	DnaJ-H	0.077321983	0.279967057	no	Osi19	0.993205022	1	no	CG5906	0.982398487	0.999999967	no	Vps45	0.967979756	0.999999997	no
roo	7.594725396	Gfrl	Gfrl***	TE-ROO	2.05E-06	0.00019566	yes	HDAC3	0.992025742	0.999999961	no	CG12375	0.876097009	0.999999935	no	inaF-A	0.999295665	0.999999985	no	Cad96Cb	NA	NA	no	CG8414	0.57407774	0.999999994	no	Oaz	0.902281731	0.999999997	no	rdgB	5.87E-05	0.002942982	yes	lncRNA:CR44946	0.993205022	1	no	Spase25	0.203883813	0.574408027	no	TFAM	0.794374634	0.999999997	no
roo	7.594725396	Cngl	Cngl***	TE-ROO	2.54E-06	0.00019566	yes	CG14757	0.004987786	0.032988002	yes	lncRNA:roX2	0.343340825	0.874735546	no	vri	0.697019881	0.999999985	no	CG30283	NA	NA	no	CG31551	NA	NA	no	CG43121	NA	NA	no	RpL10Ab	0.037144768	0.158412523	no	asRNA:CR46256	NA	NA	no	CG4133	0.25496691	0.672642967	no	CG33475	NA	NA	no
roo	7.594725396	Ten-a	Ten-a***	TE-ROO	4.01E-06	0.00019566	yes	Cyp301a1	NA	NA	no	CG15046	NA	NA	no	cora	9.39E-07	0.000962182	yes	CG18284	NA	NA	no	Spn28F	NA	NA	no	Spn77Bc	NA	NA	no	Mcm10	0.937568851	0.999999987	no	CecA1	NA	NA	no	CG42364	NA	NA	no	asRNA:CR44029	0.000120039	0.003892609	yes
roo	7.594725396	CG40178	CG40178***	TE-ROO	5.23E-06	0.000206256	yes	ouib	NA	NA	no	CG11790	0.8509347	0.999999935	no	CG11035	0.517723488	0.999999985	no	RpS15Aa	0.00040835	0.0061255	yes	CG6961	0.985120233	0.999999994	no	CG10589	NA	NA	no	CG14598	NA	NA	no	Tusp	0.358458459	0.859583385	no	spas	0.725000606	0.999999967	no	CG33969	0.991943502	0.999999997	no
roo	7.594725396	5-HT1A	5-HT1A***	TE-ROO	1.02E-05	0.000206256	yes	CycJ	0.901429814	0.999999961	no	fd3F	NA	NA	no	byn	0.997828539	0.999999985	no	Mpcp2	0.002739796	0.018433154	yes	Ssb-c31a	0.039243184	0.157237893	no	lncRNA:CR43930	NA	NA	no	Ttc7	0.577664142	0.999999987	no	CG12012	0.067919856	0.232011131	no	asRNA:CR46055	0.865847551	0.999999967	no	Art7	0.994636052	0.999999997	no
roo	7.594725396	NFAT	NFAT***	TE-ROO	7.16E-06	0.000206256	yes	CG13324	NA	NA	no	COX8	0.050216453	0.182984581	no	Charon	0.998121762	0.999999985	no	mfrn	0.027547101	0.10774752	no	List	0.991736944	0.999999994	no	CG42366	NA	NA	no	RpL27A	5.57E-06	0.002196502	yes	CG16953	0.069419838	0.236461322	no	Paf-AHalpha	0.069948738	0.248225167	no	CG5704	NA	NA	no
roo	7.594725396	Eip75B	Eip75B***	TE-ROO	8.43E-06	0.000206256	yes	Schip1	0.000606612	0.007758828	yes	HnRNP-K	0.000410221	0.006118884	yes	SCCRO	0.06165542	0.257732727	no	Cpes	0.999996855	1	no	Yip1d1	0.073885474	0.257729918	no	lncRNA:CR44538	NA	NA	no	lncRNA:CR43753	0.954946862	0.999999987	no	M6	0.75830237	1	no	pcs	0.000185202	0.005251367	yes	CG12640	0.89257918	0.999999997	no
roo	7.594725396	REPTOR	REPTOR***	TE-ROO	6.63E-06	0.000206256	yes	Nlp	0.145161903	0.438290771	no	Fcp3C	NA	NA	no	IntS10	0.985226268	0.999999985	no	CG10864	NA	NA	no	RpS5b	NA	NA	no	kay	0.172652717	0.517111815	no	CG33262	NA	NA	no	lncRNA:CR45427	NA	NA	no	Mnt	1.22E-05	0.002440864	yes	TE-MICROPIA	0.001031418	0.012166341	yes
roo	7.594725396	arg	arg***	TE-ROO	7.12E-06	0.000206256	yes	Acn	1.27E-05	0.00083587	yes	Fer2	0.99191662	0.999999935	no	pwn	NA	NA	no	oxt	0.999696906	1	no	mldr	0.952789021	0.999999994	no	CG11523	0.56972341	0.999999997	no	CG9168	NA	NA	no	asRNA:CR43876	NA	NA	no	z	0.775720801	0.999999967	no	Arpc3A	0.097790085	0.334003253	no
roo	7.594725396	Glut1	Glut1***	TE-ROO	1.12E-05	0.000209306	yes	Axn	0.001398444	0.014082901	yes	ymp	0.000443511	0.006220092	yes	snoRNA:Psi18S-1086	0.836025329	0.999999985	no	alpha-Est1	NA	NA	no	crp	9.62E-05	0.00276621	yes	hang	6.88E-05	0.002334824	yes	asRNA:CR45132	0.926464178	0.999999987	no	DAT	0.9847707	1	no	CG14518	NA	NA	no	GstE4	0.953504453	0.999999997	no
roo	7.594725396	pre-rRNA:CR45856	pre-rRNA:CR45856***	TE-ROO	1.34E-05	0.000227174	yes	ths	0.002638596	0.021646449	yes	CG44247	2.77E-05	0.001455273	yes	CG12964	0.999822432	0.999999985	no	CG11983	0.981854975	1	no	CG31226	NA	NA	no	dbo	0.000120024	0.003050198	yes	mei-W68	NA	NA	no	CG43055	NA	NA	no	Obp50c	NA	NA	no	TE-NEG-ROO	3.73E-06	0.000849987	yes
roo	7.594725396	pre-rRNA:CR45856	pre-rRNA:CR45856***	TE-ROO	1.34E-05	0.000227174	yes	CG9743	0.999939716	0.999999961	no	Reph	0.000301628	0.005106671	yes	TE-NEG-GYPSY6A	0.619493518	0.999999985	no	CG4781	NA	NA	no	Sac1	0.353693904	0.859592152	no	SAK	0.998873369	0.999999997	no	CR33283	NA	NA	no	KFase	0.956728563	1	no	raptor	0.164496003	0.489823494	no	Pex23	0.521414412	0.999999997	no
roo	7.594725396	Parp	Parp***	TE-ROO	1.40E-05	0.000228923	yes	CG18662	NA	NA	no	CG33648	NA	NA	no	asRNA:CR44021	0.99274205	0.999999985	no	asRNA:ASTR	0.969889299	1	no	CG14440	0.001644662	0.015664686	yes	PheRS-m	0.098732373	0.327149733	no	CG10089	0.199942995	0.593314552	no	CG34444	NA	NA	no	ATPsyndelta	0.002685726	0.023412527	yes	CG34193	NA	NA	no
roo	7.594725396	sm	sm***	TE-ROO	1.58E-05	0.000238616	yes	GXIVsPLA2	0.946206449	0.999999961	no	nan	0.993420451	0.999999935	no	CG9150	NA	NA	no	CG10932	0.992254076	1	no	CG44002	0.992597209	0.999999994	no	nrm	5.02E-06	0.000900201	yes	Sirt4	0.861757138	0.999999987	no	Meltrin	0.005949943	0.033650859	yes	CG9657	0.999800953	0.999999967	no	asRNA:CR45928	0.999295665	0.999999997	no
roo	7.594725396	Flo2	Flo2***	TE-ROO	1.94E-05	0.000255541	yes	CG43315	NA	NA	no	CG30427	NA	NA	no	alrm	0.999992908	0.999999985	no	Brms1	0.335901203	0.816856208	no	lncRNA:CR44699	NA	NA	no	CG6791	0.683472992	0.999999997	no	CG13739	0.002201545	0.019308364	yes	Fie	0.023317296	0.100205871	no	CG8060	0.952976704	0.999999967	no	CG10483	0.775638038	0.999999997	no
roo	7.594725396	Flo2	Flo2***	TE-ROO	1.94E-05	0.000255541	yes	Mpc1	0.105587129	0.33929026	no	CG16721	0.003717763	0.026543095	yes	stops	0.954522782	0.999999985	no	Ppcs	0.000644501	0.007176604	yes	asRNA:CR44416	NA	NA	no	d4	0.001074582	0.010273056	yes	CG18599	0.960024964	0.999999987	no	CG15432	0.051571015	0.18513068	no	Stlk	0.002187893	0.020246423	yes	lncRNA:CR44265	0.803058858	0.999999997	no
roo	7.594725396	Myo81F	Myo81F***	TE-ROO	2.09E-05	0.00026161	yes	FMRFa	0.999974733	0.999999961	no	asRNA:CR46136	NA	NA	no	Spred	3.89E-06	0.000962182	yes	Pdxk	0.986456505	1	no	dia	0.993406959	0.999999994	no	Mtl	0.955544094	0.999999997	no	snoRNA:snR38:54Eb	NA	NA	no	CG32119	NA	NA	no	Dok	0.99993377	0.999999967	no	CG6738	NA	NA	no
roo	7.594725396	MFS17	MFS17***	TE-ROO	2.29E-05	0.000274194	yes	CG8993	0.026411384	0.114236089	no	Zip99C	0.94922829	0.999999935	no	eIF4EHP	0.000342605	0.005694786	yes	CG12091	0.149177	0.420299593	no	gammaCOP	0.924231626	0.999999994	no	beat-Ia	0.226829863	0.641634473	no	Kr-h2	0.880628327	0.999999987	no	lncRNA:CR43882	NA	NA	no	CG5045	0.166118716	0.493434112	no	lncRNA:CR43440	NA	NA	no
roo	7.594725396	kirre	kirre***	TE-ROO	2.80E-05	0.000290153	yes	Lar	4.04E-05	0.001718656	yes	asRNA:CR44911	0.988759365	0.999999935	no	CG4480	NA	NA	no	RpLP0	0.003018358	0.019739102	yes	Hrb27C	7.44E-06	0.001765474	yes	CG32039	0.091874872	0.310217994	no	CG15764	NA	NA	no	CG8192	NA	NA	no	lncRNA:CR45583	NA	NA	no	SelT	0.262724109	0.715096748	no
roo	7.594725396	nmo	nmo***	TE-ROO	3.63E-05	0.000332715	yes	TE-NEG-FW	1.41E-06	0.000675099	yes	CG3638	0.000178274	0.003556335	yes	Tsp42Eh	0.999295665	0.999999985	no	CG11980	0.540585747	1	no	cl	0.295488118	0.744052882	no	Nxt1	0.621217964	0.999999997	no	alphaTub84D	0.038786022	0.164009463	no	CG43331	NA	NA	no	CG15116	NA	NA	no	CG13458	0.985946035	0.999999997	no
roo	7.594725396	beat-Ic	beat-Ic***	TE-ROO	4.86E-05	0.000391801	yes	Ect3	0.98412391	0.999999961	no	CG18599	0.960024964	0.999999935	no	CG12104	0.982321103	0.999999985	no	lectin-22C	NA	NA	no	CG14244	NA	NA	no	CG6512	0.016937396	0.079130401	no	NimB1	NA	NA	no	Dif	4.29E-05	0.001978677	yes	Idh	0.424357345	0.999999967	no	Mcm2	NA	NA	no
roo	7.594725396	lncRNA:CR46006	lncRNA:CR46006***	TE-ROO	5.61E-05	0.000418815	yes	CG31703	NA	NA	no	lncRNA:CR46218	NA	NA	no	CG5790	NA	NA	no	Tsp96F	0.000886212	0.00865542	yes	5SrRNA:CR33366	NA	NA	no	CG11629	NA	NA	no	lgs	0.000183559	0.004939407	yes	CG44098	0.03242848	0.130475662	no	dgt4	0.940669354	0.999999967	no	IntS12	0.992862433	0.999999997	no
roo	7.594725396	sdk	sdk***	TE-ROO	6.64E-05	0.000467229	yes	CG13771	NA	NA	no	lilli	6.28E-06	0.001113316	yes	GlyP	0.003613535	0.02908035	yes	msb1l	NA	NA	no	rn	0.001332344	0.013505637	yes	CG9171	5.37E-06	0.000900201	yes	CG8602	0.115761684	0.382854285	no	l(3)04053	0.228242253	0.605447924	no	prel	0.007097449	0.045904468	yes	beat-IIIa	0.001653687	0.016331227	yes
roo	7.594725396	Cip4	Cip4***	TE-ROO	6.67E-05	0.000467229	yes	Cpr47Eg	NA	NA	no	asRNA:CR44087	NA	NA	no	CG15822	0.892496123	0.999999985	no	CG14325	NA	NA	no	lncRNA:CR45021	NA	NA	no	DNApol-gamma35	0.577299254	0.999999997	no	Gr59e	NA	NA	no	lncRNA:CR45667	NA	NA	no	rha	0.972031159	0.999999967	no	CG15283	NA	NA	no
roo	7.594725396	sfl	sfl***	TE-ROO	7.75E-05	0.000519233	yes	CG42331	0.999438632	0.999999961	no	lncRNA:CR43958	0.91300194	0.999999935	no	drm	0.99938633	0.999999985	no	Kaz-m1	NA	NA	no	CG16786	NA	NA	no	inc	0.000690996	0.007472536	yes	CG5694	0.001583756	0.015626394	yes	lncRNA:CR45203	NA	NA	no	Cdc42	0.006325579	0.041356908	yes	cue	0.498248139	0.999999997	no
roo	7.594725396	InR	InR***	TE-ROO	7.85E-05	0.000519233	yes	CG15404	NA	NA	no	CG17470	NA	NA	no	l(2)01289	0.878476754	0.999999985	no	Rad51D	0.785805678	1	no	CG13999	0.00011017	0.003038636	yes	Pkc98E	6.21E-06	0.000900201	yes	GstE1	0.999999559	0.999999987	no	CG34273	NA	NA	no	CG10463	0.992222147	0.999999967	no	PK2-R1	0.953303616	0.999999997	no
roo	7.594725396	plum	plum***	TE-ROO	7.90E-05	0.000519233	yes	Ak6	0.932318192	0.999999961	no	alphaTub84B	0.008956853	0.048453815	yes	ArgRS	0.999206665	0.999999985	no	CG10616	0.929538676	1	no	cindr	4.06E-05	0.001996604	yes	CG12926	0.99998437	0.999999997	no	Ir20a	NA	NA	no	CG14137	NA	NA	no	CG40191	0.000976949	0.012116185	yes	CG14421	NA	NA	no
roo	7.594725396	toc	toc***	TE-ROO	8.20E-05	0.000534037	yes	CG31769	NA	NA	no	CG41520	0.963252181	0.999999935	no	TwdlZ	NA	NA	no	Vps25	0.881724933	1	no	Cp190	0.001893947	0.017016827	yes	CG11035	0.517723488	0.999999997	no	CG34291	NA	NA	no	santa-maria	0.999983452	1	no	CG34427	NA	NA	no	CG34194	NA	NA	no
roo	7.594725396	Shal	Shal***	TE-ROO	8.73E-05	0.000545058	yes	Gr22b	NA	NA	no	CG11537	3.07E-05	0.001473158	yes	snoRNA:Psi28S-3327a	NA	NA	no	Cul4	0.995153545	1	no	inaF-B	NA	NA	no	Jon65Aiii	NA	NA	no	CG14903	0.27918406	0.769633073	no	CG11842	NA	NA	no	tth	0.052857247	0.202507223	no	Spn100A	NA	NA	no
roo	7.594725396	app	app***	TE-ROO	9.48E-05	0.000566707	yes	CG16837	NA	NA	no	Gr22e	NA	NA	no	lncRNA:CR43303	NA	NA	no	asRNA:CR44982	NA	NA	no	CG31741	NA	NA	no	CG30349	0.946514349	0.999999997	no	CG17270	0.09426003	0.327284093	no	EMC3	0.560333629	1	no	CG32856	0.988249303	0.999999967	no	ppk8	0.900629851	0.999999997	no
roo	7.594725396	CG42674	CG42674***	TE-ROO	0.000125203	0.00067933	yes	koi	0.14422835	0.436526485	no	CG34160	NA	NA	no	eIF4B	0.607492908	0.999999985	no	lncRNA:CR45654	NA	NA	no	CG31189	NA	NA	no	asRNA:CR46138	NA	NA	no	CG14384	NA	NA	no	CG8563	NA	NA	no	cer	0.995743112	0.999999967	no	CG3285	NA	NA	no
roo	7.594725396	CG42795	CG42795***	TE-ROO	0.000198767	0.000932165	yes	CR17024	NA	NA	no	CG5149	0.177848948	0.515090821	no	Arr2	0.998965557	0.999999985	no	CG10801	NA	NA	no	UQCR-14L	NA	NA	no	Abd-B	0.915493546	0.999999997	no	CG5708	0.11216328	0.375691311	no	MCU	0.001482494	0.011992347	yes	p47	0.327719823	0.80999369	no	CG43204	NA	NA	no
roo	7.594725396	18SrRNA-Psi:CR41602	18SrRNA-Psi:CR41602***	TE-ROO	0.000221081	0.000988649	yes	Lmpt	0.760874033	0.999999961	no	CG9109	0.996778083	0.999999935	no	CG5787	0.964151991	0.999999985	no	ana	0.999996424	1	no	hiro	NA	NA	no	CG5608	0.99943013	0.999999997	no	DCX-EMAP	0.971269249	0.999999987	no	Rtca	0.997381	1	no	asRNA:CR43728	NA	NA	no	CG14418	NA	NA	no
roo	7.594725396	bves	bves**	TE-ROO	0.000258895	0.00111679	yes	ssp3	0.001455492	0.014439402	yes	CG17806	0.424067733	0.999999935	no	CG7737	0.999896826	0.999999985	no	Tmtc3	0.394151503	0.919191052	no	Pfdn2	0.125437251	0.389446545	no	Cpr67B	0.983297991	0.999999997	no	Vha14-2	0.780539124	0.999999987	no	Not10	0.985850828	1	no	CycK	0.117510687	0.381038697	no	m	NA	NA	no
roo	7.594725396	Ten-m	Ten-m**	TE-ROO	0.000299341	0.001222085	yes	CG15136	NA	NA	no	CG9525	NA	NA	no	CG31815	0.997211808	0.999999985	no	tws	0.000425871	0.0061255	yes	lncRNA:CR44918	NA	NA	no	CG6280	NA	NA	no	tap	NA	NA	no	ACXC	NA	NA	no	CG11777	0.999005323	0.999999967	no	CG8042	0.267470696	0.724816195	no
roo	7.594725396	CG4341	CG4341**	TE-ROO	0.001259333	0.003621573	yes	CG12699	NA	NA	no	Gal4AD	0.982792557	0.999999935	no	mRpL23	0.014164831	0.085494872	no	CG10663	0.868137594	1	no	lncRNA:noe	1.22E-05	0.001809228	yes	asRNA:CR44108	NA	NA	no	Rab3	7.63E-05	0.003208481	yes	Fkbp59	0.002080699	0.01476188	yes	CG6843	0.622516513	0.999999967	no	CG43679	NA	NA	no
roo	7.594725396	28SrRNA-Psi:CR45859	28SrRNA-Psi:CR45859**	TE-ROO	0.003304207	0.007854462	yes	Son	0.804477833	0.999999961	no	CG14440	0.001644662	0.014635104	yes	CG15185	NA	NA	no	mbc	0.999934297	1	no	Galphaf	0.900653435	0.999999994	no	Dlg5	0.091090054	0.30956829	no	Ccdc56	0.323595466	0.862687833	no	Klp31E	0.86285547	1	no	ACXB	NA	NA	no	CG1316	0.003583774	0.025992904	yes
roo	7.594725396	CG32547	CG32547**	TE-ROO	0.003592154	0.008390869	yes	Pkn	0.000365801	0.005379427	yes	SdhBL	NA	NA	no	Lrpprc2	0.939613346	0.999999985	no	CG6628	0.906909708	1	no	CG42828	NA	NA	no	CG10431	0.964677226	0.999999997	no	snoRNA:Psi18S-1377b	NA	NA	no	Spec2	0.996067371	1	no	Dup99B	NA	NA	no	CG30357	NA	NA	no
roo	7.594725396	CG30015	CG30015**	TE-ROO	0.003602192	0.008392878	yes	Dbp21E2	0.973059576	0.999999961	no	CG9934	0.064542519	0.225806876	no	Rad17	0.994368976	0.999999985	no	scaf6	0.034909504	0.13035694	no	CG5953	0.91133773	0.999999994	no	CG12974	NA	NA	no	asRNA:CR44297	NA	NA	no	Cyp9f2	0.999999264	1	no	CG14117	0.970570138	0.999999967	no	CG7916	NA	NA	no
roo	7.594725396	spri	spri*	TE-ROO	0.01490446	0.028103358	yes	mtDNA-helicase	NA	NA	no	CG43071	0.896334447	0.999999935	no	pyr	0.751942212	0.999999985	no	snoRNA:Me28S-G3255a	NA	NA	no	lncRNA:CR43239	NA	NA	no	CG30344	0.990372774	0.999999997	no	MED18	0.84456565	0.999999987	no	CG9422	0.965366373	1	no	CG12983	NA	NA	no	ATPsynO	0.005551627	0.037201932	yes
roo	7.594725396	CG31221		TE-ROO	0.038621859	0.064688077	no	lncRNA:CR44289	NA	NA	no	Cse1	0.972517441	0.999999935	no	Prosalpha4T2	NA	NA	no	CG5687	0.999973416	1	no	CG13581	NA	NA	no	CG11000	9.19E-05	0.00289789	yes	PI31	0.023155288	0.110547828	no	Ptip	0.992474463	1	no	TE-BARI	0.965905581	0.999999967	no	His3.3A	0.002653357	0.02225571	yes
roo	7.594725396	Pdfr		TE-ROO	0.098527524	0.150674616	no	CG33054	0.994483067	0.999999961	no	E(spl)m2-BFM	NA	NA	no	CG6357	0.999220256	0.999999985	no	CG15308	NA	NA	no	Tsp74F	NA	NA	no	CG15450	0.832698268	0.999999997	no	PH4alphaNE2	NA	NA	no	CG32117	NA	NA	no	CG34396	0.84134318	0.999999967	no	lncRNA:CR44075	NA	NA	no
roo	7.594725396	CG45781		TE-ROO	0.220343568	0.314850302	no	18w	0.668851585	0.999999961	no	FRG1	0.116702858	0.360985164	no	CG15643	0.9923487	0.999999985	no	lncRNA:CR30121	NA	NA	no	CG33642	NA	NA	no	CG18135	0.060242832	0.227915607	no	CG15042	NA	NA	no	Vps24	0.000666957	0.006662536	yes	CG14219	NA	NA	no	Gad1	0.109642681	0.364391983	no
roo	7.594725396	His2B:CG33868		TE-ROO	0.432803645	0.585068637	no	Dscam2	4.26E-06	0.000675099	yes	CG42851	NA	NA	no	CG12717	0.071971056	0.293592274	no	CG33641	NA	NA	no	cdi	0.013283442	0.070018501	no	CG9316	NA	NA	no	CG9813	7.86E-05	0.003208481	yes	lncRNA:CR31386	0.999932571	1	no	lncRNA:CR45652	NA	NA	no	ATPsynF	0.000866616	0.011131686	yes
roo	7.594725396	28SrRNA-Psi:CR45855		TE-ROO	0.571102421	0.74610452	no	CR42786	NA	NA	no	Snx16	0.999898347	0.999999935	no	lncRNA:CR45636	NA	NA	no	lncRNA:CR43847	NA	NA	no	CG43183	NA	NA	no	CG42356	NA	NA	no	Rdh	0.002516008	0.020863878	yes	CG4660	0.136381479	0.412932811	no	CG44142	NA	NA	no	CG44014	NA	NA	no
roo	7.594725396	AGO3		TE-ROO	0.621588958	0.800624088	no	Dad1	0.2727761	0.723928078	no	CG43292	NA	NA	no	CG42832	NA	NA	no	TfIIEalpha	0.891827127	1	no	pico	2.11E-05	0.001908163	yes	CG2812	0.999505927	0.999999997	no	CG31342	0.999946094	0.999999987	no	CG3588	NA	NA	no	asRNA:CR44690	0.908320095	0.999999967	no	lncRNA:CR43854	NA	NA	no
roo	7.594725396	kl-3		TE-ROO	0.629054188	0.80853135	no	DNApol-delta	0.967955326	0.999999961	no	CG13840	NA	NA	no	waw	0.012080391	0.07521633	no	larp	0.000722285	0.007762996	yes	CG14855	NA	NA	no	CG7720	0.994928909	0.999999997	no	CG1143	NA	NA	no	Rpn10	0.173697683	0.491187552	no	CG17233	0.095271437	0.324678581	no	CG10621	0.999295665	0.999999997	no
roo	7.594725396	CG33158		TE-ROO	0.6839248	0.868679486	no	asRNA:CR45210	NA	NA	no	ATP7	0.963011164	0.999999935	no	conu	5.00E-05	0.002187735	yes	asRNA:CR44181	NA	NA	no	CG34293	0.500889282	0.999999994	no	sxc	0.0001974	0.003943159	yes	CG4763	NA	NA	no	asRNA:CR43971	NA	NA	no	CG46280	0.000448304	0.007912109	yes	lncRNA:CR9162	NA	NA	no
roo	7.594725396	CG6891		TE-ROO	0.935614907	0.99999996	no	CG13562	NA	NA	no	CG14418	NA	NA	no	CG2199	0.6757413	0.999999985	no	lncRNA:CR43252	NA	NA	no	CG30172	0.036317692	0.149040771	no	l(1)G0045	0.95702661	0.999999997	no	CG14921	NA	NA	no	PhKgamma	0.001963194	0.014352861	yes	CG32633	NA	NA	no	CRMP	0.000129717	0.003900987	yes
roo	7.594725396	CG13579		TE-ROO	0.938624414	0.99999996	no	Nplp1	0.572790464	0.999999961	no	lncRNA:CR45866	NA	NA	no	snoRNA:Pi4KIIalpha-a	NA	NA	no	CG31921	0.938386991	1	no	CG5171	0.868865369	0.999999994	no	Mettl3	0.913366007	0.999999997	no	asRNA:CR45868	NA	NA	no	Sec24AB	0.232530052	0.614104696	no	TE-NEG-HETA	0.000342956	0.007113377	yes	CG5968	0.779341438	0.999999997	no
roo	7.594725396	CG12885		TE-ROO	0.833283479	0.99999996	no	Or30a	NA	NA	no	lncRNA:CR45911	0.956053293	0.999999935	no	asRNA:CR45152	0.810990458	0.999999985	no	CG7430	0.003926981	0.023866286	yes	CG8379	0.996495524	0.999999994	no	CG12994	0.320445841	0.836719697	no	CG34162	NA	NA	no	lncRNA:CR45888	NA	NA	no	5-HT1A	1.02E-05	0.002440864	yes	Cyp9b2	NA	NA	no
roo	7.594725396	bbg		TE-ROO	0.999171974	0.99999996	no	lncRNA:CR44652	NA	NA	no	Tsp42Eg	0.924048773	0.999999935	no	CG7627	0.935637359	0.999999985	no	DnaJ-1	2.19E-05	0.001771193	yes	CG31380	NA	NA	no	CG12107	0.246748951	0.680648347	no	betaggt-I	0.743908105	0.999999987	no	unc-45	0.997076898	1	no	CG10425	0.999956952	0.999999967	no	beta-Spec	0.000500658	0.007653613	yes
roo	7.594725396	axo		TE-ROO	0.999643258	0.99999996	no	CG13796	0.993892484	0.999999961	no	lncRNA:CR44718	0.787363268	0.999999935	no	ImpL2	0.999969804	0.999999985	no	mei-W68	NA	NA	no	snu	0.999887768	0.999999994	no	blow	0.99640649	0.999999997	no	ATPsyndelta	0.002685726	0.021780136	yes	abs	0.992533895	1	no	lncRNA:CR43411	0.99593431	0.999999967	no	ana2	0.998733227	0.999999997	no
roo	7.594725396	lncRNA:CR44833		TE-ROO	0.981581629	0.99999996	no	lncRNA:CR43823	NA	NA	no	LysX	NA	NA	no	yip2	0.999524334	0.999999985	no	CG5708	0.11216328	0.338086178	no	CAH9	NA	NA	no	asRNA:CR31429	NA	NA	no	CR43975	0.99998906	0.999999987	no	CG33458	NA	NA	no	toe	NA	NA	no	lncRNA:CR43932	NA	NA	no
roo	7.594725396	lncRNA:CR45533		TE-ROO	0.990624718	0.99999996	no	unc80	0.015320528	0.075694309	no	crn	0.96491049	0.999999935	no	Acp26Aa	NA	NA	no	CG15725	0.999985814	1	no	CG14100	0.758500285	0.999999994	no	CG3640	NA	NA	no	CG7370	0.943758625	0.999999987	no	betaTub56D	0.030278195	0.123062901	no	Eig71Ek	NA	NA	no	mRpS25	0.044506175	0.18292038	no
roo	7.594725396	CCHa1-R		TE-ROO	0.901347445	0.99999996	no	Ser	NA	NA	no	PIP4K	1.01E-05	0.00120915	yes	asl	0.988998484	0.999999985	no	tRNA:Gln-CTG-1-1	NA	NA	no	lncRNA:CR44173	NA	NA	no	CG17134	NA	NA	no	RapGAP1	0.000251708	0.005843565	yes	Lip3	NA	NA	no	ppk13	NA	NA	no	lncRNA:CR44589	0.947447011	0.999999997	no
roo	7.594725396	CCHa2		TE-ROO	0.97530632	0.99999996	no	Dcp-1	0.182723933	0.527494032	no	CG13319	0.989318329	0.999999935	no	Alp7	NA	NA	no	ATP8A	0.000811729	0.008291711	yes	CG13643	0.873898066	0.999999994	no	Drs	NA	NA	no	lncRNA:CR44767	NA	NA	no	CREG	0.999704449	1	no	l(2)35Be	0.98334441	0.999999967	no	asRNA:CR43971	NA	NA	no
roo	7.594725396	CG40006		TE-ROO	0.972533694	0.99999996	no	CG18336	0.994643979	0.999999961	no	E(spl)m7-HLH	NA	NA	no	asRNA:CR45896	0.960995258	0.999999985	no	CG8646	0.992667053	1	no	GstD7	NA	NA	no	asRNA:CR44972	NA	NA	no	lncRNA:CR31840	NA	NA	no	CG13894	0.96824127	1	no	scaRNA:PsiU2-55	NA	NA	no	Maf1	0.017872937	0.091084268	no
roo	7.594725396	sprt		TE-ROO	0.99994283	0.99999996	no	mt:CoII	0.00750952	0.043891024	yes	Pi3K21B	0.001859575	0.015762227	yes	ND-B8	NA	NA	no	CG33189	NA	NA	no	CG11581	NA	NA	no	CG17129	0.934118612	0.999999997	no	conv	NA	NA	no	Prpk	0.995825252	1	no	lncRNA:CR45541	NA	NA	no	CG10405	NA	NA	no
roo	7.594725396	grn		TE-ROO	0.870054049	0.99999996	no	bchs	0.00186229	0.017243425	yes	CG12818	0.775000759	0.999999935	no	lncRNA:acal	0.815600057	0.999999985	no	TfAP-2	0.582496947	1	no	TE-NEG-FW	1.41E-06	0.000834748	yes	knrl	NA	NA	no	lncRNA:CR44357	0.049298322	0.19391765	no	CG12935	0.621896784	1	no	RhoGAP102A	0.009516506	0.05557455	no	CG11353	NA	NA	no
roo	7.594725396	dsx-c73A		TE-ROO	0.98689916	0.99999996	no	CG13023	NA	NA	no	28SrRNA-Psi:CR45859	0.003304207	0.024152183	yes	Scp1	0.426261645	0.999999985	no	CG12020	NA	NA	no	Pfdn2	0.125437251	0.389446545	no	Cse1	0.972517441	0.999999997	no	nSyb	0.000112989	0.003796454	yes	lncRNA:CR43911	NA	NA	no	CG14695	0.911714634	0.999999967	no	CG13577	NA	NA	no
roo	7.594725396	CG5892		TE-ROO	NA	NA	no	Dok	0.99993377	0.999999961	no	Cpsf5	0.218258477	0.618029568	no	jing	0.000125984	0.003216563	yes	TM9SF4	0.263321197	0.671061855	no	eIF3d2	NA	NA	no	snoRNA:abba-a	NA	NA	no	HP4	0.161214626	0.502310835	no	lncRNA:CR44120	NA	NA	no	Aladin	0.992899183	0.999999967	no	RyR	0.725844096	0.999999997	no
roo	7.594725396	CG43090		TE-ROO	NA	NA	no	Glut1	1.12E-05	0.00083587	yes	lncRNA:CR45519	NA	NA	no	Gr59e	NA	NA	no	CG7781	0.000426208	0.0061255	yes	CG12541	0.073573569	0.257398975	no	lncRNA:CR46226	NA	NA	no	CG11920	0.99273391	0.999999987	no	Pvf2	0.964955682	1	no	CG15554	NA	NA	no	CG44303	NA	NA	no
roo	7.594725396	Cyp6d2		TE-ROO	NA	NA	no	CG18815	0.001089102	0.01183806	yes	CG30391	NA	NA	no	betaggt-II	0.997594046	0.999999985	no	spz3	NA	NA	no	lncRNA:CR45580	NA	NA	no	CG3650	NA	NA	no	Sf3a2	0.986852924	0.999999987	no	TE-NEG-ROO	3.73E-06	0.000757782	yes	CG17177	0.999664634	0.999999967	no	CG17440	0.994552862	0.999999997	no
roo	7.594725396	lncRNA:CR32730		TE-ROO	NA	NA	no	CG30344	0.990372774	0.999999961	no	lncRNA:CR45297	NA	NA	no	CG32650	NA	NA	no	CG13557	NA	NA	no	CG9657	0.999800953	0.999999994	no	CG15554	NA	NA	no	CG12963	NA	NA	no	CG4615	0.998855008	1	no	CG14111	NA	NA	no	vri	0.697019881	0.999999997	no
roo	7.594725396	28SrRNA-Psi:CR45862		TE-ROO	NA	NA	no	SmydA-3	0.507387656	0.999999961	no	CG12948	0.8906159	0.999999935	no	Zwilch	NA	NA	no	CG31249	0.95773523	1	no	Nlg3	1.06E-05	0.001809228	yes	mRpL51	0.127290531	0.406133235	no	CG9825	NA	NA	no	CG4592	NA	NA	no	CG13285	NA	NA	no	lncRNA:CR45288	NA	NA	no
roo	7.594725396	Tengl2		TE-ROO	NA	NA	no	CG15356	0.078478728	0.2644162	no	CG1103	0.947859051	0.999999935	no	CG5934	0.020246658	0.1080109	no	CG31823	NA	NA	no	CG5662	NA	NA	no	mthl7	NA	NA	no	CG2224	0.714985533	0.999999987	no	crb	0.561807097	1	no	Or22c	NA	NA	no	lncRNA:CR44218	0.970500498	0.999999997	no
roo	7.594725396	CG32201		TE-ROO	NA	NA	no	Ipp	0.003457367	0.02542182	yes	lncRNA:CR44913	NA	NA	no	DIP-delta	0.000120287	0.003216563	yes	ssp3	0.001455492	0.011993251	yes	aop	0.134733009	0.410779817	no	l(3)72Dr	0.998435625	0.999999997	no	lncRNA:CR44222	NA	NA	no	CG15385	0.355817818	0.857852136	no	CG10694	NA	NA	no	CysRS	0.983795263	0.999999997	no
roo	7.594725396	lncRNA:CR45138		TE-ROO	NA	NA	no	CG12974	NA	NA	no	Ice1	0.970113305	0.999999935	no	CG31342	0.999946094	0.999999985	no	Sym	0.977910551	1	no	ZnT41F	0.999827511	0.999999994	no	SIFa	0.999979147	0.999999997	no	CG4229	NA	NA	no	sob	NA	NA	no	syd	0.000168452	0.005251367	yes	lncRNA:CR46205	NA	NA	no
roo	7.594725396	CG45487		TE-ROO	NA	NA	no	PGRP-SD	NA	NA	no	snoRNA:Psi18S-1377d	NA	NA	no	CG14184	0.047211955	0.21155963	no	CG17028	NA	NA	no	REPTOR-BP	0.000575053	0.008682935	yes	CG3713	0.983812641	0.999999997	no	sicily	0.505456795	0.999999987	no	Hira	0.986048102	1	no	CG2887	NA	NA	no	hoip	0.972723421	0.999999997	no
roo	7.594725396	CG45488		TE-ROO	NA	NA	no	CG5446	0.074490113	0.254598421	no	Prosbeta2R1	NA	NA	no	CG3558	0.603309075	0.999999985	no	Mtl	0.955544094	1	no	Nop17l	0.040313528	0.159905834	no	Srp54k	0.414860462	0.999999997	no	CG3781	0.997130285	0.999999987	no	bin	NA	NA	no	Sec10	0.43355667	0.999999967	no	qkr54B	0.001688915	0.016527239	yes
roo	7.594725396	CG33124		TE-ROO	NA	NA	no	dmGlut	NA	NA	no	CG9281	0.010774435	0.055245655	no	porin	0.000644697	0.009777912	yes	SerT	0.993522081	1	no	CG43230	NA	NA	no	CG17122	NA	NA	no	GstE9	NA	NA	no	asRNA:CR45912	0.973953126	1	no	CG31251	0.930773892	0.999999967	no	hep	4.37E-06	0.000849987	yes
Tabor	6.121253992	Bsg	Bsg***	TE-TABOR	1.90E-05	0.000255541	yes	GAA1	0.417336896	0.999999961	no	lncRNA:CR44051	NA	NA	no	snoRNA:nop5-x16-a	NA	NA	no	Prpk	0.950968634	1	no	CG32163	0.85106879	0.999999994	no	CG34256	0.894613103	0.999999997	no	CG32182	NA	NA	no	Top2	0.533847498	1	no	CG31635	0.000190039	0.005251367	yes	scaRNA:PsiU2-35.45	NA	NA	no
Tabor	6.121253992	CG17698	CG17698***	TE-TABOR	4.91E-05	0.000391801	yes	Patronin	0.000345914	0.005209544	yes	Sas-6	0.997108336	0.999999935	no	CG9346	0.461676556	0.999999985	no	CG42598	NA	NA	no	Etl1	0.868260112	0.999999994	no	asRNA:CR45371	NA	NA	no	nudE	0.000317515	0.006365987	yes	Ir10a	NA	NA	no	lncRNA:CR44493	0.999998164	0.999999967	no	CG8155	0.402047049	0.995429742	no
Tabor	6.121253992	side-III	side-III**	TE-TABOR	0.000549799	0.001886647	yes	Rpn13	0.473787213	0.999999961	no	CG1324	NA	NA	no	Rgk2	0.8897806	0.999999985	no	CG1968	0.993997629	1	no	CG7324	0.19227155	0.539063254	no	CG42346	0.067329771	0.248096122	no	CG1674	0.999998835	0.999999987	no	CG32651	NA	NA	no	inaD	0.999999593	0.999999967	no	unc80	0.07573768	0.273855013	no
Tabor	6.121253992	CG13577		TE-TABOR	NA	NA	no	Oseg5	NA	NA	no	Pp1-13C	0.996005242	0.999999935	no	lncRNA:CR13130	0.999855012	0.999999985	no	CG33189	NA	NA	no	RasGAP1	0.314624474	0.78227385	no	CG2656	0.914194578	0.999999997	no	CG17565	0.430976222	0.999999987	no	Zip88E	0.988524371	1	no	lncRNA:CR43840	NA	NA	no	bs	0.834254088	0.999999997	no
Doc	4.802139806	Gfrl	Gfrl***	TE-DOC	1.65E-06	0.00019566	yes	CG10139	0.018163781	0.085356113	no	CG8642	NA	NA	no	lncRNA:CR45662	NA	NA	no	Gr8a	NA	NA	no	sicily	0.346296667	0.843342603	no	FucTC	0.973534846	0.999999997	no	CG17109	NA	NA	no	CG13305	NA	NA	no	Jhe	NA	NA	no	lncRNA:CR44408	NA	NA	no
Doc	4.802139806	Dscam2	Dscam2***	TE-DOC	3.21E-06	0.00019566	yes	Zip71B	0.945303336	0.999999961	no	CG7881	NA	NA	no	CCDC53	0.997674607	0.999999985	no	ric8a	0.557304867	1	no	CG7222	0.590930275	0.999999994	no	TE-QUASIMODO2	0.00056083	0.007095017	yes	Der-2	0.994094462	0.999999987	no	HERC2	0.340539165	0.833278488	no	Crk	9.58E-05	0.004115854	yes	SREBP	0.002994401	0.023819976	yes
Doc	4.802139806	tutl	tutl***	TE-DOC	5.39E-06	0.000206256	yes	CG31960	NA	NA	no	dpr11	0.000233925	0.004287457	yes	CG31178	NA	NA	no	Alp5	NA	NA	no	CG34287	NA	NA	no	CG42495	0.501768509	0.999999997	no	lncRNA:CR46348	0.967800708	0.999999987	no	CG34183	0.997549152	1	no	Grip91	0.891539959	0.999999967	no	CG43915	NA	NA	no
Doc	4.802139806	nAChRalpha5	nAChRalpha5***	TE-DOC	9.63E-06	0.000206256	yes	CG42592	NA	NA	no	Or85d	NA	NA	no	Rgl	0.00255999	0.023476501	yes	TE-NEG-DOC6	0.689629204	1	no	TfIIS	0.09353262	0.308138022	no	CG13931	0.9847784	0.999999997	no	ear	0.001553418	0.015455861	yes	lncRNA:CR44617	NA	NA	no	TE-HOPPER	0.001731166	0.01735494	yes	Naa40	0.976752259	0.999999997	no
Doc	4.802139806	CG45782	CG45782***	TE-DOC	7.64E-06	0.000206256	yes	CG11413	0.870900053	0.999999961	no	CG16789	0.961157309	0.999999935	no	VGlut	0.027116903	0.135355682	no	nAChRalpha6	1.44E-05	0.001657356	yes	snoRNA:83E4-5	NA	NA	no	Usp20-33	0.78886298	0.999999997	no	Root	NA	NA	no	CG1316	0.001348102	0.011545527	yes	CCT1	0.721982281	0.999999967	no	CG11000	7.58E-06	0.001065594	yes
Doc	4.802139806	CG40178	CG40178***	TE-DOC	9.52E-06	0.000206256	yes	Baldspot	3.26E-06	0.000675099	yes	CG32392	0.978032231	0.999999935	no	asRNA:CR44841	0.609272493	0.999999985	no	Usp10	0.007226453	0.037881363	yes	Wdfy2	0.618064501	0.999999994	no	Takl2	NA	NA	no	CG17290	NA	NA	no	lncRNA:CR44997	0.007822221	0.041499303	yes	CG17999	NA	NA	no	CG13675	NA	NA	no
Doc	4.802139806	CG32264	CG32264***	TE-DOC	1.33E-05	0.000227174	yes	PDZ-GEF	0.048697215	0.184459147	no	CG4558	0.793219764	0.999999935	no	Cyp4ad1	NA	NA	no	LeuRS	0.968403454	1	no	CG30091	NA	NA	no	lncRNA:CR45338	NA	NA	no	CG4709	0.945159112	0.999999987	no	CG14285	0.984984509	1	no	asRNA:CR46082	NA	NA	no	eIF3d1	0.616974413	0.999999997	no
Doc	4.802139806	Gprk1	Gprk1***	TE-DOC	4.06E-05	0.00035423	yes	PAN2	0.818556314	0.999999961	no	Mob2	3.97E-05	0.001571679	yes	CG7720	0.999884288	0.999999985	no	BG642167	NA	NA	no	HP6	NA	NA	no	asRNA:CR46049	NA	NA	no	l(2)35Be	0.863721771	0.999999987	no	asRNA:CR45046	NA	NA	no	Eig71Ea	NA	NA	no	CG46025	0.848874647	0.999999997	no
Doc	4.802139806	CG10011	CG10011***	TE-DOC	4.82E-05	0.000391801	yes	CG18109	NA	NA	no	CG13724	NA	NA	no	NELF-B	0.970121593	0.999999985	no	CG30065	NA	NA	no	CIAPIN1	0.973322079	0.999999994	no	CG32547	0.001383195	0.012160173	yes	TE-NEG-R1-2	NA	NA	no	csul	0.935193466	1	no	Ranbp9	0.863953197	0.999999967	no	Stt3A	0.671412323	0.999999997	no
Doc	4.802139806	Fur1	Fur1**	TE-DOC	0.000244189	0.001076906	yes	geminin	0.991605128	0.999999961	no	TM9SF2	0.001267299	0.012253879	yes	lncRNA:CR45247	NA	NA	no	lncRNA:CR44258	NA	NA	no	CG7387	NA	NA	no	CG11378	0.999661899	0.999999997	no	lncRNA:CR44464	NA	NA	no	CG32281	0.986996057	1	no	CG11584	NA	NA	no	Sec71	0.917323232	0.999999997	no
Doc	4.802139806	pre-rRNA:CR45856	pre-rRNA:CR45856**	TE-DOC	0.000281103	0.001184647	yes	lncRNA:CR45034	NA	NA	no	CG14562	0.919859424	0.999999935	no	CG18180	NA	NA	no	Obp47b	NA	NA	no	lncRNA:CR44561	NA	NA	no	CG16739	NA	NA	no	Mccc2	0.973876073	0.999999987	no	bun	3.60E-06	0.000757782	yes	lncRNA:CR43431	0.997087998	0.999999967	no	HemK1	0.013963439	0.076519646	no
Doc	4.802139806	Pde11	Pde11**	TE-DOC	0.000320348	0.001282092	yes	hpRNA:CR33940	NA	NA	no	CG9903	NA	NA	no	CG5504	0.082432397	0.317646664	no	hkb	0.899062743	1	no	Jhe	NA	NA	no	CG5217	NA	NA	no	lncRNA:CR45382	NA	NA	no	Osi4	0.914121627	1	no	CG7408	NA	NA	no	CG10137	0.659255439	0.999999997	no
Doc	4.802139806	spir	spir**	TE-DOC	0.000392226	0.001479138	yes	CG5316	0.003255478	0.024367347	yes	CG8353	0.922008767	0.999999935	no	drm	0.999836016	0.999999985	no	CNPYb	0.790919904	1	no	CG45049	2.90E-05	0.001908163	yes	hd	0.945421493	0.999999997	no	CG13288	0.914610849	0.999999987	no	lncRNA:CR44568	NA	NA	no	lncRNA:CR46249	NA	NA	no	lncRNA:CR44138	0.999401845	0.999999997	no
Doc	4.802139806	CG17684	CG17684**	TE-DOC	0.00048287	0.001691895	yes	CG32457	NA	NA	no	CG15554	NA	NA	no	lncRNA:CR45744	NA	NA	no	lncRNA:CR44531	NA	NA	no	PpY-55A	NA	NA	no	CG2990	NA	NA	no	Taf10	0.001190713	0.012816407	yes	Rtf1	0.021897422	0.094783427	no	lncRNA:CR13130	0.94696598	0.999999967	no	Fdh	0.999604327	0.999999997	no
Doc	4.802139806	CG34384	CG34384**	TE-DOC	0.00054409	0.001872075	yes	Gr10a	NA	NA	no	X11Lbeta	1.37E-05	0.00120915	yes	CG12773	0.987876439	0.999999985	no	CG18599	0.99654382	1	no	blp	0.796611767	0.999999994	no	bigmax	0.952540597	0.999999997	no	CG34382	NA	NA	no	net	0.974382559	1	no	CG33923	NA	NA	no	CG17600	0.951017699	0.999999997	no
Doc	4.802139806	beat-IIIc	beat-IIIc**	TE-DOC	0.001164056	0.003406494	yes	Pldn	0.794032248	0.999999961	no	mus308	0.999329376	0.999999935	no	CG33643	NA	NA	no	Uro	NA	NA	no	CG1239	0.977048993	0.999999994	no	metl	0.989564218	0.999999997	no	Fpps	0.86797517	0.999999987	no	CG43064	NA	NA	no	Uvrag	0.688546759	0.999999967	no	reb	NA	NA	no
Doc	4.802139806	CG9932	CG9932**	TE-DOC	0.002796337	0.006860688	yes	CG34330	0.952174857	0.999999961	no	Eo	NA	NA	no	eya	0.999374397	0.999999985	no	roh	0.002030895	0.015129459	yes	tRNA:Cys-GCA-4-1	NA	NA	no	CG43312	NA	NA	no	CG31468	NA	NA	no	lncRNA:CR44899	NA	NA	no	CG4557	0.996361089	0.999999967	no	CG7191	0.98012636	0.999999997	no
Doc	4.802139806	CG34357	CG34357**	TE-DOC	0.00377924	0.008716557	yes	Ssrp	0.412683899	0.999999961	no	lncRNA:CR45706	0.772301969	0.999999935	no	Gr98a	NA	NA	no	AP-1sigma	0.000369146	0.006059298	yes	CG9029	NA	NA	no	CG42246	0.895375694	0.999999997	no	CG16965	NA	NA	no	Andorra	0.802748325	1	no	CG12682	NA	NA	no	CG43313	0.999574862	0.999999997	no
Doc	4.802139806	lt	lt*	TE-DOC	0.006704783	0.014176934	yes	CG40498	7.75E-06	0.000691895	yes	ND-PDSW	0.000148738	0.003446239	yes	S	0.000871685	0.011331899	yes	Rbp4	NA	NA	no	Reps	0.115978056	0.36778068	no	Pngl	0.951978538	0.999999997	no	snRNA:U4:39B	NA	NA	no	CG15912	0.93472073	1	no	Gmd	0.996414483	0.999999967	no	CG34291	NA	NA	no
Doc	4.802139806	Camta		TE-DOC	0.146661436	0.216675095	no	CG13321	NA	NA	no	Gr93a	NA	NA	no	Psf3	0.889036757	0.999999985	no	CG5068	0.034667901	0.129847049	no	lncRNA:CR43484	NA	NA	no	mon2	0.98254199	0.999999997	no	CG42655	NA	NA	no	cpx	6.17E-06	0.000822256	yes	asRNA:CR45175	0.966914159	0.999999967	no	CG34112	0.98314108	0.999999997	no
Doc	4.802139806	AGO3		TE-DOC	0.369145396	0.506501822	no	asRNA:CR43809	NA	NA	no	cona	NA	NA	no	dunk	0.964897128	0.999999985	no	CG9568	0.798249702	1	no	hng2	0.978220255	0.999999994	no	csul	0.935193466	0.999999997	no	asRNA:CR45683	0.970365718	0.999999987	no	Manf	0.114642193	0.354268013	no	CG14989	0.342260341	0.840284062	no	elgi	0.290170887	0.7727445	no
Doc	4.802139806	CG32521		TE-DOC	0.409462202	0.558052435	no	CG17385	0.012955887	0.066372373	no	snoRNA:Psi18S-525a	NA	NA	no	Slc25A46b	NA	NA	no	CG9269	NA	NA	no	CG13930	NA	NA	no	CG7213	0.826901587	0.999999997	no	TE-NEG-LOOPER1	0.982205601	0.999999987	no	Rph	0.485191911	1	no	Chd64	0.945525575	0.999999967	no	CG8043	0.880743366	0.999999997	no
Doc	4.802139806	NPFR		TE-DOC	0.661834228	0.843550386	no	lncRNA:CR46265	NA	NA	no	U3-55K	0.983356754	0.999999935	no	lncRNA:CR45808	0.98893531	0.999999985	no	Cdc23	0.999643023	1	no	Pig1	NA	NA	no	CG14417	NA	NA	no	CG5079	0.858569456	0.999999987	no	asRNA:CR42871	0.929040425	1	no	CG30197	0.998983294	0.999999967	no	CG17271	0.98323881	0.999999997	no
Doc	4.802139806	Plp		TE-DOC	0.737132261	0.920283212	no	CG7860	0.995679727	0.999999961	no	Tgt	0.999770867	0.999999935	no	asRNA:CR31429	NA	NA	no	TE-NEG-RT1C	0.899598204	1	no	Dlg5	0.023285299	0.10662689	no	rgr	0.585909893	0.999999997	no	Nplp1	0.00034121	0.006365987	yes	CG10958	0.995956878	1	no	Ugt35B1	0.999831218	0.999999967	no	Su(Ste):CR45794	NA	NA	no
Doc	4.802139806	CG5953		TE-DOC	0.819916968	0.997093175	no	Gyc89Db	0.981985354	0.999999961	no	Srp54k	0.258756456	0.704551948	no	usp	0.025551437	0.128627023	no	CG14082	0.071586927	0.237215661	no	Ptr	0.999493252	0.999999994	no	Rh2	0.970056786	0.999999997	no	Pcf11	0.000265259	0.00603974	yes	CG14312	0.332761636	0.817584428	no	snoRNA:Me18S-G1620	NA	NA	no	CG13021	NA	NA	no
Doc	4.802139806	CG40470		TE-DOC	0.998742624	0.99999996	no	Kat60	0.825808848	0.999999961	no	lncRNA:CR46352	NA	NA	no	enok	0.195570043	0.614996802	no	lncRNA:CR45653	NA	NA	no	lncRNA:CR43363	NA	NA	no	lncRNA:CR44312	NA	NA	no	Ada2b	0.991315105	0.999999987	no	lncRNA:CR44173	NA	NA	no	His-Psi:CR31614	NA	NA	no	svp	0.979932375	0.999999997	no
Doc	4.802139806	kl-3		TE-DOC	0.996472045	0.99999996	no	CG15536	0.058895656	0.211550487	no	CG5439	0.988813222	0.999999935	no	CG32686	NA	NA	no	RpL18	0.020586629	0.085087299	no	CG12056	0.99165875	0.999999994	no	Tret1-1	0.999914127	0.999999997	no	mol	0.97970904	0.999999987	no	CG13972	NA	NA	no	Su(Ste):CR41533	NA	NA	no	CG43968	NA	NA	no
Doc	4.802139806	Osi4		TE-DOC	0.914121627	0.99999996	no	TyrR	0.585519996	0.999999961	no	CG11703	NA	NA	no	CG31140	7.68E-06	0.000962182	yes	Mco4	NA	NA	no	CG7239	0.827721695	0.999999994	no	CG12942	0.999875226	0.999999997	no	CG14960	NA	NA	no	TyrR	0.585519996	1	no	CG43318	NA	NA	no	GCS1	0.047584695	0.192999766	no
Doc	4.802139806	Ir41a		TE-DOC	0.998197213	0.99999996	no	asRNA:CR43426	0.98538367	0.999999961	no	CG4788	0.797058969	0.999999935	no	CG32081	NA	NA	no	CG32079	NA	NA	no	CG10799	0.953247797	0.999999994	no	toc	0.000615152	0.007095017	yes	dl	0.998575326	0.999999987	no	TwdlC	NA	NA	no	CG12182	0.962143464	0.999999967	no	CG34183	0.997549152	0.999999997	no
Doc	4.802139806	CHKov1		TE-DOC	0.998986072	0.99999996	no	betaTub60D	NA	NA	no	CG13038	NA	NA	no	CG42747	0.21718243	0.663893579	no	TE-NEG-G6	NA	NA	no	CG7227	NA	NA	no	asRNA:CR43916	NA	NA	no	CG5235	NA	NA	no	msps	0.000166175	0.003056335	yes	CG17294	0.071542787	0.251654891	no	SCOT	0.952641714	0.999999997	no
Doc	4.802139806	gukh		TE-DOC	0.968062863	0.99999996	no	CG15861	0.935427194	0.999999961	no	CG2278	0.885789738	0.999999935	no	CG33632	NA	NA	no	CG34180	NA	NA	no	CG17190	NA	NA	no	CG15570	NA	NA	no	mRpS23	0.510789651	0.999999987	no	CG9932	0.002796337	0.018523802	yes	lncRNA:CR44409	NA	NA	no	CG8841	0.963015348	0.999999997	no
Doc	4.802139806	Debcl		TE-DOC	0.887121058	0.99999996	no	CG46025	0.848874647	0.999999961	no	CG43780	0.999834414	0.999999935	no	Mkp3	7.11E-05	0.002609203	yes	CG34207	NA	NA	no	CG5854	0.819914914	0.999999994	no	CG5445	0.001334884	0.011906775	yes	AP-1sigma	0.000369146	0.006365987	yes	TE-IVK	0.003169932	0.020216749	yes	CG43400	NA	NA	no	Gr33a	NA	NA	no
Doc	4.802139806	CG10383		TE-DOC	0.991351441	0.99999996	no	fbp	0.999999181	0.999999961	no	CG10495	0.996301492	0.999999935	no	Osi3	NA	NA	no	CG7414	0.260631882	0.665580592	no	CG45095	0.966804961	0.999999994	no	nAChRalpha6	1.44E-05	0.001159432	yes	CG12822	0.006293893	0.041171098	yes	CG15878	NA	NA	no	Nfs1	0.000621287	0.009444161	yes	levy	0.000917025	0.011306922	yes
Doc	4.802139806	CG17230		TE-DOC	0.943937265	0.99999996	no	Or30a	NA	NA	no	CG9518	0.999979663	0.999999935	no	RpL23	0.001045674	0.013021397	yes	CG32459	NA	NA	no	TE-412	0.000611671	0.008711531	yes	CG11781	0.329799348	0.853844922	no	Roe1	0.281841153	0.774245766	no	Ir20a	NA	NA	no	CG17239	NA	NA	no	CG9135	0.113210517	0.373231463	no
Doc	4.802139806	goe		TE-DOC	0.993060437	0.99999996	no	TE-TRANSIB3	0.999996327	0.999999961	no	lncRNA:CR45289	NA	NA	no	Alp6	NA	NA	no	CG42397	NA	NA	no	CG13578	0.997608195	0.999999994	no	TBCB	0.042577955	0.171717033	no	CG6962	0.995992324	0.999999987	no	eIF4H1	0.000120362	0.002743625	yes	CG43203	NA	NA	no	IFT57	0.993907712	0.999999997	no
Doc	4.802139806	kibra		TE-DOC	0.999088013	0.99999996	no	asRNA:CR45951	0.983311029	0.999999961	no	gro	0.00109359	0.011285112	yes	CG17782	NA	NA	no	Snp	0.832859411	1	no	Rab1	0.000497375	0.008080641	yes	Sox100B	NA	NA	no	CG34459	NA	NA	no	Best2	NA	NA	no	CG4577	0.009141243	0.054711024	no	lncRNA:CR44829	NA	NA	no
Doc	4.802139806	Ets96B		TE-DOC	0.999417547	0.99999996	no	beta4GalNAcTB	0.062655494	0.221241152	no	CG8854	NA	NA	no	lncRNA:CR44725	NA	NA	no	lncRNA:CR45503	NA	NA	no	mst	0.959150112	0.999999994	no	Cubn	0.999947488	0.999999997	no	lncRNA:CR44917	NA	NA	no	CG7457	NA	NA	no	E(spl)mdelta-HLH	NA	NA	no	DCTN1-p150	0.620209644	0.999999997	no
Doc	4.802139806	lab		TE-DOC	0.993259269	0.99999996	no	CG40486	NA	NA	no	Rb97D	0.018615241	0.083787834	no	CG34284	NA	NA	no	CG5273	0.042668486	0.155112498	no	lncRNA:CR46005	NA	NA	no	CG31087	0.838095455	0.999999997	no	shtd	0.915813672	0.999999987	no	Lcch3	0.000192916	0.003352258	yes	xmas-1	0.999195615	0.999999967	no	CG3635	NA	NA	no
Doc	4.802139806	amn		TE-DOC	0.99773499	0.99999996	no	CG15657	NA	NA	no	ClC-b	0.960762102	0.999999935	no	RpS3A	0.001934131	0.020206917	yes	Mst36Fb	0.988514913	1	no	Calr	0.000813747	0.009847998	yes	CG43111	NA	NA	no	lncRNA:CR44619	0.993490624	0.999999987	no	Galphao	3.70E-06	0.000757782	yes	CG15210	0.998991931	0.999999967	no	lncRNA:CR44478	NA	NA	no
Doc	4.802139806	CG15719		TE-DOC	NA	NA	no	dpr8	3.87E-05	0.001718656	yes	Xe7	6.35E-06	0.001113316	yes	CG1504	0.027957105	0.137233424	no	CG9372	0.951224912	1	no	CG43659	NA	NA	no	CG11975	0.272337597	0.731420975	no	CG1927	0.196312245	0.584004266	no	Mnt	2.20E-05	0.001508927	yes	lncRNA:CR46112	NA	NA	no	Cip4	0.002925	0.023727142	yes
Doc	4.802139806	Or69a		TE-DOC	NA	NA	no	IntS11	0.888574313	0.999999961	no	CG45089	0.001107305	0.011331426	yes	CG43659	NA	NA	no	CG10623	0.963486788	1	no	lncRNA:CR45266	0.775296943	0.999999994	no	TE-STALKER2	0.25890596	0.709379109	no	CG43049	NA	NA	no	NetA	0.999844059	1	no	toe	NA	NA	no	l(2)k09022	0.922376346	0.999999997	no
Doc	4.802139806	CG17974		TE-DOC	NA	NA	no	CG10799	0.953247797	0.999999961	no	ple	0.999336596	0.999999935	no	lncRNA:CR44164	NA	NA	no	Rexo5	0.992216552	1	no	tefu	0.999618513	0.999999994	no	CG4329	0.987218225	0.999999997	no	ro	0.899470302	0.999999987	no	CG31935	0.204753474	0.557339529	no	lectin-24Db	0.999195615	0.999999967	no	CR9337	NA	NA	no
opus	5.311921907	mub	mub***	TE-NOMAD	2.85E-05	0.000291444	yes	snoRNA:U14:30Ea	NA	NA	no	Ugt37C2	NA	NA	no	CG13643	0.57771735	0.999999985	no	CG11068	NA	NA	no	Nse4	0.905821848	0.999999994	no	CG32320	NA	NA	no	CG14823	NA	NA	no	CG34250	0.149439262	0.438087225	no	fz	0.005997792	0.040309183	yes	Jon74E	NA	NA	no
opus	5.311921907	dnc	dnc***	TE-NOMAD	0.000127892	0.000685967	yes	LManVI	NA	NA	no	CG12692	NA	NA	no	upSET	0.035134601	0.166924629	no	CG12007	0.866335957	1	no	Coq5	0.857387083	0.999999994	no	Alas	0.014400257	0.071243375	no	elg1	NA	NA	no	CG43069	NA	NA	no	CG14075	0.999692482	0.999999967	no	Sry-beta	0.197247965	0.573600804	no
opus	5.311921907	dpr21	dpr21**	TE-NOMAD	0.003598691	0.008392878	yes	Ugt36E1	0.999798209	0.999999961	no	yellow-f2	NA	NA	no	Dtg	0.997778168	0.999999985	no	Muc30E	NA	NA	no	CG32795	0.124688236	0.389158546	no	asRNA:CR45028	0.489884419	0.999999997	no	Spn47C	NA	NA	no	TpnC73F	NA	NA	no	CG8545	0.27215733	0.708669411	no	CG13532	0.46136537	0.999999997	no
opus	5.311921907	Sema2a	Sema2a*	TE-NOMAD	0.005635826	0.01222767	yes	asun	0.998196085	0.999999961	no	lncRNA:CR46268	0.985572445	0.999999935	no	CG12155	0.955887001	0.999999985	no	l(3)neo43	0.014116694	0.062763429	no	CG43797	NA	NA	no	Vrp1	0.015407066	0.074416737	no	CSN1a	NA	NA	no	hpRNA:CR33940	NA	NA	no	fd3F	NA	NA	no	lncRNA:CR45382	NA	NA	no
opus	5.311921907	CG43759	CG43759*	TE-NOMAD	0.008026335	0.016454526	yes	CG9143	0.366587469	0.918305282	no	CR17024	NA	NA	no	Mob4	0.002595752	0.023621346	yes	asRNA:CR44653	NA	NA	no	eIF3c	0.010631352	0.05891955	no	TE-INVADER2	0.008072082	0.045976421	yes	CG9259	NA	NA	no	CG32071	NA	NA	no	corn	0.116966556	0.381038697	no	CG15814	0.381799653	0.962691141	no
opus	5.311921907	Fife	Fife*	TE-NOMAD	0.015227645	0.028653665	yes	mRpS2	0.306817748	0.789140298	no	asRNA:CR44130	NA	NA	no	CG12316	0.85534089	0.999999985	no	snRNA:U12	NA	NA	no	FLASH	0.999818746	0.999999994	no	CG4363	NA	NA	no	CG31431	NA	NA	no	Sec10	0.20649121	0.557339529	no	lncRNA:CR42859	NA	NA	no	CG17221	0.17286034	0.518581021	no
opus	5.311921907	lncRNA:CR43836		TE-NOMAD	0.101492215	0.154562249	no	pum	0.000311932	0.004873941	yes	PIG-A	0.741636518	0.999999935	no	CG10317	NA	NA	no	ND-AGGG	0.001638989	0.013240457	yes	CG13954	0.031619905	0.135644601	no	CG33253	NA	NA	no	CG12935	0.01871858	0.094309779	no	Lgr4	0.949924834	1	no	CG5033	0.952228767	0.999999967	no	CG9512	0.997824614	0.999999997	no
opus	5.311921907	Nha2		TE-NOMAD	0.121015811	0.181424524	no	lncRNA:CR45741	NA	NA	no	CG14074	0.999291111	0.999999935	no	asRNA:CR46099	NA	NA	no	TE-ZAM	0.094986564	0.297223779	no	lncRNA:sphinx	0.019534996	0.090941086	no	Atf6	0.078323595	0.279857993	no	CG17270	0.001466238	0.014712083	yes	lncRNA:CR45605	NA	NA	no	Cpr47Ea	NA	NA	no	CG8892	0.925963958	0.999999997	no
opus	5.311921907	asRNA:CR44894		TE-NOMAD	0.205280259	0.294476544	no	CG14234	0.84050592	0.999999961	no	Cyp6d2	NA	NA	no	asRNA:CR45160	NA	NA	no	CG9302	0.998485773	1	no	CG34461	NA	NA	no	lncRNA:CR45734	NA	NA	no	sage	0.967582771	0.999999987	no	CG8892	0.925963958	1	no	CG15343	0.999909964	0.999999967	no	Act87E	0.999968612	0.999999997	no
opus	5.311921907	Snap25		TE-NOMAD	0.239115778	0.340344559	no	CG33116	0.024669471	0.108199436	no	TE-NEG-GYPSY	0.84219826	0.999999935	no	Ankle2	0.74620412	0.999999985	no	Oct-TyrR	0.944833722	1	no	CG7546	0.009681903	0.055472158	no	beat-Vb	0.125397092	0.402192247	no	Pat1	0.00262433	0.021577828	yes	CG33998	0.976316502	1	no	Tango9	0.037945945	0.161875785	no	Mical	0.00241756	0.021140794	yes
opus	5.311921907	bab1		TE-NOMAD	0.265496024	0.376136504	no	CG7587	NA	NA	no	COX7A	0.002746934	0.021082719	yes	CG15115	NA	NA	no	Cyp9f2	0.998745124	1	no	CG1407	0.648283219	0.999999994	no	l(1)sc	NA	NA	no	Xpd	0.754373119	0.999999987	no	CG15764	NA	NA	no	tRNA:Glu-CTC-1-1	NA	NA	no	asRNA:CR46101	NA	NA	no
opus	5.311921907	Bx		TE-NOMAD	0.537507107	0.708380379	no	CG5458	0.967658157	0.999999961	no	CG6472	0.999157712	0.999999935	no	CG14052	0.966376148	0.999999985	no	lncRNA:CR45761	NA	NA	no	CG31706	0.984446066	0.999999994	no	CG17508	0.012367005	0.063546263	no	CG5048	NA	NA	no	CG7551	NA	NA	no	Gr28b	0.644576744	0.999999967	no	CG9757	NA	NA	no
opus	5.311921907	CG40006		TE-NOMAD	0.677759168	0.862045561	no	CG16926	NA	NA	no	CG10674	0.218424131	0.618029568	no	asRNA:CR44600	NA	NA	no	CG43850	0.279729709	0.704166844	no	CG2126	0.691279585	0.999999994	no	CG4596	0.005992816	0.03607498	yes	RpS17	0.000638208	0.008303721	yes	CG14079	NA	NA	no	Spn47C	NA	NA	no	CG34398	0.924821536	0.999999997	no
opus	5.311921907	CG43155		TE-NOMAD	0.905313168	0.99999996	no	CG32333	0.70557122	0.999999961	no	CG9915	0.413588019	0.999999935	no	mei-P22	NA	NA	no	sotv	0.014170319	0.062776038	no	trr	0.999995731	0.999999994	no	lncRNA:CR45253	NA	NA	no	ATPsynepsilonL	NA	NA	no	CG31710	0.999913325	1	no	SCCRO3	0.148997071	0.463161437	no	CG16782	NA	NA	no
opus	5.311921907	CG30440		TE-NOMAD	NA	NA	no	CG31952	NA	NA	no	Slc25A46b	NA	NA	no	lncRNA:CR44788	NA	NA	no	CG16984	NA	NA	no	CG31122	0.303323292	0.760547476	no	nyo	NA	NA	no	Cpr60D	NA	NA	no	asRNA:CR45831	NA	NA	no	Cyp311a1	NA	NA	no	lncRNA:CR45261	NA	NA	no
NEG_hopper	2.394921941	lncRNA:CR44999	lncRNA:CR44999***	TE-NEG-HOPPER	4.48E-06	0.00019566	yes	CG31145	0.000756422	0.009269876	yes	Prat	NA	NA	no	fws	0.403647892	0.999999985	no	lncRNA:CR44300	NA	NA	no	lncRNA:CR44260	NA	NA	no	ppk29	0.953270401	0.999999997	no	CG12301	0.920329084	0.999999987	no	Crg-1	0.957894338	1	no	CG12914	NA	NA	no	imd	0.853156736	0.999999997	no
NEG_hopper	2.394921941	sxc	sxc***	TE-NEG-HOPPER	1.87E-05	0.000255235	yes	lncRNA:CR32773	3.65E-06	0.000675099	yes	lncRNA:CR45902	NA	NA	no	CG11417	0.981193852	0.999999985	no	lncRNA:CR45758	0.003384473	0.021674653	yes	Mcm5	0.999825339	0.999999994	no	CG43386	0.997991864	0.999999997	no	CG14315	NA	NA	no	CSN1b	0.926676425	1	no	CG30096	0.922815898	0.999999967	no	rdog	0.994072528	0.999999997	no
NEG_hopper	2.394921941	CG8910	CG8910***	TE-NEG-HOPPER	2.41E-05	0.000276551	yes	Sardh	NA	NA	no	lncRNA:CR45745	NA	NA	no	CCT5	0.513600705	0.999999985	no	lncRNA:CR45633	NA	NA	no	alphaTub67C	0.934866517	0.999999994	no	CG42847	NA	NA	no	CG34125	0.030737577	0.139437898	no	CG7849	0.982166813	1	no	SkpF	NA	NA	no	SMC1	0.017128279	0.088735999	no
NEG_hopper	2.394921941	Nipped-A	Nipped-A***	TE-NEG-HOPPER	2.66E-05	0.000290153	yes	CG30222	0.941510778	0.999999961	no	mnb	1.34E-05	0.00120915	yes	Cpr47Ef	NA	NA	no	CG6830	NA	NA	no	CG31268	NA	NA	no	mtd	4.00E-06	0.000900201	yes	CG32371	NA	NA	no	CG12007	0.85935313	1	no	Ptp36E	0.000126226	0.00446617	yes	tRNA:Arg-TCG-4-1	NA	NA	no
NEG_hopper	2.394921941	CG17716	CG17716***	TE-NEG-HOPPER	2.80E-05	0.000290153	yes	tos	0.949076361	0.999999961	no	CG1246	NA	NA	no	asRNA:CR45890	NA	NA	no	Ubc4	0.007951341	0.039950638	yes	MBD-like	0.935726695	0.999999994	no	CG32945	NA	NA	no	Mco1	NA	NA	no	CG32486	2.49E-05	0.001563261	yes	lncRNA:CR44496	NA	NA	no	l(2)k10201	0.995038828	0.999999997	no
NEG_hopper	2.394921941	dpr6	dpr6***	TE-NEG-HOPPER	5.39E-05	0.000413925	yes	CG2127	NA	NA	no	TwdlU	0.977722564	0.999999935	no	lncRNA:CR43846	NA	NA	no	snoRNA:Me28S-A2634a	NA	NA	no	CG3505	0.99993715	0.999999994	no	CG9170	0.000261285	0.004720525	yes	nAChRalpha4	1.92E-05	0.002282883	yes	mew	0.435723897	0.997009451	no	CG10164	NA	NA	no	CecB	NA	NA	no
NEG_hopper	2.394921941	CG44422	CG44422***	TE-NEG-HOPPER	5.69E-05	0.0004213	yes	CG11267	0.000504769	0.0070216	yes	CG30001	0.966260594	0.999999935	no	CG14664	NA	NA	no	loh	0.997004997	1	no	Phae2	NA	NA	no	CG31955	0.975130433	0.999999997	no	eIF4E3	NA	NA	no	CG32112	0.11154368	0.34558365	no	lncRNA:CR46259	NA	NA	no	Rbpn-5	0.857261539	0.999999997	no
NEG_hopper	2.394921941	Lar	Lar***	TE-NEG-HOPPER	0.000186985	0.000888183	yes	mute	0.99839793	0.999999961	no	Sas-6	0.947554355	0.999999935	no	CG13051	0.811178368	0.999999985	no	asRNA:CR45713	NA	NA	no	PCB	0.844746538	0.999999994	no	dpr3	0.009463087	0.052325306	no	CG5280	NA	NA	no	Lpin	0.000395407	0.004915647	yes	CG7745	0.841983181	0.999999967	no	Toll-4	0.969912502	0.999999997	no
NEG_hopper	2.394921941	mam	mam***	TE-NEG-HOPPER	0.000207432	0.000956829	yes	bib	0.971575273	0.999999961	no	TE-NEG-GYPSY9	0.970588706	0.999999935	no	CG5070	NA	NA	no	lncRNA:roX1	5.44E-05	0.002250664	yes	asRNA:CR43971	NA	NA	no	CG44325	0.99728351	0.999999997	no	Sply	0.475828137	0.999999987	no	CG16798	0.99803733	1	no	tRNA:Gln-CTG-1-1	NA	NA	no	Schip1	0.002975648	0.023819976	yes
NEG_hopper	2.394921941	CG32700	CG32700***	TE-NEG-HOPPER	0.000208963	0.000956829	yes	Drep2	0.000266	0.004380707	yes	CG34165	NA	NA	no	mRpL42	0.122471963	0.439043431	no	snoRNA:Psi28S-1192d	NA	NA	no	CG15561	0.176563481	0.509499486	no	schlank	0.023024022	0.101206313	no	CG13326	NA	NA	no	fz	0.137103274	0.413873569	no	CG17807	0.981660219	0.999999967	no	lncRNA:CR44993	0.934298407	0.999999997	no
NEG_hopper	2.394921941	kek2	kek2**	TE-NEG-HOPPER	0.000418451	0.001530766	yes	Osi24	NA	NA	no	dany	0.792923598	0.999999935	no	mal	0.993113432	0.999999985	no	CG17528	0.09803361	0.304446086	no	snRNA:U2:34ABa	NA	NA	no	Pzl	0.984906041	0.999999997	no	Ptp4E	0.077246894	0.279967057	no	CG16824	NA	NA	no	CycB3	NA	NA	no	Shawl	0.007518875	0.046391827	yes
NEG_hopper	2.394921941	Prosap	Prosap**	TE-NEG-HOPPER	0.000795359	0.002529934	yes	CG33158	0.809418399	0.999999961	no	CG12204	0.914664756	0.999999935	no	Eato	0.915752058	0.999999985	no	Nap1	0.001169621	0.010180646	yes	jtb	0.986036314	0.999999994	no	dpr4	0.009520925	0.052407976	no	CG14042	0.000515945	0.007468426	yes	lncRNA:CR46087	NA	NA	no	Sr-CIII	NA	NA	no	tfc	0.99999493	0.999999997	no
NEG_hopper	2.394921941	Frq2	Frq2**	TE-NEG-HOPPER	0.001427603	0.003986392	yes	TE-IVK	0.048600187	0.184459147	no	Unc-76	6.86E-05	0.002159554	yes	CG7054	NA	NA	no	nsr	NA	NA	no	CG6791	0.977905117	0.999999994	no	Myd88	0.999919452	0.999999997	no	CG3246	NA	NA	no	lncRNA:CR44779	0.87313556	1	no	Max	0.118022153	0.381668413	no	CG12974	NA	NA	no
NEG_hopper	2.394921941	CG42337	CG42337*	TE-NEG-HOPPER	0.01258412	0.024278855	yes	CG3630	0.693997107	0.999999961	no	FASN2	NA	NA	no	CG11790	0.845955317	0.999999985	no	Rab3-GEF	0.000219203	0.004515588	yes	CG6115	6.35E-05	0.002213492	yes	Neos	0.998683855	0.999999997	no	CheB42b	NA	NA	no	DNAlig1	0.806558867	1	no	lncRNA:CR43910	0.910313699	0.999999967	no	Noa36	0.353197598	0.901641072	no
NEG_hopper	2.394921941	sn	sn*	TE-NEG-HOPPER	0.01623705	0.030211155	yes	TE-LOOPER1	0.944581755	0.999999961	no	CG10222	0.999785839	0.999999935	no	CG33647	NA	NA	no	CG1815	0.765656883	1	no	CG11486	4.21E-05	0.001996604	yes	CG42835	NA	NA	no	CG14556	NA	NA	no	CG17776	0.007328944	0.039762006	yes	sqd	1.79E-05	0.002583922	yes	l(2)efl	0.999633556	0.999999997	no
NEG_hopper	2.394921941	CG44098		TE-NEG-HOPPER	0.116908311	0.175843174	no	b	NA	NA	no	CG10433	0.998927526	0.999999935	no	CG44174	NA	NA	no	ACXD	NA	NA	no	CG43153	NA	NA	no	lncRNA:CR42755	NA	NA	no	CG13481	NA	NA	no	CG6299	0.898104047	1	no	mEFTu2	0.388192288	0.930641607	no	asRNA:CR44067	0.554659242	0.999999997	no
NEG_hopper	2.394921941	Ddr		TE-NEG-HOPPER	0.131674003	0.195957487	no	mfrn	0.008314467	0.047674697	yes	Osi7	NA	NA	no	ru	0.705772185	0.999999985	no	lncRNA:CR46247	NA	NA	no	CG11374	0.999598954	0.999999994	no	CG13002	NA	NA	no	Cda9	0.519161816	0.999999987	no	CG42788	0.003376165	0.021418102	yes	asRNA:CR45927	NA	NA	no	Mybbp1A	0.665618112	0.999999997	no
NEG_hopper	2.394921941	CG9967		TE-NEG-HOPPER	0.259937852	0.368547544	no	ninaB	0.999985362	0.999999961	no	lncRNA:CR45298	NA	NA	no	tobi	NA	NA	no	CG15571	NA	NA	no	yellow-f2	NA	NA	no	lncRNA:CR45238	NA	NA	no	CG5916	0.070485299	0.260795605	no	fid	0.015349818	0.071892311	no	Nf-YC	0.80512462	0.999999967	no	Xpd	0.881935091	0.999999997	no
NEG_hopper	2.394921941	CG32521		TE-NEG-HOPPER	0.752479239	0.934889561	no	Ance-4	NA	NA	no	CG13707	0.999996473	0.999999935	no	CG43246	NA	NA	no	CG4049	0.854453299	1	no	CG42531	NA	NA	no	asRNA:CR46018	NA	NA	no	CG5646	0.90657566	0.999999987	no	CG3626	0.999897107	1	no	htt	0.348291385	0.85334936	no	chico	0.72796061	0.999999997	no
NEG_hopper	2.394921941	Pzl		TE-NEG-HOPPER	0.984906041	0.99999996	no	CG13893	0.384030438	0.950028403	no	CG13481	NA	NA	no	CG34039	0.992501603	0.999999985	no	rpk	NA	NA	no	sc	NA	NA	no	lncRNA:CR43661	NA	NA	no	edin	NA	NA	no	CG10864	NA	NA	no	Ca-alpha1D	0.000109118	0.004375629	yes	Acbp2	0.999999997	0.999999997	no
NEG_hopper	2.394921941	CG11406		TE-NEG-HOPPER	0.974862237	0.99999996	no	ds	0.920569915	0.999999961	no	Rcd2	0.999325045	0.999999935	no	CG11447	0.332889497	0.922267623	no	CG42633	0.866374083	1	no	lncRNA:CR43334	0.99956848	0.999999994	no	CG10062	NA	NA	no	lncRNA:CR45405	NA	NA	no	CG9629	0.999647741	1	no	TE-NEG-LOOPER1	0.999641636	0.999999967	no	CG32264	1.61E-05	0.001319934	yes
NEG_hopper	2.394921941	CG34031		TE-NEG-HOPPER	NA	NA	no	Rab9E	NA	NA	no	sn	0.01623705	0.075219322	no	CG15142	NA	NA	no	lncRNA:CR44345	NA	NA	no	snoRNA:Psi28S-2996	NA	NA	no	Syx4	0.99999909	0.999999997	no	lncRNA:CR43655	NA	NA	no	asRNA:CR43465	NA	NA	no	NimB3	0.99860982	0.999999967	no	CG7600	0.258731098	0.708923208	no
NEG_hopper	2.394921941	CG46244		TE-NEG-HOPPER	NA	NA	no	PsGEF	0.000494252	0.007020623	yes	ND-MWFE	0.000182157	0.003556335	yes	Hsc70-5	0.005150038	0.038560095	yes	Cpr76Bd	NA	NA	no	VepD	0.861668154	0.999999994	no	lncRNA:CR45631	NA	NA	no	Gba1a	NA	NA	no	Fdh	0.997410568	1	no	MFS14	0.99993831	0.999999967	no	Fbp2	NA	NA	no
hobo	1.962582927	Sh	Sh***	TE-HOBO	4.04E-06	0.00019566	yes	Arpc4	0.261751993	0.703050879	no	bcn92	0.026106887	0.11016927	no	RSG7	9.73E-05	0.00282635	yes	CG17217	NA	NA	no	PIP82	0.82215195	0.999999994	no	Cyp12a4	0.999999415	0.999999997	no	clt	0.533516959	0.999999987	no	asRNA:CR44237	NA	NA	no	Acp32CD	NA	NA	no	Cyp6a18	NA	NA	no
hobo	1.962582927	heph	heph***	TE-HOBO	7.91E-07	0.00019566	yes	pch2	0.98294277	0.999999961	no	CG30065	NA	NA	no	CG11811	0.105813276	0.394880461	no	Fas3	0.006600001	0.03546783	yes	PlexB	0.00026203	0.005267255	yes	Cyp28a5	0.999999929	0.999999997	no	CG8155	0.302018043	0.818282294	no	scny	0.288097354	0.734234637	no	PIG-Wa	0.999974194	0.999999967	no	CG32305	NA	NA	no
hobo	1.962582927	mbl	mbl***	TE-HOBO	1.35E-06	0.00019566	yes	CG1789	0.056592904	0.204454132	no	CG9911	0.004237055	0.028906129	yes	lncRNA:CR45631	NA	NA	no	CG32246	NA	NA	no	fs(1)M3	NA	NA	no	lncRNA:CR45323	NA	NA	no	CG11898	0.939001552	0.999999987	no	UQCR-11	0.000415029	0.005077757	yes	CG10960	5.96E-05	0.00334418	yes	TE-NEG-FW3-DM	NA	NA	no
hobo	1.962582927	cpo	cpo***	TE-HOBO	2.02E-06	0.00019566	yes	Arfip	0.225221773	0.625616037	no	Ssk	0.999999866	0.999999935	no	lncRNA:CR42790	NA	NA	no	lncRNA:CR44712	NA	NA	no	Sf3b5	0.046907657	0.178309234	no	snoRNA:Or-CD2	NA	NA	no	flr	0.989782686	0.999999987	no	IntS1	0.938928239	1	no	lncRNA:CR44763	NA	NA	no	CG10623	0.995870178	0.999999997	no
hobo	1.962582927	Pde9	Pde9***	TE-HOBO	3.12E-06	0.00019566	yes	Alp2	NA	NA	no	Cyp28c1	0.999594179	0.999999935	no	hng2	0.965566886	0.999999985	no	Duba	0.084057705	0.270560738	no	CG13063	NA	NA	no	hb	0.998774641	0.999999997	no	BG642312	NA	NA	no	cal1	0.001347757	0.011545527	yes	Cpr47Ea	NA	NA	no	CG8311	0.977390977	0.999999997	no
hobo	1.962582927	Tet	Tet***	TE-HOBO	3.20E-06	0.00019566	yes	CG32549	0.501722246	0.999999961	no	nAChRalpha5	8.76E-06	0.001195361	yes	tinc	0.000208976	0.004083961	yes	ppk20	NA	NA	no	CG3860	0.00865967	0.051351842	no	eIF1A	2.90E-05	0.001540897	yes	CG42650	NA	NA	no	CG12003	NA	NA	no	asRNA:CR45871	NA	NA	no	Fkbp39	0.813494031	0.999999997	no
hobo	1.962582927	bru3	bru3***	TE-HOBO	9.09E-06	0.000206256	yes	Membrin	0.990844395	0.999999961	no	fs(1)h	5.09E-06	0.001113316	yes	CG3793	0.024536139	0.124043812	no	CG6767	0.002047082	0.015150859	yes	snoRNA:Me28S-G2173	NA	NA	no	nompC	0.931028284	0.999999997	no	Sfp24Ba	NA	NA	no	CG6168	NA	NA	no	svr	0.002106949	0.019648523	yes	Or30a	NA	NA	no
hobo	1.962582927	dnc	dnc***	TE-HOBO	9.76E-06	0.000206256	yes	AANATL2	0.999990385	0.999999961	no	CG4982	NA	NA	no	ImpL1	NA	NA	no	DNAlig3	0.990147219	1	no	CG11409	NA	NA	no	TE-NEG-TC1-2	0.001830234	0.014896669	yes	TE-INVADER5	0.871407353	0.999999987	no	lncRNA:CR44170	NA	NA	no	CG43203	NA	NA	no	lncRNA:CR45650	NA	NA	no
hobo	1.962582927	Syt1	Syt1***	TE-HOBO	5.69E-06	0.000206256	yes	SclB	NA	NA	no	Poc1	NA	NA	no	Syx18	0.919481138	0.999999985	no	CG3407	0.999812595	1	no	Strumpellin	0.695221855	0.999999994	no	Mtl	0.972889599	0.999999997	no	CG7632	0.630601094	0.999999987	no	CG9519	NA	NA	no	CG5059	0.079028478	0.274772424	no	RNaseX25	0.657194545	0.999999997	no
hobo	1.962582927	eag	eag***	TE-HOBO	1.33E-05	0.000227174	yes	Ank	0.001478825	0.01455536	yes	pot	0.999201158	0.999999935	no	boca	0.159166612	0.531904242	no	CG45105	NA	NA	no	CG13375	2.73E-05	0.001908163	yes	KLHL18	0.64655178	0.999999997	no	CG14234	0.508243899	0.999999987	no	lncRNA:CR44465	NA	NA	no	lncRNA:CR45405	NA	NA	no	Vps36	0.99986999	0.999999997	no
hobo	1.962582927	nmo	nmo***	TE-HOBO	2.35E-05	0.000274194	yes	CG9168	NA	NA	no	CG31988	0.904620175	0.999999935	no	Fum4	NA	NA	no	vkg	0.99999387	1	no	CG8157	NA	NA	no	chico	0.766447874	0.999999997	no	Vamp7	0.01321951	0.073123942	no	snoRNA:Me28S-U2134b	NA	NA	no	Arc42	0.860248102	0.999999967	no	CG5225	NA	NA	no
hobo	1.962582927	CG40178	CG40178***	TE-HOBO	3.30E-05	0.000323019	yes	CG9782	0.897048435	0.999999961	no	CG15142	NA	NA	no	asRNA:CR43906	0.945731171	0.999999985	no	rgr	0.99685287	1	no	CG34327	NA	NA	no	lncRNA:CR44650	NA	NA	no	asRNA:CR45831	NA	NA	no	CG31690	0.35136167	0.851076045	no	GstD7	NA	NA	no	Gr66a	NA	NA	no
hobo	1.962582927	Mob2	Mob2***	TE-HOBO	5.29E-05	0.000409981	yes	CG6254	0.909594175	0.999999961	no	lncRNA:CR45039	NA	NA	no	lncRNA:CR43766	NA	NA	no	bgcn	0.919335548	1	no	RecQ5	0.206039533	0.567192178	no	Grip71	0.983992625	0.999999997	no	Ipod	NA	NA	no	lncRNA:CR43620	NA	NA	no	CG34180	NA	NA	no	CG18870	0.996065997	0.999999997	no
hobo	1.962582927	wry	wry***	TE-HOBO	8.57E-05	0.000541636	yes	Ppcs	0.029775294	0.125740261	no	ana3	NA	NA	no	Rcd5	0.690277116	0.999999985	no	CG8611	0.989981629	1	no	Ssu72	0.973623031	0.999999994	no	CG3306	NA	NA	no	TE-NEG-G7	NA	NA	no	asRNA:CR43981	NA	NA	no	lncRNA:CR45269	NA	NA	no	mthl11	NA	NA	no
hobo	1.962582927	Ptp99A	Ptp99A***	TE-HOBO	8.83E-05	0.00054921	yes	Jafrac2	0.977574912	0.999999961	no	CG32548	NA	NA	no	CG11030	0.005256487	0.039109583	yes	tweek	0.018083804	0.076472862	no	CG10013	NA	NA	no	CG30178	NA	NA	no	CG7557	NA	NA	no	RanBPM	0.143272317	0.425494726	no	CG6276	0.821632508	0.999999967	no	LpR2	0.01549823	0.083083989	no
hobo	1.962582927	Tomosyn	Tomosyn**	TE-HOBO	0.000376851	0.001438956	yes	Alg14	0.995729131	0.999999961	no	snoRNA:Me28S-C2789	NA	NA	no	lncRNA:CR44323	NA	NA	no	lncRNA:CR45911	0.982987759	1	no	nerfin-1	0.867800258	0.999999994	no	lncRNA:CR43878	0.998513757	0.999999997	no	Six4	0.999912756	0.999999987	no	Orc4	0.999523691	1	no	lncRNA:CR43940	NA	NA	no	nocte	1.17E-05	0.001112614	yes
hobo	1.962582927	Ten-m	Ten-m**	TE-HOBO	0.000397516	0.0014944	yes	TE-G2	0.842512402	0.999999961	no	Vps53	0.999983256	0.999999935	no	CG32762	NA	NA	no	CG5597	0.722810873	1	no	ASPP	0.785117228	0.999999994	no	CG5515	0.187784584	0.552946413	no	lncRNA:CR45309	NA	NA	no	snky	NA	NA	no	lncRNA:CR45761	NA	NA	no	CG12107	0.914000245	0.999999997	no
hobo	1.962582927	beat-Vc	beat-Vc**	TE-HOBO	0.002472008	0.00620206	yes	Xport-B	NA	NA	no	lncRNA:CR45005	NA	NA	no	tRNA:Arg-TCG-1-1	NA	NA	no	TwdlX	NA	NA	no	CG43156	NA	NA	no	M6	0.905924526	0.999999997	no	zld	0.812395785	0.999999987	no	mwh	NA	NA	no	CG15225	NA	NA	no	lncRNA:CR46084	NA	NA	no
hobo	1.962582927	CG10384	CG10384**	TE-HOBO	0.004093687	0.00930106	yes	lncRNA:CR45278	NA	NA	no	CG31176	0.952129185	0.999999935	no	snoRNA:U3:9B	NA	NA	no	ppk26	0.677028965	1	no	CG6332	NA	NA	no	lncRNA:CR45756	NA	NA	no	Vps29	0.383628702	0.970547828	no	Ehbp1	0.000272608	0.003891162	yes	lncRNA:CR43417	NA	NA	no	CG12204	0.994720355	0.999999997	no
hobo	1.962582927	beat-Ib	beat-Ib*	TE-HOBO	0.018494555	0.034030726	yes	RpS26	2.33E-05	0.001305056	yes	lncRNA:CR44614	NA	NA	no	GstE4	0.994768303	0.999999985	no	lncRNA:CR43991	NA	NA	no	CG10359	0.991080184	0.999999994	no	OtopLa	6.54E-06	0.000900201	yes	lncRNA:CR46060	NA	NA	no	Hrd3	0.992334549	1	no	ssp6	0.696015058	0.999999967	no	Prosalpha4	0.403148531	0.99615659	no
hobo	1.962582927	Ppcs		TE-HOBO	0.029775294	0.051571034	no	Irk3	0.999974231	0.999999961	no	CG11658	0.004688601	0.031122175	yes	RFeSP	0.000169909	0.003591115	yes	CG33252	NA	NA	no	CG4404	0.930967488	0.999999994	no	CG11788	0.766082722	0.999999997	no	CG10834	NA	NA	no	CG9445	0.948547602	1	no	CG15142	NA	NA	no	Cpr47Ea	NA	NA	no
hobo	1.962582927	Hs6st		TE-HOBO	0.035542706	0.060248016	no	CG3199	NA	NA	no	CG34169	NA	NA	no	CG18262	0.996195575	0.999999985	no	unc-5	0.239796533	0.626614196	no	CG3223	0.746810626	0.999999994	no	lncRNA:CR45430	NA	NA	no	CG31954	NA	NA	no	CG4025	0.917648611	1	no	lncRNA:CR45510	NA	NA	no	CG5989	0.348663543	0.895596246	no
hobo	1.962582927	capu		TE-HOBO	0.037322191	0.062798793	no	CG9547	NA	NA	no	lncRNA:CR43437	0.882824614	0.999999935	no	und	0.297301353	0.841858591	no	asRNA:CR45865	0.739327221	1	no	Ir85a	NA	NA	no	CG14186	8.23E-05	0.002716869	yes	CG14756	NA	NA	no	lncRNA:CR45596	NA	NA	no	CG9747	NA	NA	no	Spn	4.30E-05	0.002370844	yes
hobo	1.962582927	CG44153		TE-HOBO	0.081870595	0.126899422	no	fwd	0.007476082	0.043891024	yes	Snapin	0.376474019	0.942233446	no	fzo	NA	NA	no	PRAS40	0.94455794	1	no	CG31792	NA	NA	no	puc	0.159775731	0.493045311	no	Npc1a	0.016174833	0.085115568	no	Su(dx)	0.022015627	0.094952289	no	CG4911	0.000193866	0.005251367	yes	CG33463	NA	NA	no
hobo	1.962582927	Npl4		TE-HOBO	0.34853736	0.48111308	no	CG42502	0.992211573	0.999999961	no	CG32603	NA	NA	no	CG13991	NA	NA	no	Aasdh	0.999879433	1	no	pon	0.981363256	0.999999994	no	inaC	0.918872532	0.999999997	no	CG4617	0.964762904	0.999999987	no	TE-NEG-FW3-DM	NA	NA	no	vlc	0.140296874	0.440671383	no	scaRNA:PsiU1-6	NA	NA	no
hobo	1.962582927	inaF-A		TE-HOBO	0.671660197	0.854882742	no	lncRNA:CR45532	NA	NA	no	CG42810	NA	NA	no	Cap-H2	0.996781432	0.999999985	no	CG10029	NA	NA	no	CG9581	0.72087275	0.999999994	no	milt	1.35E-05	0.001159432	yes	nompB	0.037194832	0.158412523	no	CG43938	NA	NA	no	asRNA:CR45026	NA	NA	no	CG13445	NA	NA	no
hobo	1.962582927	kl-2		TE-HOBO	0.854432415	0.99999996	no	CG33270	NA	NA	no	CG14717	NA	NA	no	Cyp6a16	NA	NA	no	lncRNA:CR45457	NA	NA	no	CG13423	NA	NA	no	asRNA:CR45044	NA	NA	no	MagR	0.001365164	0.014143975	yes	Acp36DE	NA	NA	no	CG9143	0.669382124	0.999999967	no	CG14499	NA	NA	no
hobo	1.962582927	pip		TE-HOBO	0.993972759	0.99999996	no	eIF3m	0.040682258	0.16244322	no	Or22c	NA	NA	no	l(3)05822	0.202471093	0.629699758	no	CG12985	NA	NA	no	lncRNA:CR46118	NA	NA	no	HP1b	0.360707701	0.90696463	no	Fum4	NA	NA	no	lncRNA:CR46132	NA	NA	no	snoRNA:U27:54Ea	NA	NA	no	TyrRII	0.996309052	0.999999997	no
hobo	1.962582927	Gsc		TE-HOBO	0.999400781	0.99999996	no	Ogg1	0.934369175	0.999999961	no	Ptr	0.9999947	0.999999935	no	CG43074	NA	NA	no	CG18808	NA	NA	no	snoRNA:Psi28S-3327b	NA	NA	no	CG8569	0.927274588	0.999999997	no	Vsx2	0.999993321	0.999999987	no	sqd	3.79E-06	0.000757782	yes	asRNA:CR45189	NA	NA	no	jagn	0.081827095	0.293293047	no
hobo	1.962582927	rdhB		TE-HOBO	0.996672349	0.99999996	no	fax	3.65E-06	0.000675099	yes	Nab2	0.012179282	0.060662902	no	CG18284	NA	NA	no	swaPsi	NA	NA	no	CG32461	NA	NA	no	glu	0.432714623	0.999999997	no	CG14609	0.999295093	0.999999987	no	lncRNA:CR45737	NA	NA	no	Sgs4	NA	NA	no	ND-AGGG	0.030262589	0.138510524	no
hobo	1.962582927	CG30271		TE-HOBO	0.968367313	0.99999996	no	CG34031	NA	NA	no	mRpS35	0.283293901	0.756002325	no	lncRNA:CR44444	NA	NA	no	asRNA:CR45648	NA	NA	no	CG4645	0.232001289	0.628204403	no	vimar	0.490878212	0.999999997	no	Cyp4p1	NA	NA	no	CG32110	NA	NA	no	CG12766	NA	NA	no	eIF4H1	1.04E-05	0.001065594	yes
hobo	1.962582927	lncRNA:CR45962		TE-HOBO	0.999993309	0.99999996	no	SPR	0.559926925	0.999999961	no	lncRNA:CR45248	NA	NA	no	lncRNA:CR45125	NA	NA	no	CG10469	0.771241907	1	no	CecB	NA	NA	no	Chrac-16	0.99353228	0.999999997	no	ph-d	0.997479601	0.999999987	no	lncRNA:CR44705	NA	NA	no	Gr93d	NA	NA	no	5SrRNA-Psi:CR33363	NA	NA	no
hobo	1.962582927	CG8516		TE-HOBO	0.99910691	0.99999996	no	snoRNA:Psi28S-1837b	NA	NA	no	lin	0.987181196	0.999999935	no	Mid1	7.36E-06	0.000962182	yes	CG30460	0.997161593	1	no	lncRNA:CR44613	NA	NA	no	Lsm10	0.974425448	0.999999997	no	lncRNA:CR45242	0.994059631	0.999999987	no	pAbp	1.03E-05	0.001029239	yes	CG31029	0.836318603	0.999999967	no	Dic3	NA	NA	no
hobo	1.962582927	CG42792		TE-HOBO	NA	NA	no	asRNA:CR43981	NA	NA	no	lncRNA:CR43150	NA	NA	no	CG10778	0.993540177	0.999999985	no	mira	0.994332986	1	no	CG7768	NA	NA	no	Hex-t1	NA	NA	no	Bet5	0.32496518	0.862687833	no	CG14565	NA	NA	no	Alr	0.919087287	0.999999967	no	Syt4	7.88E-06	0.001065594	yes
hobo	1.962582927	inaF-B		TE-HOBO	NA	NA	no	CG31668	NA	NA	no	CG12909	0.969184873	0.999999935	no	CG15255	NA	NA	no	CR43382	NA	NA	no	Sym	0.993124495	0.999999994	no	Liprin-gamma	4.24E-05	0.001979668	yes	CG14085	NA	NA	no	TE-GYPSY6A	0.998787362	1	no	CG9331	0.99674278	0.999999967	no	pea	0.959201898	0.999999997	no
hobo	1.962582927	inaF-C		TE-HOBO	NA	NA	no	stl	0.999886944	0.999999961	no	Drl-2	0.012543541	0.061613876	no	Klp31E	0.938787946	0.999999985	no	CG31802	NA	NA	no	Nepl16	0.012180432	0.064780232	no	cana	0.999999981	0.999999997	no	CG44812	NA	NA	no	CG43438	NA	NA	no	CG31517	NA	NA	no	PIP4K	0.003484658	0.025442582	yes
mdg1	1.974034086	dpr8	dpr8***	TE-MDG1	7.54E-06	0.000206256	yes	CG31644	NA	NA	no	CG1316	0.008193843	0.045121249	yes	FMRFa	0.997397716	0.999999985	no	mt:tRNA:Met-CAT	0.998565621	1	no	lncRNA:CR44760	NA	NA	no	Orct	0.999984752	0.999999997	no	CG7970	0.999999729	0.999999987	no	CG18493	NA	NA	no	CG11399	0.879194167	0.999999967	no	sigmar	0.052343182	0.208864541	no
mdg1	1.974034086	Myo81F	Myo81F***	TE-MDG1	2.82E-05	0.000290153	yes	TbCMF46	NA	NA	no	Jafrac2	0.998133845	0.999999935	no	lncRNA:CR43937	NA	NA	no	CG31100	0.969444693	1	no	CG4151	NA	NA	no	Cyt-c1	0.000262681	0.004720525	yes	asRNA:CR44144	NA	NA	no	Ldsdh1	0.990928948	1	no	lncRNA:CR44775	NA	NA	no	Muc30E	NA	NA	no
mdg1	1.974034086	Hr3	Hr3**	TE-MDG1	0.000245527	0.001076906	yes	lncRNA:CR44471	0.845662811	0.999999961	no	CG43439	NA	NA	no	CG6903	0.075255151	0.302812394	no	Naprt	0.966484353	1	no	CG10948	0.007754679	0.047343104	yes	CG15547	0.507302171	0.999999997	no	lncRNA:CR44948	NA	NA	no	snoRNA:Me28S-A30	NA	NA	no	IP3K2	0.998158997	0.999999967	no	lncRNA:CR43399	NA	NA	no
mdg1	1.974034086	Ccn	Ccn**	TE-MDG1	0.00084004	0.002650158	yes	lncRNA:CR45400	NA	NA	no	CG31650	0.125671616	0.381048751	no	CG14014	NA	NA	no	Nup43	0.676625874	1	no	mamo	0.001480364	0.014630927	yes	CG13924	0.975133585	0.999999997	no	eIF4E1	0.000605841	0.00822768	yes	Ip259	0.043524414	0.1625725	no	CG33500	NA	NA	no	lncRNA:CR44852	NA	NA	no
mdg1	1.974034086	Pde6		TE-MDG1	0.052745794	0.08560076	no	CG8066	0.151036208	0.448646336	no	obe	0.996479956	0.999999935	no	TE-NEG-1731	0.982927045	0.999999985	no	CR43177	NA	NA	no	Noa36	0.202255638	0.561768588	no	CG4858	0.587773579	0.999999997	no	CG14174	0.992398354	0.999999987	no	lov	0.933016464	1	no	Camta	0.029136489	0.133783192	no	lectin-22C	NA	NA	no
mdg1	1.974034086	trh		TE-MDG1	0.116010377	0.174636198	no	CG34462	NA	NA	no	lncRNA:CR44523	NA	NA	no	Alg10	0.956525958	0.999999985	no	Fer2LCH	0.000130856	0.004043439	yes	CCAP-R	0.001589022	0.015524572	yes	CG30156	0.970366767	0.999999997	no	CG10283	0.881846289	0.999999987	no	asRNA:CR46020	0.962361212	1	no	retm	0.225060892	0.613479069	no	CG5044	0.93269513	0.999999997	no
mdg1	1.974034086	CG32137		TE-MDG1	0.174962251	0.253570489	no	cert	0.994679681	0.999999961	no	Acox57D-p	NA	NA	no	E(spl)m4-BFM	NA	NA	no	CG1503	0.623257411	1	no	Had1	0.988957147	0.999999994	no	CG14785	NA	NA	no	CG31106	NA	NA	no	Vav	0.02426994	0.102825647	no	Nsun5	0.766374182	0.999999967	no	CG9109	0.995421188	0.999999997	no
mdg1	1.974034086	Epac		TE-MDG1	0.359984011	0.495418176	no	Fbxl4	0.8970153	0.999999961	no	Rab1	0.002072938	0.017199787	yes	sl	0.999779694	0.999999985	no	Nup107	0.943651719	1	no	CG9483	NA	NA	no	CG12866	NA	NA	no	CG13630	0.905554531	0.999999987	no	LanB1	0.998514832	1	no	CSN4	0.930772088	0.999999967	no	CG32369	2.07E-05	0.001594448	yes
mdg1	1.974034086	CG7460		TE-MDG1	0.988713197	0.99999996	no	lncRNA:CR44612	NA	NA	no	CG7766	0.088555447	0.292328195	no	lncRNA:CR44564	NA	NA	no	Pk34A	NA	NA	no	TE-NEG-BLASTOPIA	0.465136308	0.999999994	no	lncRNA:CR45123	NA	NA	no	lncRNA:CR44834	NA	NA	no	LManII	0.993817942	1	no	SRPK	8.14E-05	0.003888921	yes	CG11555	0.692753752	0.999999997	no
mdg1	1.974034086	stan		TE-MDG1	0.991262982	0.99999996	no	CG4660	0.454521034	0.999999961	no	Gr68a	NA	NA	no	CG34007	NA	NA	no	rdog	0.998353259	1	no	CG2685	0.828922201	0.999999994	no	CHES-1-like	9.64E-05	0.00289789	yes	CG4363	NA	NA	no	asRNA:CR45909	NA	NA	no	Gr22e	NA	NA	no	rho-6	NA	NA	no
mdg1	1.974034086	CG13579		TE-MDG1	0.969710902	0.99999996	no	MED22	0.072682865	0.250285348	no	Chd64	0.99812944	0.999999935	no	CG34117	0.188023593	0.59954693	no	CG32506	0.006480292	0.035270859	yes	Cyp6a21	NA	NA	no	CG8097	0.868519041	0.999999997	no	CG31643	0.983981866	0.999999987	no	CG6497	NA	NA	no	asRNA:CR45832	NA	NA	no	CG18420	0.998746453	0.999999997	no
mdg1	1.974034086	lncRNA:CR43724		TE-MDG1	0.997829699	0.99999996	no	CG13360	NA	NA	no	dre4	0.759282985	0.999999935	no	CG1640	0.001360474	0.016094404	yes	Dhc93AB	0.976460215	1	no	lncRNA:CR44825	NA	NA	no	eIF4EHP	0.000203302	0.003943159	yes	CG44227	NA	NA	no	CG11586	0.878865983	1	no	CG11703	NA	NA	no	spel1	0.994829152	0.999999997	no
mdg1	1.974034086	CG3492		TE-MDG1	NA	NA	no	Tdrd3	0.870610967	0.999999961	no	lncRNA:CR43642	NA	NA	no	CG11629	NA	NA	no	Cnb	NA	NA	no	CG15211	0.99714089	0.999999994	no	CG45089	9.88E-05	0.00289789	yes	lncRNA:CR45228	NA	NA	no	roq	0.013989946	0.066563275	no	inaF-D	0.913348696	0.999999967	no	l(2)gd1	0.929714912	0.999999997	no
mdg1	1.974034086	lncRNA:CR45363		TE-MDG1	NA	NA	no	CG8112	0.999718851	0.999999961	no	CG8312	0.865190113	0.999999935	no	CG9098	0.861588924	0.999999985	no	CG12209	NA	NA	no	CG33475	NA	NA	no	CG11672	NA	NA	no	dsx-c73A	0.919672458	0.999999987	no	Mec2	NA	NA	no	lncRNA:CR45387	0.782812542	0.999999967	no	Rab9E	NA	NA	no
F-element	2.026828928	dpr8	dpr8***	TE-FW	9.80E-06	0.000206256	yes	CG14883	0.341507972	0.86539686	no	orb2	8.53E-05	0.002494892	yes	mRpS31	0.614903678	0.999999985	no	Ptp10D	0.004131241	0.024787445	yes	PR-Set7	0.445739646	0.999999994	no	CG43109	NA	NA	no	CG43057	NA	NA	no	lncRNA:CR45478	NA	NA	no	CG42680	NA	NA	no	SMC1	0.060291383	0.232637856	no
F-element	2.026828928	CG45782	CG45782***	TE-FW	1.08E-05	0.000209306	yes	Zip88E	0.901171674	0.999999961	no	trx	0.00122537	0.012135115	yes	CBP	0.997013672	0.999999985	no	Ssu72	0.798270718	1	no	CR43105	NA	NA	no	snoRNA:Me18S-G393	NA	NA	no	CG16762	NA	NA	no	ham	0.990181542	1	no	lncRNA:CR43408	NA	NA	no	TE-297	4.83E-06	0.000849987	yes
F-element	2.026828928	haf	haf***	TE-FW	1.36E-05	0.000228599	yes	wry	6.03E-05	0.002006153	yes	Orco	0.844836732	0.999999935	no	Rs1	0.922193457	0.999999985	no	Cyp313a3	NA	NA	no	CG3894	0.668037328	0.999999994	no	CG14647	0.693871118	0.999999997	no	Rcd4	0.97131359	0.999999987	no	asRNA:CR45868	NA	NA	no	CG12608	0.025895079	0.12460712	no	lncRNA:CR45743	NA	NA	no
F-element	2.026828928	Rbfox1	Rbfox1***	TE-FW	2.79E-05	0.000290153	yes	Pkg21D	NA	NA	no	CG13532	0.012608667	0.061687023	no	E(var)3-9	0.977982927	0.999999985	no	CG3706	NA	NA	no	CG4119	0.000863557	0.010067451	yes	CG13579	0.965867214	0.999999997	no	CG31869	0.999995343	0.999999987	no	Phf7	0.732245426	1	no	CG2187	NA	NA	no	Sdic1	NA	NA	no
F-element	2.026828928	atms	atms***	TE-FW	3.80E-05	0.000341519	yes	RpS15Ab	0.43710045	0.999999961	no	CG5023	0.664042689	0.999999935	no	CR42499	NA	NA	no	CG13398	0.302146623	0.746906453	no	CG5445	0.019050691	0.089659204	no	asRNA:CR45192	NA	NA	no	lncRNA:CR45296	NA	NA	no	CG5783	NA	NA	no	Dop1R1	0.000102298	0.004243616	yes	snoRNA:Edc3-a	NA	NA	no
F-element	2.026828928	CLIP-190	CLIP-190***	TE-FW	4.02E-05	0.000353606	yes	lncRNA:CR44421	NA	NA	no	CG7829	NA	NA	no	Cdk1	NA	NA	no	Cog7	0.754623834	1	no	CG5789	0.930845867	0.999999994	no	CG5009	0.944944019	0.999999997	no	cN-IIIB	0.842338223	0.999999987	no	Top3beta	0.012993301	0.062315871	no	CG17032	0.996364686	0.999999967	no	nonA-l	0.661684708	0.999999997	no
F-element	2.026828928	Ptp61F	Ptp61F***	TE-FW	6.06E-05	0.000438393	yes	CG13739	0.007529036	0.043891024	yes	CG31199	NA	NA	no	Brms1	0.621529668	0.999999985	no	snoRNA:Psi28S-2648	NA	NA	no	CG33282	NA	NA	no	mud	NA	NA	no	CG15140	NA	NA	no	hiw	0.156941641	0.455752933	no	snoRNA:MeU2-A31	NA	NA	no	CG5326	NA	NA	no
F-element	2.026828928	Nipped-A	Nipped-A**	TE-FW	0.000891236	0.002786445	yes	lectin-33A	NA	NA	no	vers	0.861297724	0.999999935	no	Brca2	0.552542595	0.999999985	no	Taldo	0.998664804	1	no	CG31663	0.989923641	0.999999994	no	TE-G6	0.919772076	0.999999997	no	Pep	7.34E-05	0.003208481	yes	jet	0.922409046	1	no	RpL5	0.000621877	0.009444161	yes	asRNA:ASTR	0.787002924	0.999999997	no
F-element	2.026828928	Sap47	Sap47**	TE-FW	0.001574163	0.004297231	yes	CG6790	NA	NA	no	lncRNA:CR45711	NA	NA	no	CG13070	NA	NA	no	CG11226	NA	NA	no	Tim17b1	NA	NA	no	CG43798	NA	NA	no	Hsp83	0.000164725	0.004756945	yes	lncRNA:CR46112	NA	NA	no	CG42852	NA	NA	no	Ntf-2	0.002344055	0.020792946	yes
F-element	2.026828928	sNPF-R	sNPF-R**	TE-FW	0.003036188	0.007326106	yes	CG5862	0.507290938	0.999999961	no	Tektin-C	0.963420671	0.999999935	no	lncRNA:CR45742	NA	NA	no	CG32756	0.933665321	1	no	kraken	0.55179689	0.999999994	no	S	0.002776809	0.020565218	yes	CG13160	NA	NA	no	Scgbeta	0.651705979	1	no	CycC	0.995380539	0.999999967	no	CG32506	0.030932256	0.139705024	no
F-element	2.026828928	Svil	Svil**	TE-FW	0.0035246	0.008275345	yes	CG13643	0.999418575	0.999999961	no	Xpc	0.000937225	0.010007936	yes	AnxB10	0.061213579	0.256793135	no	CR43177	NA	NA	no	asRNA:CR46109	NA	NA	no	CG34258	NA	NA	no	wuc	NA	NA	no	CG2162	0.081539057	0.264230619	no	Ran	8.62E-06	0.002440864	yes	CG4415	NA	NA	no
F-element	2.026828928	Mef2	Mef2**	TE-FW	0.003906007	0.00895249	yes	lncRNA:CR44759	NA	NA	no	asRNA:CR45943	NA	NA	no	Lnpk	0.640120341	0.999999985	no	DIP-beta	0.687587258	1	no	Prtl99C	NA	NA	no	CG3119	NA	NA	no	Cpes	0.989981995	0.999999987	no	NC2beta	0.662548873	1	no	alpha-Spec	0.000144292	0.004959521	yes	CG8888	0.836766353	0.999999997	no
F-element	2.026828928	beat-VI	beat-VI*	TE-FW	0.006100934	0.013059203	yes	lncRNA:CR45673	0.99865365	0.999999961	no	CG13807	0.400265223	0.979134849	no	dnk	0.99233123	0.999999985	no	Sec31	0.872992751	1	no	ATPsynO	0.009982915	0.056504466	no	Cyp313a2	NA	NA	no	RhoGEF3	0.00202821	0.018615511	yes	Pdk	0.975470942	1	no	CG11368	0.758777367	0.999999967	no	Xport-B	NA	NA	no
F-element	2.026828928	Sema2a	Sema2a*	TE-FW	0.010448637	0.020749791	yes	CG10467	0.999989932	0.999999961	no	CG12121	0.245734202	0.679575741	no	CG5282	0.269890259	0.780201154	no	lncRNA:CR43808	NA	NA	no	CG18540	NA	NA	no	CG3704	0.943728991	0.999999997	no	yellow-c	0.893968459	0.999999987	no	tou	2.61E-05	0.001563261	yes	CG8306	NA	NA	no	Or85d	NA	NA	no
F-element	2.026828928	CG31221	CG31221*	TE-FW	0.01995871	0.036322867	yes	Nlg4	0.002315945	0.019828299	yes	sav	0.913888234	0.999999935	no	CR43158	NA	NA	no	lncRNA:CR46194	0.981817875	1	no	CG17562	NA	NA	no	CG7290	NA	NA	no	ATPsynbetaL	NA	NA	no	CG16727	NA	NA	no	CG2267	NA	NA	no	Cp15	NA	NA	no
F-element	2.026828928	CG4502	CG4502*	TE-FW	0.023606742	0.042123639	yes	Tep2	0.996890984	0.999999961	no	CG15536	0.272523007	0.73229377	no	lncRNA:CR45156	0.967306698	0.999999985	no	CG15208	NA	NA	no	asRNA:CR45807	NA	NA	no	Pkc53E	0.000198851	0.003943159	yes	CG30026	NA	NA	no	Cyp4g15	0.999941062	1	no	snk	NA	NA	no	mRpS16	0.417454433	0.999999997	no
F-element	2.026828928	Fili		TE-FW	0.171860425	0.249867025	no	ord	NA	NA	no	lncRNA:CR45636	NA	NA	no	asRNA:CR45813	NA	NA	no	CG6012	NA	NA	no	CG33500	NA	NA	no	CG42323	NA	NA	no	CG30122	0.019671949	0.097130499	no	RpL36	0.000207487	0.003454913	yes	CG42778	NA	NA	no	CG6696	NA	NA	no
F-element	2.026828928	CG45781		TE-FW	0.296651693	0.415130793	no	CG16756	NA	NA	no	lncRNA:CR30009	0.99981295	0.999999935	no	CG3491	NA	NA	no	CG9864	NA	NA	no	lncRNA:CR45571	NA	NA	no	CG3376	0.999919383	0.999999997	no	CG3588	NA	NA	no	bt	0.847034601	1	no	SkpF	NA	NA	no	zen2	NA	NA	no
F-element	2.026828928	CG41520		TE-FW	0.765682937	0.948161199	no	Cp15	NA	NA	no	gol	0.030825071	0.124517063	no	snky	NA	NA	no	CG42382	0.954263527	1	no	CG9897	NA	NA	no	MED1	0.156110156	0.484179216	no	Rop	0.005743535	0.038638328	yes	CG31807	0.961272944	1	no	timeout	0.045700288	0.182919938	no	br	0.801307515	0.999999997	no
F-element	2.026828928	CG34109		TE-FW	0.994795508	0.99999996	no	CG43139	NA	NA	no	lncRNA:CR43714	NA	NA	no	CG43347	0.000110897	0.003123606	yes	ecd	0.954786594	1	no	CG7299	NA	NA	no	CG12637	NA	NA	no	Atg8b	NA	NA	no	Sirt1	0.105573017	0.32964075	no	GILT3	0.994938066	0.999999967	no	Vps4	0.036763	0.156846985	no
F-element	2.026828928	Samuel		TE-FW	0.999979746	0.99999996	no	asRNA:CR45160	NA	NA	no	CG13384	0.221822274	0.626201731	no	CG45603	NA	NA	no	beta-Spec	0.000889351	0.00865542	yes	lncRNA:CR44432	NA	NA	no	lncRNA:CR45378	NA	NA	no	CG10936	0.966440047	0.999999987	no	hpRNA:CR18854	0.019897806	0.089020408	no	CG32241	NA	NA	no	CG30196	NA	NA	no
F-element	2.026828928	lncRNA:CR45188		TE-FW	0.998220562	0.99999996	no	Cdk5	0.837546571	0.999999961	no	PIP5K59B	0.00119744	0.01205292	yes	CG10361	0.999903503	0.999999985	no	CG6800	NA	NA	no	lncRNA:CR44628	0.040101016	0.159905834	no	CG15478	0.814674247	0.999999997	no	scw	NA	NA	no	CG18764	0.994848814	1	no	CG8746	NA	NA	no	CG30075	NA	NA	no
F-element	2.026828928	gem		TE-FW	0.999558087	0.99999996	no	Gr10b	NA	NA	no	CG12539	NA	NA	no	lncRNA:CR44407	NA	NA	no	CG3634	0.997719518	1	no	PGAP5	0.040945621	0.16133391	no	Pde9	6.80E-06	0.000900201	yes	asRNA:CR43809	NA	NA	no	CG17470	NA	NA	no	CG16903	0.976479734	0.999999967	no	CR46232	NA	NA	no
F-element	2.026828928	CG40006		TE-FW	0.953613553	0.99999996	no	CG17122	NA	NA	no	RpL7A	0.02848117	0.116972834	no	lncRNA:CR45380	NA	NA	no	CG6059	NA	NA	no	lva	0.165585122	0.486098898	no	beat-IIIb	0.000219178	0.004120545	yes	CG1738	0.994666011	0.999999987	no	CenG1A	0.049187063	0.179256198	no	lncRNA:CR43952	NA	NA	no	CG1628	0.944055143	0.999999997	no
F-element	2.026828928	Ppr-Y		TE-FW	0.839930388	0.99999996	no	sro	NA	NA	no	S-Lap2	NA	NA	no	CG13842	NA	NA	no	ics	0.001939808	0.014788915	yes	CG7084	0.991114452	0.999999994	no	CG15141	0.512704842	0.999999997	no	CG44476	NA	NA	no	Cyp305a1	0.998877798	1	no	CR43361	0.999984615	0.999999967	no	CG10996	NA	NA	no
F-element	2.026828928	kl-3		TE-FW	0.953970796	0.99999996	no	CG12920	NA	NA	no	prim	0.000445739	0.006220092	yes	lncRNA:CR45678	NA	NA	no	lncRNA:CR42549	0.529148285	1	no	l(2)41Ab	0.192997675	0.539063254	no	lncRNA:CR45954	NA	NA	no	lncRNA:CR45731	NA	NA	no	lncRNA:CR44408	NA	NA	no	CG11106	NA	NA	no	e(y)3	0.006100192	0.039796493	yes
F-element	2.026828928	CG46319		TE-FW	NA	NA	no	CG14506	NA	NA	no	CG14142	0.999541442	0.999999935	no	RpS9	0.000158551	0.003538975	yes	CG31957	0.994742231	1	no	CG3323	NA	NA	no	Spt20	0.005322486	0.033015623	yes	CG14937	0.951412141	0.999999987	no	Cpr47Eg	NA	NA	no	Cyp313a2	NA	NA	no	dnt	0.996423059	0.999999997	no
mdg3	1.743184084	SelR	SelR***	TE-MDG3	2.75E-05	0.000290153	yes	CG31183	0.502126878	0.999999961	no	I-2	0.486336197	0.999999935	no	lncRNA:CR45125	NA	NA	no	Ubr3	0.00078564	0.008097253	yes	CG12111	NA	NA	no	Ptpmeg2	1.90E-05	0.001159432	yes	mEFG1	0.006733416	0.043093863	yes	Dnai2	NA	NA	no	CG33658	NA	NA	no	CG5885	0.474563328	0.999999997	no
mdg3	1.743184084	CG43902	CG43902***	TE-MDG3	0.000106933	0.000606326	yes	lncRNA:CR44517	NA	NA	no	CG30375	NA	NA	no	z	0.923587636	0.999999985	no	lncRNA:CR44218	0.957709179	1	no	CG13436	NA	NA	no	Patsas	0.526988334	0.999999997	no	Spat	NA	NA	no	CR45499	NA	NA	no	CG32269	NA	NA	no	lncRNA:CR45199	0.72599525	0.999999997	no
mdg3	1.743184084	GM130	GM130**	TE-MDG3	0.000281751	0.001184649	yes	CG15472	NA	NA	no	fid	0.033591367	0.131789773	no	Mst57Dc	NA	NA	no	CG32107	NA	NA	no	Cyp6g2	NA	NA	no	CG33493	0.830317292	0.999999997	no	puf	0.034932434	0.150948912	no	UK114	0.999982891	1	no	Drat	0.000322135	0.006920151	yes	CG10969	NA	NA	no
mdg3	1.743184084	hts	hts**	TE-MDG3	0.000283662	0.001188224	yes	Mtap	0.962610546	0.999999961	no	snoRNA:Me28S-C3227b	0.94701292	0.999999935	no	CG43780	0.999902087	0.999999985	no	CG9536	0.914137804	1	no	mxc	0.751295778	0.999999994	no	sinah	NA	NA	no	CG43750	0.775363775	0.999999987	no	Naa15-16	0.51698161	1	no	Gga	0.902138573	0.999999967	no	Ptp10D	0.003891629	0.027897551	yes
mdg3	1.743184084	SKIP	SKIP**	TE-MDG3	0.001740917	0.004682556	yes	egg	0.546503135	0.999999961	no	RpL40	3.24E-05	0.001473574	yes	rump	0.002664988	0.023883942	yes	CG8108	0.000492407	0.006406473	yes	mTTF	0.983530053	0.999999994	no	CG9853	0.593711931	0.999999997	no	CG32148	NA	NA	no	mTerf5	0.970330122	1	no	asRNA:CR44375	NA	NA	no	CG17265	0.997108769	0.999999997	no
mdg3	1.743184084	hiw	hiw**	TE-MDG3	0.002224502	0.005706332	yes	Fkbp59	0.002911151	0.023031259	yes	CG5214	0.032285582	0.128188903	no	CG12780	NA	NA	no	CG12772	0.984913761	1	no	CG17752	NA	NA	no	dpr11	0.000872669	0.008886681	yes	lncRNA:CR44980	NA	NA	no	CG12795	0.998056771	1	no	CG17572	NA	NA	no	mthl2	0.72599525	0.999999997	no
mdg3	1.743184084	ush		TE-MDG3	0.947315163	0.99999996	no	Clk	0.99997397	0.999999961	no	lncRNA:CR45966	NA	NA	no	CG7342	NA	NA	no	Tsp42Ea	NA	NA	no	CG43185	NA	NA	no	CG11655	0.925805622	0.999999997	no	fng	0.999999979	0.999999987	no	salr	0.689256528	1	no	CG30355	NA	NA	no	Mybbp1A	0.95654512	0.999999997	no
mdg3	1.743184084	lncRNA:CR41352		TE-MDG3	NA	NA	no	CG33969	0.901446218	0.999999961	no	CG10175	0.653640849	0.999999935	no	CG5645	0.85490023	0.999999985	no	Tollo	0.999842137	1	no	RluA-1	0.998409352	0.999999994	no	CG12895	0.466020411	0.999999997	no	Semp1	NA	NA	no	CG12857	NA	NA	no	COX5BL	0.737818159	0.999999967	no	E(spl)m4-BFM	NA	NA	no
NEG_copia	2.142216363	Shawl	Shawl***	TE-NEG-COPIA	7.22E-06	0.000206256	yes	lncRNA:CR44721	NA	NA	no	cup	0.801853705	0.999999935	no	Su(Ste):CR42407	NA	NA	no	Men-b	0.00119481	0.010327165	yes	snoRNA:Psi28S-1936	NA	NA	no	vvl	0.852263886	0.999999997	no	asRNA:CR45968	NA	NA	no	CG13074	NA	NA	no	CG44476	NA	NA	no	asRNA:CR31429	NA	NA	no
NEG_copia	2.142216363	dpr8	dpr8***	TE-NEG-COPIA	2.03E-05	0.000259292	yes	osp	0.223478487	0.622156143	no	CG1701	NA	NA	no	CG16813	NA	NA	no	mRpL28	0.400567168	0.928894971	no	CG32409	0.973743551	0.999999994	no	RabX4	0.048153295	0.191049762	no	twz	0.997936544	0.999999987	no	snoRNA:lola-c	NA	NA	no	lncRNA:CR44486	NA	NA	no	CG6878	0.037246665	0.157818344	no
NEG_copia	2.142216363	EcR	EcR***	TE-NEG-COPIA	2.67E-05	0.000290153	yes	CG33124	NA	NA	no	ND-30	0.293444639	0.77642701	no	CG33322	NA	NA	no	CG42789	0.993510784	1	no	CG31937	0.999987937	0.999999994	no	dmrt99B	0.974520208	0.999999997	no	Sur-8	0.000313782	0.006365987	yes	lncRNA:CR44751	NA	NA	no	Naprt	0.90342325	0.999999967	no	RpII215	0.349376962	0.895596246	no
NEG_copia	2.142216363	pre-rRNA:CR45856	pre-rRNA:CR45856**	TE-NEG-COPIA	0.001150794	0.003378493	yes	CG43703	NA	NA	no	CG2662	0.92597901	0.999999935	no	sha	NA	NA	no	Cyp9c1	0.941748442	1	no	CG43710	NA	NA	no	rush	0.8549445	0.999999997	no	asRNA:CR45167	NA	NA	no	Cpr30B	NA	NA	no	lncRNA:CR43840	NA	NA	no	CG8379	0.867417468	0.999999997	no
NEG_copia	2.142216363	lncRNA:CR32773	lncRNA:CR32773**	TE-NEG-COPIA	0.003864203	0.008867787	yes	CG14441	0.069921649	0.242783503	no	RacGAP84C	NA	NA	no	CG7650	0.988394407	0.999999985	no	RFeSP	0.178512178	0.48814392	no	Ugt302E1	NA	NA	no	lncRNA:CR44994	NA	NA	no	Sfp79B	NA	NA	no	asRNA:CR44891	NA	NA	no	Fili	0.875413189	0.999999967	no	lncRNA:CR44889	NA	NA	no
NEG_copia	2.142216363	CG45782	CG45782*	TE-NEG-COPIA	0.005493928	0.011948149	yes	Nup153	0.002101568	0.019035944	yes	CG5618	0.824532625	0.999999935	no	CG14329	NA	NA	no	CG7912	NA	NA	no	CG5110	0.490788975	0.999999994	no	CG9498	0.999606043	0.999999997	no	pnt	0.999393101	0.999999987	no	CG9222	NA	NA	no	asRNA:CR44137	0.996785445	0.999999967	no	CG43816	0.9999216	0.999999997	no
NEG_copia	2.142216363	Sap47	Sap47*	TE-NEG-COPIA	0.006955653	0.014673459	yes	CG12880	0.999862482	0.999999961	no	ppk	NA	NA	no	lncRNA:CR44557	NA	NA	no	Abp1	0.669841996	1	no	Cyp4p1	NA	NA	no	Scp2	0.945858136	0.999999997	no	Pex3	0.575637597	0.999999987	no	lncRNA:CR45010	NA	NA	no	Stim	0.769962862	0.999999967	no	CG13676	NA	NA	no
NEG_copia	2.142216363	Myo81F	Myo81F*	TE-NEG-COPIA	0.007031929	0.014800229	yes	CG3841	NA	NA	no	asRNA:CR45806	NA	NA	no	CG17083	NA	NA	no	CG12688	NA	NA	no	lncRNA:CR45698	NA	NA	no	lncRNA:CR43878	0.993065857	0.999999997	no	asRNA:CR45970	NA	NA	no	CG6013	0.137382552	0.413873569	no	CG31300	0.997264123	0.999999967	no	O-fut2	0.979699676	0.999999997	no
NEG_copia	2.142216363	heph	heph*	TE-NEG-COPIA	0.015971173	0.029807424	yes	Sur	0.879118518	0.999999961	no	Pisd	0.622586087	0.999999935	no	CG9649	0.99886192	0.999999985	no	CG8839	0.998047977	1	no	Vha26	0.016344956	0.082489862	no	TE-NEG-R1-2	NA	NA	no	Fur2	0.365465489	0.93256711	no	CG6262	NA	NA	no	asRNA:CR46018	NA	NA	no	312	0.974811705	0.999999997	no
NEG_copia	2.142216363	Atg1	Atg1*	TE-NEG-COPIA	0.01833309	0.033767594	yes	Ccp84Ac	NA	NA	no	asRNA:ASTR	0.999317398	0.999999935	no	Ent2	0.998888779	0.999999985	no	klu	0.666863009	1	no	Ack	0.626944387	0.999999994	no	lncRNA:CR44017	NA	NA	no	Gyc89Da	0.994834799	0.999999987	no	CG15544	0.989407098	1	no	CG3213	NA	NA	no	Nnp-1	0.851258694	0.999999997	no
NEG_copia	2.142216363	side-VIII		TE-NEG-COPIA	0.101193074	0.154235111	no	Sec16	0.003431125	0.025378142	yes	CG33093	NA	NA	no	ebd1	0.195987992	0.614996802	no	dysf	NA	NA	no	CG15908	0.76721432	0.999999994	no	CG42493	NA	NA	no	hrg	0.002016874	0.018615511	yes	nos	NA	NA	no	Sec31	0.972491938	0.999999967	no	CG8306	NA	NA	no
NEG_copia	2.142216363	hig		TE-NEG-COPIA	0.797500985	0.97828927	no	CG9184	NA	NA	no	CG43324	0.000842903	0.009270618	yes	Lk6	0.000803551	0.011053505	yes	CG7202	NA	NA	no	trsn	0.629153865	0.999999994	no	RpLP0	0.098509928	0.327149733	no	PpV	0.3832395	0.970547828	no	Tre1	0.570129695	1	no	eEF1beta	0.427085552	0.999999967	no	asRNA:CR44431	NA	NA	no
NEG_copia	2.142216363	bnl		TE-NEG-COPIA	0.996900661	0.99999996	no	lncRNA:CR43846	NA	NA	no	CG13871	NA	NA	no	Top1	0.003190466	0.026768235	yes	CG44247	3.15E-05	0.001771193	yes	SelR	0.094053377	0.308995307	no	CG13500	0.604757532	0.999999997	no	CG12643	0.996667822	0.999999987	no	CG42587	NA	NA	no	lncRNA:CR43714	NA	NA	no	CG42496	0.786836298	0.999999997	no
NEG_copia	2.142216363	pdm3		TE-NEG-COPIA	0.998295746	0.99999996	no	AstC	0.920549618	0.999999961	no	wdn	0.932493127	0.999999935	no	CG9997	NA	NA	no	lsn	0.748647336	1	no	Nlg3	6.13E-06	0.001765474	yes	CG15239	0.993117175	0.999999997	no	lncRNA:CR45221	NA	NA	no	pds5	0.034421777	0.135762204	no	insc	NA	NA	no	ohgt	0.633461609	0.999999997	no
NEG_copia	2.142216363	CG9297		TE-NEG-COPIA	0.995706147	0.99999996	no	Spx	0.992004995	0.999999961	no	yellow-d2	NA	NA	no	CG8138	NA	NA	no	Or82a	NA	NA	no	asRNA:CR45161	0.999880843	0.999999994	no	Ubr3	0.001298247	0.011751543	yes	CG5687	0.997350849	0.999999987	no	TE-NEG-TRANSIB4	0.107022847	0.333299725	no	Desat1	0.133591829	0.42181357	no	TE-NEG-S2	0.702717358	0.999999997	no
NEG_copia	2.142216363	CG1632		TE-NEG-COPIA	0.901302714	0.99999996	no	CG34244	NA	NA	no	CG17292	0.871375818	0.999999935	no	CG42553	0.999999841	0.999999985	no	CG11470	NA	NA	no	Dh31	0.996114233	0.999999994	no	dpp	0.795593801	0.999999997	no	CG6115	0.027345662	0.12678206	no	yl	NA	NA	no	CG2915	0.985271103	0.999999967	no	CG4830	NA	NA	no
NEG_copia	2.142216363	Mur89F		TE-NEG-COPIA	NA	NA	no	CR46300	NA	NA	no	CG33309	NA	NA	no	lncRNA:CR43960	NA	NA	no	Gr97a	NA	NA	no	CG43277	NA	NA	no	RfC3	0.9947079	0.999999997	no	Tet	2.70E-05	0.002282883	yes	cal1	0.140013731	0.419691158	no	Tpl94D	NA	NA	no	CG13193	NA	NA	no
NEG_copia	2.142216363	WDY		TE-NEG-COPIA	NA	NA	no	Ssu72	0.998811822	0.999999961	no	lncRNA:CR45585	NA	NA	no	Cpr	0.999018597	0.999999985	no	soti	0.995825905	1	no	Sfp53D	NA	NA	no	CG33124	NA	NA	no	yellow-f	NA	NA	no	thoc6	0.998422757	1	no	CG3748	NA	NA	no	TE-TIRANT	0.972878297	0.999999997	no
NEG_copia	2.142216363	28SrRNA-Psi:CR45862		TE-NEG-COPIA	NA	NA	no	CG10257	0.466390305	0.999999961	no	cana	0.98920944	0.999999935	no	CG6488	0.983490592	0.999999985	no	I-t	NA	NA	no	east	1.15E-05	0.001809228	yes	Snap29	0.699455453	0.999999997	no	Ir8a	NA	NA	no	CG1236	0.997404282	1	no	Takl2	NA	NA	no	brk	0.856916654	0.999999997	no
I-element	1.817248786	Snap25	Snap25***	TE-I	1.53E-05	0.0002367	yes	CG1504	0.133749503	0.408769875	no	Cyp6a16	NA	NA	no	CG7091	NA	NA	no	CG15605	NA	NA	no	rdog	0.82134029	0.999999994	no	Gss2	NA	NA	no	lncRNA:CR44196	NA	NA	no	lncRNA:CR45596	NA	NA	no	TwdlZ	NA	NA	no	GramD1B	7.11E-05	0.003369736	yes
I-element	1.817248786	bru3	bru3***	TE-I	1.76E-05	0.000251635	yes	lncRNA:CR45319	0.996333394	0.999999961	no	asRNA:CR44976	NA	NA	no	CG43797	NA	NA	no	CG43291	NA	NA	no	CG9759	NA	NA	no	CG15036	NA	NA	no	CG42752	NA	NA	no	CG42779	NA	NA	no	lncRNA:CR44660	NA	NA	no	lncRNA:CR45527	0.788786875	0.999999997	no
I-element	1.817248786	dnc	dnc***	TE-I	3.05E-05	0.000307883	yes	SKIP	1.79E-05	0.001064533	yes	lectin-30A	0.69579344	0.999999935	no	Dnali1	0.171414674	0.560175578	no	tld	0.981542589	1	no	RYBP	0.072881033	0.255730488	no	CG13843	NA	NA	no	lncRNA:CR45879	NA	NA	no	lncRNA:CR45215	NA	NA	no	lncRNA:CR44721	NA	NA	no	CG42534	0.978238596	0.999999997	no
I-element	1.817248786	kirre	kirre***	TE-I	0.000136684	0.000718929	yes	Ir51b	NA	NA	no	CG9384	3.78E-06	0.001113316	yes	5SrRNA:CR33367	NA	NA	no	CG32793	NA	NA	no	snoRNA:Psi28S-612	NA	NA	no	CG34436	NA	NA	no	CG15067	NA	NA	no	Su(Ste):CR42422	NA	NA	no	Pdf	0.99999805	0.999999967	no	CG4000	NA	NA	no
I-element	1.817248786	CG17716	CG17716**	TE-I	0.000571326	0.001945914	yes	raw	0.006262096	0.039323631	yes	CG10265	0.986995205	0.999999935	no	RpL35	0.001820445	0.019401682	yes	Ccp84Ad	NA	NA	no	orb	0.001655574	0.015664686	yes	Fum2	0.679050479	0.999999997	no	GstD2	NA	NA	no	fd3F	NA	NA	no	lncRNA:CR45431	NA	NA	no	CG2533	NA	NA	no
I-element	1.817248786	lncRNA:CR45347		TE-I	0.034736003	0.059209831	no	CG4313	0.98108552	0.999999961	no	CG15861	0.419509667	0.999999935	no	CG8312	0.993520563	0.999999985	no	Dnai2	NA	NA	no	lncRNA:CR34335	0.944633942	0.999999994	no	CG32718	NA	NA	no	CR43212	0.585626834	0.999999987	no	Tm1	0.000553178	0.005975323	yes	Cse1	0.975575833	0.999999967	no	DIP-theta	0.276099045	0.741677828	no
I-element	1.817248786	CG3655		TE-I	0.115902097	0.174616916	no	sls	0.976035989	0.999999961	no	Tsp5D	0.951045834	0.999999935	no	CG13028	NA	NA	no	CG32107	NA	NA	no	Wnt10	0.987226055	0.999999994	no	CG31637	0.021778512	0.097128986	no	CG6441	NA	NA	no	ckd	NA	NA	no	CG15695	0.998304728	0.999999967	no	eIF3f2	NA	NA	no
I-element	1.817248786	p130CAS		TE-I	0.136409022	0.202839107	no	CG10877	NA	NA	no	CG3702	0.640781563	0.999999935	no	lncRNA:CR44830	NA	NA	no	CG6398	NA	NA	no	CG42583	NA	NA	no	CG42671	0.000587803	0.007095017	yes	Taf12L	0.951892856	0.999999987	no	snoRNA:lola-c	NA	NA	no	neo	NA	NA	no	CaBP1	0.776579108	0.999999997	no
I-element	1.817248786	CG40470		TE-I	0.999959254	0.99999996	no	Nlg4	0.00045977	0.006605887	yes	RpII15	0.79430367	0.999999935	no	CG13631	0.995007657	0.999999985	no	lncRNA:CR45452	NA	NA	no	MAGE	0.997707382	0.999999994	no	CG3071	0.799714107	0.999999997	no	CG18605	NA	NA	no	CG42354	0.000537646	0.005914104	yes	CG43125	NA	NA	no	mwh	NA	NA	no
I-element	1.817248786	CG31871		TE-I	NA	NA	no	CG44869	NA	NA	no	PIG-Q	0.999781566	0.999999935	no	CG4497	0.715703663	0.999999985	no	CG30089	0.033382	0.125793148	no	key	0.766292786	0.999999994	no	Rcd6	NA	NA	no	CR40282	NA	NA	no	CG14367	0.946343533	1	no	asRNA:CR44030	0.05421723	0.206402937	no	lncRNA:CR43973	0.69579344	0.999999997	no
I-element	1.817248786	CG33136		TE-I	NA	NA	no	CR45391	NA	NA	no	ABCA	0.64270375	0.999999935	no	CG4849	0.997796836	0.999999985	no	CG14856	NA	NA	no	lncRNA:CR44057	0.998356149	0.999999994	no	asRNA:CR43299	NA	NA	no	CG5644	0.455323425	0.999999987	no	CtsB1	0.121483725	0.373484581	no	pico	0.003771429	0.029461227	yes	CG7655	0.858327096	0.999999997	no
blood	1.43625691	bru3	bru3***	TE-BLOOD	3.39E-05	0.000325555	yes	asRNA:CR45132	0.386974038	0.954078002	no	trsn	0.897641411	0.999999935	no	lncRNA:CR44567	NA	NA	no	Apc	0.891781392	1	no	CG6300	NA	NA	no	CG13330	0.987893227	0.999999997	no	CG6847	0.34213087	0.886395952	no	ry	NA	NA	no	AP-1gamma	0.000380947	0.007637997	yes	snk	NA	NA	no
blood	1.43625691	Dscam2	Dscam2***	TE-BLOOD	3.54E-05	0.000331675	yes	lncRNA:CR46257	NA	NA	no	CadN2	0.000110981	0.00278131	yes	CG45782	7.72E-05	0.002609203	yes	CG1129	0.765572713	1	no	CalpC	0.970660704	0.999999994	no	Roc2	0.085226909	0.295034797	no	hec	0.271746246	0.758838575	no	PGRP-LC	0.944833854	1	no	CG15760	0.000265014	0.006181752	yes	lncRNA:CR45333	0.96591977	0.999999997	no
blood	1.43625691	Bsg	Bsg***	TE-BLOOD	0.000125541	0.00067933	yes	CG13692	NA	NA	no	CCHa1-R	0.059395771	0.208991425	no	Arl5	0.928686263	0.999999985	no	pdm2	0.975019609	1	no	Caf1-180	0.181576543	0.518915132	no	CG12857	NA	NA	no	IRSp53	0.995827202	0.999999987	no	TE-NEG-MARINER2	0.699842148	1	no	lncRNA:CR46349	0.846093306	0.999999967	no	spn-B	0.999974325	0.999999997	no
blood	1.43625691	Myo81F	Myo81F***	TE-BLOOD	0.00020763	0.000956829	yes	lncRNA:CR45726	NA	NA	no	rdo	0.697798019	0.999999935	no	CG1701	NA	NA	no	snoRNA:Psi18S-1347b	NA	NA	no	Mtch	0.607976301	0.999999994	no	CG30487	NA	NA	no	CG5945	NA	NA	no	CG43149	NA	NA	no	CG4557	0.990275677	0.999999967	no	fz4	0.476219619	0.999999997	no
blood	1.43625691	dpr6	dpr6**	TE-BLOOD	0.000336378	0.0013243	yes	asRNA:CR45969	0.500593969	0.999999961	no	CG15177	NA	NA	no	CycB3	NA	NA	no	shn	0.246919642	0.637145464	no	CG44261	NA	NA	no	Plod	0.08505362	0.295034797	no	CG16956	NA	NA	no	DIP1	0.012833518	0.061796742	no	CG12920	NA	NA	no	asRNA:CR31845	NA	NA	no
blood	1.43625691	bab1	bab1**	TE-BLOOD	0.000441477	0.001583256	yes	CG12024	0.294173994	0.766078108	no	lncRNA:CR45018	0.007744864	0.043828081	yes	mura	0.000164641	0.003591115	yes	Agpat1	0.12447146	0.368054365	no	CG16717	0.11536009	0.366801787	no	RhoGAP19D	0.000329226	0.005224853	yes	lncRNA:CR45335	NA	NA	no	ProRS-m	0.942677784	1	no	ple	0.94517375	0.999999967	no	Hat1	0.782254208	0.999999997	no
blood	1.43625691	kirre	kirre*	TE-BLOOD	0.005547718	0.012050803	yes	lncRNA:CR46238	0.988968613	0.999999961	no	Spat	NA	NA	no	Snap29	0.962602879	0.999999985	no	CG14500	NA	NA	no	wus	NA	NA	no	gas	NA	NA	no	CG33099	NA	NA	no	CG42450	3.73E-05	0.001865091	yes	CG8066	0.217396562	0.602599226	no	Rga	0.208995147	0.594437506	no
blood	1.43625691	CG32521		TE-BLOOD	0.037308252	0.062798793	no	Obp58b	NA	NA	no	lncRNA:CR44189	NA	NA	no	asRNA:CR44035	NA	NA	no	CG17648	NA	NA	no	CG31817	0.788679346	0.999999994	no	CG42671	0.00339471	0.02411823	yes	asRNA:CR44818	NA	NA	no	CG13097	0.646365557	1	no	pio	NA	NA	no	mmy	0.068383696	0.253967159	no
blood	1.43625691	Ptp61F		TE-BLOOD	0.046815296	0.076962079	no	lncRNA:CR45389	NA	NA	no	asRNA:CR44982	NA	NA	no	lncRNA:CR45234	NA	NA	no	Lnk	0.01550917	0.067736162	no	CG4597	NA	NA	no	lncRNA:CR43304	NA	NA	no	CG12857	NA	NA	no	snoRNA:U49:66Da	NA	NA	no	mRpS18C	0.910833077	0.999999967	no	lncRNA:CR43166	0.973128203	0.999999997	no
blood	1.43625691	5-HT2A		TE-BLOOD	0.063973176	0.101656767	no	udd	0.884400191	0.999999961	no	lncRNA:CR43967	NA	NA	no	Slmap	0.011899383	0.074877498	no	CG42598	NA	NA	no	CG3008	0.574538756	0.999999994	no	sosie	0.847198003	0.999999997	no	CG2816	NA	NA	no	link	NA	NA	no	GstD7	NA	NA	no	CdGAPr	0.098630435	0.33501743	no
blood	1.43625691	Oamb		TE-BLOOD	0.069530139	0.109253114	no	lncRNA:CR44423	NA	NA	no	asRNA:CR43786	0.534028638	0.999999935	no	cos	0.072229583	0.293634354	no	lncRNA:CR45598	NA	NA	no	lncRNA:CR45939	NA	NA	no	ImpL2	0.474788018	0.999999997	no	teq	0.449941812	0.999999987	no	Mos	NA	NA	no	CG15642	0.981905087	0.999999967	no	CG14852	NA	NA	no
blood	1.43625691	SP2353		TE-BLOOD	0.076748978	0.119365545	no	Smvt	NA	NA	no	CG2641	0.999970334	0.999999935	no	CG31229	0.036203359	0.171314293	no	CG34446	NA	NA	no	CG17744	NA	NA	no	Neos	0.996929816	0.999999997	no	CG15564	NA	NA	no	Rad51D	0.956990468	1	no	AnxB11	0.475810283	0.999999967	no	lncRNA:CR44721	NA	NA	no
blood	1.43625691	DIP-gamma		TE-BLOOD	0.10403932	0.158177818	no	CG14905	NA	NA	no	Ssadh	0.001413192	0.012950747	yes	Dlc90F	0.528640406	0.999999985	no	CG6912	0.001135999	0.010057463	yes	CG30371	NA	NA	no	cib	0.091037378	0.30956829	no	Tsp74F	NA	NA	no	cindr	0.097308421	0.307033676	no	CG6689	0.719905996	0.999999967	no	Ugt36F1	NA	NA	no
blood	1.43625691	koi		TE-BLOOD	0.234840292	0.334780119	no	CG5681	0.999496274	0.999999961	no	lncRNA:CR46009	NA	NA	no	lncRNA:CR43654	NA	NA	no	CG44257	NA	NA	no	CR32011	NA	NA	no	asRNA:CR43615	NA	NA	no	CG31016	NA	NA	no	CG42847	NA	NA	no	CG42329	NA	NA	no	Pink1	0.027501766	0.127961045	no
blood	1.43625691	CG14459		TE-BLOOD	0.8637206	0.99999996	no	slpr	0.112808882	0.358806876	no	CG8028	NA	NA	no	ERR	0.824141929	0.999999985	no	ND-PDSW	0.130226334	0.378728822	no	CG42365	0.939934613	0.999999994	no	Set2	0.357652207	0.906236082	no	CG8128	0.99412136	0.999999987	no	GNBP1	0.461107031	1	no	CG10116	NA	NA	no	Nup44A	0.531617655	0.999999997	no
blood	1.43625691	CG42329		TE-BLOOD	NA	NA	no	CG11811	0.733945074	0.999999961	no	lncRNA:CR44150	NA	NA	no	Rcc1	0.719475146	0.999999985	no	Ilp4	NA	NA	no	Gprk1	0.000614404	0.008711531	yes	CG17121	NA	NA	no	CG4552	0.206433048	0.609518026	no	CG4552	0.206433048	0.557339529	no	Son	0.283130388	0.72934873	no	Obp8a	0.531103411	0.999999997	no
blood	1.43625691	CG42367		TE-BLOOD	NA	NA	no	CG10959	0.998584982	0.999999961	no	RFeSP	0.014505546	0.069036003	no	CG4645	0.225846375	0.679837816	no	AdamTS-A	0.998896504	1	no	lncRNA:CR45562	NA	NA	no	CG3603	NA	NA	no	Pi3K59F	0.998333404	0.999999987	no	CG12539	NA	NA	no	CG13364	0.450276684	0.999999967	no	inaE	0.01298867	0.072382607	no
412	1.511605763	Sh	Sh***	TE-412	6.40E-06	0.000206256	yes	Ctl2	0.797625424	0.999999961	no	CG4645	0.390311516	0.962454903	no	lncRNA:CR45761	NA	NA	no	Gr77a	0.941591668	1	no	armi	0.865816656	0.999999994	no	GMF	0.725514687	0.999999997	no	snoRNA:Psi28S-2442b	NA	NA	no	MICU1	0.071459251	0.242032887	no	lncRNA:CR45358	0.999968665	0.999999967	no	lncRNA:CR44465	NA	NA	no
412	1.511605763	5-HT7	5-HT7***	TE-412	1.12E-05	0.000209306	yes	Irc	0.958855231	0.999999961	no	RpL10	0.001874078	0.015762227	yes	Su(z)2	0.002522174	0.023476501	yes	CG14118	0.990314967	1	no	CG15717	0.870392499	0.999999994	no	lncRNA:CR44823	NA	NA	no	ifc	0.422484746	0.999999987	no	wcd	0.987699435	1	no	zda	0.013342956	0.073294866	no	CG34266	0.967815915	0.999999997	no
412	1.511605763	CG11319	CG11319***	TE-412	4.70E-05	0.000388588	yes	CG9500	NA	NA	no	CG6231	0.831680819	0.999999935	no	CG7115	0.587148336	0.999999985	no	CG15196	0.990915551	1	no	CG4101	0.075655567	0.259921413	no	CG13921	0.686842597	0.999999997	no	rhi	NA	NA	no	CG34434	NA	NA	no	cn	NA	NA	no	lncRNA:CR44432	NA	NA	no
412	1.511605763	pyd	pyd**	TE-412	0.000470979	0.001659769	yes	crp	0.00084299	0.009940925	yes	ppk16	NA	NA	no	CG42792	NA	NA	no	asRNA:CR43468	NA	NA	no	mAChR-C	NA	NA	no	Lim3	0.973512433	0.999999997	no	CG6523	0.104992535	0.357215982	no	CG32811	NA	NA	no	psh	NA	NA	no	lncRNA:CR44350	NA	NA	no
412	1.511605763	bol	bol**	TE-412	0.001531795	0.004194092	yes	snoRNA:Psi28S-3405d	NA	NA	no	Diedel3	NA	NA	no	GC2	0.991333072	0.999999985	no	lncRNA:CR43492	0.876114155	1	no	PIG-T	0.03286084	0.138821833	no	Bili	0.015574964	0.07463767	no	CG4766	0.66156542	0.999999987	no	Ced-12	0.940532753	1	no	mIF2	0.999597418	0.999999967	no	CLS	0.899922186	0.999999997	no
412	1.511605763	aralar1	aralar1*	TE-412	0.007525033	0.015640097	yes	mio	0.999568363	0.999999961	no	a	0.269032752	0.72609279	no	tay	3.03E-05	0.001629449	yes	lncRNA:CR44414	NA	NA	no	CG2983	NA	NA	no	RpL29	0.002455529	0.018637615	yes	CG1360	0.980630262	0.999999987	no	snRNA:U12	NA	NA	no	CG43845	0.763805067	0.999999967	no	aralar1	0.007525033	0.046391827	yes
412	1.511605763	CG42340	CG42340*	TE-412	0.023185338	0.041412092	yes	SP2353	0.001558579	0.015220501	yes	lncRNA:CR45398	NA	NA	no	Arl1	0.140607338	0.480501781	no	Ugalt	0.999609888	1	no	polyph	NA	NA	no	CG13692	NA	NA	no	Eb1	0.000228798	0.005517985	yes	CG4415	NA	NA	no	lncRNA:CR44563	NA	NA	no	lncRNA:CR46063	NA	NA	no
412	1.511605763	Pzl		TE-412	0.138121445	0.205052048	no	asRNA:CR43730	0.999918571	0.999999961	no	exp	0.999968774	0.999999935	no	CG7988	0.994937195	0.999999985	no	CG9304	0.999931505	1	no	sol	0.230219848	0.624807184	no	hdc	0.000455988	0.006332021	yes	RpS19b	NA	NA	no	Hrs	0.823232631	1	no	Cyp6g1	0.970215503	0.999999967	no	lncRNA:CR45006	NA	NA	no
412	1.511605763	teq		TE-412	0.197910496	0.28479803	no	CG13501	0.722767067	0.999999961	no	CG13494	NA	NA	no	CG42404	0.002292765	0.022416038	yes	lncRNA:CR45440	0.997916124	1	no	roh	0.00072655	0.009524275	yes	RpS14b	0.004332355	0.029249379	yes	CG4842	NA	NA	no	Cyp6g1	0.970215503	1	no	CG11695	0.958908453	0.999999967	no	CG32119	NA	NA	no
412	1.511605763	CG31690		TE-412	0.396696488	0.54186548	no	asRNA:CR45802	NA	NA	no	ItgaPS4	NA	NA	no	Fatp1	0.708333497	0.999999985	no	ena	0.003440765	0.021730881	yes	ClC-c	0.490489043	0.999999994	no	asRNA:CR44169	NA	NA	no	cv	0.997554281	0.999999987	no	CG18262	0.970143507	1	no	CG17207	NA	NA	no	CG34056	0.550113368	0.999999997	no
412	1.511605763	CG12075		TE-412	0.70095739	0.884783344	no	CG12020	NA	NA	no	asRNA:CR46069	NA	NA	no	CG12395	NA	NA	no	Cyp6a2	0.941758915	1	no	Muc68E	NA	NA	no	Or49b	NA	NA	no	CG43645	0.999997866	0.999999987	no	pyx	NA	NA	no	lncRNA:CR45476	NA	NA	no	Cyp9b1	NA	NA	no
412	1.511605763	AGO3		TE-412	0.774193295	0.954934758	no	ImpE1	0.011476324	0.060518302	no	dj	NA	NA	no	kst	0.957461309	0.999999985	no	lncRNA:CR44945	NA	NA	no	CG34250	0.184191582	0.525123115	no	alpha-Est4aPsi	NA	NA	no	CG17802	0.507264763	0.999999987	no	CG34456	NA	NA	no	Sec61alpha	0.102368872	0.346900712	no	Or22b	NA	NA	no
412	1.511605763	CG3552		TE-412	0.999005212	0.99999996	no	cl	0.045588825	0.178639596	no	CG13692	NA	NA	no	CAH3	0.852405039	0.999999985	no	CG46304	0.998012646	1	no	CG11583	0.876911683	0.999999994	no	app	1.10E-06	0.000900201	yes	osk	NA	NA	no	CG5973	0.625469031	1	no	snoRNA:Me18S-A1806	NA	NA	no	Aps	0.002087512	0.019065944	yes
412	1.511605763	asRNA:CR45873		TE-412	NA	NA	no	Gp93	0.210181547	0.594404828	no	Apc	0.937707048	0.999999935	no	Sp7	0.962056203	0.999999985	no	bcn92	0.092569478	0.293447771	no	Cdc42	0.030225421	0.132278042	no	Dbp21E2	0.999970408	0.999999997	no	Sap30	0.025197276	0.119334299	no	CG5037	0.201163082	0.549713324	no	CG32441	0.087290348	0.30088908	no	Orc3	0.990915551	0.999999997	no
412	1.511605763	lncRNA:flam		TE-412	NA	NA	no	CG44362	NA	NA	no	solo	NA	NA	no	CG43237	NA	NA	no	CG31468	NA	NA	no	CG10874	0.655151545	0.999999994	no	asRNA:CR45814	NA	NA	no	mdlc	0.956944396	0.999999987	no	CG31111	0.965296945	1	no	asRNA:CR43476	NA	NA	no	qless	0.307080899	0.807315029	no
HMS-Beagle	1.445076291	Ssdp	Ssdp***	TE-HMSBEAGLE	1.11E-05	0.000209306	yes	CG15767	0.97030002	0.999999961	no	lncRNA:CR44447	NA	NA	no	cathD	0.006285365	0.044792691	yes	lncRNA:CR45539	0.996417379	1	no	CG31097	NA	NA	no	CG5509	0.935386167	0.999999997	no	Mco1	NA	NA	no	Rbsn-5	0.831676511	1	no	TE-R1-2	NA	NA	no	CG17996	0.06037641	0.232637856	no
HMS-Beagle	1.445076291	Mur2B		TE-HMSBEAGLE	0.038412532	0.064427816	no	CG7194	NA	NA	no	lncRNA:CR45354	NA	NA	no	Oatp33Eb	NA	NA	no	CG10462	0.999976045	1	no	CG17177	0.968393903	0.999999994	no	CG18336	0.759462995	0.999999997	no	CG4045	0.869036591	0.999999987	no	lncRNA:CR45103	NA	NA	no	CR43170	NA	NA	no	dan	0.999946091	0.999999997	no
HMS-Beagle	1.445076291	lncRNA:CR44997		TE-HMSBEAGLE	0.044228534	0.073074967	no	ppk17	NA	NA	no	CG7352	0.940946722	0.999999935	no	Cyt-c-p	0.00014911	0.003538975	yes	CG9279	0.002836877	0.018851503	yes	CG17652	0.90313439	0.999999994	no	lncRNA:CR43932	NA	NA	no	CG31803	NA	NA	no	eIF3l	0.001119631	0.010031152	yes	Gyf	0.005238741	0.037675093	yes	Poc1	NA	NA	no
HMS-Beagle	1.445076291	Pzl		TE-HMSBEAGLE	0.971429362	0.99999996	no	mys	0.149547407	0.447211145	no	nonC	0.967037432	0.999999935	no	pad	0.993476565	0.999999985	no	CG42445	0.997662849	1	no	CG14435	0.043444794	0.16906406	no	NFAT	0.000162275	0.0037415	yes	CG13727	NA	NA	no	CG11961	0.858208572	1	no	lncRNA:CR46106	NA	NA	no	lncRNA:CR45954	NA	NA	no
invader2	1.602389348	CG17684	CG17684***	TE-INVADER2	4.42E-06	0.00019566	yes	lncRNA:CR46156	NA	NA	no	CG6432	NA	NA	no	Arl5	0.969688997	0.999999985	no	Med	0.20950792	0.556885569	no	Fbxl7	NA	NA	no	CG42335	NA	NA	no	TE-GYPSY12	0.004247923	0.031778585	yes	CG6652	0.99910916	1	no	Vago	NA	NA	no	Or82a	NA	NA	no
invader2	1.602389348	nAChRalpha4	nAChRalpha4***	TE-INVADER2	4.39E-06	0.00019566	yes	CG17168	0.622582019	0.999999961	no	CG8907	NA	NA	no	CG5793	0.999974938	0.999999985	no	IntS10	0.898738943	1	no	CR18217	NA	NA	no	CG14089	NA	NA	no	CG33260	0.938231582	0.999999987	no	lncRNA:CR43358	NA	NA	no	CG30120	0.159400987	0.482377674	no	d4	9.61E-05	0.003703798	yes
invader2	1.602389348	Parp	Parp***	TE-INVADER2	1.54E-05	0.0002367	yes	DCX-EMAP	0.889631072	0.999999961	no	CG12395	NA	NA	no	mthl13	0.99404386	0.999999985	no	CG13760	0.060861241	0.206094505	no	Hsc20	0.929481259	0.999999994	no	Toll-7	0.27214447	0.731420975	no	TE-NEG-G3	0.946401117	0.999999987	no	mask	4.10E-05	0.00196849	yes	Mal-A5	0.973725191	0.999999967	no	CheA7a	NA	NA	no
invader2	1.602389348	MFS17	MFS17***	TE-INVADER2	1.81E-05	0.000255034	yes	CG3308	0.999641327	0.999999961	no	c11.1	0.91005983	0.999999935	no	Clk	0.999603641	0.999999985	no	lncRNA:CR44507	NA	NA	no	CG10019	0.042294941	0.165550494	no	CG4576	0.997412834	0.999999997	no	ScpX	0.99516949	0.999999987	no	CG7694	0.008753859	0.045436699	yes	CG33679	NA	NA	no	l(2)k09022	0.999907661	0.999999997	no
invader2	1.602389348	CG40178	CG40178***	TE-INVADER2	4.88E-05	0.000391801	yes	Rh5	NA	NA	no	CG6739	NA	NA	no	CG15219	NA	NA	no	CG12860	NA	NA	no	26-29-p	0.943597734	0.999999994	no	CG13216	NA	NA	no	lncRNA:CR44669	NA	NA	no	Nup43	0.813169169	1	no	CG14982	0.000280316	0.006181752	yes	sle	0.17553394	0.522785864	no
invader2	1.602389348	CG45782	CG45782**	TE-INVADER2	0.000286811	0.001192223	yes	Dyrk2	0.002653731	0.021646449	yes	CG43057	NA	NA	no	mtt	0.091194491	0.343576695	no	CG18418	NA	NA	no	Marc	0.998788539	0.999999994	no	lncRNA:CR45424	NA	NA	no	lace	0.040469342	0.169913831	no	lsn	0.723984101	1	no	RhoL	0.991541265	0.999999967	no	TE-NEG-DOC2	0.229750733	0.639574948	no
invader2	1.602389348	l(2)41Ab	l(2)41Ab*	TE-INVADER2	0.008809018	0.017862189	yes	CG42562	0.938132064	0.999999961	no	CG15201	0.993685553	0.999999935	no	asRNA:CR45272	NA	NA	no	Amy-d	NA	NA	no	CG5830	0.31689082	0.786260487	no	Nup93-1	0.999483363	0.999999997	no	p38c	NA	NA	no	e(y)2	0.977515224	1	no	CR7448	0.999867584	0.999999967	no	CG5614	NA	NA	no
invader2	1.602389348	Pzl		TE-INVADER2	0.151114818	0.222535428	no	CG7653	NA	NA	no	Twdlbeta	NA	NA	no	CG14174	0.992471237	0.999999985	no	CG1092	0.713221705	1	no	lncRNA:CR45461	NA	NA	no	kermit	0.979708663	0.999999997	no	CG2006	0.977677003	0.999999987	no	PIG-U	0.966498361	1	no	CG14342	NA	NA	no	dia	0.840253064	0.999999997	no
invader2	1.602389348	nvd		TE-INVADER2	0.733031707	0.916524943	no	CG13996	NA	NA	no	sens-2	0.999894746	0.999999935	no	CG14990	0.606717025	0.999999985	no	CG2990	NA	NA	no	lncRNA:CR43651	0.999973211	0.999999994	no	CG15547	0.218070197	0.621169652	no	ash2	0.718812099	0.999999987	no	asRNA:CR44237	NA	NA	no	CG32855	NA	NA	no	CG10035	NA	NA	no
NEG_roo	1.432608183	Sh	Sh***	TE-NEG-ROO	4.03E-06	0.00019566	yes	sol	0.475260825	0.999999961	no	CG18155	0.599466286	0.999999935	no	nod	NA	NA	no	CG33267	0.957204624	1	no	lncRNA:CR42651	0.986386073	0.999999994	no	CG42450	0.000322883	0.005191626	yes	lncRNA:CR44302	NA	NA	no	Cda5	0.04178733	0.158292828	no	lncRNA:CR45519	NA	NA	no	SerRS-m	0.980185849	0.999999997	no
NEG_roo	1.432608183	kuz	kuz***	TE-NEG-ROO	3.25E-06	0.00019566	yes	Irk1	0.996867596	0.999999961	no	CG12643	0.999191841	0.999999935	no	Takl1	NA	NA	no	lncRNA:CR44221	0.739970981	1	no	Naa15-16	0.293738722	0.742801971	no	TE-3S18	0.989597734	0.999999997	no	CG43203	NA	NA	no	lncRNA:CR44912	NA	NA	no	CG14641	0.007645533	0.048923276	yes	tomboy40	0.996867596	0.999999997	no
NEG_roo	1.432608183	Plc21C	Plc21C***	TE-NEG-ROO	2.97E-06	0.00019566	yes	AnxB10	0.416402251	0.999999961	no	CG30033	NA	NA	no	ema	0.187641032	0.59954693	no	CG12213	0.018128276	0.076472862	no	lncRNA:CR43270	NA	NA	no	Dredd	0.968077021	0.999999997	no	Hr96	0.883950908	0.999999987	no	lncRNA:CR45949	NA	NA	no	rad50	0.235067802	0.62702121	no	ebo	0.948896747	0.999999997	no
NEG_roo	1.432608183	mtd	mtd***	TE-NEG-ROO	4.91E-06	0.00020515	yes	CG13220	0.094822389	0.311915752	no	eIF2Bbeta	0.816068825	0.999999935	no	nclb	0.901069078	0.999999985	no	mRpL51	0.431266147	0.98186525	no	CG11771	0.782885013	0.999999994	no	sgll	0.788593056	0.999999997	no	RpS12	0.001865981	0.018109192	yes	CG45049	0.000100195	0.00267161	yes	CG8664	NA	NA	no	lncRNA:CR45678	NA	NA	no
NEG_roo	1.432608183	CG42260	CG42260***	TE-NEG-ROO	7.50E-06	0.000206256	yes	lncRNA:CR46063	NA	NA	no	Ir41a	0.874652569	0.999999935	no	dsx-c73A	0.952326555	0.999999985	no	CG9304	0.982730517	1	no	Rbp9	0.000519431	0.008213939	yes	lncRNA:CR44269	NA	NA	no	CG7675	NA	NA	no	lncRNA:CR43988	NA	NA	no	Nepl10	NA	NA	no	Srp54k	0.792690373	0.999999997	no
NEG_roo	1.432608183	CG43867	CG43867***	TE-NEG-ROO	1.01E-05	0.000206256	yes	lncRNA:CR45180	0.973305058	0.999999961	no	CG10907	0.516907164	0.999999935	no	Ir56e	NA	NA	no	CG9393	0.924903733	1	no	lncRNA:CR44458	0.99909757	0.999999994	no	RpS4	0.000654929	0.007342411	yes	CG13047	NA	NA	no	Vps8	0.993213713	1	no	CG3500	0.98313479	0.999999967	no	CG31681	NA	NA	no
NEG_roo	1.432608183	Sema1a	Sema1a***	TE-NEG-ROO	8.30E-06	0.000206256	yes	Prtl99C	NA	NA	no	CG11275	NA	NA	no	CG32024	NA	NA	no	CG3216	NA	NA	no	spas	0.437573518	0.999999994	no	IntS1	0.976414684	0.999999997	no	tutl	4.29E-06	0.002196502	yes	lncRNA:CR46322	0.960279418	1	no	Pcyt2	0.999988836	0.999999967	no	Pkcdelta	0.95228585	0.999999997	no
NEG_roo	1.432608183	tai	tai***	TE-NEG-ROO	1.21E-05	0.000216706	yes	TwdlQ	NA	NA	no	CG42329	NA	NA	no	CG13170	NA	NA	no	Or59c	NA	NA	no	lncRNA:CR44606	NA	NA	no	Prosalpha5	0.324831739	0.842769395	no	ppk25	NA	NA	no	CG14141	0.997415829	1	no	lncRNA:CR44538	NA	NA	no	lncRNA:CR43304	NA	NA	no
NEG_roo	1.432608183	lilli	lilli***	TE-NEG-ROO	1.43E-05	0.000228923	yes	CG3808	0.998393848	0.999999961	no	TE-INVADER4	1.54E-05	0.00120915	yes	CR43379	NA	NA	no	Sil1	0.995788985	1	no	asRNA:CR43463	NA	NA	no	lncRNA:CR45919	0.737622376	0.999999997	no	Pex13	0.971104724	0.999999987	no	CG32643	NA	NA	no	lncRNA:CR45128	NA	NA	no	snoRNA:Psi18S-531	NA	NA	no
NEG_roo	1.432608183	Nlg2	Nlg2***	TE-NEG-ROO	1.52E-05	0.0002367	yes	Not11	0.933505573	0.999999961	no	Arf102F	0.102377734	0.329109575	no	Tango9	0.088165655	0.334294777	no	r2d2	0.419510924	0.965578217	no	asRNA:CR43636	NA	NA	no	snoRNA:Me28S-C3227b	0.583469831	0.999999997	no	Gbeta5	0.003517689	0.027400949	yes	asRNA:CR46049	NA	NA	no	Cpr60D	NA	NA	no	CG13950	NA	NA	no
NEG_roo	1.432608183	trio	trio***	TE-NEG-ROO	1.57E-05	0.000238616	yes	CG10237	0.979000582	0.999999961	no	rad	5.38E-05	0.001828839	yes	CG14105	NA	NA	no	lncRNA:CR45416	NA	NA	no	CG46025	0.999959726	0.999999994	no	CG12267	0.999844451	0.999999997	no	CG4788	0.144131086	0.457509934	no	asRNA:CR45167	NA	NA	no	aust	NA	NA	no	CG45002	0.006949061	0.043715265	yes
NEG_roo	1.432608183	Pde9	Pde9***	TE-NEG-ROO	1.65E-05	0.000245112	yes	PHGPx	0.237616612	0.652792889	no	CanA-14F	2.27E-05	0.001269522	yes	Dip-B	0.999968545	0.999999985	no	CG44270	NA	NA	no	CG14443	NA	NA	no	CG13220	0.094822389	0.318332304	no	mt:tRNA:Val-TAC	0.980884105	0.999999987	no	Or43a	NA	NA	no	pyd	0.003763413	0.029461227	yes	CR43087	NA	NA	no
NEG_roo	1.432608183	side-VI	side-VI***	TE-NEG-ROO	1.92E-05	0.000255541	yes	CG31038	0.906278888	0.999999961	no	CG42365	0.946555645	0.999999935	no	dpr11	0.002966831	0.02572898	yes	CG10904	0.966747229	1	no	asRNA:CR43259	0.999919697	0.999999994	no	Gr39a	0.421333354	0.999999997	no	CG4603	0.084182849	0.298420639	no	Prat2	NA	NA	no	CG33235	NA	NA	no	IKKbeta	NA	NA	no
NEG_roo	1.432608183	smog	smog***	TE-NEG-ROO	2.77E-05	0.000290153	yes	CG34267	NA	NA	no	lncRNA:CR44417	0.223424027	0.626318502	no	Sgf11	0.817939964	0.999999985	no	mthl6	NA	NA	no	Sry-delta	0.982452817	0.999999994	no	CG40198	NA	NA	no	Chchd2	0.000365741	0.006365987	yes	CG4892	NA	NA	no	snoRNA:U31:54Ed	NA	NA	no	loj	0.999654067	0.999999997	no
NEG_roo	1.432608183	CG42613	CG42613***	TE-NEG-ROO	2.61E-05	0.000290153	yes	l(1)G0469	3.02E-07	0.000378013	yes	por	0.96429643	0.999999935	no	CG8435	0.971586215	0.999999985	no	lncRNA:CR44172	NA	NA	no	Gapdh2	0.069126226	0.245460192	no	CG42676	0.985891565	0.999999997	no	CG14302	NA	NA	no	Sema1a	8.30E-06	0.000995678	yes	CG12470	0.999009717	0.999999967	no	CG9205	0.114862691	0.376664092	no
NEG_roo	1.432608183	Nlg3	Nlg3***	TE-NEG-ROO	2.90E-05	0.000294722	yes	Pgam5	0.891601558	0.999999961	no	BigH1	NA	NA	no	Cby	NA	NA	no	CG14325	NA	NA	no	CG13622	NA	NA	no	ND-B17	0.001752993	0.014572497	yes	CG1138	NA	NA	no	CG5039	0.989808949	1	no	cN-IIIB	0.723293302	0.999999967	no	lncRNA:CR45386	NA	NA	no
NEG_roo	1.432608183	shot	shot***	TE-NEG-ROO	3.42E-05	0.000325555	yes	CG14297	NA	NA	no	Maf1	0.00562967	0.035092563	yes	CG32022	0.904435189	0.999999985	no	sax	0.999373255	1	no	CG6656	0.5440862	0.999999994	no	Nop17l	0.131660807	0.416812193	no	CG16717	0.618628995	0.999999987	no	fray	0.030010368	0.122434	no	ZnT86D	0.995747064	0.999999967	no	CG17032	0.999984874	0.999999997	no
NEG_roo	1.432608183	elav	elav***	TE-NEG-ROO	4.22E-05	0.000361142	yes	CG3213	NA	NA	no	Thor	0.912279857	0.999999935	no	lncRNA:CR45383	NA	NA	no	Sws1	0.949597973	1	no	CycH	0.985096581	0.999999994	no	Cpsf100	0.999930147	0.999999997	no	Coa7	0.033693665	0.148583014	no	Cyp4ae1	0.969993549	1	no	lncRNA:CR44565	NA	NA	no	CG13482	0.69708774	0.999999997	no
NEG_roo	1.432608183	CG8177	CG8177***	TE-NEG-ROO	4.81E-05	0.000391801	yes	snoRNA:Me28S-G3081a	NA	NA	no	CG6770	0.004768422	0.031146928	yes	S6k	0.002835983	0.02485161	yes	CheB53b	NA	NA	no	CG43702	NA	NA	no	Mettl3	0.908438111	0.999999997	no	Sap130	0.551858822	0.999999987	no	CG15196	0.697859318	1	no	lncRNA:CR45880	NA	NA	no	schlank	0.001241682	0.013429772	yes
NEG_roo	1.432608183	rdgC	rdgC***	TE-NEG-ROO	8.47E-05	0.000537873	yes	SA-2	NA	NA	no	asRNA:CR45190	0.672705525	0.999999935	no	asRNA:CR43971	NA	NA	no	LSm1	0.994792205	1	no	Nepl17	NA	NA	no	TE-GYPSY7	0.995608534	0.999999997	no	asRNA:CR45882	NA	NA	no	CG13773	0.993218794	1	no	CG14688	0.999652423	0.999999967	no	Tbp	0.873784737	0.999999997	no
NEG_roo	1.432608183	MESK2	MESK2***	TE-NEG-ROO	0.00010959	0.000614844	yes	CG17005	NA	NA	no	PHDP	0.995349989	0.999999935	no	Ocho	NA	NA	no	lncRNA:CR44795	NA	NA	no	lncRNA:CR44494	NA	NA	no	asRNA:CR45189	NA	NA	no	ben	0.004267563	0.031778585	yes	CG13857	NA	NA	no	Gr2a	NA	NA	no	Nak	0.205182874	0.588349963	no
NEG_roo	1.432608183	CG45782	CG45782***	TE-NEG-ROO	0.00014848	0.00076631	yes	ND-MLRQ	0.000248967	0.004205519	yes	CG10151	0.936462374	0.999999935	no	Spn77Bb	NA	NA	no	CG15534	NA	NA	no	CG2310	0.999996334	0.999999994	no	lncRNA:CR45370	NA	NA	no	CG7300	NA	NA	no	CG13627	NA	NA	no	CG2861	0.828608068	0.999999967	no	Ugt37E1	NA	NA	no
NEG_roo	1.432608183	Eip93F	Eip93F***	TE-NEG-ROO	0.000194142	0.000912817	yes	Hdc	0.990439776	0.999999961	no	snRNA:U2:34ABa	NA	NA	no	CG4627	0.985353087	0.999999985	no	CG14763	NA	NA	no	CG11180	0.256012477	0.67983836	no	CAH7	0.993580812	0.999999997	no	CG18213	0.83140996	0.999999987	no	mRpS16	0.029533965	0.12210767	no	CG8223	0.231997649	0.621588355	no	GalT1	0.394659038	0.987047859	no
NEG_roo	1.432608183	Fur1	Fur1**	TE-NEG-ROO	0.000244948	0.001076906	yes	Iml1	0.035577651	0.146289682	no	CG31743	0.998247956	0.999999935	no	ND-B14.5A	0.01736014	0.098263377	no	side-VI	1.92E-05	0.001771193	yes	lncRNA:CR45689	NA	NA	no	CG5273	0.986644088	0.999999997	no	CG17202	0.075699508	0.276630303	no	Dgkepsilon	0.6096518	1	no	SK	1.43E-05	0.002464695	yes	CG11294	0.981990392	0.999999997	no
NEG_roo	1.432608183	side-III	side-III**	TE-NEG-ROO	0.000244404	0.001076906	yes	CG15142	NA	NA	no	Rbpn-5	0.837259487	0.999999935	no	CG10366	0.920061867	0.999999985	no	prtp	0.025689127	0.102756507	no	CG9449	NA	NA	no	CG13085	0.999843524	0.999999997	no	mRpS31	0.181995258	0.552518938	no	asRNA:CR44818	NA	NA	no	lncRNA:CR45757	NA	NA	no	ssp	0.904091391	0.999999997	no
NEG_roo	1.432608183	osp	osp**	TE-NEG-ROO	0.000263138	0.00112712	yes	CG9444	NA	NA	no	lncRNA:CR44423	NA	NA	no	asRNA:CR45814	NA	NA	no	asRNA:CR45384	NA	NA	no	Uhg5	0.048683593	0.183881342	no	lncRNA:CR45453	NA	NA	no	lncRNA:CR44941	NA	NA	no	Uggt	0.864594875	1	no	lncRNA:CR43849	NA	NA	no	Uhg8	0.924737183	0.999999997	no
NEG_roo	1.432608183	CG13739	CG13739**	TE-NEG-ROO	0.000469221	0.001659769	yes	stx	0.000130185	0.002905926	yes	asRNA:CR46047	NA	NA	no	CG17249	0.960784209	0.999999985	no	Tsp26A	0.613835193	1	no	CG3632	0.962158236	0.999999994	no	CG30265	NA	NA	no	v	NA	NA	no	CG31077	NA	NA	no	CG15047	NA	NA	no	CG6665	0.932801259	0.999999997	no
NEG_roo	1.432608183	CG5151	CG5151**	TE-NEG-ROO	0.000590025	0.001983743	yes	Doa	0.002332009	0.019830011	yes	Alp2	NA	NA	no	CG7739	0.052045887	0.228038092	no	GluProRS	0.95835948	1	no	CG13623	0.108725194	0.349452792	no	CG4712	NA	NA	no	C15	0.998632523	0.999999987	no	His4r	0.00015914	0.003056335	yes	tsh	0.817114459	0.999999967	no	CG7772	0.120443798	0.3883275	no
NEG_roo	1.432608183	siz	siz**	TE-NEG-ROO	0.000693983	0.002266599	yes	CG31404	NA	NA	no	CG4854	0.991639811	0.999999935	no	Dp	0.069259032	0.283506696	no	asRNA:CR45161	0.999975173	1	no	Ide	0.020080256	0.092666085	no	IM1	0.993956262	0.999999997	no	dila	0.99980003	0.999999987	no	CD98hc	0.388659623	0.917328519	no	c12.2	0.952455823	0.999999967	no	Ir54a	NA	NA	no
NEG_roo	1.432608183	Stlk	Stlk**	TE-NEG-ROO	0.000748389	0.002409867	yes	fest	0.628045968	0.999999961	no	Rcp	0.972849981	0.999999935	no	lncRNA:CR44344	NA	NA	no	RpL24	0.001828466	0.014037171	yes	lncRNA:CR43853	NA	NA	no	ph-p	0.948546182	0.999999997	no	alpha4GT2	NA	NA	no	Bx42	0.842874983	1	no	Skadu	NA	NA	no	lncRNA:CR44412	NA	NA	no
NEG_roo	1.432608183	Dlic	Dlic**	TE-NEG-ROO	0.000770043	0.002466566	yes	snoRNA:Psi18S-110	NA	NA	no	CG10062	NA	NA	no	E(var)3-9	0.848248073	0.999999985	no	Mur82C	NA	NA	no	snoRNA:U76:54Eb	NA	NA	no	Tbce	0.858495441	0.999999997	no	Inx3	0.999970195	0.999999987	no	Mad1	0.933735244	1	no	Eh	0.995694922	0.999999967	no	zfh2	0.020315623	0.100196654	no
NEG_roo	1.432608183	trol	trol**	TE-NEG-ROO	0.000797033	0.002530857	yes	Sin3A	0.000304248	0.004820777	yes	CG10912	NA	NA	no	Egm	0.166825218	0.548206204	no	snoRNA:Psi28S-3316b	NA	NA	no	CG34256	0.85225254	0.999999994	no	CG15143	NA	NA	no	lncRNA:CR45522	0.031222695	0.140561486	no	mei-P26	1.74E-05	0.001306313	yes	insv	0.905441163	0.999999967	no	lncRNA:CR45887	NA	NA	no
NEG_roo	1.432608183	CG32085	CG32085**	TE-NEG-ROO	0.000914315	0.00283919	yes	Rab7	0.015104872	0.074986399	no	CG12081	0.560461268	0.999999935	no	Arp8	0.952576329	0.999999985	no	CG32750	NA	NA	no	Lsm12	0.011682731	0.062980542	no	cN-IIIB	0.723293302	0.999999997	no	lncRNA:CR44715	NA	NA	no	gammaTub37C	NA	NA	no	nrv1	0.9988496	0.999999967	no	CarT	0.996901194	0.999999997	no
NEG_roo	1.432608183	CadN2	CadN2**	TE-NEG-ROO	0.001638951	0.004454148	yes	CG31883	0.657098415	0.999999961	no	Vps37B	0.223814786	0.626318502	no	lncRNA:CR45309	NA	NA	no	CG9444	NA	NA	no	Rpp30	0.974564556	0.999999994	no	Hex-A	0.00398486	0.027203905	yes	CG15930	NA	NA	no	bmm	0.966976265	1	no	Orc5	0.857879416	0.999999967	no	gt	0.991484319	0.999999997	no
NEG_roo	1.432608183	NetB	NetB**	TE-NEG-ROO	0.002333072	0.005902058	yes	CG15498	NA	NA	no	TE-STALKER2	0.034765232	0.134674149	no	Mst98Ca	NA	NA	no	Ada1-2	0.979200752	1	no	Gr59f	NA	NA	no	lncRNA:CR45531	0.722224497	0.999999997	no	CG43108	NA	NA	no	cora	1.44E-05	0.001151693	yes	lncRNA:CR44150	NA	NA	no	CG8087	NA	NA	no
NEG_roo	1.432608183	CG42389	CG42389**	TE-NEG-ROO	0.002863788	0.006993148	yes	lncRNA:CR45373	NA	NA	no	CG11368	0.741634677	0.999999935	no	CG31075	0.985951484	0.999999985	no	Ptpmeg	0.508289804	1	no	Irbp	0.99190376	0.999999994	no	Glos	0.988043871	0.999999997	no	Ugt302C1	0.999971584	0.999999987	no	Arpc2	0.840464898	1	no	CG34433	NA	NA	no	CG31198	NA	NA	no
NEG_roo	1.432608183	CG33144	CG33144**	TE-NEG-ROO	0.003263817	0.007793381	yes	CG30039	NA	NA	no	obst-A	0.999995512	0.999999935	no	lncRNA:CR45503	NA	NA	no	Ccs	0.977140446	1	no	CG14073	0.001016215	0.011318679	yes	ssp7	0.99992883	0.999999997	no	St3	0.19189312	0.573928529	no	Lrr47	0.956920469	1	no	Cht6	0.999076728	0.999999967	no	RfC4	0.974117919	0.999999997	no
NEG_roo	1.432608183	lncRNA:CR44922	lncRNA:CR44922**	TE-NEG-ROO	0.003286623	0.007827343	yes	inaF-D	0.978997921	0.999999961	no	CR33318	NA	NA	no	lectin-30A	0.653713623	0.999999985	no	lncRNA:CR44395	NA	NA	no	CG32069	0.770480028	0.999999994	no	lncRNA:CR43498	NA	NA	no	CG42733	NA	NA	no	ytr	0.705187208	1	no	CG11459	NA	NA	no	san	0.223555581	0.627890732	no
NEG_roo	1.432608183	CG1090	CG1090**	TE-NEG-ROO	0.003433016	0.008081064	yes	snRNA:U2:34ABa	NA	NA	no	lms	NA	NA	no	CG1774	NA	NA	no	CG8388	0.996462362	1	no	CG1265	0.156107883	0.464583885	no	CG14839	NA	NA	no	Irk1	0.996867596	0.999999987	no	CG9426	0.616415197	1	no	CG14057	0.982923868	0.999999967	no	CG3225	0.999970801	0.999999997	no
NEG_roo	1.432608183	CG42340	CG42340**	TE-NEG-ROO	0.00407886	0.0092789	yes	CG9272	0.941937503	0.999999961	no	Sgt	0.202544683	0.577087868	no	Ten-a	5.15E-06	0.000962182	yes	CG3631	0.992744113	1	no	CG17098	NA	NA	no	His1:CG33834	0.996890979	0.999999997	no	CG6227	0.708448635	0.999999987	no	CG15771	0.006814882	0.038004856	yes	CG7341	0.997453749	0.999999967	no	CG44837	0.001928209	0.017795712	yes
NEG_roo	1.432608183	CG42594	CG42594*	TE-NEG-ROO	0.00863928	0.017556936	yes	mei-218	0.999232908	0.999999961	no	Vha13	0.006319613	0.038228987	yes	CG10962	NA	NA	no	Ada2a	0.204887907	0.545778994	no	CG43672	NA	NA	no	Gnpnat	0.41436603	0.999999997	no	TE-NEG-HOBO	4.45E-05	0.002636746	yes	CG15082	0.999868038	1	no	RhoGEF2	0.497737087	0.999999967	no	CG17377	NA	NA	no
NEG_roo	1.432608183	CG44153	CG44153*	TE-NEG-ROO	0.010794559	0.021298003	yes	lncRNA:CR45622	NA	NA	no	ScsbetaA	0.006588784	0.039276828	yes	CG14416	NA	NA	no	lola	4.95E-06	0.001657356	yes	lncRNA:CR45913	NA	NA	no	CG1999	NA	NA	no	mRpS7	0.004139682	0.031419129	yes	upSET	9.18E-06	0.001000718	yes	Aasdh	0.990076465	0.999999967	no	t-cup	NA	NA	no
NEG_roo	1.432608183	Kif3C	Kif3C*	TE-NEG-ROO	0.010860608	0.021382188	yes	lncRNA:CR33948	NA	NA	no	lncRNA:CR43655	NA	NA	no	snoRNA:Or-aca3	NA	NA	no	jing	2.47E-05	0.001771193	yes	lig	0.044735969	0.171668889	no	CG13358	NA	NA	no	CG45116	NA	NA	no	CG16753	0.86904123	1	no	dpr19	0.001280196	0.014001519	yes	CG2082	0.003158932	0.024414162	yes
NEG_roo	1.432608183	CG13954	CG13954*	TE-NEG-ROO	0.012372074	0.023920215	yes	ced-6	0.99642025	0.999999961	no	CG30275	NA	NA	no	CG5217	NA	NA	no	ppk12	NA	NA	no	Axs	0.999929062	0.999999994	no	Galphas	0.000476162	0.00646522	yes	sowi	NA	NA	no	CG16865	0.998137582	1	no	tRNA:Ala-AGC-1-1	NA	NA	no	GluClalpha	9.05E-06	0.001065594	yes
NEG_roo	1.432608183	hth	hth*	TE-NEG-ROO	0.012718664	0.024486774	yes	lncRNA:CR45183	NA	NA	no	mts	0.000103581	0.002765426	yes	blow	0.988637813	0.999999985	no	CG30486	NA	NA	no	CG12914	NA	NA	no	CG13689	0.999967202	0.999999997	no	CG32369	0.001204057	0.012843276	yes	betaNACtes6	NA	NA	no	Iml1	0.035577651	0.156551994	no	asRNA:CR43430	NA	NA	no
NEG_roo	1.432608183	Wdr62	Wdr62*	TE-NEG-ROO	0.01617901	0.030164535	yes	CG32100	0.897274404	0.999999961	no	lncRNA:CR44899	NA	NA	no	Fibp	0.453738788	0.999999985	no	CG33521	0.939580953	1	no	Taf2	0.946989282	0.999999994	no	unc	NA	NA	no	Cdk8	0.9500153	0.999999987	no	ocm	0.483092252	1	no	CG10366	0.920061867	0.999999967	no	Ptp10D	0.002903743	0.023710697	yes
NEG_roo	1.432608183	CG8405	CG8405*	TE-NEG-ROO	0.016662134	0.030845185	yes	sens-2	0.95375009	0.999999961	no	CG30356	NA	NA	no	CG12620	NA	NA	no	NimB3	0.993956262	1	no	lncRNA:CR43634	NA	NA	no	TE-MICROPIA	0.205452753	0.591064831	no	obst-E	0.998503806	0.999999987	no	Smg5	0.002236305	0.015416572	yes	Oatp58Db	NA	NA	no	Idh	0.421320025	0.999999997	no
NEG_roo	1.432608183	how	how*	TE-NEG-ROO	0.021243332	0.038279857	yes	CG31743	0.998247956	0.999999961	no	asRNA:CR43460	0.816122026	0.999999935	no	pall	0.900719223	0.999999985	no	CG13773	0.993218794	1	no	CG18622	0.987160466	0.999999994	no	Snx3	0.538231271	0.999999997	no	Fdh	0.999996256	0.999999987	no	CG33494	0.998143988	1	no	CG12384	0.008103933	0.050513118	no	CG14005	0.917520698	0.999999997	no
NEG_roo	1.432608183	CARPB		TE-NEG-ROO	0.043668925	0.072346434	no	Kua	0.842786457	0.999999961	no	ppk6	NA	NA	no	Golgin104	0.074675012	0.302536092	no	BOD1	0.910082849	1	no	lncRNA:CR45370	NA	NA	no	lncRNA:CR44343	NA	NA	no	CG9588	0.945970594	0.999999987	no	snoRNA:Me28S-C788b	NA	NA	no	lncRNA:CR45811	NA	NA	no	lncRNA:CR43656	NA	NA	no
NEG_roo	1.432608183	AstA-R1		TE-NEG-ROO	0.043973197	0.072718786	no	mld	0.006625421	0.040998891	yes	Tomosyn	4.79E-06	0.001113316	yes	Rho1	0.000862857	0.011331899	yes	CG6961	0.996694752	1	no	Tsp47F	NA	NA	no	VepD	0.431796971	0.999999997	no	CG4318	NA	NA	no	CG9861	NA	NA	no	yellow-b	0.958767432	0.999999967	no	CG31235	0.999471475	0.999999997	no
NEG_roo	1.432608183	lncRNA:CR44779		TE-NEG-ROO	0.064370559	0.102199437	no	CG8027	0.999395947	0.999999961	no	atk	NA	NA	no	PH4alphaNE2	NA	NA	no	Cyp4p2	0.773311549	1	no	TE-MAX-I	0.999912777	0.999999994	no	Sod2	0.129107112	0.410856486	no	CG6769	0.979579227	0.999999987	no	asRNA:CR45875	0.999999742	1	no	PGRP-LB	0.999207305	0.999999967	no	CG8642	NA	NA	no
NEG_roo	1.432608183	sano		TE-NEG-ROO	0.141635094	0.209927543	no	CG18190	NA	NA	no	CG12107	0.671238504	0.999999935	no	Hem	0.835170848	0.999999985	no	nemy	0.998081591	1	no	CG43175	0.8988472	0.999999994	no	CG30393	NA	NA	no	CG34188	NA	NA	no	jus	6.27E-05	0.002259095	yes	CG4743	0.285162905	0.733014904	no	CG30184	NA	NA	no
NEG_roo	1.432608183	CG46338		TE-NEG-ROO	0.171026306	0.24885212	no	lncRNA:CR43253	NA	NA	no	38231	0.002436018	0.019175836	yes	CG34212	NA	NA	no	CG5715	NA	NA	no	fwe	0.000622833	0.008711531	yes	TwdlK	NA	NA	no	spz3	NA	NA	no	Lk	0.725165956	1	no	CG33285	NA	NA	no	lncRNA:CR43825	0.99764944	0.999999997	no
NEG_roo	1.432608183	CG46338		TE-NEG-ROO	0.171026306	0.24885212	no	Duba	0.036282614	0.147730514	no	lncRNA:CR31840	NA	NA	no	CG3224	0.586042364	0.999999985	no	MsR2	0.976582095	1	no	Strn-Mlck	0.99566957	0.999999994	no	CG14629	0.837871464	0.999999997	no	CG14286	0.997861059	0.999999987	no	CG42390	0.999977208	1	no	CG34462	NA	NA	no	p130CAS	0.01197913	0.068065747	no
NEG_roo	1.432608183	CG9650		TE-NEG-ROO	0.238820292	0.340188718	no	CG12911	NA	NA	no	eIF3d1	0.855671798	0.999999935	no	Rpt6R	NA	NA	no	lncRNA:CR46352	NA	NA	no	CG32786	NA	NA	no	toy	0.000125727	0.003072774	yes	AnxB9	0.99446837	0.999999987	no	ckd	NA	NA	no	abd-A	NA	NA	no	Gbp3	NA	NA	no
NEG_roo	1.432608183	CG34351		TE-NEG-ROO	0.309299657	0.43150959	no	Mtch	0.035912654	0.14670202	no	Kif19A	0.875457883	0.999999935	no	asRNA:CR44019	NA	NA	no	CG7497	0.972917011	1	no	lncRNA:CR45478	NA	NA	no	LManVI	NA	NA	no	CG13193	NA	NA	no	lola	4.95E-06	0.000800241	yes	Toll-6	0.002933559	0.024852613	yes	CG12107	0.671238504	0.999999997	no
NEG_roo	1.432608183	Tsp3A		TE-NEG-ROO	0.475679137	0.634123282	no	nAChRalpha5	3.98E-06	0.000675099	yes	CG7800	0.980573711	0.999999935	no	lncRNA:CR44203	NA	NA	no	tadr	0.37212856	0.879447228	no	CG42402	0.002305533	0.01953116	yes	CG13937	0.014345701	0.071243375	no	TBC1d7	0.999855551	0.999999987	no	Fibp	0.453738788	1	no	CG13114	NA	NA	no	Ance-2	NA	NA	no
NEG_roo	1.432608183	vn		TE-NEG-ROO	0.494190838	0.655932542	no	CG10062	NA	NA	no	Drep4	0.081088909	0.272814191	no	Yippee	0.190865189	0.605344553	no	Eig71Ea	NA	NA	no	CG13074	NA	NA	no	lncRNA:CR44621	NA	NA	no	Acp63F	NA	NA	no	CG5250	NA	NA	no	CG12344	0.99999343	0.999999967	no	CG3104	0.043318366	0.178728562	no
NEG_roo	1.432608183	Pzl		TE-NEG-ROO	0.579276594	0.75501147	no	Acbp3	NA	NA	no	DAAM	0.333839183	0.85585494	no	CG10195	0.948970058	0.999999985	no	CG17919	NA	NA	no	CG14324	NA	NA	no	CTPsyn	0.813749699	0.999999997	no	ppk7	NA	NA	no	CG33288	0.974589418	1	no	CG4483	NA	NA	no	lncRNA:CR43928	NA	NA	no
NEG_roo	1.432608183	TrissinR		TE-NEG-ROO	0.583798547	0.759436374	no	CG11873	0.000235161	0.004205519	yes	CG31091	NA	NA	no	Tsp39D	0.038655663	0.18003799	no	CG6685	0.556074325	1	no	CR18217	NA	NA	no	CG14423	NA	NA	no	asRNA:CR46055	0.872387143	0.999999987	no	lncRNA:CR45761	NA	NA	no	CG3860	0.112021156	0.368200684	no	tRNA:Thr-TGT-1-1	NA	NA	no
NEG_roo	1.432608183	lncRNA:CR45156		TE-NEG-ROO	0.599135301	0.777727797	no	CG13685	0.006173199	0.039273471	yes	mamo	0.000175238	0.003556335	yes	TfIIA-S	0.023190208	0.119278332	no	CG14618	0.958826675	1	no	CG15172	NA	NA	no	CG34232	0.994880773	0.999999997	no	Tsp42Ei	NA	NA	no	lncRNA:CR45583	NA	NA	no	CG5001	NA	NA	no	fd102C	0.969231832	0.999999997	no
NEG_roo	1.432608183	CG33158		TE-NEG-ROO	0.610622277	0.790788042	no	Haspin	6.48E-06	0.000675099	yes	Uba4	0.955539302	0.999999935	no	lncRNA:CR44058	NA	NA	no	Vm26Ac	NA	NA	no	Or85d	NA	NA	no	RecQ4	0.869732407	0.999999997	no	CG31928	NA	NA	no	CG14505	0.896795774	1	no	Smox	6.98E-06	0.002440864	yes	CG10336	0.788439952	0.999999997	no
NEG_roo	1.432608183	CG14736		TE-NEG-ROO	0.682712499	0.867742294	no	CG31088	NA	NA	no	lncRNA:CR45112	NA	NA	no	Cc2d2a	NA	NA	no	CAH15	NA	NA	no	RpS24	0.121364906	0.38079042	no	lncRNA:CR45178	NA	NA	no	CG42673	0.331147176	0.865514915	no	Mlh1	NA	NA	no	Ublcp1	0.97847938	0.999999967	no	CG15025	NA	NA	no
NEG_roo	1.432608183	ds		TE-NEG-ROO	0.685090115	0.86955574	no	CCAP	0.999999919	0.999999961	no	Ttd14	0.038685397	0.147992733	no	CG31189	NA	NA	no	Lsm12	0.011682731	0.054285172	no	Acp33A	NA	NA	no	Patj	0.995040908	0.999999997	no	scaRNA:MeU5-C46	NA	NA	no	CG32811	NA	NA	no	CG17258	NA	NA	no	numb	0.000389604	0.006646658	yes
NEG_roo	1.432608183	bt		TE-NEG-ROO	0.711182515	0.896452667	no	CG9992	0.999586801	0.999999961	no	lncRNA:CR45972	NA	NA	no	bun	5.84E-06	0.000962182	yes	lncRNA:CR44697	NA	NA	no	tgy	NA	NA	no	mt:CoIII	0.002949027	0.021450662	yes	Lmx1a	0.974852431	0.999999987	no	CG1785	0.576407659	1	no	lncRNA:CR44710	NA	NA	no	CG9065	0.085574458	0.302330392	no
NEG_roo	1.432608183	CG6959		TE-NEG-ROO	0.718730579	0.904215699	no	CG45002	0.006949061	0.042372322	yes	CG12116	NA	NA	no	CG13101	NA	NA	no	Vm34Ca	NA	NA	no	hmw	0.899536253	0.999999994	no	Sgs3	NA	NA	no	CG8003	0.985522052	0.999999987	no	JMJD5	0.909111602	1	no	snoRNA:Psi18S-1389a	NA	NA	no	CG12768	0.996981694	0.999999997	no
NEG_roo	1.432608183	gogo		TE-NEG-ROO	0.725358666	0.909960271	no	Cyp4g1	NA	NA	no	CG7484	0.379442846	0.947064664	no	Nadsyn	0.139131035	0.477078304	no	CG32829	0.995025897	1	no	lncRNA:CR32111	0.636531548	0.999999994	no	Src42A	0.000169246	0.003760345	yes	Mapmodulin	0.000214221	0.005396556	yes	CG9876	NA	NA	no	lncRNA:CR45418	0.996522986	0.999999967	no	beat-Vb	0.259651797	0.709868437	no
NEG_roo	1.432608183	CG4374		TE-NEG-ROO	0.725562904	0.909960271	no	CR15280	NA	NA	no	CG4951	0.986848165	0.999999935	no	Rcd6	NA	NA	no	lncRNA:CR45565	NA	NA	no	asRNA:CR45124	0.70800094	0.999999994	no	Thd1	4.31E-06	0.000900201	yes	PH4alphaNE1	0.785705926	0.999999987	no	CG34292	NA	NA	no	trem	0.951086087	0.999999967	no	Best1	0.233852969	0.647956653	no
NEG_roo	1.432608183	CG9518		TE-NEG-ROO	0.750086907	0.932636949	no	CG10919	NA	NA	no	lncRNA:CR43408	NA	NA	no	CG30377	0.99999998	0.999999985	no	CG14113	NA	NA	no	Mitofilin	0.276758723	0.708932711	no	Hsp70Bbb	NA	NA	no	CG17239	NA	NA	no	HBS1	0.981209523	1	no	nod	NA	NA	no	tRNA:Arg-TCG-4-1	NA	NA	no
NEG_roo	1.432608183	Dl		TE-NEG-ROO	0.789887785	0.969600509	no	CG30114	NA	NA	no	CG33303	0.000517141	0.006546893	yes	Pcmt	0.537054205	0.999999985	no	Eig71Ea	NA	NA	no	CG17929	NA	NA	no	Mvb12	0.701518559	0.999999997	no	betaGlu	0.841692281	0.999999987	no	miple1	7.42E-05	0.002281121	yes	lncRNA:CR44489	NA	NA	no	CG33934	NA	NA	no
NEG_roo	1.432608183	Tgi		TE-NEG-ROO	0.80542694	0.986028028	no	CG31933	NA	NA	no	CG8300	0.71195053	0.999999935	no	ebd1	0.049540295	0.219498759	no	lncRNA:CR46079	0.741138353	1	no	yellow-c	0.69525976	0.999999994	no	Mcad	0.978832716	0.999999997	no	ttm2	0.971501027	0.999999987	no	nopo	0.998260447	1	no	lncRNA:CR44620	NA	NA	no	lncRNA:CR44109	NA	NA	no
NEG_roo	1.432608183	CG9514		TE-NEG-ROO	0.809696036	0.989416571	no	tos	0.979651358	0.999999961	no	mthl5	0.69765256	0.999999935	no	Osi23	NA	NA	no	CG7049	0.890645475	1	no	CG31174	0.886987872	0.999999994	no	CG9016	0.85191451	0.999999997	no	CG5810	NA	NA	no	CG4101	0.015259921	0.07175155	no	Obp49a	0.618864752	0.999999967	no	CG3918	0.116515479	0.38107052	no
NEG_roo	1.432608183	lbm		TE-NEG-ROO	0.844242808	0.99999996	no	CG12204	0.999824127	0.999999961	no	Hus1-like	NA	NA	no	mRpL54	0.113032125	0.413984532	no	cni	0.760583853	1	no	PGRP-LE	0.79623155	0.999999994	no	CG13743	0.009187951	0.051034894	no	lncRNA:CR45576	NA	NA	no	mRpL22	0.126151534	0.384874526	no	CG31542	NA	NA	no	fig	NA	NA	no
NEG_roo	1.432608183	CG31612		TE-NEG-ROO	0.999958152	0.99999996	no	Abi	0.966271307	0.999999961	no	aralar1	0.621232154	0.999999935	no	Acp98AB	NA	NA	no	squ	0.967929884	1	no	XRCC1	0.57350947	0.999999994	no	CG5793	0.999972432	0.999999997	no	CG14629	0.837871464	0.999999987	no	lncRNA:CR43973	0.990827285	1	no	CG15550	NA	NA	no	lncRNA:CR46106	NA	NA	no
NEG_roo	1.432608183	boil		TE-NEG-ROO	0.967929884	0.99999996	no	CG10096	0.615971562	0.999999961	no	lncRNA:CR44760	NA	NA	no	scrib	2.33E-05	0.001540041	yes	Zir	0.131492227	0.381512657	no	JhI-21	0.97683447	0.999999994	no	htl	0.99998018	0.999999997	no	scrt	0.002188196	0.019308364	yes	CG32681	NA	NA	no	VepD	0.431796971	0.999999967	no	DCP1	0.697690174	0.999999997	no
NEG_roo	1.432608183	ara		TE-NEG-ROO	0.873844865	0.99999996	no	GstD6	NA	NA	no	asRNA:CR44390	NA	NA	no	asRNA:CR43908	NA	NA	no	CG14153	0.999999963	1	no	Dhit	4.80E-05	0.001998109	yes	CG34230	NA	NA	no	CG10194	0.937979403	0.999999987	no	CG3603	NA	NA	no	lncRNA:CR44698	NA	NA	no	asRNA:CR43809	NA	NA	no
NEG_roo	1.432608183	ASPP		TE-NEG-ROO	0.84438014	0.99999996	no	lncRNA:CR45537	NA	NA	no	asRNA:CR46099	NA	NA	no	Obp50e	NA	NA	no	hng1	0.981221063	1	no	CG14069	NA	NA	no	CG3226	0.85266152	0.999999997	no	CG1461	0.993956262	0.999999987	no	unc-119	0.020147007	0.089467634	no	CG34456	NA	NA	no	lncRNA:CR43458	NA	NA	no
NEG_roo	1.432608183	PGRP-LC		TE-NEG-ROO	0.999930469	0.99999996	no	Gr32a	0.838816309	0.999999961	no	Cp7Fb	0.706053901	0.999999935	no	CG15111	0.931001723	0.999999985	no	18SrRNA-Psi:CR41602	0.003451169	0.021730881	yes	mt:tRNA:Arg-TCG	0.998754161	0.999999994	no	CG46281	0.741374755	0.999999997	no	CG5793	0.999972432	0.999999987	no	CG12010	0.979284743	1	no	Dsk	0.999514919	0.999999967	no	CG30008	NA	NA	no
NEG_roo	1.432608183	CG42458		TE-NEG-ROO	0.95504685	0.99999996	no	CG15375	NA	NA	no	CG11756	NA	NA	no	ScsbetaG	0.727217333	0.999999985	no	rnh1	0.55556482	1	no	DNApol-alpha180	0.613041715	0.999999994	no	CG10418	0.946932319	0.999999997	no	CG14324	NA	NA	no	lncRNA:CR44860	NA	NA	no	Mipp1	0.998271338	0.999999967	no	CG31804	NA	NA	no
NEG_roo	1.432608183	CG8312		TE-NEG-ROO	0.890565252	0.99999996	no	CG14907	NA	NA	no	lncRNA:CR43914	NA	NA	no	Kat60	0.849208232	0.999999985	no	CG13062	NA	NA	no	lncRNA:CR44055	NA	NA	no	cyc	0.397574372	0.975574062	no	CG43445	NA	NA	no	CG2150	NA	NA	no	CG10362	0.036815399	0.159122679	no	RpL38	0.014652859	0.079241121	no
NEG_roo	1.432608183	GEFmeso		TE-NEG-ROO	0.878115067	0.99999996	no	PGAP3	0.524563017	0.999999961	no	Cyp6w1	0.993995569	0.999999935	no	unpg	0.709380373	0.999999985	no	lncRNA:CR46019	NA	NA	no	CG1847	0.875952758	0.999999994	no	lncRNA:CR44177	NA	NA	no	Nedd4	0.010630021	0.061394852	no	vls	0.991083343	1	no	CNT2	NA	NA	no	lncRNA:CR44676	NA	NA	no
NEG_roo	1.432608183	CG13380		TE-NEG-ROO	0.989301091	0.99999996	no	CG42680	NA	NA	no	lqfR	0.610110036	0.999999935	no	lncRNA:CR45261	NA	NA	no	Mal-B2	NA	NA	no	Ir56a	NA	NA	no	otp	0.981502556	0.999999997	no	neo	NA	NA	no	Tehao	0.966660842	1	no	CG11073	0.993956262	0.999999967	no	snoRNA:Psi28S-1175b	NA	NA	no
NEG_roo	1.432608183	RunxB		TE-NEG-ROO	0.83437595	0.99999996	no	Oatp33Ea	0.999998221	0.999999961	no	CG31248	0.999814476	0.999999935	no	CG43373	0.008953964	0.05884744	no	CG4415	NA	NA	no	jtb	0.988128207	0.999999994	no	Rrp42	0.995358973	0.999999997	no	CG10116	NA	NA	no	MED19	0.005400211	0.031279483	yes	tsl	0.997299608	0.999999967	no	atms	0.176619982	0.524752862	no
NEG_roo	1.432608183	PH4alphaSG2		TE-NEG-ROO	NA	NA	no	lncRNA:CR46001	NA	NA	no	CG3505	0.999793911	0.999999935	no	Cks30A	0.985034083	0.999999985	no	CG10477	NA	NA	no	Acp98AB	NA	NA	no	Prp8	0.705165543	0.999999997	no	lncRNA:CR45519	NA	NA	no	CG13627	NA	NA	no	CG43195	NA	NA	no	CG33203	0.061973675	0.238048417	no
NEG_roo	1.432608183	CG10211		TE-NEG-ROO	NA	NA	no	cyp33	0.97615748	0.999999961	no	CG10996	NA	NA	no	side-VIII	0.000824327	0.011208953	yes	lncRNA:CR43818	0.997508815	1	no	Rpn2	0.031891367	0.135658623	no	RpL23A	0.002491103	0.018704461	yes	EMRE	0.006582115	0.042354481	yes	CG17985	0.829055307	1	no	Tsp42Ec	NA	NA	no	CG7519	0.906381528	0.999999997	no
NEG_roo	1.432608183	CG14625		TE-NEG-ROO	NA	NA	no	Gabat	0.003067404	0.02366003	yes	Dh44-R2	0.810463811	0.999999935	no	Sirt2	0.313742339	0.883707588	no	asRNA:CR44896	NA	NA	no	CG2528	NA	NA	no	lncRNA:CR46084	NA	NA	no	Uba1	0.09584543	0.330848366	no	lncRNA:CR44219	NA	NA	no	CG9425	0.011284623	0.063734279	no	lncRNA:CR46004	0.008240668	0.049807567	yes
NEG_roo	1.432608183	Tpl94D		TE-NEG-ROO	NA	NA	no	lncRNA:CR45971	NA	NA	no	CG12477	NA	NA	no	Cyt-c1L	0.604888621	0.999999985	no	GramD1B	6.83E-05	0.002482439	yes	Acf	0.006241208	0.039796089	yes	Vmat	0.997505904	0.999999997	no	Efr	0.893755882	0.999999987	no	CG11317	0.072313714	0.243550963	no	Oseg4	0.741374755	0.999999967	no	Rh3	NA	NA	no
NEG_roo	1.432608183	lncRNA:flam		TE-NEG-ROO	NA	NA	no	CG31446	NA	NA	no	CG11407	0.99962387	0.999999935	no	Lmx1a	0.974852431	0.999999985	no	yip3	NA	NA	no	ninaA	0.994704096	0.999999994	no	ppl	0.088784982	0.303908256	no	SRm160	0.098761919	0.339924743	no	CG10663	0.741811645	1	no	asRNA:CR44431	NA	NA	no	slv	0.908459161	0.999999997	no
NEG_roo	1.432608183	CG4174		TE-NEG-ROO	NA	NA	no	scaRNA:PsiU5-44	NA	NA	no	Tmtc3	0.25689091	0.701026749	no	Thiolase	0.99664872	0.999999985	no	lncRNA:CR45379	NA	NA	no	gsb-n	NA	NA	no	lncRNA:CR43256	0.924379569	0.999999997	no	CG11858	0.68661582	0.999999987	no	CG4502	0.000166245	0.003056335	yes	CG33689	NA	NA	no	bgcn	0.992410988	0.999999997	no
NEG_roo	1.432608183	p24-2		TE-NEG-ROO	NA	NA	no	Tpl94D	NA	NA	no	CG12590	NA	NA	no	GC	0.04280665	0.194024013	no	CG3760	0.342705635	0.825700127	no	Uba2	0.590618876	0.999999994	no	CG10352	0.99988551	0.999999997	no	CG31219	NA	NA	no	Ady43A	0.006851588	0.038032659	yes	CG43797	NA	NA	no	CG10375	0.692866602	0.999999997	no
NEG_roo	1.432608183	Unc-115b		TE-NEG-ROO	NA	NA	no	ninaG	0.988128207	0.999999961	no	CG15650	0.756658227	0.999999935	no	CG13872	NA	NA	no	CG14712	0.997112418	1	no	CG11837	0.982418107	0.999999994	no	CG7611	0.741166291	0.999999997	no	CG15080	0.919374772	0.999999987	no	Tip60	0.492907577	1	no	CG12560	0.999805311	0.999999967	no	asRNA:CR44019	NA	NA	no
jockey	1.112244173	bru3	bru3***	TE-JOCKEY	3.34E-06	0.00019566	yes	MED11	0.982909072	0.999999961	no	CG12316	0.958257044	0.999999935	no	CG11000	0.000861958	0.011331899	yes	bc10	0.11242186	0.338086178	no	lncRNA:CR45471	0.736623444	0.999999994	no	Sr-CI	0.989653629	0.999999997	no	HDAC11	0.191955825	0.573928529	no	CG13445	NA	NA	no	Eig71Ee	NA	NA	no	RpS13	0.000239078	0.0053597	yes
jockey	1.112244173	CG32700	CG32700***	TE-JOCKEY	1.08E-06	0.00019566	yes	CG43843	0.717661169	0.999999961	no	Sptr	0.755195781	0.999999935	no	CG7653	NA	NA	no	CG5727	0.287008662	0.716651933	no	CG11828	NA	NA	no	lncRNA:CR44602	NA	NA	no	TM4SF	6.21E-05	0.002942982	yes	CG14645	0.996610411	1	no	Tom70	0.560380772	0.999999967	no	Vha100-3	NA	NA	no
jockey	1.112244173	Sap47	Sap47***	TE-JOCKEY	1.49E-05	0.0002367	yes	Cap-D3	0.99318377	0.999999961	no	lncRNA:CR45993	NA	NA	no	CG14866	NA	NA	no	CG31436	0.994202927	1	no	Adf1	0.018066365	0.086775661	no	CG17032	0.999992514	0.999999997	no	how	0.076847691	0.279962051	no	CG17493	0.042681565	0.16092829	no	Dip-B	0.993957239	0.999999967	no	lncRNA:CR44800	NA	NA	no
jockey	1.112244173	Rbp6	Rbp6***	TE-JOCKEY	2.18E-05	0.000267241	yes	lncRNA:CR44505	NA	NA	no	asRNA:CR31845	NA	NA	no	PRL-1	0.022040396	0.11435872	no	lncRNA:CR44715	NA	NA	no	CG2790	0.181195034	0.518915132	no	CG13126	0.954364263	0.999999997	no	CG12116	NA	NA	no	TE-NEG-BARI	NA	NA	no	thoc5	0.967477124	0.999999967	no	RpA-70	0.170156474	0.512218568	no
jockey	1.112244173	nAChRalpha6	nAChRalpha6***	TE-JOCKEY	3.40E-05	0.000325555	yes	Npc1b	NA	NA	no	CG43189	NA	NA	no	Sgs3	NA	NA	no	stck	0.681432177	1	no	CG4707	0.985517143	0.999999994	no	Ten-a	3.62E-06	0.000900201	yes	lncRNA:CR44571	NA	NA	no	btsz	0.019323589	0.086775219	no	CG32462	0.660314334	0.999999967	no	CG14270	0.707532375	0.999999997	no
jockey	1.112244173	Ptp99A	Ptp99A***	TE-JOCKEY	3.99E-05	0.000353243	yes	Pgant2	0.214757617	0.604610407	no	CG18507	0.87514403	0.999999935	no	CG8008	NA	NA	no	Or22a	NA	NA	no	CG7272	0.280817091	0.715208897	no	mip130	0.933073954	0.999999997	no	kuk	0.003637806	0.028072181	yes	CR10032	NA	NA	no	CG42357	NA	NA	no	lncRNA:CR34046	NA	NA	no
jockey	1.112244173	norpA	norpA***	TE-JOCKEY	6.96E-05	0.000481397	yes	lncRNA:CR45223	0.851898614	0.999999961	no	CG10809	0.485382038	0.999999935	no	CG9123	0.13689349	0.472448155	no	ItgaPS4	NA	NA	no	mt:ND4	0.003202254	0.024345343	yes	Ilp3	0.995679052	0.999999997	no	scat	0.926035879	0.999999987	no	bon	0.173381942	0.491187552	no	Spt20	0.191873904	0.54697703	no	nxf2	NA	NA	no
jockey	1.112244173	fz2	fz2***	TE-JOCKEY	0.000215959	0.000972877	yes	CG43996	NA	NA	no	mAChR-C	NA	NA	no	GABPI	0.019609756	0.105550524	no	CG30286	0.944607861	1	no	CG16790	0.9346416	0.999999994	no	hng3	0.000288203	0.004950226	yes	snoRNA:Psi18S-640e	NA	NA	no	Piezo	0.345519037	0.843742008	no	Papst2	0.999904765	0.999999967	no	CG7556	0.992288406	0.999999997	no
jockey	1.112244173	CG3104	CG3104**	TE-JOCKEY	0.000299122	0.001222085	yes	AP-1-2beta	0.050813177	0.191294213	no	Sans	NA	NA	no	TE-IVK	0.008523402	0.056893343	no	Coprox	0.997395927	1	no	Dic2	NA	NA	no	CG43348	NA	NA	no	AP-2sigma	0.010814519	0.062157235	no	CG12609	NA	NA	no	Cpr97Eb	0.994202927	0.999999967	no	Lnpk	0.880505533	0.999999997	no
jockey	1.112244173	CG42684	CG42684**	TE-JOCKEY	0.00029836	0.001222085	yes	lncRNA:CR45426	NA	NA	no	CG43056	NA	NA	no	Dgat2	NA	NA	no	CG34007	NA	NA	no	CG7443	NA	NA	no	CG11106	NA	NA	no	CG12325	0.99988036	0.999999987	no	CG18764	0.998383359	1	no	CG32104	0.955491652	0.999999967	no	CG4829	0.998066654	0.999999997	no
jockey	1.112244173	bru1	bru1**	TE-JOCKEY	0.000432155	0.001568277	yes	coil	0.940959408	0.999999961	no	Sb	0.997899081	0.999999935	no	Snmp2	0.99842852	0.999999985	no	eater	0.994202927	1	no	CG10013	NA	NA	no	Cyp4p3	NA	NA	no	CG15317	0.98968019	0.999999987	no	Ugt36A1	NA	NA	no	Cyp6a23	NA	NA	no	lncRNA:CR46349	0.405575506	0.999999997	no
jockey	1.112244173	Lar	Lar**	TE-JOCKEY	0.000576233	0.001952007	yes	CG12279	0.223476763	0.622156143	no	lncRNA:CR46106	NA	NA	no	CG8834	NA	NA	no	lncRNA:CR33942	0.736431819	1	no	lncRNA:CR45699	0.994202927	0.999999994	no	lncRNA:CR43913	NA	NA	no	CG13000	NA	NA	no	drm	0.999820642	1	no	TotA	0.555989051	0.999999967	no	egl	0.650478497	0.999999997	no
jockey	1.112244173	Desat1	Desat1**	TE-JOCKEY	0.001058459	0.00316561	yes	l(2)37Cd	0.94559721	0.999999961	no	CG1358	0.701932148	0.999999935	no	lncRNA:CR45187	0.998901557	0.999999985	no	mor	0.149281166	0.420299593	no	lncRNA:CR43655	NA	NA	no	CG4707	0.985517143	0.999999997	no	lncRNA:CR44762	NA	NA	no	Nlg4	0.000778405	0.007422898	yes	Gp210	0.995988428	0.999999967	no	CG1113	0.978219426	0.999999997	no
jockey	1.112244173	Myo81F	Myo81F**	TE-JOCKEY	0.001338066	0.00378257	yes	Sgs4	NA	NA	no	CG13117	0.999999925	0.999999935	no	CG44532	NA	NA	no	CG9425	0.001139195	0.010057463	yes	asRNA:CR46058	NA	NA	no	CG9643	0.710155133	0.999999997	no	lncRNA:CR44776	0.989752701	0.999999987	no	Sfp51E	NA	NA	no	lncRNA:CR44804	NA	NA	no	Atg10	0.585805065	0.999999997	no
jockey	1.112244173	Pde11	Pde11**	TE-JOCKEY	0.001929224	0.005084367	yes	eIF3a	0.092082066	0.303700747	no	CG3483	NA	NA	no	CG10126	0.988827136	0.999999985	no	jub	0.993398895	1	no	CG18081	0.903821581	0.999999994	no	Orco	0.909365826	0.999999997	no	c12.1	0.939785466	0.999999987	no	lncRNA:CR46108	NA	NA	no	mRpL2	0.018528862	0.094051564	no	shu	NA	NA	no
jockey	1.112244173	CG33639	CG33639**	TE-JOCKEY	0.00339241	0.008016432	yes	CG1265	0.37609532	0.934630517	no	CG8915	0.923738435	0.999999935	no	a6	0.999416311	0.999999985	no	Cyp9c1	0.958243821	1	no	TTLL4A	0.009673129	0.055472158	no	Cdc27	0.257116064	0.706058044	no	hd	0.984948092	0.999999987	no	kkv	NA	NA	no	Ubc2	0.006802774	0.044236418	yes	Karl	0.997449349	0.999999997	no
jockey	1.112244173	Mmp2	Mmp2*	TE-JOCKEY	0.009526681	0.019090766	yes	Rme-8	0.999449017	0.999999961	no	CG17190	NA	NA	no	CG33217	0.731946999	0.999999985	no	CG8860	0.231660352	0.610516408	no	CG10075	0.827073792	0.999999994	no	CG15034	NA	NA	no	CG7653	NA	NA	no	Vkor	0.988276205	1	no	SA-2	NA	NA	no	Pink1	0.224525881	0.629182752	no
jockey	1.112244173	CG32683	CG32683*	TE-JOCKEY	0.011508522	0.022536495	yes	CG7718	0.906183093	0.999999961	no	vn	0.924823419	0.999999935	no	Ste12DOR	NA	NA	no	CG10700	NA	NA	no	asRNA:CR45007	0.551995991	0.999999994	no	CG1371	0.057356239	0.219029137	no	lncRNA:CR43414	NA	NA	no	CG7943	0.035316758	0.138381674	no	CG5886	0.704307512	0.999999967	no	CG33120	NA	NA	no
jockey	1.112244173	Dop1R2	Dop1R2*	TE-JOCKEY	0.011707497	0.022779799	yes	Galphai	0.999995717	0.999999961	no	halo	NA	NA	no	CG4825	0.041402591	0.189181992	no	CG44405	0.750414634	1	no	CG1418	0.993027869	0.999999994	no	CG7881	NA	NA	no	mRpS30	0.187354463	0.565886949	no	TE-DOC5	0.323994187	0.805952345	no	CG31404	NA	NA	no	CG13230	NA	NA	no
jockey	1.112244173	Ggamma30A	Ggamma30A*	TE-JOCKEY	0.016614969	0.030789035	yes	CG17242	NA	NA	no	Cyp313a4	NA	NA	no	CG11807	0.802953741	0.999999985	no	lncRNA:CR44288	NA	NA	no	drongo	0.033492019	0.13986456	no	CG32037	0.971446662	0.999999997	no	cpx	1.95E-06	0.002196502	yes	CG10062	NA	NA	no	CR42499	NA	NA	no	RyR	0.68522655	0.999999997	no
jockey	1.112244173	CG12541		TE-JOCKEY	0.034791469	0.059249159	no	CG30116	0.019486884	0.090140749	no	slp2	0.997420374	0.999999935	no	CG42541	0.003171856	0.026768235	yes	asRNA:CR44873	NA	NA	no	CG11382	0.595999034	0.999999994	no	CG14022	NA	NA	no	Tbce	0.747984819	0.999999987	no	CG10029	NA	NA	no	CG18636	0.994103714	0.999999967	no	PIG-O	0.95134046	0.999999997	no
jockey	1.112244173	AGO3		TE-JOCKEY	0.110766213	0.167708115	no	Su(z)12	0.939444348	0.999999961	no	Ndae1	0.000513213	0.006546893	yes	Syx13	0.078376965	0.308736183	no	CG14664	NA	NA	no	CG12129	0.945173171	0.999999994	no	CG34266	0.984122215	0.999999997	no	CG34280	NA	NA	no	CG5734	0.078416122	0.258299259	no	r-l	0.999396541	0.999999967	no	Ptp36E	0.000282225	0.005879254	yes
jockey	1.112244173	NetA		TE-JOCKEY	0.838544391	0.99999996	no	Sf3b1	0.426878891	0.999999961	no	CG43843	0.717661169	0.999999935	no	CG30378	NA	NA	no	CG34117	0.433736591	0.98186525	no	Gr58a	NA	NA	no	Ser	NA	NA	no	CG13676	NA	NA	no	lncRNA:CR44186	NA	NA	no	lncRNA:CR44448	NA	NA	no	Sas-4	0.990270729	0.999999997	no
jockey	1.112244173	RhoU		TE-JOCKEY	0.993198029	0.99999996	no	CG30046	NA	NA	no	CG13460	NA	NA	no	ry	NA	NA	no	Sclp	NA	NA	no	NKAIN	0.088461906	0.29563788	no	RSG7	0.000166006	0.003756656	yes	CG3226	0.748011414	0.999999987	no	CG3967	0.007282752	0.039690998	yes	Rab14	0.000182358	0.005251367	yes	CanB2	0.015834883	0.084156944	no
jockey	1.112244173	CG5910		TE-JOCKEY	0.969050358	0.99999996	no	sens	NA	NA	no	lncRNA:CR34046	NA	NA	no	lncRNA:CR44171	NA	NA	no	Elo68beta	NA	NA	no	Nup205	0.999882865	0.999999994	no	RpS12	0.000104174	0.00289789	yes	Amt	NA	NA	no	kek4	0.249984323	0.650176147	no	CG18223	NA	NA	no	CG34224	NA	NA	no
jockey	1.112244173	spartin		TE-JOCKEY	0.996209078	0.99999996	no	galectin	0.004045592	0.028732899	yes	CG13028	NA	NA	no	CG15876	NA	NA	no	Tret1-1	0.999518554	1	no	lncRNA:CR44902	NA	NA	no	CG4972	0.943639975	0.999999997	no	CG9222	NA	NA	no	PpN58A	NA	NA	no	CG45105	NA	NA	no	CG10041	NA	NA	no
jockey	1.112244173	lobo		TE-JOCKEY	0.998383281	0.99999996	no	mh	0.999173854	0.999999961	no	CG12118	0.899492796	0.999999935	no	dpr17	0.027420145	0.13572398	no	CG2701	0.897111066	1	no	spir	0.002524676	0.020793509	yes	lncRNA:CR45207	NA	NA	no	lncRNA:CR46073	NA	NA	no	MFS14	0.999998906	1	no	Aduk	0.948887958	0.999999967	no	CG8270	0.781451028	0.999999997	no
jockey	1.112244173	Pvf1		TE-JOCKEY	0.907614063	0.99999996	no	asRNA:CR44962	NA	NA	no	lncRNA:CR45553	NA	NA	no	CG31821	NA	NA	no	Tnpo	0.002339595	0.016702062	yes	CG31832	NA	NA	no	Spt5	0.440757999	0.999999997	no	CG15514	0.971983625	0.999999987	no	CG8870	NA	NA	no	GAA1	0.805171621	0.999999967	no	elg1	NA	NA	no
jockey	1.112244173	CG4928		TE-JOCKEY	0.999909112	0.99999996	no	Obp83g	NA	NA	no	asRNA:CR44065	NA	NA	no	CG42810	NA	NA	no	CG3342	0.93646032	1	no	lncRNA:CR40465	NA	NA	no	hob	0.93787023	0.999999997	no	lncRNA:CR44333	NA	NA	no	asRNA:CR45028	0.74519333	1	no	Tl	0.003239465	0.026317871	yes	CG15036	NA	NA	no
jockey	1.112244173	CG41520		TE-JOCKEY	0.980327891	0.99999996	no	CG43136	NA	NA	no	CG6650	0.89308213	0.999999935	no	TwdlW	NA	NA	no	AP-2alpha	0.004514933	0.026700752	yes	CG33178	NA	NA	no	snoRNA:Me28S-A30	NA	NA	no	Gp150	0.999999598	0.999999987	no	Cad87A	0.003723282	0.023130646	yes	Spn43Ab	0.997454341	0.999999967	no	CtIP	0.9641051	0.999999997	no
jockey	1.112244173	CG1986		TE-JOCKEY	NA	NA	no	Gasz	0.012721339	0.065438985	no	CG43188	NA	NA	no	CG7208	NA	NA	no	CG3902	0.999999915	1	no	Ilp2	0.98332746	0.999999994	no	jigr1	0.008655239	0.048966215	yes	lncRNA:CR44332	0.999944509	0.999999987	no	CG4741	0.989653629	1	no	CG15423	NA	NA	no	CG11029	0.996709669	0.999999997	no
jockey	1.112244173	CG46244		TE-JOCKEY	NA	NA	no	CG32115	0.966182211	0.999999961	no	Arf102F	0.020445611	0.08976314	no	Ada1-2	0.99287358	0.999999985	no	Myb	0.000158412	0.004249033	yes	bsk	8.54E-05	0.002533121	yes	mRRF1	0.752941163	0.999999997	no	Vha14-1	0.000676329	0.008704055	yes	snoRNA:Pi4KIIalpha-a	NA	NA	no	lncRNA:CR44487	NA	NA	no	CG18266	NA	NA	no
jockey	1.112244173	lncRNA:CR46208		TE-JOCKEY	NA	NA	no	dgt2	0.926266197	0.999999961	no	CG12229	NA	NA	no	snoRNA:Or-aca3	NA	NA	no	CG17691	0.093583405	0.294323381	no	Xrcc2	NA	NA	no	CG9123	0.13689349	0.432257998	no	lncRNA:CR44232	NA	NA	no	CG15198	NA	NA	no	lncRNA:CR44550	NA	NA	no	CG43109	NA	NA	no
jockey	1.112244173	Tim17a1		TE-JOCKEY	NA	NA	no	AIMP1	0.733363493	0.999999961	no	CG6171	0.115606785	0.359405397	no	CG9518	0.991839152	0.999999985	no	CG6511	0.976232426	1	no	snoRNA:Psi28S-2566	NA	NA	no	CG12784	NA	NA	no	mor	0.149281166	0.471330402	no	l(2)k10201	0.992363597	1	no	CG31028	NA	NA	no	Gr98a	NA	NA	no
NEG_Doc	1.113936251	CG17514	CG17514***	TE-NEG-DOC	2.32E-06	0.00019566	yes	CG31524	NA	NA	no	lncRNA:CR45166	NA	NA	no	lncRNA:CR44510	NA	NA	no	lncRNA:CR45399	NA	NA	no	Smyd3	0.726690021	0.999999994	no	term	NA	NA	no	SdhAL	NA	NA	no	CG42296	NA	NA	no	lncRNA:CR44753	0.981211582	0.999999967	no	TE-TRANSIB5	0.499586762	0.999999997	no
NEG_Doc	1.113936251	Ten-a	Ten-a***	TE-NEG-DOC	8.80E-06	0.000206256	yes	CG5958	0.999089199	0.999999961	no	TE-R1-2	NA	NA	no	ara	0.953197682	0.999999985	no	lncRNA:CR45329	NA	NA	no	CG13698	0.941186962	0.999999994	no	Mhc	NA	NA	no	Nxt1	0.741427224	0.999999987	no	CG14331	0.976480867	1	no	Nost	0.909628974	0.999999967	no	CG14989	0.501157243	0.999999997	no
NEG_Doc	1.113936251	enc	enc***	TE-NEG-DOC	6.08E-06	0.000206256	yes	CG33998	0.658405466	0.999999961	no	CG13220	0.051701386	0.187284076	no	CG9498	0.774285536	0.999999985	no	CG30148	NA	NA	no	cmpy	0.000473649	0.008080641	yes	CG34220	NA	NA	no	aub	0.93595229	0.999999987	no	dpr17	0.000200624	0.00343641	yes	CG17265	0.760033364	0.999999967	no	Teh4	0.982820864	0.999999997	no
NEG_Doc	1.113936251	Df31	Df31***	TE-NEG-DOC	3.12E-05	0.00031058	yes	CG43143	0.03297532	0.137856688	no	CG31743	0.998868966	0.999999935	no	Smu1	0.979784718	0.999999985	no	MBD-like	0.783890875	1	no	GalT1	0.903010587	0.999999994	no	lncRNA:CR45284	0.848263091	0.999999997	no	CG7384	NA	NA	no	UbcE2H	0.000441072	0.005184762	yes	CG10147	0.753740783	0.999999967	no	mRpL17	0.030497066	0.138510524	no
NEG_Doc	1.113936251	Hers	Hers***	TE-NEG-DOC	3.21E-05	0.000316994	yes	CG14244	NA	NA	no	scaRNA:MeU2-G25	0.994526625	0.999999935	no	gw	6.01E-06	0.000962182	yes	CG32813	0.007390969	0.03822275	yes	lncRNA:CR45308	0.999997075	0.999999994	no	lncRNA:CR43627	NA	NA	no	Rack1	8.45E-05	0.003228585	yes	Nnf1b	NA	NA	no	sigmar	0.00034204	0.007113377	yes	Sdic1	NA	NA	no
NEG_Doc	1.113936251	Ac3	Ac3***	TE-NEG-DOC	3.58E-05	0.000332715	yes	CG43337	NA	NA	no	Ras85D	0.000652092	0.007626366	yes	Hsp70Ab	0.118638979	0.430521203	no	CG10353	0.138459533	0.398918375	no	regucalcin	0.154892237	0.462725929	no	sprt	0.999999794	0.999999997	no	CG8786	0.084639776	0.299144761	no	CG17032	0.950434774	1	no	CG42329	NA	NA	no	lncRNA:CR44212	NA	NA	no
NEG_Doc	1.113936251	Rbp6	Rbp6***	TE-NEG-DOC	4.64E-05	0.000388484	yes	lncRNA:CR44563	NA	NA	no	CG43092	NA	NA	no	CG11858	0.699812558	0.999999985	no	CG1572	0.997288718	1	no	PNUTS	0.013846735	0.072664726	no	lncRNA:CR44363	NA	NA	no	TE-NEG-INVADER1-I	0.999719614	0.999999987	no	CG6296	NA	NA	no	pod1	2.69E-05	0.002701729	yes	mmy	0.0546831	0.216103406	no
NEG_Doc	1.113936251	psq	psq***	TE-NEG-DOC	6.34E-05	0.000452961	yes	cbs	0.199945407	0.569320636	no	pre-mod(mdg4)-N	0.999991455	0.999999935	no	CG34203	NA	NA	no	CG12056	0.863159516	1	no	CG10584	0.997345916	0.999999994	no	CG31051	0.166957889	0.506259405	no	CR34311	NA	NA	no	Pka-C3	0.973009853	1	no	Vmat	0.989147078	0.999999967	no	spel1	0.996349822	0.999999997	no
NEG_Doc	1.113936251	CG42389	CG42389***	TE-NEG-DOC	6.97E-05	0.000481397	yes	lncRNA:CR44407	NA	NA	no	mTTF	0.991460462	0.999999935	no	CG5059	0.318191387	0.892055879	no	dsx-c73A	0.999976039	1	no	Tap42	0.993753253	0.999999994	no	comt	0.000353593	0.005449221	yes	Pka-C3	0.973009853	0.999999987	no	Zfrp8	0.921311509	1	no	antr	NA	NA	no	CG13008	0.998562166	0.999999997	no
NEG_Doc	1.113936251	Myo81F	Myo81F***	TE-NEG-DOC	7.45E-05	0.000508327	yes	CG8191	NA	NA	no	CG44286	0.966837277	0.999999935	no	asRNA:CR44600	NA	NA	no	asRNA:CR45713	NA	NA	no	snoRNA:U29:54Ec	NA	NA	no	CG8560	NA	NA	no	lncRNA:CR45187	0.928305972	0.999999987	no	CG13560	NA	NA	no	Vps20	0.431292424	0.999999967	no	CG12826	NA	NA	no
NEG_Doc	1.113936251	kirre	kirre***	TE-NEG-DOC	7.61E-05	0.000515344	yes	beta4GalNAcTA	0.884019024	0.999999961	no	CG7409	0.995574905	0.999999935	no	CG4328	0.853419013	0.999999985	no	AhcyL1	0.134970744	0.389775327	no	asRNA:CR45468	NA	NA	no	CG30080	0.973191259	0.999999997	no	Tlk	3.62E-05	0.002564688	yes	yellow-g2	NA	NA	no	TwdlD	NA	NA	no	mah	NA	NA	no
NEG_Doc	1.113936251	sima	sima***	TE-NEG-DOC	0.000131063	0.000700447	yes	CG6576	NA	NA	no	CG45428	NA	NA	no	yip3	NA	NA	no	CG4598	0.999614996	1	no	Sln	0.303033524	0.760547476	no	CG5953	0.844215057	0.999999997	no	5.8SrRNA-Psi:CR45857	NA	NA	no	lncRNA:CR44127	0.978415553	1	no	CG3640	NA	NA	no	TE-TC1-2	0.022069879	0.108414982	no
NEG_Doc	1.113936251	dpr21	dpr21***	TE-NEG-DOC	0.000186471	0.000888165	yes	CG12209	NA	NA	no	CAH14	NA	NA	no	Cpr78Cb	NA	NA	no	CG3526	NA	NA	no	CG10337	0.710826736	0.999999994	no	lncRNA:CR45593	NA	NA	no	SCCRO3	0.875378939	0.999999987	no	CG4645	0.168527023	0.482252746	no	Rpn3	0.120943665	0.387491213	no	m-cup	0.750152675	0.999999997	no
NEG_Doc	1.113936251	bru1	bru1**	TE-NEG-DOC	0.000288634	0.001194089	yes	CG9673	NA	NA	no	CG31559	NA	NA	no	CG12995	NA	NA	no	aub	0.93595229	1	no	CG13305	NA	NA	no	Mcm3	0.975247787	0.999999997	no	CG4194	NA	NA	no	eIF2Bepsilon	0.736427069	1	no	SrpRbeta	0.644094603	0.999999967	no	Cpr64Aa	NA	NA	no
NEG_Doc	1.113936251	bma	bma**	TE-NEG-DOC	0.00107816	0.003196038	yes	CG6244	NA	NA	no	lncRNA:CR46078	0.929681223	0.999999935	no	Hexim	0.668490303	0.999999985	no	CG4563	NA	NA	no	CG7881	NA	NA	no	CG10474	NA	NA	no	Psa	0.06001348	0.227015848	no	CG6961	0.904665771	1	no	CG42685	NA	NA	no	CG42467	NA	NA	no
NEG_Doc	1.113936251	CG3530	CG3530**	TE-NEG-DOC	0.001653604	0.004480653	yes	Ror	0.963179999	0.999999961	no	CG4374	0.788841901	0.999999935	no	lncRNA:CR44258	NA	NA	no	CG30172	0.049685745	0.17647006	no	Cf2	0.001102999	0.011734845	yes	lncRNA:CR43890	0.998693601	0.999999997	no	Send2	NA	NA	no	CG32196	0.76402409	1	no	scramb2	0.940710921	0.999999967	no	TE-NEG-FW3-DM	NA	NA	no
NEG_Doc	1.113936251	Efa6	Efa6**	TE-NEG-DOC	0.002664245	0.006620793	yes	CG34112	0.943500903	0.999999961	no	Sodh-1	NA	NA	no	SmydA-8	0.652140984	0.999999985	no	eIF3g1	0.002351261	0.016702062	yes	lncRNA:CR45673	0.67996298	0.999999994	no	CG14075	0.993594147	0.999999997	no	CG7173	NA	NA	no	CR46190	NA	NA	no	Hex-A	0.000667862	0.009808781	yes	Usp10	0.000294637	0.005955538	yes
NEG_Doc	1.113936251	CG41378	CG41378**	TE-NEG-DOC	0.002693917	0.006685446	yes	5PtaseI	0.061039697	0.217377837	no	CG42705	NA	NA	no	CG15657	NA	NA	no	Pits	0.000142678	0.004249033	yes	CG10098	0.186017028	0.529055625	no	ssp	0.483439791	0.999999997	no	mub	0.004596868	0.033661182	yes	CG11857	0.001744754	0.013410004	yes	dmt	0.999991726	0.999999967	no	snoRNA:Me18S-G1952	NA	NA	no
NEG_Doc	1.113936251	plx	plx**	TE-NEG-DOC	0.003425224	0.008073111	yes	Mdr50	NA	NA	no	CG9422	0.553041507	0.999999935	no	Ms	0.993175159	0.999999985	no	asRNA:CR44182	NA	NA	no	sty	0.000166383	0.004385121	yes	asRNA:CR43981	NA	NA	no	Bug22	0.773917941	0.999999987	no	IP3K1	0.889517081	1	no	CG44341	NA	NA	no	CG43797	NA	NA	no
NEG_Doc	1.113936251	rad	rad**	TE-NEG-DOC	0.004452108	0.009954651	yes	CG4409	0.999984711	0.999999961	no	CG13059	NA	NA	no	Dhit	1.54E-05	0.001402694	yes	mt:tRNA:Ser-TGA	0.918393462	1	no	snoRNA:Psi28S-3091b	NA	NA	no	CG3609	0.675160839	0.999999997	no	CG43068	NA	NA	no	CG31475	0.305441509	0.767765973	no	CG5068	0.006270193	0.041218811	yes	CG43668	NA	NA	no
NEG_Doc	1.113936251	Octbeta3R	Octbeta3R*	TE-NEG-DOC	0.007899139	0.016251434	yes	CG4025	0.919299226	0.999999961	no	CG4133	0.015469386	0.071956081	no	bru3	5.63E-06	0.000962182	yes	CG9125	0.993928994	1	no	Bgb	0.009951188	0.056504466	no	Syt4	0.000119829	0.003050198	yes	CG31816	NA	NA	no	alpha4GT1	0.853929428	1	no	lncRNA:CR45998	NA	NA	no	asRNA:CR44793	NA	NA	no
NEG_Doc	1.113936251	CG33144	CG33144*	TE-NEG-DOC	0.010243016	0.020430182	yes	hoe2	0.813273788	0.999999961	no	vib	7.95E-05	0.002440116	yes	dyl	NA	NA	no	Sym	0.975583769	1	no	TE-GYPSY3	0.987062266	0.999999994	no	CG15130	NA	NA	no	lncRNA:CR45039	NA	NA	no	CG17803	0.788762795	1	no	CG5290	0.999997072	0.999999967	no	inaF-D	0.975617812	0.999999997	no
NEG_Doc	1.113936251	Rdh	Rdh*	TE-NEG-DOC	0.010290242	0.020502018	yes	CG17917	NA	NA	no	CG33723	NA	NA	no	CG42808	NA	NA	no	CG6470	0.999964285	1	no	lncRNA:CR43649	NA	NA	no	Ugt37E1	NA	NA	no	CG5515	0.083899417	0.298309037	no	CG33704	NA	NA	no	Oct-TyrR	0.191165884	0.546253107	no	lncRNA:CR43148	0.994923368	0.999999997	no
NEG_Doc	1.113936251	sr	sr*	TE-NEG-DOC	0.011791993	0.022895494	yes	Nf1	0.002245806	0.019604731	yes	gish	1.59E-05	0.00120915	yes	ths	0.027653808	0.136310229	no	CG8908	NA	NA	no	lncRNA:CR44490	NA	NA	no	CG9664	0.995050772	0.999999997	no	CG3277	0.918789901	0.999999987	no	rho-6	NA	NA	no	CG5181	0.487087739	0.999999967	no	CG6656	0.840684547	0.999999997	no
NEG_Doc	1.113936251	CG45781	CG45781*	TE-NEG-DOC	0.013160884	0.025284934	yes	fkh	0.918189569	0.999999961	no	asRNA:CR45161	0.999984662	0.999999935	no	CG9194	NA	NA	no	blot	0.167050711	0.463988042	no	asRNA:CR42738	NA	NA	no	ATPsynB	0.000362725	0.005472215	yes	Cyp312a1	NA	NA	no	Cpr60D	NA	NA	no	CG6429	NA	NA	no	CG12617	NA	NA	no
NEG_Doc	1.113936251	CG44245	CG44245*	TE-NEG-DOC	0.022004268	0.03953419	yes	Sobp	0.000215984	0.004029561	yes	Naa60	0.148381328	0.436959882	no	CG18598	0.99562587	0.999999985	no	Cyp4d1	NA	NA	no	CG33995	0.000541162	0.008444971	yes	CG18810	NA	NA	no	Antp	0.98062643	0.999999987	no	CG11134	0.995784759	1	no	Gr2a	NA	NA	no	lncRNA:CR43910	0.999737512	0.999999997	no
NEG_Doc	1.113936251	Pax		TE-NEG-DOC	0.27221581	0.384465418	no	CG15475	0.999096037	0.999999961	no	cd	NA	NA	no	CIAPIN1	0.989852789	0.999999985	no	CG32409	0.981275658	1	no	CG5535	0.746195426	0.999999994	no	CG6321	0.840902453	0.999999997	no	dib	NA	NA	no	CG32500	NA	NA	no	lncRNA:Hsromega	2.09E-05	0.002583922	yes	lncRNA:CR44075	NA	NA	no
NEG_Doc	1.113936251	CG43740		TE-NEG-DOC	0.293495739	0.411659284	no	CG4332	0.954525977	0.999999961	no	CG15529	NA	NA	no	CG11980	0.917839747	0.999999985	no	CG3216	NA	NA	no	lncRNA:CR45636	NA	NA	no	CG13896	0.896755971	0.999999997	no	CG43062	NA	NA	no	Arf102F	0.007794569	0.041499303	yes	CG1416	0.229654462	0.621588355	no	Nup50	0.989966339	0.999999997	no
NEG_Doc	1.113936251	Alh		TE-NEG-DOC	0.44300223	0.597779094	no	CG8800	NA	NA	no	CG1265	0.494450876	0.999999935	no	hng3	2.04E-05	0.001540041	yes	mt:tRNA:Tyr-GTA	NA	NA	no	CG6966	0.000722968	0.009524275	yes	CG7718	0.98962966	0.999999997	no	exex	0.999999709	0.999999987	no	asRNA:CR44176	NA	NA	no	mago	0.970829422	0.999999967	no	NimC1	0.986429696	0.999999997	no
NEG_Doc	1.113936251	Gart		TE-NEG-DOC	0.774285536	0.954934758	no	Vps20	0.431292424	0.999999961	no	CIAPIN1	0.989852789	0.999999935	no	CG3581	NA	NA	no	CG11771	0.789012622	1	no	CG13773	0.964091268	0.999999994	no	asRNA:CR44106	0.642272815	0.999999997	no	CR45496	NA	NA	no	lncRNA:CR45184	NA	NA	no	TE-ACCORD	0.316118093	0.790623837	no	NK7.1	0.000802705	0.010757995	yes
NEG_Doc	1.113936251	tnc		TE-NEG-DOC	0.88383622	0.99999996	no	AttB	0.940364354	0.999999961	no	CAH13	NA	NA	no	TE-NEG-GYPSY6A	0.998387058	0.999999985	no	rump	0.242310581	0.629979643	no	lncRNA:CR43828	NA	NA	no	asl	0.877648189	0.999999997	no	CG15221	0.954713861	0.999999987	no	alpha-PheRS	0.915810698	1	no	CG13049	NA	NA	no	dnr1	0.480128213	0.999999997	no
NEG_Doc	1.113936251	CG41520		TE-NEG-DOC	0.843567314	0.99999996	no	CG32486	0.000949437	0.010596395	yes	CLS	0.859902065	0.999999935	no	CG9500	NA	NA	no	snoRNA:Me18S-G1189	NA	NA	no	Eig71Ec	NA	NA	no	CG15615	NA	NA	no	CG33752	NA	NA	no	lncRNA:CR45731	NA	NA	no	CG11158	0.675315882	0.999999967	no	CG8010	0.760794715	0.999999997	no
NEG_Doc	1.113936251	Pzl		TE-NEG-DOC	0.849812722	0.99999996	no	CG43088	NA	NA	no	CG15097	0.471155349	0.999999935	no	GstZ2	0.51198301	0.999999985	no	cv-2	0.951715644	1	no	CG1882	0.773183919	0.999999994	no	RpS28b	0.000676233	0.00744466	yes	Octalpha2R	0.005647975	0.038212583	yes	CG14253	0.979685815	1	no	PIG-N	0.996478589	0.999999967	no	CR32009	NA	NA	no
NEG_Doc	1.113936251	stw		TE-NEG-DOC	0.988695727	0.99999996	no	gl	0.98998207	0.999999961	no	CG9986	0.999998945	0.999999935	no	lncRNA:CR46042	NA	NA	no	CG12974	NA	NA	no	lncRNA:CR44951	0.645315557	0.999999994	no	CG8412	0.009053619	0.050703314	no	PCNA	NA	NA	no	CG5412	0.862820277	1	no	ATPsynF	0.00044098	0.007912109	yes	CG12883	0.94316108	0.999999997	no
NEG_Doc	1.113936251	sv		TE-NEG-DOC	0.938224795	0.99999996	no	5-HT1B	0.00912312	0.050910266	no	CG4407	0.394135053	0.968209819	no	Ir85a	NA	NA	no	Socs16D	0.017370542	0.074548577	no	Eno	0.000823953	0.009870789	yes	DENR	0.181354353	0.53659811	no	CG17261	NA	NA	no	Coq2	0.997283811	1	no	CG17387	NA	NA	no	asRNA:CR44416	NA	NA	no
NEG_Doc	1.113936251	HGTX		TE-NEG-DOC	0.971017897	0.99999996	no	CG3719	0.016052121	0.078074517	no	CG43231	NA	NA	no	Gba1b	NA	NA	no	Gabat	0.018429773	0.077480269	no	lncRNA:CR44666	NA	NA	no	ss	0.738078066	0.999999997	no	CG14864	0.288719753	0.789478494	no	Dtg	0.842339877	1	no	lncRNA:CR44398	NA	NA	no	Mcr	0.99665164	0.999999997	no
NEG_Doc	1.113936251	Tep2		TE-NEG-DOC	0.990837755	0.99999996	no	CG9444	NA	NA	no	GluRIIC	NA	NA	no	CG7497	0.985979198	0.999999985	no	asRNA:CR44047	NA	NA	no	tweek	0.014606573	0.075319111	no	SdhAL	NA	NA	no	aly	NA	NA	no	csw	1.17E-05	0.001075961	yes	EndoB	0.010930861	0.062321449	no	lncRNA:CR44781	NA	NA	no
NEG_Doc	1.113936251	RtGEF		TE-NEG-DOC	0.986741936	0.99999996	no	37226	NA	NA	no	CG32643	NA	NA	no	cyp33	0.999631994	0.999999985	no	Thiolase	0.777250086	1	no	CG12581	0.670271491	0.999999994	no	gkt	0.965990744	0.999999997	no	tRNA:Gly-GCC-1-2	NA	NA	no	CG6638	NA	NA	no	Cad87A	0.009911996	0.057327551	no	CG15529	NA	NA	no
NEG_Doc	1.113936251	CG12017		TE-NEG-DOC	0.928870781	0.99999996	no	Or56a	NA	NA	no	snoRNA:Me28S-G2703a	NA	NA	no	CG1317	0.000843873	0.011331899	yes	snoRNA:Irbp-a	NA	NA	no	trx	0.000370471	0.006974266	yes	CG4631	0.994444399	0.999999997	no	CG10116	NA	NA	no	pim	NA	NA	no	Dgat2	NA	NA	no	S	0.001149276	0.012817461	yes
NEG_Doc	1.113936251	Hmx		TE-NEG-DOC	0.99908579	0.99999996	no	Incenp	0.779885324	0.999999961	no	Bdbt	0.95418291	0.999999935	no	CG30486	NA	NA	no	lncRNA:CR44578	NA	NA	no	lncRNA:CR43794	NA	NA	no	CG34125	0.015491279	0.074528909	no	CG17807	0.930424652	0.999999987	no	CG34205	NA	NA	no	CG3071	0.983718528	0.999999967	no	CG5044	0.997695803	0.999999997	no
NEG_Doc	1.113936251	Tsp42El		TE-NEG-DOC	0.999910789	0.99999996	no	l(2)05714	0.999357786	0.999999961	no	CG17570	NA	NA	no	CG7304	NA	NA	no	lwr	0.000474798	0.006406473	yes	CG10214	0.712311547	0.999999994	no	TE-NEG-GYPSY6A	0.998387058	0.999999997	no	tadr	0.553508772	0.999999987	no	Sr-CIII	NA	NA	no	lncRNA:CR32027	NA	NA	no	wac	0.988802337	0.999999997	no
NEG_Doc	1.113936251	sals		TE-NEG-DOC	0.991807641	0.99999996	no	CG6244	NA	NA	no	PIG-U	0.987741076	0.999999935	no	xmas-2	0.996478589	0.999999985	no	CG10950	NA	NA	no	CG16812	0.992569451	0.999999994	no	asRNA:CR46071	NA	NA	no	TE-INVADER3	0.473682294	0.999999987	no	CG2246	0.002022106	0.014517995	yes	TBCB	0.275698842	0.714796782	no	Acf	0.024371371	0.116625067	no
NEG_Doc	1.113936251	Gyg		TE-NEG-DOC	0.961267824	0.99999996	no	CG15202	0.830671851	0.999999961	no	unc-4	0.921700507	0.999999935	no	CBP	0.997786997	0.999999985	no	snoRNA:Psi18S-525h	NA	NA	no	lncRNA:CR44813	0.912434407	0.999999994	no	lncRNA:CR43422	NA	NA	no	CG5734	0.194478371	0.580006024	no	Roc1b	0.975117913	1	no	CG9259	NA	NA	no	Glut1	8.00E-05	0.003417393	yes
NEG_Doc	1.113936251	CG34342		TE-NEG-DOC	0.992920561	0.99999996	no	Cyp6a14	NA	NA	no	Iml1	0.706552664	0.999999935	no	Slob	0.000213027	0.004083961	yes	Df31	3.12E-05	0.001771193	yes	dikar	0.00064659	0.008900976	yes	btz	0.999915681	0.999999997	no	CG9425	0.014089628	0.075484703	no	CG10068	0.272478954	0.70409971	no	CG12056	0.863159516	0.999999967	no	Kat60	0.487013664	0.999999997	no
NEG_Doc	1.113936251	RhoGEF2		TE-NEG-DOC	0.900938101	0.99999996	no	e(y)2	0.967880439	0.999999961	no	CG4459	0.992879288	0.999999935	no	mIF2	0.98156428	0.999999985	no	drm	0.999977677	1	no	Bdp1	0.970371082	0.999999994	no	ScsbetaA	0.003135143	0.022404358	yes	CG6629	NA	NA	no	SelT	0.047183322	0.173536206	no	vtd	0.01896257	0.095447581	no	PhKgamma	0.00823306	0.049807567	yes
NEG_Doc	1.113936251	CG7330		TE-NEG-DOC	NA	NA	no	CSN1b	0.966267161	0.999999961	no	Atox1	0.003138703	0.023218842	yes	snoRNA:Psi18S-301	NA	NA	no	CG10510	NA	NA	no	CG7920	0.001112598	0.011734845	yes	CG31161	0.999980116	0.999999997	no	svr	0.021731909	0.104595857	no	CG15067	NA	NA	no	CG32647	0.000436432	0.007912109	yes	knon	0.996398916	0.999999997	no
NEG_Doc	1.113936251	lncRNA:CR43960		TE-NEG-DOC	NA	NA	no	toe	NA	NA	no	Idh3b	0.002182114	0.017629187	yes	nst	0.882928551	0.999999985	no	mahe	0.000776542	0.008097253	yes	CG7945	0.004473908	0.031212086	yes	CG15097	0.471155349	0.999999997	no	lncRNA:CR44945	NA	NA	no	FAM21	0.023668932	0.100993057	no	Spp	0.588069787	0.999999967	no	CG5196	0.60192308	0.999999997	no
NEG_Doc	1.113936251	CG14855		TE-NEG-DOC	NA	NA	no	CG9095	0.999154015	0.999999961	no	e(y)3	0.146184998	0.431526868	no	ImpL2	0.999938645	0.999999985	no	CG43938	NA	NA	no	CG3704	0.921725756	0.999999994	no	CG31808	0.000615443	0.007095017	yes	tai	0.000346125	0.006365987	yes	CG6629	NA	NA	no	Vha13	0.000514005	0.008709121	yes	CadN2	0.000901648	0.011261367	yes
NEG_Doc	1.113936251	ckd		TE-NEG-DOC	NA	NA	no	Alg1	0.999903878	0.999999961	no	CG7222	0.383181692	0.952524531	no	CG17562	NA	NA	no	CG42329	NA	NA	no	Gmd	0.996900023	0.999999994	no	CG42495	0.55458005	0.999999997	no	CG42700	0.08695866	0.306425756	no	Camp	0.902296599	1	no	CG12547	0.001811889	0.017951518	yes	lncRNA:CR45253	NA	NA	no
NEG_Doc	1.113936251	CG32568		TE-NEG-DOC	NA	NA	no	CG32639	NA	NA	no	CG1971	0.994699722	0.999999935	no	Bsg25A	NA	NA	no	lncRNA:CR34046	NA	NA	no	cib	0.029579515	0.131390655	no	CG8100	NA	NA	no	Ski6	0.967217661	0.999999987	no	lncRNA:CR44292	NA	NA	no	salr	0.489712147	0.999999967	no	asRNA:CR45528	0.914283029	0.999999997	no
NEG_Doc	1.113936251	Ude		TE-NEG-DOC	NA	NA	no	CG17196	NA	NA	no	RNaseMRP:RNA	NA	NA	no	CG12316	0.797397993	0.999999985	no	Dscam2	1.47E-05	0.001657356	yes	asRNA:CR45271	NA	NA	no	lncRNA:CR44973	NA	NA	no	ARY	NA	NA	no	CG7191	0.962932148	1	no	CG3091	0.999974778	0.999999967	no	DIP2	0.001036063	0.012166341	yes
NEG_Doc	1.113936251	prom		TE-NEG-DOC	NA	NA	no	Dh44	0.954392029	0.999999961	no	lncRNA:CR43929	NA	NA	no	magu	0.998811831	0.999999985	no	CG4806	0.070747083	0.23506289	no	lncRNA:CR46198	NA	NA	no	CG15099	0.777546429	0.999999997	no	CG17732	NA	NA	no	Gr64b	NA	NA	no	Top2	0.027102661	0.128364177	no	r-l	0.979699119	0.999999997	no
NEG_Doc	1.113936251	lncRNA:flam		TE-NEG-DOC	NA	NA	no	T3dh	0.850087137	0.999999961	no	CG31381	0.970121617	0.999999935	no	CG34456	NA	NA	no	futsch	5.63E-05	0.002250664	yes	asRNA:ASTR	0.931908489	0.999999994	no	CG13002	NA	NA	no	mRpL3	0.001062125	0.011883097	yes	snRNA:U5:23D	NA	NA	no	snoRNA:Psi18S-1295	NA	NA	no	Osi7	NA	NA	no
Doc3-element	1.159078004	CG17684	CG17684***	TE-DOC3	1.18E-05	0.000213363	yes	asRNA:CR44137	0.998603524	0.999999961	no	asRNA:CR45189	NA	NA	no	Gbeta76C	0.999885689	0.999999985	no	scramb1	0.005536892	0.031683326	yes	CG32225	0.170119327	0.493304454	no	Cyp6t3	NA	NA	no	CG44005	NA	NA	no	Rab10	0.485804686	1	no	CG9948	0.978137238	0.999999967	no	snoRNA:Psi18S-1854a	NA	NA	no
Doc3-element	1.159078004	CG40178	CG40178***	TE-DOC3	1.42E-05	0.000228923	yes	laf	NA	NA	no	CG3225	0.991266552	0.999999935	no	lncRNA:CR44949	NA	NA	no	CG1407	0.292352942	0.724144761	no	lncRNA:CR44462	NA	NA	no	Sik2	0.190899374	0.559422145	no	lncRNA:CR45938	0.724802649	0.999999987	no	Msp300	2.51E-06	0.000757782	yes	lncRNA:CR44478	NA	NA	no	Lmx1a	0.418623861	0.999999997	no
Doc3-element	1.159078004	uex	uex***	TE-DOC3	4.68E-05	0.000388588	yes	lncRNA:CR43363	NA	NA	no	Cyp12a5	0.999999341	0.999999935	no	lncRNA:CR44523	NA	NA	no	CG15093	NA	NA	no	Asph	0.93828663	0.999999994	no	CG13360	NA	NA	no	CG14883	0.97907847	0.999999987	no	CG34051	NA	NA	no	CG1688	0.331898546	0.818184324	no	Cip4	0.023450139	0.113834731	no
Doc3-element	1.159078004	Snap25	Snap25**	TE-DOC3	0.001843433	0.004893525	yes	al	0.987160936	0.999999961	no	Oamb	0.10387733	0.333058384	no	maf-S	0.005073509	0.038229054	yes	CG8209	0.554481706	1	no	Cep135	0.524134041	0.999999994	no	Nlp	0.005424799	0.033480325	yes	CG5213	NA	NA	no	wge	0.010094709	0.051286253	no	mRNA-cap	0.017060781	0.088466034	no	CG9098	0.897355923	0.999999997	no
Doc3-element	1.159078004	cindr	cindr*	TE-DOC3	0.009583293	0.019177071	yes	lncRNA:CR32773	0.005694537	0.036975726	yes	asRNA:CR46067	0.999980237	0.999999935	no	CG13654	0.981665583	0.999999985	no	lncRNA:CR46249	NA	NA	no	CG32687	0.966325331	0.999999994	no	CG9920	NA	NA	no	CG15435	0.902334844	0.999999987	no	CG3984	0.982206948	1	no	CG12290	0.684383483	0.999999967	no	CG12007	0.979796938	0.999999997	no
Doc3-element	1.159078004	CG32017		TE-DOC3	0.030660408	0.053003673	no	solo	NA	NA	no	CG4477	NA	NA	no	lncRNA:CR46267	NA	NA	no	CG17454	0.081892279	0.264970828	no	CG10459	NA	NA	no	UQCR-C1	6.07E-05	0.002248992	yes	asRNA:CR45133	NA	NA	no	CG42481	NA	NA	no	alphaTub85E	NA	NA	no	CG6808	0.949307235	0.999999997	no
Doc3-element	1.159078004	AGO3		TE-DOC3	0.332589578	0.461187519	no	Hers	0.002368374	0.019974839	yes	TE-I	8.45E-06	0.001195361	yes	Rpt3R	0.970759412	0.999999985	no	cmb	0.955681215	1	no	CG15864	0.99391886	0.999999994	no	Acp95EF	NA	NA	no	SCAR	0.045577967	0.18480929	no	CG32846	NA	NA	no	Su(var)3-3	0.926792194	0.999999967	no	Fadd	0.920190172	0.999999997	no
Doc3-element	1.159078004	kl-3		TE-DOC3	0.468534704	0.625967841	no	beat-Ia	0.010973462	0.058369477	no	CG32104	0.958396027	0.999999935	no	CG1236	0.977685068	0.999999985	no	CG30091	NA	NA	no	CG40486	NA	NA	no	CG5726	0.359143288	0.906236082	no	Srp54k	0.568694857	0.999999987	no	Not11	0.521755081	1	no	thr	0.855830136	0.999999967	no	CG43816	0.981479794	0.999999997	no
Doc3-element	1.159078004	CR40190		TE-DOC3	0.564530316	0.739360276	no	Obp56c	NA	NA	no	janA	0.803482639	0.999999935	no	CG7372	0.830240331	0.999999985	no	Cda9	0.605074906	1	no	byn	0.998428594	0.999999994	no	Obp99c	0.998941953	0.999999997	no	Larp4B	0.002930355	0.023442837	yes	CG13022	NA	NA	no	CG6661	NA	NA	no	Lk	0.997864257	0.999999997	no
Doc3-element	1.159078004	spok		TE-DOC3	0.831725146	0.99999996	no	sona	0.951956056	0.999999961	no	Tango13	0.011595937	0.058218405	no	cup	0.394284674	0.999999985	no	Su(Ste):CR42430	NA	NA	no	CG18420	0.933495887	0.999999994	no	CG8223	0.022770113	0.100451546	no	lncRNA:CR45123	NA	NA	no	CG31226	NA	NA	no	IFT57	0.924907962	0.999999967	no	CG11123	0.998364793	0.999999997	no
Doc3-element	1.159078004	Marf1		TE-DOC3	0.978378016	0.99999996	no	lncRNA:CR31044	0.999008298	0.999999961	no	CG4230	0.028774676	0.11778434	no	Uhg3	0.345434706	0.93942358	no	CG10469	0.997241764	1	no	mt:tRNA:Asn-GTT	0.999954899	0.999999994	no	elgi	0.337894936	0.867452967	no	CG7461	0.992248414	0.999999987	no	CG18539	NA	NA	no	SRPK	0.0002008	0.005251367	yes	Mst36Fa	0.774568218	0.999999997	no
Doc3-element	1.159078004	Plp		TE-DOC3	0.985070477	0.99999996	no	CG40472	0.844790174	0.999999961	no	Cpes	0.998911878	0.999999935	no	inaF-C	NA	NA	no	CG3598	NA	NA	no	Tep5	NA	NA	no	CG42268	0.000592358	0.007095017	yes	CG3788	NA	NA	no	unk	0.002237267	0.015416572	yes	lncRNA:CR45363	NA	NA	no	Ranbp16	0.035051901	0.151645594	no
Doc3-element	1.159078004	CR42653		TE-DOC3	NA	NA	no	CG31522	0.002181015	0.019392104	yes	asRNA:CR46055	0.877256932	0.999999935	no	TotC	NA	NA	no	Hrd3	0.823527328	1	no	CG33181	0.017290669	0.085324018	no	Edem1	0.989744181	0.999999997	no	KFase	0.991844317	0.999999987	no	CG11670	NA	NA	no	CG6674	0.998453473	0.999999967	no	ImpL1	NA	NA	no
flea	1.165831288	cac	cac***	TE-BLASTOPIA	6.05E-06	0.000206256	yes	lncRNA:CR44196	NA	NA	no	sit	NA	NA	no	CG33721	NA	NA	no	snoRNA:Psi28S-2562	NA	NA	no	Zip89B	NA	NA	no	Ldsdh1	0.999899736	0.999999997	no	CG13837	NA	NA	no	CG7120	0.27675853	0.712089006	no	CG15296	NA	NA	no	Poxn	0.79036944	0.999999997	no
flea	1.165831288	CLIP-190	CLIP-190***	TE-BLASTOPIA	0.00010385	0.000597242	yes	CG33475	NA	NA	no	CG46026	NA	NA	no	asRNA:CR45326	NA	NA	no	Pgm1	0.35221466	0.842045106	no	CG11584	NA	NA	no	CG31639	NA	NA	no	lncRNA:CR43956	NA	NA	no	CG34261	0.652981089	1	no	TE-NEG-GYPSY1	0.673585942	0.999999967	no	CG13131	NA	NA	no
flea	1.165831288	CG33144	CG33144**	TE-BLASTOPIA	0.004127938	0.009367245	yes	rempA	0.994684978	0.999999961	no	lncRNA:CR45734	NA	NA	no	asRNA:CR43636	NA	NA	no	CG12035	NA	NA	no	fbl	0.998690729	0.999999994	no	asRNA:CR45832	NA	NA	no	CG14635	NA	NA	no	Pabp2	0.000218994	0.003454913	yes	CG43232	NA	NA	no	CG32806	NA	NA	no
flea	1.165831288	CG43867	CG43867*	TE-BLASTOPIA	0.017750908	0.032761263	yes	CG11854	NA	NA	no	CG11384	NA	NA	no	CG18324	0.395906793	0.999999985	no	ro	0.783155414	1	no	SmD1	0.688646315	0.999999994	no	f-cup	0.91570383	0.999999997	no	skd	0.028992961	0.133052967	no	Sfp33A2	NA	NA	no	CR10991	NA	NA	no	CG4049	0.493178587	0.999999997	no
flea	1.165831288	Plp		TE-BLASTOPIA	0.617946762	0.79705545	no	CG16717	0.052960084	0.1958583	no	Etf-QO	0.994127444	0.999999935	no	CG7430	0.120156633	0.434146811	no	CG42269	NA	NA	no	CG43191	NA	NA	no	CG6418	0.676034861	0.999999997	no	Ilp8	NA	NA	no	CG12645	NA	NA	no	CG8891	0.27963759	0.723449508	no	CG5791	0.985025625	0.999999997	no
flea	1.165831288	Pzl		TE-BLASTOPIA	0.989315429	0.99999996	no	CG13708	NA	NA	no	Or65c	NA	NA	no	TE-COPIA1	0.0477878	0.213331953	no	Toll-9	NA	NA	no	Ubi-p63E	0.014412565	0.074970622	no	CG3592	NA	NA	no	CG4049	0.493178587	0.999999987	no	Ufc1	0.049553275	0.179503442	no	topi	NA	NA	no	CG8908	NA	NA	no
flea	1.165831288	RabX2		TE-BLASTOPIA	NA	NA	no	norpA	0.007324087	0.043779272	yes	Ccp84Aa	NA	NA	no	CG34040	NA	NA	no	CG42809	0.999200134	1	no	CG2852	0.308878588	0.769600851	no	CG14246	0.999943693	0.999999997	no	CG34116	0.98962153	0.999999987	no	CG42300	NA	NA	no	pho	0.002044137	0.01922396	yes	l(2)k10201	0.837472647	0.999999997	no
NEG_Cr1a	1.031149519	Myo81F	Myo81F***	TE-NEG-CR1A	4.44E-06	0.00019566	yes	Rpp30	0.907880956	0.999999961	no	wor	NA	NA	no	betaggt-I	0.932458273	0.999999985	no	Vps52	0.90226104	1	no	CG4341	0.002178342	0.018721113	yes	RpL36	0.000146981	0.00345405	yes	CG11807	0.961507599	0.999999987	no	side-VIII	0.003527255	0.022026975	yes	CR43310	NA	NA	no	CG43373	0.000989512	0.011845322	yes
NEG_Cr1a	1.031149519	MFS17	MFS17***	TE-NEG-CR1A	9.71E-06	0.000206256	yes	CG42514	0.995594991	0.999999961	no	HDAC4	6.07E-06	0.001113316	yes	CG6388	0.989416764	0.999999985	no	Tep4	NA	NA	no	lncRNA:CR43457	NA	NA	no	ZnT63C	0.552559086	0.999999997	no	asRNA:CR45648	NA	NA	no	Rcd1	0.568187465	1	no	Rpb5	0.851736792	0.999999967	no	TE-NEG-GYPSY12A	0.499207274	0.999999997	no
NEG_Cr1a	1.031149519	Gprk1	Gprk1***	TE-NEG-CR1A	6.12E-06	0.000206256	yes	CG6733	NA	NA	no	CG32302	NA	NA	no	CG15269	NA	NA	no	asRNA:CR45131	0.99999198	1	no	U2A	0.999911345	0.999999994	no	GluClalpha	9.55E-06	0.001060426	yes	poly	0.553722507	0.999999987	no	Impbeta11	0.793518769	1	no	CG8419	0.982844514	0.999999967	no	CG43075	NA	NA	no
NEG_Cr1a	1.031149519	CG45782	CG45782***	TE-NEG-CR1A	7.11E-06	0.000206256	yes	CG9313	0.993260234	0.999999961	no	CG13002	NA	NA	no	MKP-4	0.884255383	0.999999985	no	lncRNA:CR45356	NA	NA	no	CG6712	0.877564296	0.999999994	no	CG1814	0.016944986	0.079130401	no	CG7430	0.000466255	0.007085145	yes	ZAP3	0.001995715	0.014480179	yes	Tango5	0.045435014	0.182919938	no	CG12256	NA	NA	no
NEG_Cr1a	1.031149519	CG17514	CG17514***	TE-NEG-CR1A	8.59E-06	0.000206256	yes	CG8223	0.055634934	0.202161823	no	zen	NA	NA	no	beat-IV	0.004592277	0.034824766	yes	wdp	0.999995223	1	no	Spn75F	NA	NA	no	CG6511	0.999360556	0.999999997	no	CG11180	0.864745867	0.999999987	no	GlcAT-S	0.048750546	0.178207025	no	Adk1	0.063495777	0.231470969	no	CG1946	NA	NA	no
NEG_Cr1a	1.031149519	Cadps	Cadps***	TE-NEG-CR1A	6.89E-06	0.000206256	yes	CG4552	0.448316501	0.999999961	no	CG14369	NA	NA	no	CG9422	0.422453154	0.999999985	no	CG9281	0.014761161	0.064928098	no	CG12538	NA	NA	no	CG4953	0.751365923	0.999999997	no	lncRNA:CR44033	NA	NA	no	kirre	3.18E-05	0.001721653	yes	lncRNA:CR44566	0.903912852	0.999999967	no	mip130	0.891564737	0.999999997	no
NEG_Cr1a	1.031149519	CG40178	CG40178***	TE-NEG-CR1A	1.95E-05	0.000255541	yes	Rnb	0.990884786	0.999999961	no	CanA1	NA	NA	no	CG6218	0.989783271	0.999999985	no	lncRNA:CR44017	NA	NA	no	E(spl)mdelta-HLH	NA	NA	no	beat-Ib	0.000206516	0.003943159	yes	CG42733	NA	NA	no	Zw10	0.873681087	1	no	Sfp33A3	NA	NA	no	CG14089	NA	NA	no
NEG_Cr1a	1.031149519	CG40498	CG40498***	TE-NEG-CR1A	4.23E-05	0.000361142	yes	Sf3b6	0.049707098	0.187715627	no	CG11534	0.986559717	0.999999935	no	lncRNA:CR45316	NA	NA	no	Dhx15	0.432012578	0.98186525	no	asRNA:CR46066	0.969260008	0.999999994	no	CG31730	NA	NA	no	asRNA:CR45873	NA	NA	no	zld	0.719705023	1	no	37135	0.97751266	0.999999967	no	Hk	7.66E-05	0.003417393	yes
NEG_Cr1a	1.031149519	CG17684	CG17684***	TE-NEG-CR1A	4.47E-05	0.000379889	yes	CG17739	0.999999269	0.999999961	no	lncRNA:CR45034	NA	NA	no	ems	0.999334692	0.999999985	no	cysu	0.999556736	1	no	CG10132	0.000255497	0.005267255	yes	CG6426	NA	NA	no	CG7638	0.043592574	0.179213915	no	Fak	0.089458947	0.283759993	no	CG11961	0.97187361	0.999999967	no	snoRNA:U29:54Ed	NA	NA	no
NEG_Cr1a	1.031149519	Dbp80	Dbp80***	TE-NEG-CR1A	0.00010222	0.00059496	yes	lncRNA:CR43491	NA	NA	no	Ugt316A1	0.983470907	0.999999935	no	ATP7	0.916786205	0.999999985	no	chk	0.122518179	0.364020359	no	kek2	2.83E-05	0.001908163	yes	Stoml2	0.287882423	0.763383592	no	lncRNA:CR43685	0.88050116	0.999999987	no	SPARC	0.999828394	1	no	Obp47a	NA	NA	no	CG32115	0.975975181	0.999999997	no
NEG_Cr1a	1.031149519	Gyf	Gyf***	TE-NEG-CR1A	0.000167945	0.000830192	yes	CG43867	1.16E-05	0.00083587	yes	CG6454	0.412194956	0.999999935	no	Unc-115a	0.001280614	0.015514207	yes	lncRNA:CR44679	NA	NA	no	TE-NEG-DIVER2	0.989690544	0.999999994	no	Strica	NA	NA	no	eloF	NA	NA	no	lncRNA:CR43304	NA	NA	no	CG12877	0.475458177	0.999999967	no	CG30391	NA	NA	no
NEG_Cr1a	1.031149519	Snap25	Snap25***	TE-NEG-CR1A	0.00021297	0.000966554	yes	lncRNA:CR44523	NA	NA	no	Fis1	0.000823876	0.009197448	yes	Tmem18	0.734113661	0.999999985	no	Gbs-70E	0.999655037	1	no	CG17173	NA	NA	no	Ir7a	NA	NA	no	CG6034	NA	NA	no	fid	0.015143186	0.07175155	no	ATPsynG	0.009712713	0.056446347	no	Df31	8.04E-05	0.003417393	yes
NEG_Cr1a	1.031149519	Haspin	Haspin***	TE-NEG-CR1A	0.000214473	0.00096996	yes	Gr36c	NA	NA	no	CG14655	NA	NA	no	Npc2h	NA	NA	no	CG11458	NA	NA	no	Cralbp	NA	NA	no	bowl	NA	NA	no	lncRNA:CR44786	NA	NA	no	dre4	0.974916422	1	no	Alg-2	0.308986391	0.779267565	no	Rpn11	0.408941098	0.999999997	no
NEG_Cr1a	1.031149519	tyn	tyn**	TE-NEG-CR1A	0.000646738	0.002131321	yes	stum	0.847253873	0.999999961	no	PIG-Q	0.988786774	0.999999935	no	Psn	0.391624684	0.999999985	no	side	0.001268139	0.01066272	yes	Coq5	0.971012366	0.999999994	no	CG12592	NA	NA	no	dsh	0.067474194	0.251224672	no	Gbeta76C	0.999953681	1	no	AANATL2	0.999994957	0.999999967	no	TE-NEG-RT1A	0.399894254	0.994658963	no
NEG_Cr1a	1.031149519	d4	d4**	TE-NEG-CR1A	0.000904963	0.002814929	yes	Gprk1	6.12E-06	0.000675099	yes	CG11396	0.959756115	0.999999935	no	CG1208	NA	NA	no	spi	0.075681183	0.246812512	no	CG3732	0.010005007	0.056504466	no	CG17834	0.999050622	0.999999997	no	snoRNA:Psi28S-1135e	NA	NA	no	wun2	0.999856952	1	no	CG13721	NA	NA	no	CG42354	0.036107507	0.155123891	no
NEG_Cr1a	1.031149519	Stlk	Stlk**	TE-NEG-CR1A	0.000956699	0.002941676	yes	Osbp	0.995001233	0.999999961	no	Ras64B	0.376100811	0.942233446	no	TORIP	0.427208206	0.999999985	no	sdk	0.017950712	0.076472833	no	lncRNA:CR44829	NA	NA	no	CG3348	NA	NA	no	CG8219	NA	NA	no	Ilp8	NA	NA	no	GlcAT-S	0.048750546	0.191032268	no	snoRNA:Psi28S-2876	NA	NA	no
NEG_Cr1a	1.031149519	eIF4G1	eIF4G1**	TE-NEG-CR1A	0.001216898	0.003521686	yes	snoRNA:Dek-a	NA	NA	no	Tsf1	0.949644943	0.999999935	no	neur	0.992290747	0.999999985	no	CG9676	NA	NA	no	mRpS14	0.0935231	0.308138022	no	CG4768	1.86E-05	0.001159432	yes	CG6652	0.76287643	0.999999987	no	Prx6005	0.588402379	1	no	su(f)	0.299724031	0.760692002	no	PDZ-GEF	0.357147089	0.908481242	no
NEG_Cr1a	1.031149519	Kif3C	Kif3C**	TE-NEG-CR1A	0.001603595	0.00437105	yes	CG13318	NA	NA	no	awd	0.002303548	0.018346049	yes	CG42749	NA	NA	no	Gpdh3	0.589766256	1	no	CG13003	0.995958613	0.999999994	no	RpI12	0.944257753	0.999999997	no	lncRNA:CR45096	NA	NA	no	PK1-R	0.918681052	1	no	CG15446	0.977105312	0.999999967	no	CG42685	NA	NA	no
NEG_Cr1a	1.031149519	CG45781	CG45781**	TE-NEG-CR1A	0.002326561	0.005893739	yes	dsf	0.999940245	0.999999961	no	CG16985	0.449634804	0.999999935	no	CG5326	NA	NA	no	hth	0.000327115	0.005627573	yes	CG14419	NA	NA	no	cass	0.002325198	0.017758698	yes	lncRNA:CR44519	NA	NA	no	lncRNA:CR45465	NA	NA	no	east	4.31E-05	0.003189792	yes	CG5013	0.999828514	0.999999997	no
NEG_Cr1a	1.031149519	conu	conu**	TE-NEG-CR1A	0.002873492	0.00700749	yes	SMC2	0.997160633	0.999999961	no	CG10514	0.993700034	0.999999935	no	CG12716	0.914399923	0.999999985	no	mus308	0.844444949	1	no	CG2291	NA	NA	no	asRNA:CR45140	NA	NA	no	CG9427	0.795555152	0.999999987	no	Cam	0.012319546	0.060045265	no	ytr	0.293351832	0.750858333	no	CG7675	NA	NA	no
NEG_Cr1a	1.031149519	gus	gus**	TE-NEG-CR1A	0.003123535	0.007507157	yes	CG4045	0.680240359	0.999999961	no	msi	0.023078054	0.099341452	no	P5cr-2	0.50743142	0.999999985	no	CG10465	0.009652447	0.046785978	yes	vari	0.052247377	0.195474413	no	CG4281	0.991180867	0.999999997	no	lncRNA:CR46113	NA	NA	no	Rrp4	0.920822419	1	no	ASPP	0.462903635	0.999999967	no	Mcm5	0.999552709	0.999999997	no
NEG_Cr1a	1.031149519	CG41099	CG41099*	TE-NEG-CR1A	0.010322332	0.020543575	yes	CG42592	NA	NA	no	snoRNA:Me28S-C3227a	NA	NA	no	CG13272	0.905886626	0.999999985	no	how	0.190025619	0.515029661	no	TpnC25D	NA	NA	no	CG4847	NA	NA	no	Gfat1	0.966148932	0.999999987	no	CREG	0.942929123	1	no	lncRNA:CR45753	NA	NA	no	mxc	0.170324098	0.512218568	no
NEG_Cr1a	1.031149519	Nipped-A	Nipped-A*	TE-NEG-CR1A	0.011649148	0.022714597	yes	CG13053	NA	NA	no	lncRNA:CR45994	0.989971976	0.999999935	no	CG33120	NA	NA	no	Tim17b1	NA	NA	no	lncRNA:CR45660	0.965830354	0.999999994	no	CG13185	0.941482332	0.999999997	no	CG9135	0.67331786	0.999999987	no	CG12477	NA	NA	no	asRNA:CR44818	NA	NA	no	CG10324	0.890473824	0.999999997	no
NEG_Cr1a	1.031149519	l(2)41Ab		TE-NEG-CR1A	0.043156507	0.071562331	no	CG15252	NA	NA	no	lncRNA:CR46077	NA	NA	no	CG17032	0.954975946	0.999999985	no	MrgBP	0.310029379	0.763339268	no	lncRNA:CR46127	NA	NA	no	tey	0.994635577	0.999999997	no	bnk	NA	NA	no	lncRNA:CR44068	NA	NA	no	EloC	0.005858054	0.039601022	yes	CG8860	0.030555444	0.138510524	no
NEG_Cr1a	1.031149519	kl-5		TE-NEG-CR1A	0.611233613	0.790788042	no	Rint1	0.99010731	0.999999961	no	cav	0.120460414	0.370414294	no	Lsd-2	0.999681734	0.999999985	no	CG13408	0.901475918	1	no	CG14995	0.018647863	0.088113011	no	polo	NA	NA	no	GstD4	NA	NA	no	asRNA:CR46263	NA	NA	no	Gal4DB	0.976318315	0.999999967	no	CG15515	0.996990728	0.999999997	no
NEG_Cr1a	1.031149519	nvd		TE-NEG-CR1A	0.72231191	0.907354728	no	lncRNA:CR45517	NA	NA	no	CG1213	0.999936281	0.999999935	no	CG12662	NA	NA	no	CG13603	0.007616031	0.038946063	yes	Gr59e	NA	NA	no	Cht2	0.999887997	0.999999997	no	CG31832	NA	NA	no	lncRNA:CR45723	NA	NA	no	GstE2	0.999554638	0.999999967	no	brat	5.33E-05	0.002626313	yes
NEG_Cr1a	1.031149519	Marf1		TE-NEG-CR1A	0.827068384	0.99999996	no	CG17119	NA	NA	no	CG9555	NA	NA	no	CG4341	0.002178342	0.021474822	yes	CG17739	0.999999269	1	no	mRpL9	0.272994879	0.70538546	no	E(spl)mgamma-HLH	NA	NA	no	CG5955	0.995487965	0.999999987	no	Dtg	0.98385062	1	no	Ugt36E1	0.935251538	0.999999967	no	CG4404	0.413809616	0.999999997	no
NEG_Cr1a	1.031149519	Ir41a		TE-NEG-CR1A	0.9392429	0.99999996	no	CG2962	0.975212724	0.999999961	no	Jhedup	NA	NA	no	bark	0.997948328	0.999999985	no	CSN4	0.767562945	1	no	CG43679	NA	NA	no	Cp36	NA	NA	no	CG4045	0.680240359	0.999999987	no	CG42724	0.000168239	0.003056335	yes	lncRNA:CR46002	NA	NA	no	lncRNA:CR44921	NA	NA	no
NEG_Cr1a	1.031149519	CG40006		TE-NEG-CR1A	0.938627149	0.99999996	no	CG12640	0.925880638	0.999999961	no	rk	0.796519799	0.999999935	no	CdGAPr	0.607169303	0.999999985	no	CG8958	NA	NA	no	Cypl	0.987551602	0.999999994	no	CG7730	NA	NA	no	Npc2h	NA	NA	no	CG5367	NA	NA	no	CG7694	0.005060682	0.036896976	yes	Nepl11	NA	NA	no
NEG_Cr1a	1.031149519	CG40470		TE-NEG-CR1A	0.999350279	0.99999996	no	Gcn5	0.998629736	0.999999961	no	CG7514	NA	NA	no	lncRNA:CR44567	NA	NA	no	Prp8	0.977054132	1	no	eIF2beta	0.017338186	0.085324018	no	CR31427	NA	NA	no	CG4557	0.772517873	0.999999987	no	Hsp83	0.000149003	0.003028041	yes	Rpn2	0.239330249	0.636978518	no	Tsp68C	NA	NA	no
NEG_Cr1a	1.031149519	CG41520		TE-NEG-CR1A	0.939077784	0.99999996	no	Hacd1	0.989120477	0.999999961	no	asRNA:CR43898	NA	NA	no	Cpr76Bd	NA	NA	no	fkh	0.941402884	1	no	slif	0.992560503	0.999999994	no	tau	0.000971944	0.009656223	yes	mus308	0.844444949	0.999999987	no	alpha-Est8	0.976993955	1	no	CG31871	NA	NA	no	CG33213	0.999881167	0.999999997	no
NEG_Cr1a	1.031149519	Pzl		TE-NEG-CR1A	0.982831285	0.99999996	no	Cand1	0.544417096	0.999999961	no	CG6484	NA	NA	no	CG15047	NA	NA	no	CG34149	0.979167228	1	no	RhoGAP16F	0.999808331	0.999999994	no	CR11386	NA	NA	no	TTLL3A	0.995981782	0.999999987	no	InR	6.78E-05	0.002259095	yes	Gyg	0.450449679	0.999999967	no	NT1	NA	NA	no
NEG_Cr1a	1.031149519	scro		TE-NEG-CR1A	0.858233726	0.99999996	no	CG7236	0.892030905	0.999999961	no	CrebA	0.047830166	0.175349371	no	CG1358	0.843460581	0.999999985	no	CG11929	NA	NA	no	CG15651	0.209690901	0.575679186	no	lncRNA:CR43882	NA	NA	no	CG30373	0.216375468	0.634130086	no	lncRNA:CR46011	NA	NA	no	CG3529	0.045767998	0.182919938	no	vimar	0.669800055	0.999999997	no
NEG_Cr1a	1.031149519	RhoU		TE-NEG-CR1A	0.984020578	0.99999996	no	CG11470	NA	NA	no	CG8207	0.999999935	0.999999935	no	asRNA:CR45951	0.878920147	0.999999985	no	mRpS17	0.349136078	0.837926588	no	Nedd8	0.122835414	0.384387339	no	AnxB11	0.817690261	0.999999997	no	rux	0.991343351	0.999999987	no	Gfat1	0.966148932	1	no	lncRNA:CR44493	0.99880384	0.999999967	no	CG14434	0.653746296	0.999999997	no
NEG_Cr1a	1.031149519	spok		TE-NEG-CR1A	0.918929097	0.99999996	no	Hn	NA	NA	no	Mapmodulin	0.000241635	0.004358685	yes	Cyp303a1	0.995726912	0.999999985	no	CG13171	NA	NA	no	wun2	0.999856952	0.999999994	no	Bx42	0.306676834	0.804204059	no	Est-P	NA	NA	no	drk	0.033677061	0.134148825	no	lncRNA:CR43838	0.851263194	0.999999967	no	lncRNA:CR44315	NA	NA	no
NEG_Cr1a	1.031149519	kl-3		TE-NEG-CR1A	0.970001429	0.99999996	no	CG5070	NA	NA	no	CG15674	NA	NA	no	DIP-theta	0.019629007	0.105550524	no	lncRNA:CR45510	NA	NA	no	Smvt	NA	NA	no	xmas-1	0.76287643	0.999999997	no	CG31648	0.849723579	0.999999987	no	lncRNA:CR45224	0.99959282	1	no	Surf4	0.323020441	0.804917026	no	lncRNA:CR44613	NA	NA	no
NEG_Cr1a	1.031149519	stw		TE-NEG-CR1A	0.992654374	0.99999996	no	Stoml2	0.287882423	0.755993757	no	CG5867	0.999410896	0.999999935	no	CG14780	NA	NA	no	Sas10	0.844222218	1	no	lncRNA:CR45039	NA	NA	no	asRNA:CR44600	NA	NA	no	lncRNA:CR43855	0.97121887	0.999999987	no	CG43845	0.994278896	1	no	lncRNA:CR46056	NA	NA	no	lncRNA:CR45575	NA	NA	no
NEG_Cr1a	1.031149519	Ugt50B3		TE-NEG-CR1A	0.918612463	0.99999996	no	CG42577	NA	NA	no	CG11052	0.941805077	0.999999935	no	TE-NEG-S2	0.981167237	0.999999985	no	Golgin245	0.000196129	0.004328851	yes	CG14221	NA	NA	no	lncRNA:CR45622	NA	NA	no	HP1D3csd	NA	NA	no	Jon74E	NA	NA	no	Srpk79D	0.057788263	0.215898385	no	ND-B14	0.057140301	0.223663464	no
NEG_Cr1a	1.031149519	CG17167		TE-NEG-CR1A	NA	NA	no	CG7742	NA	NA	no	f-cup	0.937863759	0.999999935	no	CG8155	0.935357505	0.999999985	no	CG13385	NA	NA	no	CG4022	0.322784192	0.799210963	no	CG30380	NA	NA	no	CG13995	0.000427828	0.006939016	yes	asRNA:CR45268	NA	NA	no	CG6454	0.412194956	0.978048387	no	CG42467	NA	NA	no
NEG_Cr1a	1.031149519	Neu2		TE-NEG-CR1A	NA	NA	no	CG34398	0.999924341	0.999999961	no	CG5188	0.782793848	0.999999935	no	St1	NA	NA	no	CG3552	0.972653868	1	no	cher	0.68162706	0.999999994	no	djl	NA	NA	no	Ilk	0.956709667	0.999999987	no	CG10591	NA	NA	no	CG18088	0.767143854	0.999999967	no	CG7139	0.012495496	0.070351353	no
NEG_Cr1a	1.031149519	CG34031		TE-NEG-CR1A	NA	NA	no	JIL-1	0.155257218	0.457715854	no	128up	0.785002576	0.999999935	no	lncRNA:CR44284	NA	NA	no	asRNA:CR43948	NA	NA	no	p38a	0.924735687	0.999999994	no	CG8087	NA	NA	no	CG14105	NA	NA	no	CG18336	0.99296364	1	no	Npc2f	0.924950475	0.999999967	no	lncRNA:CR44582	NA	NA	no
NEG_Cr1a	1.031149519	CG43060		TE-NEG-CR1A	NA	NA	no	ihog	NA	NA	no	lncRNA:CR45901	NA	NA	no	Ir94e	NA	NA	no	Nadsyn	0.076451023	0.248573792	no	Hmg-2	0.791154256	0.999999994	no	CG34409	NA	NA	no	CG5892	NA	NA	no	snoRNA:snR38:54Ec	NA	NA	no	CG18661	0.298692407	0.760692002	no	CG4557	0.772517873	0.999999997	no
NEG_Cr1a	1.031149519	CR42530		TE-NEG-CR1A	NA	NA	no	CG10188	0.266648228	0.712201465	no	lncRNA:CR44739	NA	NA	no	tRNA:Leu-CAA-1-1	NA	NA	no	lncRNA:CR45098	NA	NA	no	asRNA:CR45815	0.999765699	0.999999994	no	lncRNA:CR45803	NA	NA	no	CG32109	0.139643644	0.445247706	no	CG3176	0.788290172	1	no	asRNA:CR44147	0.909702459	0.999999967	no	Shark	0.998967638	0.999999997	no
NEG_Cr1a	1.031149519	CG33926		TE-NEG-CR1A	NA	NA	no	side-VI	1.02E-05	0.00083587	yes	CG3909	0.889673435	0.999999935	no	CG34402	0.970147139	0.999999985	no	SmydA-9	NA	NA	no	CG12003	NA	NA	no	CG10104	NA	NA	no	CG32573	NA	NA	no	hpRNA:CR33940	NA	NA	no	noc	0.04015801	0.167162926	no	CG44038	NA	NA	no
HB	0.859525474	CG42346	CG42346***	TE-HB	1.77E-06	0.00019566	yes	lncRNA:CR45668	0.575828356	0.999999961	no	Rab7	2.33E-06	0.001113316	yes	CG14297	NA	NA	no	asRNA:CR44071	NA	NA	no	Cpr65Av	NA	NA	no	CG5214	0.00182085	0.014896669	yes	CG32221	0.944325281	0.999999987	no	eEF2	0.01817754	0.082870229	no	snoRNA:Psi28S-291	NA	NA	no	CG9890	0.890292724	0.999999997	no
HB	0.859525474	CG42346	CG42346***	TE-HB	1.77E-06	0.00019566	yes	CG33941	0.52437049	0.999999961	no	fkh	0.922104789	0.999999935	no	Ir56a	NA	NA	no	Schip1	0.039942449	0.146495154	no	MED21	0.090781383	0.302434055	no	zf30C	0.543355081	0.999999997	no	cyr	NA	NA	no	Ref2	0.985074009	1	no	CG7800	0.80581608	0.999999967	no	Fnta	0.984798981	0.999999997	no
HB	0.859525474	Ten-a	Ten-a***	TE-HB	8.06E-06	0.000206256	yes	solo	NA	NA	no	CG4367	NA	NA	no	tum	NA	NA	no	Hrb27C	2.83E-05	0.001771193	yes	CG5768	0.996449269	0.999999994	no	CG15097	0.505854398	0.999999997	no	NaPi-T	NA	NA	no	CG4842	NA	NA	no	rdx	0.025507902	0.12323697	no	asRNA:CR45525	NA	NA	no
HB	0.859525474	uex	uex***	TE-HB	1.70E-05	0.00024626	yes	Camp	0.989396259	0.999999961	no	lncRNA:CR46194	0.735765651	0.999999935	no	CG9773	0.624300939	0.999999985	no	ru	0.865664726	1	no	CG13198	NA	NA	no	CG1812	0.102109184	0.336327285	no	CG42307	0.546065388	0.999999987	no	lncRNA:CR45531	0.695535421	1	no	lncRNA:CR44591	NA	NA	no	CG9336	0.999990503	0.999999997	no
HB	0.859525474	sm	sm***	TE-HB	2.40E-05	0.000276551	yes	lncRNA:CR32385	NA	NA	no	CG43137	NA	NA	no	PpY-55A	NA	NA	no	lncRNA:CR45574	NA	NA	no	CG2070	NA	NA	no	CG5862	0.448999264	0.999999997	no	CG8006	NA	NA	no	Gyc89Da	0.707705462	1	no	tRNA:Cys-GCA-2-1	NA	NA	no	lncRNA:CR43907	NA	NA	no
HB	0.859525474	spen	spen***	TE-HB	2.74E-05	0.000290153	yes	Idgf2	0.984078695	0.999999961	no	MED16	0.996009569	0.999999935	no	GM130	0.367509653	0.991572783	no	CG15375	NA	NA	no	lncRNA:CR42721	0.954759481	0.999999994	no	CG13295	0.999855867	0.999999997	no	CG18810	NA	NA	no	CG10035	NA	NA	no	Mlc2	0.996771275	0.999999967	no	CG43711	NA	NA	no
HB	0.859525474	nmo	nmo***	TE-HB	0.000102789	0.00059496	yes	CG5028	0.116664165	0.370127426	no	Gld	NA	NA	no	CG7631	NA	NA	no	Pof	0.778324569	1	no	CG43331	NA	NA	no	CG7987	0.666782426	0.999999997	no	CG14327	NA	NA	no	asRNA:CR44176	NA	NA	no	snRNA:7SK	0.980727461	0.999999967	no	CG30480	NA	NA	no
HB	0.859525474	Mkp3	Mkp3***	TE-HB	0.000147801	0.000765802	yes	CG13449	NA	NA	no	Gorab	0.973417859	0.999999935	no	CG10348	NA	NA	no	CG5254	0.999794287	1	no	PCNA	NA	NA	no	Ekar	0.999731692	0.999999997	no	TE-176	7.73E-05	0.003208481	yes	Skp2	NA	NA	no	CG14635	NA	NA	no	mip120	0.756857191	0.999999997	no
HB	0.859525474	Gprk1	Gprk1***	TE-HB	0.000172518	0.000845942	yes	CG3857	0.922837684	0.999999961	no	CG2772	0.993005639	0.999999935	no	PGRP-SB2	NA	NA	no	ORY	0.788172433	1	no	asRNA:CR46109	NA	NA	no	bsh	0.999782554	0.999999997	no	CG11710	0.964440935	0.999999987	no	Mthfs	NA	NA	no	CG5877	0.999847972	0.999999967	no	CG13921	0.721244836	0.999999997	no
HB	0.859525474	osp	osp***	TE-HB	0.000208677	0.000956829	yes	RpL14	0.007173746	0.043319722	yes	lncRNA:CR45993	NA	NA	no	Lon	0.000359278	0.005743599	yes	SP	NA	NA	no	CG34155	0.364343454	0.880071939	no	Npc2g	NA	NA	no	Arp1	0.152476833	0.479191133	no	Arl6IP1	0.000213487	0.003454913	yes	lncRNA:CR45267	0.947925186	0.999999967	no	mia	0.993495194	0.999999997	no
HB	0.859525474	CG2225	CG2225**	TE-HB	0.000253122	0.001099667	yes	cv-2	0.996550245	0.999999961	no	CR31824	NA	NA	no	AlaRS	0.996554091	0.999999985	no	Ank	0.025903892	0.103281325	no	lncRNA:CR46257	NA	NA	no	cactin	0.992941541	0.999999997	no	senju	0.997873325	0.999999987	no	RluA-1	0.935924785	1	no	Cyp6a20	0.993677306	0.999999967	no	Arc2	0.994447134	0.999999997	no
HB	0.859525474	klar	klar**	TE-HB	0.000309352	0.001251781	yes	CG17162	0.987851274	0.999999961	no	lncRNA:CR45643	0.801498715	0.999999935	no	Orc5	0.813161736	0.999999985	no	CG14906	0.972780424	1	no	lncRNA:CR44816	0.632272129	0.999999994	no	CG13001	0.559780458	0.999999997	no	svp	0.991880593	0.999999987	no	asRNA:CR45445	NA	NA	no	lncRNA:CR46106	NA	NA	no	lncRNA:CR45261	NA	NA	no
HB	0.859525474	lap	lap**	TE-HB	0.000389456	0.001474773	yes	pst	0.999861713	0.999999961	no	lncRNA:CR45484	NA	NA	no	asRNA:CR44600	NA	NA	no	CG15333	NA	NA	no	lncRNA:CR44605	NA	NA	no	O-fut1	0.842227974	0.999999997	no	Gpat4	0.054888821	0.211001184	no	CG30412	NA	NA	no	CG4230	0.000787419	0.010727177	yes	Su(var)2-10	0.151799373	0.463288682	no
HB	0.859525474	Pka-R1	Pka-R1**	TE-HB	0.000655833	0.002149673	yes	lncRNA:CR43884	NA	NA	no	MED1	0.0186271	0.083787834	no	CG42357	NA	NA	no	CG10737	0.004837449	0.027966197	yes	tou	3.94E-05	0.001996604	yes	lncRNA:CR30055	0.058472117	0.2219035	no	CG10195	0.898467395	0.999999987	no	CG33494	0.763472825	1	no	lov	0.030056994	0.137485034	no	CycK	0.005334372	0.036338568	yes
HB	0.859525474	Dmtn	Dmtn**	TE-HB	0.001021707	0.003109321	yes	Six4	0.99999915	0.999999961	no	svr	0.033836752	0.13232972	no	SdhAL	NA	NA	no	CG12177	0.999431577	1	no	CG8155	0.497223592	0.999999994	no	CG6707	0.004435021	0.029777998	yes	CG32079	NA	NA	no	T3dh	0.860274886	1	no	RpL31	0.00621812	0.041101087	yes	CCT4	0.478201265	0.999999997	no
HB	0.859525474	vtd	vtd**	TE-HB	0.002914891	0.007089542	yes	NimB5	NA	NA	no	HPS1	0.567356561	0.999999935	no	Myo81F	0.000156895	0.003538975	yes	asRNA:CR46109	NA	NA	no	Ir41a	0.999691867	0.999999994	no	Scp2	0.979008817	0.999999997	no	CG45002	0.006854919	0.043390657	yes	Drgx	0.864938174	1	no	side-IV	0.032491318	0.144906222	no	AANAT1	0.041521222	0.172958335	no
HB	0.859525474	kirre	kirre*	TE-HB	0.005223367	0.011427677	yes	CG4630	0.999734103	0.999999961	no	Flacc	0.123809875	0.377266815	no	Mst57Dc	NA	NA	no	beag	0.901935126	1	no	Vha68-2	0.999226051	0.999999994	no	st	NA	NA	no	smal	0.082824632	0.295374593	no	Mdh2	0.001523605	0.011992347	yes	CG30281	NA	NA	no	Tsp42Ep	NA	NA	no
HB	0.859525474	Atg17	Atg17*	TE-HB	0.008033839	0.016454526	yes	CG15721	NA	NA	no	msopa	NA	NA	no	CG6357	0.994696598	0.999999985	no	Obp47a	NA	NA	no	mRpL24	0.002446346	0.020289276	yes	lncRNA:CR44347	0.893421529	0.999999997	no	CG9084	0.929492605	0.999999987	no	Lcp65Aa	NA	NA	no	CG9795	0.014181603	0.076279914	no	Spn28Da	NA	NA	no
HB	0.859525474	rl	rl*	TE-HB	0.011572653	0.022613656	yes	CG34423	NA	NA	no	CG7084	0.999950073	0.999999935	no	CG42766	0.997771615	0.999999985	no	CG34261	0.52871168	1	no	CG4983	NA	NA	no	CG34342	0.995863076	0.999999997	no	mms4	NA	NA	no	p38b	0.764955351	1	no	Vha14-2	0.980083205	0.999999967	no	CG14711	0.956355406	0.999999997	no
HB	0.859525474	CG34357	CG34357*	TE-HB	0.013467109	0.025819018	yes	fax	0.000211347	0.004002792	yes	Gr43a	NA	NA	no	asRNA:CR45341	NA	NA	no	Cpr11B	0.826965152	1	no	ppk28	0.706004376	0.999999994	no	CG32280	0.998084976	0.999999997	no	Bx42	0.78318566	0.999999987	no	CG9372	0.875456092	1	no	kri	0.117219559	0.381038697	no	CG8569	0.911913526	0.999999997	no
HB	0.859525474	Usp2	Usp2*	TE-HB	0.017937386	0.033072055	yes	CG8065	NA	NA	no	CG6484	NA	NA	no	cag	0.991872877	0.999999985	no	Mob4	0.000290207	0.005434776	yes	SerRS-m	0.994573596	0.999999994	no	CG6023	0.767983674	0.999999997	no	Su(fu)	0.958611667	0.999999987	no	Teh4	0.944766267	1	no	Prat	NA	NA	no	cib	0.006900087	0.043629779	yes
HB	0.859525474	wun	wun*	TE-HB	0.02419915	0.042971112	yes	nxf2	NA	NA	no	CG10081	NA	NA	no	CR45385	NA	NA	no	nclb	0.566107984	1	no	Klp59C	NA	NA	no	Lgr1	0.964811353	0.999999997	no	Or67c	NA	NA	no	CG11249	NA	NA	no	tRNA:Cys-GCA-3-1	NA	NA	no	CG11854	NA	NA	no
HB	0.859525474	Cerk		TE-HB	0.039005161	0.065270302	no	CG14269	NA	NA	no	Atg8a	0.017369595	0.079293171	no	mRpL48	0.024412103	0.124043812	no	CG33767	NA	NA	no	lncRNA:CR46352	NA	NA	no	Dh44	0.996157409	0.999999997	no	CG1827	0.771269733	0.999999987	no	CG10286	0.339289555	0.831918561	no	lncRNA:CR45346	NA	NA	no	Amy-d	NA	NA	no
HB	0.859525474	cta		TE-HB	0.041057132	0.068142917	no	CG18178	0.552442419	0.999999961	no	lncRNA:CR45919	0.956572528	0.999999935	no	CG6865	NA	NA	no	asRNA:CR45143	NA	NA	no	mRpL52	0.006385509	0.040498466	yes	CG31475	0.460215594	0.999999997	no	asRNA:CR45384	NA	NA	no	Stt3A	0.764828844	1	no	luna	0.139751936	0.440108846	no	lncRNA:CR43304	NA	NA	no
HB	0.859525474	heph		TE-HB	0.046452316	0.076472805	no	CG7206	0.992922887	0.999999961	no	lncRNA:CR44468	NA	NA	no	Cpr	0.489880308	0.999999985	no	aos	0.997570067	1	no	CG4066	NA	NA	no	lncRNA:CR45329	NA	NA	no	CG9451	0.985894	0.999999987	no	CG10339	NA	NA	no	lncRNA:CR44550	NA	NA	no	qm	0.208361346	0.594437506	no
HB	0.859525474	Snap25		TE-HB	0.059890563	0.09625645	no	cana	0.994072488	0.999999961	no	lz	0.999725044	0.999999935	no	CG9588	0.987427411	0.999999985	no	cact	0.435039551	0.983014414	no	PPO2	0.932350219	0.999999994	no	CG11883	0.012376441	0.063546263	no	CG12717	0.013378946	0.073123942	no	CG34280	NA	NA	no	Dhpr	0.035920828	0.15659983	no	CG17593	0.051286976	0.206656345	no
HB	0.859525474	hiw		TE-HB	0.06145653	0.098255239	no	CG14860	NA	NA	no	Xbp1	0.026255288	0.110416073	no	CG32032	0.999757733	0.999999985	no	TE-NEG-GYPSY11	0.988448981	1	no	CG10222	0.9509384	0.999999994	no	Sgs1	NA	NA	no	pum	6.15E-05	0.002942982	yes	eIF4B	0.496387347	1	no	Shab	0.000124148	0.00446617	yes	Gs2	0.964962913	0.999999997	no
HB	0.859525474	hiw		TE-HB	0.06145653	0.098255239	no	CG42271	0.119673371	0.376864493	no	shv	0.980859409	0.999999935	no	Dis3	0.997616772	0.999999985	no	CG15082	0.999860961	1	no	CG3199	NA	NA	no	snoRNA:2R:9445205	0.96882376	0.999999997	no	CG32024	NA	NA	no	iav	NA	NA	no	lncRNA:CR45732	NA	NA	no	lncRNA:CR45253	NA	NA	no
HB	0.859525474	CG42238		TE-HB	0.065641113	0.104036045	no	l(3)07882	0.910031787	0.999999961	no	CG1218	0.997100262	0.999999935	no	Wdfy2	0.72890484	0.999999985	no	CG43638	NA	NA	no	lncRNA:CR44659	NA	NA	no	Cpr31A	NA	NA	no	CG2127	NA	NA	no	lncRNA:CR46080	NA	NA	no	spok	0.877435784	0.999999967	no	CG3831	0.996449269	0.999999997	no
HB	0.859525474	Mical		TE-HB	0.157573488	0.230193218	no	CG1850	NA	NA	no	CG32236	NA	NA	no	CG30440	NA	NA	no	lncRNA:CR46008	0.980111914	1	no	Spn42Db	NA	NA	no	CG14636	0.980083205	0.999999997	no	Rim	0.000115433	0.003796454	yes	lncRNA:CR43652	NA	NA	no	ARY	NA	NA	no	jeb	0.018041837	0.09154562	no
HB	0.859525474	CG11638		TE-HB	0.186109752	0.268661986	no	lncRNA:CR46199	NA	NA	no	mAcon1	0.000259	0.004479611	yes	ATPsynCF6	0.000784212	0.010914388	yes	CheB42b	NA	NA	no	PMP34	0.150733476	0.451439149	no	Cpr76Bb	NA	NA	no	CG14511	0.999941926	0.999999987	no	CG11815	NA	NA	no	lncRNA:CR44260	NA	NA	no	ttk	0.984688032	0.999999997	no
HB	0.859525474	Hr39		TE-HB	0.195580949	0.281667366	no	CG34214	NA	NA	no	lbe	NA	NA	no	CG18281	0.999208167	0.999999985	no	CG44215	NA	NA	no	CG6276	0.525755343	0.999999994	no	CG17732	NA	NA	no	Osi21	NA	NA	no	CG18635	NA	NA	no	CR32009	NA	NA	no	Sec6	0.981287983	0.999999997	no
HB	0.859525474	CG41520		TE-HB	0.566743878	0.741469638	no	CG31373	NA	NA	no	18SrRNA-Psi:CR41602	0.001411627	0.012950747	yes	CG11710	0.964440935	0.999999985	no	Glyat	NA	NA	no	CG6012	NA	NA	no	S2P	0.94305787	0.999999997	no	lncRNA:CR45400	NA	NA	no	CG15818	NA	NA	no	slmb	0.000365639	0.00745531	yes	CG9154	0.792312846	0.999999997	no
HB	0.859525474	CG7369		TE-HB	0.665244442	0.847306465	no	CG44153	0.021776318	0.098624629	no	CG17556	0.010249997	0.053109689	no	CG4734	NA	NA	no	lncRNA:CR42839	NA	NA	no	Elk	0.10695886	0.345649068	no	Prosalpha5	0.369699541	0.923870837	no	CG2614	0.962806511	0.999999987	no	CG13065	NA	NA	no	Exn	0.177320256	0.519017685	no	CG14810	NA	NA	no
HB	0.859525474	Fer1		TE-HB	0.725878642	0.909960271	no	CG3597	NA	NA	no	CG17266	0.416088526	0.999999935	no	CG17931	0.111742708	0.411811911	no	lncRNA:CR44643	NA	NA	no	NT5E-2	0.998907551	0.999999994	no	CG8292	NA	NA	no	CG7366	NA	NA	no	CG42382	0.998534247	1	no	CG13978	NA	NA	no	CG15394	0.993592092	0.999999997	no
HB	0.859525474	Ugt50B3		TE-HB	0.87491814	0.99999996	no	Argk	0.025114191	0.109764823	no	lncRNA:CR45243	NA	NA	no	CG17197	NA	NA	no	CG3770	NA	NA	no	E(spl)m8-HLH	NA	NA	no	CG44406	NA	NA	no	CG7632	0.754672654	0.999999987	no	MED18	0.985018114	1	no	CG14455	NA	NA	no	lncRNA:CR44136	NA	NA	no
HB	0.859525474	fd102C		TE-HB	0.990958686	0.99999996	no	CASK	3.02E-05	0.001451046	yes	cd	NA	NA	no	mRpL19	0.290658894	0.826561231	no	hh	NA	NA	no	CG15531	NA	NA	no	lectin-46Cb	NA	NA	no	Piezo	0.00022888	0.005517985	yes	CG8064	0.933747288	1	no	CG42778	NA	NA	no	Pyroxd1	0.700120473	0.999999997	no
HB	0.859525474	CR33294		TE-HB	0.867636752	0.99999996	no	CG12682	NA	NA	no	Grip71	0.99281149	0.999999935	no	CG31821	NA	NA	no	Pex10	0.936550922	1	no	CG15208	NA	NA	no	GstD7	NA	NA	no	CG32071	NA	NA	no	Cyp28c1	0.999984084	1	no	lncRNA:CR44494	NA	NA	no	lncRNA:CR46035	NA	NA	no
HB	0.859525474	out		TE-HB	0.971839602	0.99999996	no	Su(Ste):CR45795	NA	NA	no	CG32276	0.009010803	0.048531869	yes	JYalpha	NA	NA	no	jet	0.994584413	1	no	Sfp24Ba	NA	NA	no	CG8478	0.889089848	0.999999997	no	Bmcp	0.983591761	0.999999987	no	Grip128	0.975558117	1	no	CG10081	NA	NA	no	lncRNA:CR44899	NA	NA	no
HB	0.859525474	bip1		TE-HB	0.88422445	0.99999996	no	CG9649	0.996449269	0.999999961	no	Idgf4	0.999995883	0.999999935	no	CG5104	0.960668082	0.999999985	no	CG9259	NA	NA	no	CG17028	NA	NA	no	CG13460	NA	NA	no	CG8237	0.459016123	0.999999987	no	slam	NA	NA	no	lncRNA:CR44980	NA	NA	no	CG15172	NA	NA	no
HB	0.859525474	CG13204		TE-HB	0.892052362	0.99999996	no	CG5854	0.921966933	0.999999961	no	Sec22	0.261507915	0.708900043	no	CG31205	NA	NA	no	CG12567	4.87E-05	0.002250664	yes	fal	0.947879596	0.999999994	no	CG14618	0.995127595	0.999999997	no	lncRNA:CR42651	0.978865879	0.999999987	no	TE-NEG-QUASIMODO2	0.01044148	0.052824195	no	sgg	0.000721771	0.010366138	yes	Debcl	0.975941802	0.999999997	no
HB	0.859525474	CG33217		TE-HB	0.93973172	0.99999996	no	CG1428	NA	NA	no	CG33958	0.999797363	0.999999935	no	fliI	0.467190966	0.999999985	no	CG14291	0.998327195	1	no	ph-d	0.85512194	0.999999994	no	S1P	0.897033436	0.999999997	no	GlyRS	0.652006042	0.999999987	no	blow	0.999999515	1	no	CG17145	NA	NA	no	Ehbp1	0.001458623	0.014863489	yes
HB	0.859525474	Ir40a		TE-HB	NA	NA	no	mah	NA	NA	no	inc	0.00073781	0.008312207	yes	CG4783	NA	NA	no	CG34198	NA	NA	no	CG30010	0.26792668	0.696844392	no	e(r)	0.052009504	0.203703891	no	CG9705	0.030311343	0.138339653	no	CG11191	0.468202115	1	no	stj	0.000188809	0.005251367	yes	CG32811	NA	NA	no
HB	0.859525474	CG32814		TE-HB	NA	NA	no	CG12256	NA	NA	no	aru	0.999999282	0.999999935	no	ND-MLRQ	0.007913018	0.053799424	no	CG8602	0.001122847	0.010056802	yes	bic	0.000343467	0.006677892	yes	CG6180	0.016591202	0.078279727	no	TE-GYPSY10	0.920695689	0.999999987	no	CG10565	0.079452701	0.260283574	no	cwo	0.152493859	0.469181872	no	CG13663	0.999421467	0.999999997	no
HB	0.859525474	CG15347		TE-HB	NA	NA	no	CG9300	0.988996017	0.999999961	no	CG10936	0.771821712	0.999999935	no	Son	0.834713208	0.999999985	no	CG30089	0.00047228	0.006406473	yes	CG13924	0.978471237	0.999999994	no	DNaseII	0.999966264	0.999999997	no	Hr4	0.018390204	0.09345065	no	lncRNA:CR43836	0.001634132	0.012722889	yes	lncRNA:CR46197	NA	NA	no	Tsp42Eh	0.737351847	0.999999997	no
HB	0.859525474	asRNA:CR44992		TE-HB	NA	NA	no	CG34274	NA	NA	no	GlcAT-S	0.011615236	0.058218405	no	CG7856	NA	NA	no	lncRNA:CR44719	NA	NA	no	CG43271	NA	NA	no	snRNA:U6atac	0.165805162	0.505271591	no	CG34030	NA	NA	no	CG43679	NA	NA	no	CG7289	0.981185758	0.999999967	no	CG14229	0.5332305	0.999999997	no
Stalker4	0.890866326	Haspin	Haspin***	TE-STALKER4	1.98E-06	0.00019566	yes	snoRNA:Psi28S-2949	NA	NA	no	CG14964	NA	NA	no	lncRNA:CR45919	0.050398418	0.222467644	no	gudu	NA	NA	no	asRNA:CR44182	NA	NA	no	CG15475	0.627699944	0.999999997	no	Cpr47Ec	NA	NA	no	NimB4	NA	NA	no	NiPp1	0.890558214	0.999999967	no	slmb	0.075221161	0.273475344	no
Stalker4	0.890866326	CG17684	CG17684***	TE-STALKER4	5.38E-06	0.000206256	yes	CG6770	0.026158445	0.113534916	no	CG18065	0.966124034	0.999999935	no	CG4511	0.727058252	0.999999985	no	CG3868	NA	NA	no	CG17361	0.771352938	0.999999994	no	Obp49a	0.685964422	0.999999997	no	CG14196	0.548976537	0.999999987	no	CG33284	NA	NA	no	CG4382	NA	NA	no	CG33995	0.001740067	0.016761743	yes
Stalker4	0.890866326	CG45782	CG45782***	TE-STALKER4	2.71E-05	0.000290153	yes	lncRNA:CR44399	NA	NA	no	CG14186	0.046051924	0.170336633	no	Asx	0.125236288	0.445452414	no	CG4615	0.765801949	1	no	SLC5A11	0.992613843	0.999999994	no	CG10589	NA	NA	no	stg1	0.890938082	0.999999987	no	RanBPM	0.684158483	1	no	CG17068	0.572469662	0.999999967	no	Cyp313a1	NA	NA	no
Stalker4	0.890866326	CG40178	CG40178***	TE-STALKER4	4.50E-05	0.000381345	yes	TE-GYPSY2	0.840752973	0.999999961	no	CG30269	NA	NA	no	CG18508	0.025683246	0.128742712	no	CG15483	NA	NA	no	glob2	NA	NA	no	UbcE2M	0.019013764	0.086697089	no	mfas	0.999319142	0.999999987	no	inaF-C	NA	NA	no	CG17068	0.572469662	0.999999967	no	asRNA:CR46099	NA	NA	no
Stalker4	0.890866326	Parp	Parp**	TE-STALKER4	0.000747743	0.002409867	yes	CG6418	0.374726584	0.933084123	no	Gr2a	NA	NA	no	Lkr	0.517729572	0.999999985	no	CG4853	0.95455376	1	no	CG12479	NA	NA	no	CG13721	NA	NA	no	TE-BLASTOPIA	0.006472976	0.042073866	yes	CG8138	NA	NA	no	asRNA:CR45008	NA	NA	no	GEFmeso	0.945808247	0.999999997	no
Stalker4	0.890866326	lt	lt*	TE-STALKER4	0.01620179	0.030176247	yes	CG33645	NA	NA	no	CG11227	NA	NA	no	CG12923	0.983912684	0.999999985	no	Trf4-1	0.006279659	0.034650263	yes	Obp99b	NA	NA	no	smo	0.963058715	0.999999997	no	Su(var)3-9	0.826710032	0.999999987	no	CG13476	NA	NA	no	CG6574	0.924662411	0.999999967	no	asRNA:CR45798	0.480166603	0.999999997	no
Stalker4	0.890866326	CG2082	CG2082*	TE-STALKER4	0.016609033	0.030789035	yes	CG7231	0.502345815	0.999999961	no	MFS18	0.46968436	0.999999935	no	ovo	0.999973583	0.999999985	no	CG10795	0.902542941	1	no	CG15440	0.813392046	0.999999994	no	CG31100	0.999345086	0.999999997	no	dap	0.805409553	0.999999987	no	Sdc	0.000116408	0.002743625	yes	lncRNA:CR43475	NA	NA	no	CG13590	NA	NA	no
Stalker4	0.890866326	CG45781		TE-STALKER4	0.150985508	0.222535428	no	snoRNA:2R:9445410	NA	NA	no	CG14780	NA	NA	no	CG43187	NA	NA	no	Tsp26A	0.651087316	1	no	yata	0.134540707	0.410779817	no	lncRNA:CR46013	NA	NA	no	CR44906	NA	NA	no	lncRNA:CR43420	NA	NA	no	trem	0.986236816	0.999999967	no	Swip-1	0.011531519	0.066131918	no
Stalker4	0.890866326	nvd		TE-STALKER4	0.447407314	0.601697043	no	CG4291	0.785622261	0.999999961	no	CG31207	NA	NA	no	CG14856	NA	NA	no	ReepB	0.127584813	0.373684428	no	skl	0.893947672	0.999999994	no	CG10589	NA	NA	no	CG2321	0.013398844	0.073123942	no	CR18228	0.999998654	1	no	CG4038	0.789548036	0.999999967	no	CR45716	NA	NA	no
Stalker4	0.890866326	CG41520		TE-STALKER4	0.453635346	0.607838131	no	wun	0.740974273	0.999999961	no	CG43093	0.99692295	0.999999935	no	CG42710	NA	NA	no	TE-Chimpo	0.78619026	1	no	CG1077	NA	NA	no	px	0.000384342	0.005692002	yes	CG7029	0.019269422	0.096352889	no	pyd3	0.929931971	1	no	CG13838	NA	NA	no	CG42680	NA	NA	no
Stalker4	0.890866326	Gyc88E		TE-STALKER4	0.492401159	0.65403175	no	CG8370	0.995169539	0.999999961	no	CG13771	NA	NA	no	CG32655	NA	NA	no	lncRNA:CR32658	0.981290484	1	no	AnxB11	0.976354061	0.999999994	no	lncRNA:CR45567	NA	NA	no	NTPase	0.769396106	0.999999987	no	Vamp7	0.076163634	0.252964536	no	Vha100-5	NA	NA	no	CG5783	NA	NA	no
Stalker4	0.890866326	CR41320		TE-STALKER4	0.880469498	0.99999996	no	Usp20-33	0.515897468	0.999999961	no	asRNA:CR44293	NA	NA	no	lncRNA:CR45404	NA	NA	no	CG32523	NA	NA	no	CG13950	NA	NA	no	Dlic	0.004610073	0.030127006	yes	asRNA:CR43159	0.716640257	0.999999987	no	Desat1	0.005380141	0.031279483	yes	l(3)neo43	0.123129385	0.391864154	no	CG3226	0.846960625	0.999999997	no
Stalker4	0.890866326	CR40005		TE-STALKER4	NA	NA	no	l(3)02640	0.077037998	0.260263505	no	Pi3K68D	0.003878467	0.027372166	yes	CG11158	0.924793422	0.999999985	no	pdm3	0.065035388	0.219029263	no	lncRNA:CR45692	NA	NA	no	P5cr	0.705895326	0.999999997	no	CG1637	0.094211959	0.327284093	no	cdc14	0.005946815	0.033650859	yes	snoRNA:Or-ACA8	NA	NA	no	lncRNA:CR43807	NA	NA	no
Quasimodo	0.920407276	Ca-alpha1T	Ca-alpha1T***	TE-QUASIMODO	5.93E-06	0.000206256	yes	slo	5.12E-06	0.000675099	yes	CG6028	0.98005536	0.999999935	no	Smg6	0.055078834	0.236939131	no	Orc1	NA	NA	no	Ntl	0.970001262	0.999999994	no	CG3436	0.045060855	0.179948903	no	Idgf3	0.999153195	0.999999987	no	CG31495	NA	NA	no	Cortactin	0.000273231	0.006181752	yes	CG10748	NA	NA	no
Quasimodo	0.920407276	pre-rRNA:CR45856	pre-rRNA:CR45856***	TE-QUASIMODO	9.78E-06	0.000206256	yes	Act88F	NA	NA	no	ATPsynB	0.000369129	0.005827018	yes	scramb2	0.820457849	0.999999985	no	rdog	0.998705026	1	no	CG30103	NA	NA	no	aqrs	NA	NA	no	Teh4	0.946812633	0.999999987	no	CG5828	0.984830945	1	no	CG5004	0.496307689	0.999999967	no	lncRNA:CR44602	NA	NA	no
Quasimodo	0.920407276	unc-13	unc-13***	TE-QUASIMODO	8.69E-06	0.000206256	yes	CG9377	0.99999996	0.999999961	no	lncRNA:CR44203	NA	NA	no	spo	NA	NA	no	CG43780	0.869809616	1	no	Twdlbeta	NA	NA	no	CG18635	NA	NA	no	DNaseII	0.99982762	0.999999987	no	CG1523	0.691319553	1	no	spg	0.748250081	0.999999967	no	SmB	0.361527308	0.917208171	no
Quasimodo	0.920407276	Pde9	Pde9***	TE-QUASIMODO	1.60E-05	0.000239213	yes	CG14990	0.971556212	0.999999961	no	RpII15	0.914920778	0.999999935	no	D12	0.993944654	0.999999985	no	mt:ATPase6	2.75E-05	0.001771193	yes	CG15387	0.999927378	0.999999994	no	b	NA	NA	no	Mal-A7	NA	NA	no	CG32845	NA	NA	no	28SrRNA-Psi:CR45860	0.959067972	0.999999967	no	CG9760	0.903299948	0.999999997	no
Quasimodo	0.920407276	Myo81F	Myo81F***	TE-QUASIMODO	5.14E-05	0.000404157	yes	asRNA:CR45001	NA	NA	no	wcd	0.933873099	0.999999935	no	Cog3	0.988082497	0.999999985	no	lncRNA:CR45938	0.998524933	1	no	CG10495	0.723757118	0.999999994	no	Itp-r83A	0.025717023	0.111440432	no	CG44296	NA	NA	no	AstCC	0.973214347	1	no	CG2875	0.999997959	0.999999967	no	CG43667	NA	NA	no
Quasimodo	0.920407276	CG45782	CG45782***	TE-QUASIMODO	5.50E-05	0.000415873	yes	CG5285	0.993978821	0.999999961	no	PI4KIIIalpha	0.186013886	0.534953284	no	lncRNA:CR44395	NA	NA	no	Samtor	0.890391309	1	no	snoRNA:Or-aca1	NA	NA	no	CG5399	0.999982951	0.999999997	no	tey	0.974166685	0.999999987	no	PCNA2	0.94601515	1	no	CG42591	NA	NA	no	asRNA:CR45813	NA	NA	no
Quasimodo	0.920407276	rad	rad***	TE-QUASIMODO	0.000127312	0.000684865	yes	beag	0.986560393	0.999999961	no	Gpo1	0.014560525	0.069036003	no	lncRNA:CR43840	NA	NA	no	kek4	0.266300912	0.675868433	no	trk	0.998745561	0.999999994	no	Pkd2	NA	NA	no	CG42544	NA	NA	no	lncRNA:CR41443	NA	NA	no	lncRNA:CR46077	NA	NA	no	lncRNA:CR44414	NA	NA	no
Quasimodo	0.920407276	side-III	side-III***	TE-QUASIMODO	0.00017249	0.000845942	yes	Tep2	0.999790265	0.999999961	no	asRNA:CR46092	NA	NA	no	RpA-70	0.995240683	0.999999985	no	wit	0.001972614	0.014866771	yes	PDZ-GEF	0.009076692	0.052790946	no	CG3739	NA	NA	no	TwdlQ	NA	NA	no	CG44836	0.545612584	1	no	CG2841	0.999581742	0.999999967	no	f	0.826078908	0.999999997	no
Quasimodo	0.920407276	Dbp80	Dbp80**	TE-QUASIMODO	0.001066183	0.003181155	yes	CG18304	NA	NA	no	asRNA:CR45620	0.854289783	0.999999935	no	ItgaPS4	NA	NA	no	Nup50	0.894263615	1	no	CG13539	NA	NA	no	Snap25	0.00062559	0.007144585	yes	cuff	NA	NA	no	Tsp97E	7.33E-05	0.002281121	yes	SmF	0.019756594	0.0982115	no	S-Lap7	NA	NA	no
Quasimodo	0.920407276	alpha-Cat	alpha-Cat**	TE-QUASIMODO	0.001936582	0.005096414	yes	lncRNA:CR44458	0.999541359	0.999999961	no	Cyp4g15	0.977256838	0.999999935	no	Or30a	NA	NA	no	Calr	0.054974251	0.190010551	no	Ipk1	0.994245398	0.999999994	no	CG14204	NA	NA	no	CG32625	0.993576336	0.999999987	no	Ir56c	NA	NA	no	eIF4H2	NA	NA	no	lncRNA:CR44495	NA	NA	no
Quasimodo	0.920407276	ap		TE-QUASIMODO	0.360372622	0.495580094	no	CG43222	0.000304673	0.004820777	yes	CG3592	NA	NA	no	lncRNA:CR44974	0.548730915	0.999999985	no	Adat1	0.999133129	1	no	nub	0.828253807	0.999999994	no	lncRNA:CR45222	NA	NA	no	lncRNA:CR44765	NA	NA	no	CG7031	NA	NA	no	CaBP1	0.103223822	0.348815331	no	CG4297	0.968167355	0.999999997	no
Quasimodo	0.920407276	Pzl		TE-QUASIMODO	0.418346018	0.568465726	no	CG33090	0.250941732	0.683171955	no	CG14332	NA	NA	no	RhoGAP1A	0.006163536	0.044460144	yes	RpLP2	0.000482326	0.006406473	yes	CR31958	NA	NA	no	CG13186	NA	NA	no	CG10912	NA	NA	no	CG34293	0.083342125	0.268621525	no	lncRNA:CR45238	NA	NA	no	CG12299	0.999474974	0.999999997	no
Quasimodo	0.920407276	CG45781		TE-QUASIMODO	0.48806214	0.648739574	no	lncRNA:CR43620	NA	NA	no	CG14664	NA	NA	no	CG15445	0.994306547	0.999999985	no	CG11961	0.999938309	1	no	mfrn	0.005650454	0.036420864	yes	CG32687	0.969985791	0.999999997	no	ND-B14.5B	0.052192939	0.203277763	no	CG33671	0.034081176	0.134862475	no	lncRNA:CR42794	NA	NA	no	PMCA	9.59E-06	0.001065594	yes
Quasimodo	0.920407276	Ppr-Y		TE-QUASIMODO	0.5614079	0.736068136	no	asRNA:CR46048	NA	NA	no	cerv	0.969361709	0.999999935	no	Acsl	0.000376465	0.005859968	yes	CG43090	NA	NA	no	CG6758	0.943382066	0.999999994	no	mol	0.999863373	0.999999997	no	CG6428	0.575401229	0.999999987	no	lncRNA:CR44496	NA	NA	no	MFS10	0.997144918	0.999999967	no	CG42766	0.99748265	0.999999997	no
Quasimodo	0.920407276	nvd		TE-QUASIMODO	0.732057544	0.916449862	no	asRNA:CR43833	0.773145072	0.999999961	no	gro	0.034395252	0.134086889	no	CG15213	NA	NA	no	CG4557	0.937072704	1	no	Pgd	0.953504958	0.999999994	no	GstD2	NA	NA	no	CG14805	0.970166528	0.999999987	no	asRNA:CR44962	NA	NA	no	lncRNA:CR42735	NA	NA	no	pre-mod(mdg4)-E	NA	NA	no
Stalker2	0.647260489	Hsp70Bc	Hsp70Bc***	TE-STALKER2	4.26E-06	0.00019566	yes	MFS17	0.076803509	0.260174489	no	PIG-N	0.990830436	0.999999935	no	dl	0.574066169	0.999999985	no	CG15142	NA	NA	no	CG8195	0.16697676	0.48776955	no	CG1273	NA	NA	no	CG30075	NA	NA	no	lncRNA:roX2	0.933390941	1	no	CG13247	NA	NA	no	asRNA:CR44958	NA	NA	no
Stalker2	0.647260489	CG17684	CG17684**	TE-STALKER2	0.000406869	0.001504803	yes	CG4440	NA	NA	no	tRNA:Thr-TGT-1-1	NA	NA	no	mus205	0.994435132	0.999999985	no	CG31161	0.999981366	1	no	CG32181	NA	NA	no	CG2540	0.837975801	0.999999997	no	CG8960	NA	NA	no	lncRNA:CR44034	NA	NA	no	upd3	NA	NA	no	Hsp60A	0.13523262	0.421065204	no
Stalker2	0.647260489	Parp		TE-STALKER2	0.049981607	0.081403704	no	RpI12	0.996796525	0.999999961	no	CG5506	NA	NA	no	CR43276	NA	NA	no	DNApol-gamma35	0.375111493	0.881723032	no	CG6885	NA	NA	no	CG30158	0.345624101	0.883582954	no	nAChRalpha5	8.41E-05	0.003228585	yes	lmd	NA	NA	no	ver	0.961211774	0.999999967	no	CG13040	NA	NA	no
Stalker2	0.647260489	dpr21		TE-STALKER2	0.084751287	0.130810214	no	Art4	0.624606549	0.999999961	no	Or65c	NA	NA	no	ppk3	NA	NA	no	CG9667	0.956305279	1	no	CG10274	0.99467164	0.999999994	no	CR33222	NA	NA	no	Sema1b	0.564640865	0.999999987	no	miple1	0.000745031	0.007262543	yes	CG14635	NA	NA	no	Or24a	0.994829479	0.999999997	no
Stalker2	0.647260489	CG4168		TE-STALKER2	0.281511558	0.396981218	no	Gclm	0.64355985	0.999999961	no	Pi3K21B	0.051108946	0.185685758	no	l(3)73Ah	0.947815406	0.999999985	no	CG46026	NA	NA	no	ATPsyndelta	0.067556168	0.241587259	no	CR43158	NA	NA	no	Efr	0.823649095	0.999999987	no	Manf	0.064957997	0.225752574	no	sha	NA	NA	no	Unr	0.000149432	0.004386892	yes
Stalker2	0.647260489	lncRNA:CR46238		TE-STALKER2	0.556172964	0.730251509	no	CG11210	0.986462182	0.999999961	no	CG5860	NA	NA	no	rempA	0.99824743	0.999999985	no	CG5335	0.99912144	1	no	Jarid2	0.004902043	0.033412775	yes	akirin	0.030446467	0.128739041	no	GstE7	NA	NA	no	CG8736	NA	NA	no	lncRNA:CR45610	NA	NA	no	Cyp4p3	NA	NA	no
Stalker2	0.647260489	IRSp53		TE-STALKER2	0.999751936	0.99999996	no	CG42778	NA	NA	no	CR13656	NA	NA	no	Liprin-beta	0.285568211	0.817983518	no	CG14540	NA	NA	no	snoRNA:Me28S-U3344b	NA	NA	no	CG3119	NA	NA	no	CG17186	0.971653538	0.999999987	no	MBD-R2	0.400269021	0.933701471	no	CG11030	0.043735544	0.178352068	no	CG14627	NA	NA	no
Stalker2	0.647260489	Cyp6a9		TE-STALKER2	NA	NA	no	Pgm1	0.29355166	0.766053393	no	Girdin	0.58227526	0.999999935	no	asRNA:CR45466	NA	NA	no	CG42866	NA	NA	no	lncRNA:CR44943	0.455446419	0.999999994	no	fj	NA	NA	no	CG17190	NA	NA	no	twin	0.020010986	0.089193951	no	lncRNA:CR44591	NA	NA	no	Rpn12R	NA	NA	no
Transpac	0.783659451	dpr10	dpr10**	TE-TRANSPAC	0.000476266	0.001675174	yes	CG11865	NA	NA	no	snRNA:U4:39B	NA	NA	no	CR18228	0.90970393	0.999999985	no	Uhg8	0.765817457	1	no	crc	0.018306104	0.087192931	no	Bap111	0.997371429	0.999999997	no	Chi	0.447957276	0.999999987	no	lncRNA:CR44078	NA	NA	no	snoRNA:Me18S-G1952	NA	NA	no	calypso	0.7874003	0.999999997	no
Transpac	0.783659451	18SrRNA-Psi:CR41602	18SrRNA-Psi:CR41602*	TE-TRANSPAC	0.006887505	0.014546475	yes	lncRNA:CR45199	0.989946131	0.999999961	no	CG14020	NA	NA	no	CG7650	0.99048662	0.999999985	no	GCS1	0.285033068	0.71315966	no	Fer3	0.977281253	0.999999994	no	Dbp73D	0.999250946	0.999999997	no	CG10298	NA	NA	no	mt:tRNA:Leu-TAA	0.621528473	1	no	Mst98Ca	NA	NA	no	CG3386	0.78806197	0.999999997	no
Transpac	0.783659451	CG42324	CG42324*	TE-TRANSPAC	0.008896177	0.018018946	yes	Fas1	0.016426343	0.079277717	no	asRNA:CR43243	NA	NA	no	lncRNA:CR44026	NA	NA	no	lncRNA:CR45519	NA	NA	no	CG1461	0.997063027	0.999999994	no	Cka	0.000122307	0.003050198	yes	ear	0.040369626	0.169913831	no	CG3061	0.066063915	0.228932469	no	CG42263	NA	NA	no	spirit	NA	NA	no
Transpac	0.783659451	28SrRNA-Psi:CR45859	28SrRNA-Psi:CR45859*	TE-TRANSPAC	0.028528635	0.049741538	yes	CG13775	0.999209809	0.999999961	no	svr	0.000523338	0.00655774	yes	CR43975	0.761654386	0.999999985	no	Bro	NA	NA	no	GABA-B-R1	0.038844961	0.156701103	no	CG17207	NA	NA	no	ASPP	0.591847903	0.999999987	no	Ir7f	NA	NA	no	sll	0.948809213	0.999999967	no	CG4570	NA	NA	no
Transpac	0.783659451	lncRNA:CR44997		TE-TRANSPAC	0.055372039	0.089545057	no	lncRNA:CR45351	NA	NA	no	CG14664	NA	NA	no	CG14022	NA	NA	no	CG46335	NA	NA	no	CG12091	0.076047833	0.259921413	no	Mical	0.412963097	0.999999997	no	CG17944	NA	NA	no	Eglp2	NA	NA	no	SP2353	0.004275057	0.032345242	yes	Mst84Dd	NA	NA	no
Transpac	0.783659451	Ptp10D		TE-TRANSPAC	0.126265188	0.188675677	no	IA-2	0.000241723	0.004205519	yes	snoRNA:Psi28S-1135b	NA	NA	no	Rheb	0.006770214	0.047673591	yes	CG5151	0.003444453	0.021730881	yes	Naa20A	0.923681438	0.999999994	no	CG11601	0.636671005	0.999999997	no	CG8401	0.961755413	0.999999987	no	Cyp313a1	NA	NA	no	lncRNA:CR43951	NA	NA	no	PIG-H	0.545767717	0.999999997	no
Transpac	0.783659451	Fili		TE-TRANSPAC	0.311799049	0.434664986	no	Obp44a	0.974452356	0.999999961	no	CG15034	NA	NA	no	Sema1a	2.60E-05	0.001540041	yes	Ekar	0.995111557	1	no	lncRNA:CR40629	NA	NA	no	CTPsyn	0.93698284	0.999999997	no	Synj	0.045188525	0.18480929	no	Obp83g	NA	NA	no	CG18249	NA	NA	no	Bdbt	0.612245119	0.999999997	no
Transpac	0.783659451	CG43658		TE-TRANSPAC	0.479726867	0.638588385	no	CG44521	0.999990663	0.999999961	no	CG6867	0.994983804	0.999999935	no	TAF1C-like	0.473284726	0.999999985	no	CG10208	0.999677182	1	no	Wdr59	0.920109586	0.999999994	no	CG42340	0.163303568	0.500832419	no	Pgam5	0.593168274	0.999999987	no	CG10339	NA	NA	no	CG34011	NA	NA	no	iotaTry	NA	NA	no
Transpac	0.783659451	CG40470		TE-TRANSPAC	0.922182923	0.99999996	no	CG33506	0.534584976	0.999999961	no	CG4408	NA	NA	no	CG11263	NA	NA	no	Gr5a	NA	NA	no	l(3)05822	0.792217802	0.999999994	no	CG3492	NA	NA	no	CG41242	NA	NA	no	Irk1	0.988963554	1	no	CG34357	0.008227714	0.050758666	no	CG34124	NA	NA	no
Transpac	0.783659451	CG10943		TE-TRANSPAC	NA	NA	no	eve	0.999451612	0.999999961	no	CG11997	0.886706992	0.999999935	no	CG43069	NA	NA	no	ORY	0.902832623	1	no	CG7275	0.951219901	0.999999994	no	CG8336	0.823142964	0.999999997	no	CG7519	0.991748865	0.999999987	no	l(2)k09848	0.654447133	1	no	TE-NEG-INVADER2	0.031668665	0.142686908	no	CG10553	NA	NA	no
McClintock	0.854783298	CG40178	CG40178***	TE-QUASIMODO2	3.64E-05	0.000332715	yes	roh	0.000399156	0.005801686	yes	lncRNA:CR44113	NA	NA	no	CG13775	0.997442714	0.999999985	no	CG16972	0.99996908	1	no	ND-19	0.006863161	0.043067241	yes	asRNA:CR45208	0.704577271	0.999999997	no	CG14798	0.87032538	0.999999987	no	lncRNA:CR46006	0.449938306	1	no	CG4267	NA	NA	no	ATPsyngamma	0.032788253	0.144616047	no
McClintock	0.854783298	Myo81F	Myo81F***	TE-QUASIMODO2	3.69E-05	0.00033554	yes	Alr	0.767364296	0.999999961	no	Os-C	NA	NA	no	b	NA	NA	no	GlyRS	0.536122753	1	no	CG8620	0.999641618	0.999999994	no	lncRNA:CR45935	NA	NA	no	SiaT	0.814248632	0.999999987	no	lncRNA:CR43234	NA	NA	no	CG8152	0.962614025	0.999999967	no	ZnT41F	0.998855244	0.999999997	no
McClintock	0.854783298	AGO3		TE-QUASIMODO2	0.072501072	0.113337146	no	CG43121	NA	NA	no	Sox15	0.858613546	0.999999935	no	CG17197	NA	NA	no	su(f)	0.34561132	0.831080917	no	ND-24	0.016477102	0.08280442	no	CG43102	0.640128401	0.999999997	no	CG30088	NA	NA	no	Mob4	0.083786796	0.269330747	no	CtBP	2.15E-05	0.002583922	yes	CG4892	NA	NA	no
McClintock	0.854783298	Gfat1		TE-QUASIMODO2	0.414720055	0.564377218	no	ReepB	0.329717908	0.839404043	no	TE-NEG-ROVER	0.910357195	0.999999935	no	CG3735	0.935828216	0.999999985	no	Hsp67Bc	0.125930816	0.370596401	no	RYBP	0.075847299	0.259921413	no	CG15803	0.011064195	0.059802524	no	Rgl	0.106178807	0.359346089	no	CG11586	0.991059873	1	no	TE-INVADER2	0.000821296	0.010739337	yes	CG15210	0.999957963	0.999999997	no
McClintock	0.854783298	CG34109		TE-QUASIMODO2	0.969397482	0.99999996	no	lncRNA:CR44377	NA	NA	no	CG42824	NA	NA	no	CG46280	0.006957071	0.048699495	yes	CG31917	0.693813274	1	no	Prosap	0.002586753	0.021012936	yes	Spg7	0.806875877	0.999999997	no	Aef1	0.046972615	0.18662945	no	CG33635	0.961171532	1	no	drd	NA	NA	no	dup	0.872956706	0.999999997	no
McClintock	0.854783298	CG3164		TE-QUASIMODO2	0.984500055	0.99999996	no	knrl	NA	NA	no	CG1635	0.031368312	0.125883293	no	CG33262	NA	NA	no	Edc3	0.000454558	0.006406473	yes	CG8642	NA	NA	no	CG5810	NA	NA	no	Ask1	0.841076511	0.999999987	no	CG3156	0.867535765	1	no	TE-Chouto	0.273680508	0.711096438	no	CG10051	NA	NA	no
McClintock	0.854783298	lncRNA:flam		TE-QUASIMODO2	NA	NA	no	CG6144	0.123575964	0.384253618	no	CG9406	NA	NA	no	Gad1	0.16153656	0.536791433	no	Arv1	0.98884248	1	no	CG3281	0.916846012	0.999999994	no	CG10139	0.26889689	0.72697345	no	CG10959	0.998328546	0.999999987	no	CG10904	0.895570909	1	no	alpha-Spec	0.000282624	0.006181752	yes	CG9386	0.917610381	0.999999997	no
pogo	0.693543901	CaMKII	CaMKII***	TE-POGO	2.82E-05	0.000290153	yes	lncRNA:CR45450	NA	NA	no	CG14506	NA	NA	no	Gr93a	NA	NA	no	CG13023	NA	NA	no	CG42748	6.73E-05	0.002281948	yes	TrxT	0.699004414	0.999999997	no	DNApol-epsilon58	NA	NA	no	CG7856	NA	NA	no	vnd	0.999924786	0.999999967	no	CG4267	NA	NA	no
pogo	0.693543901	CG1695	CG1695***	TE-POGO	0.000102793	0.00059496	yes	CG34367	0.999989477	0.999999961	no	CG15422	NA	NA	no	CG9173	NA	NA	no	CG33798	NA	NA	no	Ir67a	NA	NA	no	CG32181	NA	NA	no	ana	0.999991574	0.999999987	no	CG15425	NA	NA	no	C901	0.999557199	0.999999967	no	NUCB1	0.001080992	0.012341323	yes
pogo	0.693543901	rg	rg***	TE-POGO	0.000205319	0.000954561	yes	Mal-B2	NA	NA	no	E2f1	0.007913498	0.043971835	yes	snoRNA:Me28S-G2703c	0.97371915	0.999999985	no	CG2701	0.973881783	1	no	CG42830	NA	NA	no	lncRNA:CR44354	NA	NA	no	lncRNA:CR45125	NA	NA	no	CG9926	NA	NA	no	CG8001	0.866711359	0.999999967	no	CG11674	NA	NA	no
pogo	0.693543901	lola	lola**	TE-POGO	0.000294521	0.001213242	yes	lncRNA:CR45598	NA	NA	no	CG42272	NA	NA	no	Ork1	0.999992844	0.999999985	no	CG3906	NA	NA	no	CG5653	NA	NA	no	CG7372	0.961882317	0.999999997	no	CG17196	NA	NA	no	CG12769	0.000107937	0.002743625	yes	lncRNA:CR45726	NA	NA	no	CG14252	0.924440401	0.999999997	no
pogo	0.693543901	CG45002	CG45002**	TE-POGO	0.000574135	0.001951845	yes	lncRNA:CR45232	NA	NA	no	fz3	0.943968995	0.999999935	no	CG3711	0.938145834	0.999999985	no	Pex19	0.006536162	0.035278151	yes	Liprin-beta	0.994811367	0.999999994	no	RhoGAP93B	0.000489385	0.006571746	yes	CG12662	NA	NA	no	CG9570	NA	NA	no	cora	0.261495564	0.688357031	no	CARPB	0.469333644	0.999999997	no
pogo	0.693543901	CG44837	CG44837**	TE-POGO	0.000595016	0.001992677	yes	cas	NA	NA	no	Ugt37C1	NA	NA	no	CG2911	0.958975222	0.999999985	no	CG7099	0.999990956	1	no	CG34425	NA	NA	no	Hs2st	0.916748276	0.999999997	no	asRNA:CR43464	0.924229263	0.999999987	no	Smyd4-4	0.529740936	1	no	CG7378	0.001582472	0.016271056	yes	CG12926	0.999773646	0.999999997	no
pogo	0.693543901	rdgC	rdgC**	TE-POGO	0.001010244	0.003089859	yes	DopEcR	0.000505555	0.0070216	yes	CG15456	0.446378829	0.999999935	no	CG14949	NA	NA	no	ppk18	NA	NA	no	CG31937	0.999997143	0.999999994	no	psd	NA	NA	no	CycH	0.861227971	0.999999987	no	CG42733	NA	NA	no	bnk	NA	NA	no	Fkbp59	0.014746257	0.079397969	no
pogo	0.693543901	grp	grp**	TE-POGO	0.001137832	0.003351198	yes	asRNA:CR43889	0.842763556	0.999999961	no	lncRNA:CR43457	NA	NA	no	Cyp12a5	0.999999907	0.999999985	no	MetRS-m	0.113229901	0.339689703	no	CG31249	0.910510111	0.999999994	no	kirre	1.83E-05	0.001159432	yes	CG42354	0.000976316	0.011222894	yes	CG8500	0.000106321	0.002743625	yes	lncRNA:CR46005	NA	NA	no	CG9902	0.998905303	0.999999997	no
pogo	0.693543901	dnc	dnc**	TE-POGO	0.001304288	0.003710019	yes	lncRNA:CR45055	NA	NA	no	Gld	NA	NA	no	g	0.001426185	0.016540948	yes	snoRNA:Me18S-U1356a	NA	NA	no	lncRNA:CR45258	NA	NA	no	CG6379	0.983658734	0.999999997	no	lncRNA:CR43881	NA	NA	no	Spn77Bc	NA	NA	no	CG5342	NA	NA	no	Vti1a	0.123739314	0.39553054	no
pogo	0.693543901	Sytbeta	Sytbeta**	TE-POGO	0.002280088	0.005802251	yes	comm	0.017752744	0.084056551	no	CG5569	0.208436143	0.592499036	no	lncRNA:CR46254	0.804229769	0.999999985	no	Cks30A	0.956480314	1	no	CG15293	NA	NA	no	CG9356	0.991196218	0.999999997	no	Gr39a	0.955800228	0.999999987	no	CG6195	0.712591905	1	no	mt:ATPase8	0.00156053	0.016183771	yes	CG5225	NA	NA	no
pogo	0.693543901	fru	fru**	TE-POGO	0.002765985	0.006822064	yes	CG13722	NA	NA	no	Nrk	0.854654732	0.999999935	no	lncRNA:CR44170	NA	NA	no	CG8117	NA	NA	no	Sfxn2	0.002097986	0.018431199	yes	PI31	0.011718368	0.062169574	no	RpL18A	0.000233023	0.005517985	yes	disp	0.141239189	0.421258178	no	lncRNA:CR45958	NA	NA	no	CG14354	0.953922911	0.999999997	no
pogo	0.693543901	rogdi	rogdi*	TE-POGO	0.005165407	0.011337522	yes	RpL26	0.000547671	0.007441179	yes	Miga	0.720397744	0.999999935	no	CG13842	NA	NA	no	asRNA:CR43480	0.761497653	1	no	Sap47	4.89E-05	0.001998109	yes	lncRNA:CR46156	NA	NA	no	Sr-CII	NA	NA	no	CG1307	0.534122238	1	no	CG14270	0.215207305	0.600420647	no	CG30157	NA	NA	no
pogo	0.693543901	Madm	Madm*	TE-POGO	0.010552487	0.020907512	yes	CG12848	0.102572915	0.333028946	no	CG9356	0.991196218	0.999999935	no	Obp18a	0.910024186	0.999999985	no	CG7402	NA	NA	no	lncRNA:CR45111	NA	NA	no	TE-NOMAD	0.195634579	0.567851437	no	CG14764	0.364689867	0.93256711	no	CG15765	0.000165172	0.003056335	yes	CG46298	NA	NA	no	Semp1	NA	NA	no
pogo	0.693543901	CG11699	CG11699*	TE-POGO	0.010879585	0.021396517	yes	asRNA:CR45798	0.372369693	0.930924232	no	CG12620	NA	NA	no	lncRNA:CR44282	NA	NA	no	CG32161	NA	NA	no	asRNA:CR45714	0.952948696	0.999999994	no	scramb1	0.040810016	0.165507461	no	Fbxl7	NA	NA	no	CG15611	0.999777949	1	no	GstD9	0.999877833	0.999999967	no	Tsp42A	NA	NA	no
pogo	0.693543901	scramb1		TE-POGO	0.040810016	0.067794295	no	CG8223	0.228878891	0.632961534	no	lncRNA:CR45222	NA	NA	no	Eh	0.72474687	0.999999985	no	lncRNA:CR44561	NA	NA	no	Sidpn	0.614214678	0.999999994	no	asRNA:CR45342	NA	NA	no	asRNA:CR45891	0.998500484	0.999999987	no	CG17829	0.997989926	1	no	Nab2	0.002906171	0.024795203	yes	Cdlc2	NA	NA	no
pogo	0.693543901	Myo81F		TE-POGO	0.054073191	0.087677187	no	CG15237	0.027027629	0.115700465	no	CG7509	0.999986979	0.999999935	no	asRNA:CR44975	0.960745364	0.999999985	no	opm	0.935469036	1	no	CG15528	0.996778215	0.999999994	no	qsm	0.913153291	0.999999997	no	snoRNA:Psi18S-920	NA	NA	no	CG7985	0.618272455	1	no	CG17224	NA	NA	no	Cpr72Eb	NA	NA	no
pogo	0.693543901	Nna1		TE-POGO	0.115537622	0.174211303	no	lncRNA:CR44786	NA	NA	no	emb	0.007858321	0.043863719	yes	lncRNA:CR43104	NA	NA	no	Mdr49	0.999999969	1	no	CG30156	0.999971782	0.999999994	no	CG15440	0.956437429	0.999999997	no	TE-NEG-R2	0.972728549	0.999999987	no	CG7789	0.325376449	0.807715035	no	Rpn11	0.005492711	0.038571491	yes	CG31468	NA	NA	no
pogo	0.693543901	mld		TE-POGO	0.124884858	0.186918499	no	TE-GYPSY8	0.999250961	0.999999961	no	Fatp1	0.453519492	0.999999935	no	CG31760	0.000127792	0.003216563	yes	CG14054	NA	NA	no	CG12538	NA	NA	no	lncRNA:CR44940	NA	NA	no	PrBP	0.027228787	0.12678206	no	CG15484	NA	NA	no	CG7248	NA	NA	no	aust	NA	NA	no
pogo	0.693543901	Trpm		TE-POGO	0.351146864	0.484349634	no	La	0.000137979	0.002923284	yes	CG10959	0.993683242	0.999999935	no	CG10274	0.473228846	0.999999985	no	mRpL14	0.269254302	0.681963764	no	GstE12	0.999997678	0.999999994	no	UQCR-14	0.000289264	0.004950226	yes	CG2616	NA	NA	no	CG33493	0.4968025	1	no	CG7519	0.706918987	0.999999967	no	Cp7Fa	0.985018892	0.999999997	no
pogo	0.693543901	Invadolysin		TE-POGO	0.423790673	0.573308536	no	Droj2	7.45E-05	0.002255211	yes	Art7	0.977776783	0.999999935	no	CG30411	NA	NA	no	CG31183	0.355798751	0.845706263	no	Gapdh1	0.070647746	0.249369724	no	lncRNA:CR45474	NA	NA	no	mus101	0.999994958	0.999999987	no	CG15908	0.281743942	0.723363997	no	Vps36	0.999824268	0.999999967	no	Jabba	0.999133553	0.999999997	no
pogo	0.693543901	CR33294		TE-POGO	0.784791308	0.965937619	no	asRNA:CR45648	NA	NA	no	asRNA:CR44069	0.615113282	0.999999935	no	lncRNA:CR45274	NA	NA	no	CG10214	0.16499565	0.459312214	no	Lsp1beta	NA	NA	no	GlnRS	0.931344735	0.999999997	no	Gr64a	NA	NA	no	Gprk2	0.043746264	0.162893697	no	AGBE	0.991212919	0.999999967	no	Sps2	0.999188155	0.999999997	no
pogo	0.693543901	Antp		TE-POGO	0.927395638	0.99999996	no	lncRNA:CR45356	NA	NA	no	SWIP	0.925807666	0.999999935	no	CG43333	NA	NA	no	CG43090	NA	NA	no	Naxe	0.80396813	0.999999994	no	lncRNA:CR45631	NA	NA	no	CG5177	0.999437719	0.999999987	no	CG34431	NA	NA	no	CG31321	NA	NA	no	lncRNA:CR45178	NA	NA	no
pogo	0.693543901	CG2841		TE-POGO	0.998845825	0.99999996	no	asRNA:CR43637	NA	NA	no	CG33642	NA	NA	no	rpk	NA	NA	no	PIG-C	0.703325869	1	no	CG43094	NA	NA	no	CG8009	0.627613125	0.999999997	no	asRNA:CR46068	NA	NA	no	ND-51L2	NA	NA	no	CG13615	NA	NA	no	ase	NA	NA	no
pogo	0.693543901	NT5E-2		TE-POGO	0.999482217	0.99999996	no	CG6337	NA	NA	no	CG44250	NA	NA	no	Syt4	2.14E-05	0.001540041	yes	CG34298	NA	NA	no	CG7536	0.92748808	0.999999994	no	Tengl1	NA	NA	no	CG12344	0.999998943	0.999999987	no	Pgant4	NA	NA	no	CG14930	NA	NA	no	lncRNA:CR43974	NA	NA	no
pogo	0.693543901	CG15465		TE-POGO	NA	NA	no	for	0.999999961	0.999999961	no	CG34054	NA	NA	no	asRNA:CR45281	0.997717889	0.999999985	no	RpL3	0.000539559	0.006706939	yes	CG17290	NA	NA	no	CG43145	NA	NA	no	CG4957	0.088885821	0.311363349	no	Ugt303A1	NA	NA	no	Abl	0.001005296	0.012340525	yes	Cyp4d14	NA	NA	no
pogo	0.693543901	Myo10A		TE-POGO	NA	NA	no	CSN5	0.98223393	0.999999961	no	awd	0.000601611	0.007242921	yes	gish	0.000169994	0.003591115	yes	CG9839	0.99943242	1	no	Dnah3	NA	NA	no	asRNA:CR44119	0.9998696	0.999999997	no	CG12496	NA	NA	no	RSG7	0.000140095	0.002920532	yes	HtrA2	0.608892248	0.999999967	no	ens	1.28E-05	0.001124389	yes
pogo	0.693543901	His4:CG33905		TE-POGO	NA	NA	no	CG3756	0.991948504	0.999999961	no	CG43675	NA	NA	no	lncRNA:CR43641	NA	NA	no	CG5096	0.999952009	1	no	lncRNA:CR44307	NA	NA	no	CG6044	0.000571809	0.007095017	yes	LeuRS	0.758330222	0.999999987	no	CG7834	0.502169626	1	no	CG31789	NA	NA	no	SoYb	NA	NA	no
NEG_opus	1.070635095	rdgA	rdgA***	TE-NEG-NOMAD	5.03E-05	0.000399999	yes	Rbp6	7.57E-06	0.000691895	yes	TE-NEG-G4	0.850181498	0.999999935	no	CG13155	NA	NA	no	Cp18	NA	NA	no	Klp61F	NA	NA	no	sut2	NA	NA	no	CG4238	0.009551487	0.056263483	no	CG18814	NA	NA	no	CG30419	0.012278618	0.068385083	no	ken	0.999980034	0.999999997	no
NEG_opus	1.070635095	jim	jim***	TE-NEG-NOMAD	5.35E-05	0.000412978	yes	lncRNA:CR44763	NA	NA	no	snoRNA:Psi28S-1837c	NA	NA	no	asRNA:CR45604	0.535951836	0.999999985	no	CG33919	NA	NA	no	Cpr64Ad	0.999999705	0.999999994	no	CG6154	0.002894157	0.021238337	yes	CG13231	0.998533565	0.999999987	no	mRpL43	0.346299773	0.843929732	no	CG34367	0.999354641	0.999999967	no	Mst36Fa	0.958166928	0.999999997	no
NEG_opus	1.070635095	mspo	mspo***	TE-NEG-NOMAD	0.000107077	0.000606326	yes	CG1314	NA	NA	no	CG6254	0.464231744	0.999999935	no	spartin	0.95872486	0.999999985	no	lncRNA:CR45115	NA	NA	no	lncRNA:CR44217	0.995476414	0.999999994	no	Gal4AD	0.962099725	0.999999997	no	Tsp2A	NA	NA	no	Ugt301D1	0.999619196	1	no	CG14074	0.969710933	0.999999967	no	CG14397	NA	NA	no
NEG_opus	1.070635095	CG43902	CG43902*	TE-NEG-NOMAD	0.006138232	0.013100147	yes	Pgant7	0.877782649	0.999999961	no	CG4892	NA	NA	no	CG33160	NA	NA	no	vari	0.14403672	0.409262957	no	Pp1-Y2	NA	NA	no	Ptpmeg	0.038813203	0.15916018	no	CG4565	0.851857107	0.999999987	no	Tap42	0.992874848	1	no	CG18635	NA	NA	no	CG14695	0.733276704	0.999999997	no
NEG_opus	1.070635095	CG18265	CG18265*	TE-NEG-NOMAD	0.014130142	0.026977067	yes	moody	0.999997995	0.999999961	no	CG9302	0.936153819	0.999999935	no	HisCl1	0.92319837	0.999999985	no	CG42399	0.932101155	1	no	Or43b	0.990920577	0.999999994	no	RpS27A	0.000654095	0.007342411	yes	RhoL	0.999894161	0.999999987	no	Lsp1beta	NA	NA	no	CG15909	0.551947233	0.999999967	no	CG14410	NA	NA	no
NEG_opus	1.070635095	lncRNA:CR44997	lncRNA:CR44997*	TE-NEG-NOMAD	0.014978994	0.028214809	yes	elg1	NA	NA	no	msl-3	0.006459974	0.038886511	yes	Gbeta5	0.165809161	0.546385062	no	DIP-eta	0.998008124	1	no	Bace	NA	NA	no	CG31365	0.839174815	0.999999997	no	CG12499	0.942574669	0.999999987	no	CG8602	0.070029004	0.237860556	no	CG42828	NA	NA	no	Hnf4	0.999634164	0.999999997	no
NEG_opus	1.070635095	l(2)41Ab		TE-NEG-NOMAD	0.029896883	0.051732638	no	CG1791	NA	NA	no	snoRNA:Psi28S-1180	NA	NA	no	CG9752	0.969631469	0.999999985	no	CG2887	NA	NA	no	CG17350	0.97844042	0.999999994	no	Acsl	0.000316819	0.005162034	yes	Dys	2.54E-05	0.002282883	yes	Ipp	0.195407479	0.537370566	no	CG43777	NA	NA	no	CG8777	0.999840484	0.999999997	no
NEG_opus	1.070635095	lncRNA:CR45347		TE-NEG-NOMAD	0.036485553	0.0617318	no	MetRS-m	0.187796498	0.540888531	no	lncRNA:CR44177	NA	NA	no	CG6479	0.999976268	0.999999985	no	CG33521	0.744796777	1	no	GAPsec	0.730235778	0.999999994	no	lncRNA:CR44619	0.999978179	0.999999997	no	Obp59a	NA	NA	no	CG34206	NA	NA	no	CG10031	0.993322482	0.999999967	no	CG31294	NA	NA	no
NEG_opus	1.070635095	Tl		TE-NEG-NOMAD	0.108350463	0.164595512	no	CG31036	NA	NA	no	CG43737	0.003059069	0.022766889	yes	cnk	0.995143382	0.999999985	no	cpb	0.265138296	0.674302332	no	lncRNA:CR44628	0.030903887	0.133280038	no	Src42A	0.115376286	0.372988946	no	B9d1	NA	NA	no	Cyp28d2	0.949423892	1	no	bora	NA	NA	no	CG31668	NA	NA	no
NEG_opus	1.070635095	Acf		TE-NEG-NOMAD	0.140746402	0.208779537	no	CG4629	0.417281557	0.999999961	no	CG34386	0.292451125	0.775658708	no	CG43739	3.19E-05	0.001642404	yes	flr	0.998736946	1	no	CG13392	0.970043915	0.999999994	no	CG7365	NA	NA	no	Obp85a	NA	NA	no	Tsp42Eq	NA	NA	no	lncRNA:CR44535	NA	NA	no	CG5781	NA	NA	no
NEG_opus	1.070635095	Pzl		TE-NEG-NOMAD	0.77537286	0.955631375	no	Sfxn1-3	0.055984705	0.202843134	no	unc-4	0.859003576	0.999999935	no	Hers	0.000275021	0.005005384	yes	e(r)	0.00059917	0.007053085	yes	lncRNA:CR44908	NA	NA	no	Sgs5	NA	NA	no	CG43742	NA	NA	no	CG6790	NA	NA	no	Sr-CII	NA	NA	no	asRNA:CR43478	NA	NA	no
NEG_opus	1.070635095	CG17233		TE-NEG-NOMAD	0.788929266	0.969074296	no	Lon	0.091443074	0.302391119	no	asRNA:CR45121	0.999981834	0.999999935	no	lncRNA:CR44762	NA	NA	no	CG11073	0.998648603	1	no	asRNA:CR45257	NA	NA	no	CG11035	0.530887697	0.999999997	no	CG4116	NA	NA	no	CG8414	0.201271184	0.549713324	no	CG11927	0.969340409	0.999999967	no	CG8089	0.549514941	0.999999997	no
NEG_opus	1.070635095	CG34398		TE-NEG-NOMAD	0.999997035	0.99999996	no	lncRNA:CR44256	NA	NA	no	CG42748	3.12E-05	0.001473158	yes	snoRNA:Me18S-G1189	NA	NA	no	snoRNA:Me18S-U1356a	NA	NA	no	CG4907	NA	NA	no	CG30087	NA	NA	no	Dic1	0.01416452	0.075544105	no	lncRNA:CR43878	0.008885843	0.045725862	yes	Ir68a	0.939140351	0.999999967	no	CG14894	0.120489573	0.3883275	no
NEG_opus	1.070635095	lncRNA:alphagamma-element:CR32865		TE-NEG-NOMAD	0.834078462	0.99999996	no	CG17994	NA	NA	no	l(2)SH0834	0.10043172	0.323701186	no	CG15084	0.957366238	0.999999985	no	CG15221	0.997906849	1	no	lncRNA:CR32730	NA	NA	no	CG14294	NA	NA	no	ValRS-m	0.989987409	0.999999987	no	Non2	0.347881599	0.846064985	no	Ssl1	0.98571929	0.999999967	no	CG33665	NA	NA	no
NEG_opus	1.070635095	CG34286		TE-NEG-NOMAD	NA	NA	no	Ir25a	NA	NA	no	tra	0.50960697	0.999999935	no	fzr2	NA	NA	no	CG17362	NA	NA	no	spict	0.998163372	0.999999994	no	JHDM2	0.693628818	0.999999997	no	HmgZ	0.007698371	0.047227311	yes	zen2	NA	NA	no	Atg101	0.071422344	0.251654891	no	CG12594	0.832015128	0.999999997	no
NEG_opus	1.070635095	Cpr50Cb		TE-NEG-NOMAD	NA	NA	no	CG15385	0.986779211	0.999999961	no	lncRNA:CR44652	NA	NA	no	Psi	0.001315123	0.015715059	yes	H15	0.995542509	1	no	CG13930	NA	NA	no	alc	5.84E-05	0.002228899	yes	Cralbp	NA	NA	no	Nup50	0.957212294	1	no	CG10062	NA	NA	no	CG4820	0.999817955	0.999999997	no
NEG_opus	1.070635095	CG32301		TE-NEG-NOMAD	NA	NA	no	CG15080	0.856260442	0.999999961	no	snoRNA:Me18S-A1576	NA	NA	no	asRNA:CR45999	0.998648603	0.999999985	no	CG33767	NA	NA	no	ems	0.998990162	0.999999994	no	CG5961	0.996556373	0.999999997	no	GlyP	0.010105409	0.058939923	no	lncRNA:CR44440	NA	NA	no	Adgf-B	NA	NA	no	CG9400	NA	NA	no
297	0.791478887	side-VI	side-VI***	TE-297	1.92E-06	0.00019566	yes	Gas41	0.978878841	0.999999961	no	CG14701	0.996814451	0.999999935	no	CG31467	0.972863332	0.999999985	no	asRNA:CR45189	NA	NA	no	Fad2	NA	NA	no	CG9101	NA	NA	no	lncRNA:CR44679	NA	NA	no	RpL36	0.000780054	0.007422898	yes	Cngl	4.83E-05	0.003228668	yes	lncRNA:CR44343	NA	NA	no
297	0.791478887	CG45782	CG45782***	TE-297	1.01E-05	0.000206256	yes	CG44569	NA	NA	no	CG15432	0.294005342	0.77642701	no	gsb	NA	NA	no	CR32009	NA	NA	no	CG17075	0.002673048	0.021420506	yes	CG13131	NA	NA	no	asRNA:CR45300	NA	NA	no	CG10672	0.050983629	0.183571685	no	Rh7	0.637144725	0.999999967	no	scaRNA:MeU2-48	NA	NA	no
297	0.791478887	FucTA	FucTA***	TE-297	7.82E-06	0.000206256	yes	mthl1	0.990600885	0.999999961	no	TE-NEG-DOC	0.000438344	0.006220092	yes	CG34430	NA	NA	no	CG18095	NA	NA	no	oxt	0.963313824	0.999999994	no	CG33785	0.869656387	0.999999997	no	sinah	NA	NA	no	CG7745	0.981450651	1	no	asRNA:CR43964	NA	NA	no	CG42779	NA	NA	no
297	0.791478887	dpr8	dpr8***	TE-297	1.85E-05	0.000255091	yes	Drsl4	NA	NA	no	lncRNA:CR46031	NA	NA	no	Btnd	NA	NA	no	CG33128	NA	NA	no	CG13720	NA	NA	no	CG7970	0.999999619	0.999999997	no	Grx1	0.189964232	0.572309544	no	Rtf1	0.111278653	0.34558365	no	CG13604	0.838305389	0.999999967	no	CG42534	0.538340443	0.999999997	no
297	0.791478887	TM4SF	TM4SF***	TE-297	1.96E-05	0.000255541	yes	Cyp313a5	NA	NA	no	CG9782	0.979570326	0.999999935	no	Dic4	NA	NA	no	bves	0.03330021	0.125793148	no	Ythdf	0.000622816	0.008711531	yes	CG15611	0.967155796	0.999999997	no	CG13315	0.969430817	0.999999987	no	CG32091	0.849642415	1	no	Nepl14	NA	NA	no	Or1a	NA	NA	no
297	0.791478887	nAChRalpha4	nAChRalpha4***	TE-297	2.18E-05	0.000267241	yes	CG34162	NA	NA	no	CG33333	NA	NA	no	Nepl9	NA	NA	no	CG31028	NA	NA	no	TE-NEG-TART	0.000567895	0.008682935	yes	CG11106	NA	NA	no	lncRNA:CR44659	NA	NA	no	CG2023	0.998015718	1	no	lncRNA:CR44558	NA	NA	no	lncRNA:CR45721	NA	NA	no
297	0.791478887	Myo81F	Myo81F***	TE-297	2.35E-05	0.000274194	yes	UK114	0.999976188	0.999999961	no	CG2747	0.120064334	0.370414294	no	CG42239	0.845254567	0.999999985	no	lncRNA:CR45177	NA	NA	no	asRNA:CR43948	NA	NA	no	Hydr1	0.865635674	0.999999997	no	CalpC	0.988945026	0.999999987	no	CG4734	NA	NA	no	CG10984	0.001245993	0.014001519	yes	Tango13	0.000586892	0.008513384	yes
297	0.791478887	CG32700	CG32700***	TE-297	4.81E-05	0.000391801	yes	CG34027	0.440109914	0.999999961	no	CG13226	NA	NA	no	IFT57	0.628137668	0.999999985	no	Hrb87F	0.013141658	0.059717238	no	mRpL38	0.189661178	0.536112092	no	trp	0.987174068	0.999999997	no	CG9896	0.951832991	0.999999987	no	Act87E	0.902301691	1	no	Pld	0.997133447	0.999999967	no	CG18858	NA	NA	no
297	0.791478887	CG17684	CG17684***	TE-297	6.06E-05	0.000438393	yes	rt	0.876246637	0.999999961	no	CG33477	NA	NA	no	CG14230	0.999852884	0.999999985	no	CG17660	0.565490304	1	no	lncRNA:CR44468	NA	NA	no	CG12009	NA	NA	no	Unc-76	0.004483584	0.033178519	yes	Ncoa6	0.008325612	0.043401778	yes	Cyp6a22	NA	NA	no	RpL17	0.093276278	0.324886019	no
297	0.791478887	fs(1)h	fs(1)h***	TE-297	0.000113118	0.000629254	yes	beta4GalNAcTA	0.702267293	0.999999961	no	GstS1	0.775566921	0.999999935	no	CG18809	0.970955171	0.999999985	no	GstT4	0.963552449	1	no	Lip3	NA	NA	no	CG31323	0.239976901	0.666481302	no	Trissin	0.991174243	0.999999987	no	CG32199	NA	NA	no	Or85f	NA	NA	no	tra	0.557807326	0.999999997	no
297	0.791478887	uex	uex***	TE-297	0.000143706	0.000748829	yes	lncRNA:CR46028	NA	NA	no	asRNA:CR45182	0.547214528	0.999999935	no	Npc2f	0.710929616	0.999999985	no	CR12628	NA	NA	no	Nup93-2	0.999354976	0.999999994	no	ppl	0.114791553	0.372082964	no	Spn47C	NA	NA	no	sv	0.997699907	1	no	CG17261	NA	NA	no	Tom40	0.000106087	0.003892609	yes
297	0.791478887	Rbp6	Rbp6**	TE-297	0.000397908	0.0014944	yes	CG6893	NA	NA	no	CG4496	0.969858817	0.999999935	no	scaRNA:MeU2-48	NA	NA	no	CG34221	0.195380621	0.52384045	no	CG42526	NA	NA	no	lncRNA:CR46225	NA	NA	no	mRpL32	0.389106106	0.978135094	no	lncRNA:CR45756	NA	NA	no	Nepl7	NA	NA	no	CkIalpha	0.000762052	0.010325383	yes
297	0.791478887	pre-rRNA:CR45856	pre-rRNA:CR45856**	TE-297	0.000465377	0.001649562	yes	CG5504	0.007225698	0.043423664	yes	Vsx1	0.845048853	0.999999935	no	TwdlM	NA	NA	no	CG34274	NA	NA	no	lncRNA:CR45297	NA	NA	no	Wwox	0.999126564	0.999999997	no	CG33477	NA	NA	no	CG17996	0.353650136	0.854892164	no	CG13032	NA	NA	no	CG42464	NA	NA	no
297	0.791478887	Cad87A	Cad87A**	TE-297	0.000595951	0.001992677	yes	Loxl1	NA	NA	no	CG33268	NA	NA	no	His1:CG33801	NA	NA	no	asRNA:CR44910	NA	NA	no	Myc	4.88E-05	0.001998109	yes	CG9782	0.979570326	0.999999997	no	asRNA:CR44069	0.838870163	0.999999987	no	Rtnl2	NA	NA	no	scrib	0.000745958	0.010366138	yes	CG10347	0.58718786	0.999999997	no
297	0.791478887	Dif	Dif**	TE-297	0.00169719	0.004591953	yes	lncRNA:CR44423	NA	NA	no	Pgm1	0.606810759	0.999999935	no	CG6602	NA	NA	no	CG42337	0.002864341	0.018932221	yes	Mad1	0.988180724	0.999999994	no	CG9630	0.997979173	0.999999997	no	snoRNA:lola-d	NA	NA	no	CG40470	0.999991491	1	no	Ir7g	NA	NA	no	lncRNA:CR44572	NA	NA	no
297	0.791478887	CG18467	CG18467*	TE-297	0.019372173	0.035449511	yes	stumps	0.999997936	0.999999961	no	lncRNA:CR45692	NA	NA	no	CG7950	0.010931079	0.069524014	no	CG13560	NA	NA	no	lncRNA:CR44497	NA	NA	no	CG14015	0.188304201	0.553143591	no	CG31806	0.797149367	0.999999987	no	CG6966	0.003402052	0.021468737	yes	CG14636	0.980822171	0.999999967	no	CG1486	0.094106085	0.32664278	no
297	0.791478887	CenG1A	CenG1A*	TE-297	0.022484808	0.040357914	yes	frac	NA	NA	no	CG10845	NA	NA	no	TwdlY	NA	NA	no	eEF2	0.000677895	0.007414847	yes	kirre	3.83E-05	0.001996604	yes	Sgs4	NA	NA	no	CG13721	NA	NA	no	Nos	0.961740123	1	no	CG34426	NA	NA	no	CG14545	NA	NA	no
297	0.791478887	CG45002		TE-297	0.029651365	0.051453839	no	CG5220	0.460792327	0.999999961	no	lncRNA:CR44157	NA	NA	no	SWIP	0.809844505	0.999999985	no	lncRNA:CR44129	NA	NA	no	crc	0.040779627	0.161215457	no	Fhos	0.999618829	0.999999997	no	Acp95EF	NA	NA	no	CG16710	NA	NA	no	CycA	0.998826525	0.999999967	no	Jwa	0.260936864	0.711803438	no
297	0.791478887	CG45781		TE-297	0.034621212	0.05911594	no	POSH	0.998226028	0.999999961	no	CG15203	0.97498094	0.999999935	no	ham	0.99579303	0.999999985	no	Spt	0.816772232	1	no	CG17780	NA	NA	no	RhoGAP19D	0.000356741	0.005449221	yes	lncRNA:CR44908	NA	NA	no	Mppe	0.722768098	1	no	I-t	NA	NA	no	CG4372	NA	NA	no
297	0.791478887	CG34357		TE-297	0.067094428	0.106247367	no	Nle	0.977765745	0.999999961	no	CG13827	0.973735469	0.999999935	no	CG10344	0.981883641	0.999999985	no	Phb2	0.036545542	0.136055088	no	CG9890	0.999992998	0.999999994	no	CG13040	NA	NA	no	Shal	0.00116681	0.012674339	yes	nesd	0.785210583	1	no	lncRNA:CR45542	NA	NA	no	Sam-S	0.00457247	0.032033267	yes
297	0.791478887	CG42340		TE-297	0.088437874	0.135812654	no	CG1674	0.900149473	0.999999961	no	RpS19a	0.000175595	0.003556335	yes	CG30196	NA	NA	no	CG11865	NA	NA	no	CG13018	0.995778986	0.999999994	no	Srp9	0.222573428	0.631055056	no	Muc18B	NA	NA	no	TwdlY	NA	NA	no	CG4036	0.87697474	0.999999967	no	CG42866	NA	NA	no
297	0.791478887	CG32683		TE-297	0.11445584	0.172865178	no	unc	NA	NA	no	dpr17	0.003159486	0.023232625	yes	CG14572	NA	NA	no	CG14650	0.504426839	1	no	CG2224	0.516837008	0.999999994	no	Trx-2	0.000851038	0.008784604	yes	asRNA:CR45612	0.996904921	0.999999987	no	CG7579	NA	NA	no	Corin	0.038554519	0.163165938	no	CG5217	NA	NA	no
297	0.791478887	l(2)41Ab		TE-297	0.151998568	0.223476994	no	CG6527	NA	NA	no	Eglp3	NA	NA	no	CG12200	NA	NA	no	lncRNA:CR45453	NA	NA	no	Sccpdh1	0.416721724	0.984525827	no	CG11693	NA	NA	no	CG15715	0.094912642	0.328586457	no	CG1427	0.792791615	1	no	Mettl3	0.726766944	0.999999967	no	Sem1	0.024598553	0.117104307	no
297	0.791478887	Ret		TE-297	0.153052289	0.224845491	no	DIP-iota	0.554725563	0.999999961	no	NaCP60E	1.71E-05	0.00120915	yes	CG9512	0.999158685	0.999999985	no	CG34212	NA	NA	no	ssx	0.003112601	0.024127742	yes	Dhx15	0.926678449	0.999999997	no	Syn	5.49E-05	0.002942982	yes	CG7794	NA	NA	no	lncRNA:CR44369	NA	NA	no	Act42A	0.066824973	0.2496824	no
297	0.791478887	mael		TE-297	0.767528327	0.94916113	no	Mlc-c	0.020772529	0.094765187	no	Yp3	0.998826525	0.999999935	no	Atg10	0.983225588	0.999999985	no	lncRNA:CR44639	NA	NA	no	eIF4E6	NA	NA	no	Scr	0.99866601	0.999999997	no	Nepl8	NA	NA	no	asRNA:CR44176	NA	NA	no	mRRF1	0.988781248	0.999999967	no	CG7139	0.036411922	0.15588854	no
297	0.791478887	Pzl		TE-297	0.998246053	0.99999996	no	CG3655	0.121554042	0.37890911	no	ihog	NA	NA	no	shep	5.18E-05	0.002187735	yes	CG1910	0.007839182	0.039547873	yes	CG10324	0.556100553	0.999999994	no	CG3106	NA	NA	no	lncRNA:CR44738	0.615842324	0.999999987	no	Arl1	0.746702487	1	no	CG13339	0.985018923	0.999999967	no	CG11396	0.507785141	0.999999997	no
297	0.791478887	ZnT77C		TE-297	NA	NA	no	PIG-F	0.855430091	0.999999961	no	eIF3e	0.055414797	0.197244551	no	37500	0.078554177	0.308736183	no	CG42815	NA	NA	no	CG14997	0.261375721	0.684830433	no	RIOK1	0.999022319	0.999999997	no	gol	0.000724707	0.009128219	yes	CG43449	NA	NA	no	TE-NEG-MAX-I	0.313318817	0.786910173	no	CG12038	0.04034453	0.169777495	no
297	0.791478887	m		TE-297	NA	NA	no	Sugb	0.999768702	0.999999961	no	CG3285	NA	NA	no	CG11920	0.741722133	0.999999985	no	lncRNA:CR43644	0.961616235	1	no	CG33062	NA	NA	no	asRNA:CR44962	NA	NA	no	scny	0.729127219	0.999999987	no	ng3	NA	NA	no	Cpr62Bc	NA	NA	no	CG13716	NA	NA	no
17.6	0.762574971	CG45782	CG45782***	TE-176	1.40E-05	0.000228923	yes	Drsl5	NA	NA	no	CG44090	NA	NA	no	IFT54	NA	NA	no	spen	8.56E-06	0.001657356	yes	CG32686	NA	NA	no	CG11018	NA	NA	no	CG13297	NA	NA	no	asp	NA	NA	no	D	0.973718149	0.999999967	no	Teh2	4.42E-05	0.002370844	yes
17.6	0.762574971	Myo81F	Myo81F***	TE-176	2.28E-05	0.000274194	yes	gish	0.011522685	0.060518302	no	CG11070	0.962329579	0.999999935	no	Csp	0.003425496	0.028338198	yes	asRNA:CR44169	NA	NA	no	CG12096	0.941127936	0.999999994	no	CG42830	NA	NA	no	beat-Vc	0.034511918	0.150228351	no	disco	0.392170283	0.921984646	no	Clk	0.998440973	0.999999967	no	Itgbn	NA	NA	no
17.6	0.762574971	CG45781	CG45781*	TE-176	0.005794191	0.012511895	yes	CG17224	NA	NA	no	CG32686	NA	NA	no	CG1428	NA	NA	no	CG42446	NA	NA	no	CG4998	NA	NA	no	SIDL	0.910508116	0.999999997	no	Rpt3R	0.701240485	0.999999987	no	CG3288	NA	NA	no	yin	0.915163994	0.999999967	no	CG5397	NA	NA	no
17.6	0.762574971	plh	plh*	TE-176	0.006523425	0.013841467	yes	CG11779	0.002054368	0.018744234	yes	lncRNA:CR43682	NA	NA	no	CG8746	NA	NA	no	lncRNA:CR45349	NA	NA	no	CG15255	NA	NA	no	CG8854	NA	NA	no	lncRNA:CR42875	0.919375127	0.999999987	no	ppk29	0.999996385	1	no	CG18095	NA	NA	no	CG6878	0.026935961	0.12676351	no
17.6	0.762574971	Snap25	Snap25*	TE-176	0.007324181	0.015292155	yes	Pp1alpha-96A	0.004133295	0.02902595	yes	5.8SrRNA-Psi:CR45863	NA	NA	no	asRNA:CR43478	NA	NA	no	CG13084	NA	NA	no	Nelf-E	0.582951074	0.999999994	no	Zfrp8	0.937796681	0.999999997	no	CG33791	0.865345182	0.999999987	no	lncRNA:CR45207	NA	NA	no	lncRNA:CR43927	NA	NA	no	Papss	0.677154055	0.999999997	no
17.6	0.762574971	CG41520		TE-176	0.727537862	0.911415582	no	CG11889	0.974554453	0.999999961	no	Tengl2	NA	NA	no	CG42531	NA	NA	no	CG9941	0.057958013	0.197889791	no	trem	0.99673791	0.999999994	no	snoRNA:Me28S-A2634c	NA	NA	no	Oaz	0.848706476	0.999999987	no	CG5805	0.041039943	0.156212355	no	CG5830	0.558710382	0.999999967	no	lncRNA:CR44541	NA	NA	no
17.6	0.762574971	Ir41a		TE-176	0.856514282	0.99999996	no	Zw	NA	NA	no	yellow-c	0.731933336	0.999999935	no	RagC-D	0.910574352	0.999999985	no	CG32640	NA	NA	no	CG14687	0.988456771	0.999999994	no	lncRNA:CR44570	NA	NA	no	CG1387	NA	NA	no	CG33986	NA	NA	no	CG13004	0.999054102	0.999999967	no	CG1635	0.005708718	0.038047836	yes
17.6	0.762574971	Fuca		TE-176	0.983396017	0.99999996	no	CG43312	NA	NA	no	lncRNA:CR45555	NA	NA	no	ATP8B	0.003934086	0.031026822	yes	CG43843	0.929080934	1	no	endos	0.000730783	0.009524275	yes	Sec24CD	0.625781624	0.999999997	no	CG42360	0.863924684	0.999999987	no	Rcd7	0.999789706	1	no	CG30016	NA	NA	no	CG32137	0.202677762	0.583882432	no
17.6	0.762574971	CG11714		TE-176	NA	NA	no	RpL14	0.02372052	0.104547522	no	CG4329	0.999992186	0.999999935	no	CG13551	0.210207023	0.644235513	no	deltaTry	NA	NA	no	CG14105	NA	NA	no	Pex12	0.970045187	0.999999997	no	CG6724	0.980318176	0.999999987	no	fz4	0.999725115	1	no	CG4537	0.99439613	0.999999967	no	eEF1alpha1	0.000626927	0.008988384	yes
NEG_hobo	0.615725336	CG11319	CG11319***	TE-NEG-HOBO	1.04E-05	0.000206256	yes	CG30345	NA	NA	no	CG6967	NA	NA	no	CG10730	NA	NA	no	RpS15Aa	0.008415506	0.041440499	yes	CG7692	0.928242872	0.999999994	no	Pex2	0.936051951	0.999999997	no	CG4822	0.999951836	0.999999987	no	Obp99c	0.996952347	1	no	IntS11	0.944819498	0.999999967	no	CG14491	NA	NA	no
NEG_hobo	0.615725336	Sdc	Sdc***	TE-NEG-HOBO	2.34E-05	0.000274194	yes	Balat	0.636169744	0.999999961	no	CG11906	0.769418548	0.999999935	no	CG9590	0.803384781	0.999999985	no	ana2	0.958171386	1	no	CG44622	NA	NA	no	rdog	0.906285559	0.999999997	no	kappaTry	NA	NA	no	Su(Ste):CR42422	NA	NA	no	CG6115	0.001059886	0.012788185	yes	CG4329	0.999998393	0.999999997	no
NEG_hobo	0.615725336	CG42784	CG42784***	TE-NEG-HOBO	2.82E-05	0.000290153	yes	lncRNA:CR43887	0.651220638	0.999999961	no	CG8777	0.991440922	0.999999935	no	CG11902	0.939195946	0.999999985	no	CG9119	0.915551247	1	no	lncRNA:CR45169	NA	NA	no	CG2003	0.988716088	0.999999997	no	AdoR	0.983438792	0.999999987	no	lncRNA:CR45150	NA	NA	no	CG7716	NA	NA	no	bc10	0.326609949	0.85139549	no
NEG_hobo	0.615725336	MFS17	MFS17***	TE-NEG-HOBO	5.60E-05	0.000418815	yes	ebo	0.92459214	0.999999961	no	gskt	NA	NA	no	CG45782	0.00534024	0.039239156	yes	CG34033	NA	NA	no	RpL18A	0.000984925	0.011124962	yes	snoRNA:Me28S-A2589c	NA	NA	no	CG1314	NA	NA	no	l(2)10685	0.943454727	1	no	lncRNA:CR43262	NA	NA	no	5.8SrRNA-Psi:CR45857	NA	NA	no
NEG_hobo	0.615725336	Nipped-B	Nipped-B***	TE-NEG-HOBO	6.66E-05	0.000467229	yes	CG5071	0.422399389	0.999999961	no	alpha-Est3	0.999976046	0.999999935	no	lncRNA:CR45566	NA	NA	no	CG11035	0.684820708	1	no	lncRNA:CR43974	NA	NA	no	Reps	0.321920628	0.838778267	no	lncRNA:CR32773	9.60E-05	0.003446017	yes	CG43367	0.055397551	0.197096924	no	Tsp74F	NA	NA	no	CG7378	0.001934003	0.017795712	yes
NEG_hobo	0.615725336	pum	pum***	TE-NEG-HOBO	8.39E-05	0.000536939	yes	CG10357	NA	NA	no	nop5	0.973504832	0.999999935	no	Mst36Fa	0.896371365	0.999999985	no	CG13893	0.173016024	0.476275737	no	CG15478	0.999825015	0.999999994	no	CG1231	0.998398255	0.999999997	no	CG5098	0.174648942	0.534326478	no	CG8170	NA	NA	no	lncRNA:CR43279	NA	NA	no	CREG	0.797148736	0.999999997	no
NEG_hobo	0.615725336	Rab26	Rab26***	TE-NEG-HOBO	8.90E-05	0.000549943	yes	rdgBbeta	0.006208956	0.039273471	yes	CG9676	NA	NA	no	nsl1	0.121424798	0.43661257	no	CG6907	0.952886585	1	no	Cyt-c1L	0.715586516	0.999999994	no	Ho	0.000606277	0.007095017	yes	CG4825	0.350229678	0.903424703	no	CG1662	0.820354729	1	no	GalT1	0.62613001	0.999999967	no	bcd	NA	NA	no
NEG_hobo	0.615725336	sif	sif***	TE-NEG-HOBO	0.000109139	0.000614199	yes	CG17691	0.006122639	0.039247687	yes	alpha-Man-Ic	NA	NA	no	upd3	NA	NA	no	CG9601	0.941177262	1	no	CG7768	NA	NA	no	lncRNA:CR44497	NA	NA	no	lncRNA:CR44627	NA	NA	no	wdp	0.92989571	1	no	snoRNA:Psi18S-525h	NA	NA	no	CG5645	0.768346446	0.999999997	no
NEG_hobo	0.615725336	nAChRalpha6	nAChRalpha6**	TE-NEG-HOBO	0.000354872	0.001378049	yes	Cpr65Ec	0.583173287	0.999999961	no	CG10822	NA	NA	no	CG15322	0.792036031	0.999999985	no	CG9132	0.0517986	0.181368469	no	E(spl)mbeta-HLH	0.931174703	0.999999994	no	CenG1A	0.01587403	0.075773692	no	CG7639	0.177817772	0.54261918	no	lncRNA:CR45553	NA	NA	no	CG31347	0.999893841	0.999999967	no	bgm	NA	NA	no
NEG_hobo	0.615725336	shakB	shakB**	TE-NEG-HOBO	0.000361375	0.001397366	yes	lncRNA:CR44672	NA	NA	no	inaF-C	NA	NA	no	CG1598	0.384064587	0.999999985	no	lncRNA:CR45950	NA	NA	no	DIP-alpha	0.462427705	0.999999994	no	eas	0.01272309	0.064781732	no	dgt2	0.517030321	0.999999987	no	lncRNA:CR45588	NA	NA	no	CG42467	NA	NA	no	CG8501	NA	NA	no
NEG_hobo	0.615725336	Cngl	Cngl**	TE-NEG-HOBO	0.000494202	0.00172499	yes	lncRNA:CR44491	NA	NA	no	CG5664	0.953162664	0.999999935	no	IntS1	0.984687082	0.999999985	no	lncRNA:CR45055	NA	NA	no	CG31664	NA	NA	no	mam	0.000566973	0.007095017	yes	CG3546	NA	NA	no	Mnt	0.000120403	0.002743625	yes	NTPase	0.79915624	0.999999967	no	Cpr11A	NA	NA	no
NEG_hobo	0.615725336	Myo81F	Myo81F**	TE-NEG-HOBO	0.001389113	0.003914774	yes	cold	0.996348701	0.999999961	no	Obp50c	NA	NA	no	CG13398	0.567172348	0.999999985	no	CG15269	NA	NA	no	GlyS	0.137512235	0.417108724	no	lncRNA:CR44691	NA	NA	no	rib	0.985985219	0.999999987	no	CG34171	NA	NA	no	Cdc7	0.540184232	0.999999967	no	CG10927	0.999999105	0.999999997	no
NEG_hobo	0.615725336	sdk	sdk**	TE-NEG-HOBO	0.00290146	0.007066271	yes	CG3645	0.999740133	0.999999961	no	CG12379	0.538088035	0.999999935	no	CG12481	NA	NA	no	CG12209	NA	NA	no	Rrp6	0.925792454	0.999999994	no	CG33920	NA	NA	no	Chrac-14	0.999076348	0.999999987	no	asRNA:CR45163	NA	NA	no	CG15711	NA	NA	no	CG31819	NA	NA	no
NEG_hobo	0.615725336	CG34354	CG34354**	TE-NEG-HOBO	0.003236918	0.007750174	yes	DNAlig3	0.824253206	0.999999961	no	CG14756	NA	NA	no	CG13994	0.74542605	0.999999985	no	CG14205	NA	NA	no	nrv2	0.108050745	0.348228759	no	CG12194	0.012553846	0.064187448	no	Fkbp39	0.762348255	0.999999987	no	CG2209	0.996563376	1	no	CG15674	NA	NA	no	CG8800	NA	NA	no
NEG_hobo	0.615725336	CG42524	CG42524**	TE-NEG-HOBO	0.004374915	0.009806028	yes	CG14448	NA	NA	no	CG17802	0.998715955	0.999999935	no	eIF2beta	0.053189871	0.231336827	no	Cyp4e3	NA	NA	no	Ggt-1	0.972166698	0.999999994	no	TE-NEG-S	0.004605096	0.030127006	yes	lncRNA:CR45994	0.99925302	0.999999987	no	NimB4	NA	NA	no	CG33271	NA	NA	no	CG13073	NA	NA	no
NEG_hobo	0.615725336	CG44422	CG44422*	TE-NEG-HOBO	0.006135432	0.013100147	yes	kat-60L1	0.851133883	0.999999961	no	nrv3	0.000179027	0.003556335	yes	CG42590	NA	NA	no	CG42455	0.819390769	1	no	prd	NA	NA	no	CG13198	NA	NA	no	lncRNA:CR45883	NA	NA	no	Ppat-Dpck	0.9259971	1	no	chic	0.000124265	0.00446617	yes	rad	0.000408143	0.006646658	yes
NEG_hobo	0.615725336	CG31705	CG31705*	TE-NEG-HOBO	0.01985718	0.036210152	yes	lncRNA:CR45177	NA	NA	no	TE-NEG-GYPSY2	0.925792478	0.999999935	no	Mur82C	NA	NA	no	sw	0.098881172	0.306308594	no	sd	0.000578374	0.008682935	yes	CG30398	NA	NA	no	CG8945	NA	NA	no	asRNA:CR46266	NA	NA	no	qin	0.018308959	0.093590857	no	CG9812	0.78739478	0.999999997	no
NEG_hobo	0.615725336	trol	trol*	TE-NEG-HOBO	0.026803838	0.047093391	yes	CG11811	0.087798484	0.293444131	no	snoRNA:U27:54Ea	NA	NA	no	CG7694	0.38702678	0.999999985	no	eIF4G1	0.00033361	0.005648524	yes	lncRNA:CR44146	NA	NA	no	Tsp97E	0.007007094	0.040969707	yes	CG15473	NA	NA	no	CG5715	NA	NA	no	asRNA:CR45822	0.986526811	0.999999967	no	CG9330	0.58260715	0.999999997	no
NEG_hobo	0.615725336	SKIP		TE-NEG-HOBO	0.062712634	0.100088488	no	CG10660	0.908505183	0.999999961	no	CG31759	0.999963123	0.999999935	no	TwdlU	0.660735079	0.999999985	no	Cpr64Aa	NA	NA	no	TE-NEG-GYPSY6	0.995845355	0.999999994	no	dpn	NA	NA	no	lncRNA:CR44483	0.032178136	0.143769481	no	CG13324	NA	NA	no	ATPsynbetaL	NA	NA	no	Ack	0.928166638	0.999999997	no
NEG_hobo	0.615725336	CG33144		TE-NEG-HOBO	0.109852321	0.166462216	no	CG11555	0.528382555	0.999999961	no	schlank	0.055025143	0.196999637	no	CG13617	NA	NA	no	CG12926	0.907530551	1	no	CG9393	0.857509794	0.999999994	no	Dim1	0.220336687	0.626166121	no	lncRNA:CR43870	0.999999786	0.999999987	no	CG18746	NA	NA	no	CG4660	0.621071925	0.999999967	no	Letm1	0.621095499	0.999999997	no
NEG_hobo	0.615725336	mgl		TE-NEG-HOBO	0.169839985	0.247519787	no	Nelf-E	0.256254471	0.691831724	no	Coprox	0.991723021	0.999999935	no	DNApol-alpha180	0.821798324	0.999999985	no	jdp	0.076623475	0.248573792	no	CG14693	NA	NA	no	CG12986	NA	NA	no	CG1835	NA	NA	no	Drak	0.088514741	0.281509747	no	spartin	0.999300572	0.999999967	no	mRpS30	0.335064208	0.866109367	no
NEG_hobo	0.615725336	otp		TE-NEG-HOBO	0.327444537	0.45508819	no	Aos1	0.550022148	0.999999961	no	nrv2	0.108050745	0.341095924	no	CG42521	0.798757601	0.999999985	no	Gr2a	NA	NA	no	CG10182	NA	NA	no	mib2	0.2976272	0.782151481	no	lncRNA:CR45419	NA	NA	no	CG7914	0.787548565	1	no	lncRNA:CR44842	NA	NA	no	Ccs	0.219794687	0.620152973	no
NEG_hobo	0.615725336	dpr3		TE-NEG-HOBO	0.32959988	0.4577359	no	CG9799	0.999996262	0.999999961	no	CG11760	NA	NA	no	mt:tRNA:Val-TAC	0.935570064	0.999999985	no	CG13085	0.999892042	1	no	jp	0.00118045	0.012069083	yes	e(r)	0.033710583	0.140116778	no	CG11151	0.011608347	0.065448966	no	CG15472	NA	NA	no	asRNA:CR43812	NA	NA	no	CG13838	NA	NA	no
NEG_hobo	0.615725336	Pzl		TE-NEG-HOBO	0.524688457	0.693392477	no	r-cup	0.99991571	0.999999961	no	deltaCOP	0.067619068	0.233904831	no	Gr85a	NA	NA	no	Rpn5	0.24162502	0.629979643	no	CG6512	0.004226037	0.029657279	yes	Cpr76Bd	NA	NA	no	CG14817	0.035466275	0.152698435	no	CG14231	0.883128625	1	no	TER94	0.016675357	0.086841794	no	lncRNA:CR43612	NA	NA	no
NEG_hobo	0.615725336	spri		TE-NEG-HOBO	0.645543181	0.826735705	no	lncRNA:CR43681	NA	NA	no	CG15365	0.999723984	0.999999935	no	CG8407	0.995638216	0.999999985	no	Rbp1	0.124139701	0.367953647	no	CheB38a	NA	NA	no	p24-1	0.114419715	0.371864073	no	lncRNA:CR44026	NA	NA	no	CG12379	0.538088035	1	no	lncRNA:CR31781	0.999450382	0.999999967	no	Cyp313b1	NA	NA	no
NEG_hobo	0.615725336	RhoU		TE-NEG-HOBO	0.999961394	0.99999996	no	Pgant4	NA	NA	no	CG32202	0.982058675	0.999999935	no	CG14907	NA	NA	no	CG7239	0.595731402	1	no	Pink1	0.003768227	0.027250718	yes	CG3036	0.999978738	0.999999997	no	CG7849	0.652150626	0.999999987	no	Reg-2	NA	NA	no	nrm	0.002779298	0.023882109	yes	ReepA	0.00318336	0.024414162	yes
NEG_hobo	0.615725336	dsf		TE-NEG-HOBO	0.997953695	0.99999996	no	Drep2	0.004178229	0.029177576	yes	CG31730	NA	NA	no	CG34290	NA	NA	no	CG4562	0.33821495	0.81806982	no	asRNA:CR46049	NA	NA	no	CG32425	0.022629516	0.100193004	no	CG15909	0.511017458	0.999999987	no	CG14204	NA	NA	no	Dap160	8.73E-05	0.003888921	yes	CG3165	0.989150518	0.999999997	no
NEG_hobo	0.615725336	CG34109		TE-NEG-HOBO	0.999940635	0.99999996	no	CG15888	NA	NA	no	CG32181	NA	NA	no	Nepl14	NA	NA	no	sun	0.003040968	0.019772881	yes	slmo	0.016754624	0.083843816	no	CG31226	NA	NA	no	Zip71B	0.999944282	0.999999987	no	vig2	0.009815826	0.050081595	no	CG43085	NA	NA	no	asRNA:CR45999	0.996952347	0.999999997	no
NEG_hobo	0.615725336	CG15221		TE-NEG-HOBO	0.955516524	0.99999996	no	Irk2	0.667018751	0.999999961	no	CG14418	NA	NA	no	Uck	0.037667465	0.176827824	no	mthl14	0.673591609	1	no	CG32549	0.0748648	0.259921413	no	CG12375	0.71248515	0.999999997	no	ddbt	NA	NA	no	CG32633	NA	NA	no	CG18262	0.999953396	0.999999967	no	lncRNA:CR45660	0.999980138	0.999999997	no
NEG_hobo	0.615725336	foxo		TE-NEG-HOBO	0.984327609	0.99999996	no	Nup37	0.940944395	0.999999961	no	CG18335	0.975250725	0.999999935	no	dpn	NA	NA	no	CG16700	0.99999702	1	no	Dyrk3	0.003156484	0.024309027	yes	CG45781	0.069503982	0.254394528	no	Fbp2	NA	NA	no	lncRNA:CR43857	0.999770856	1	no	CG46335	NA	NA	no	GstO2	0.719166308	0.999999997	no
NEG_hobo	0.615725336	CG11961		TE-NEG-HOBO	0.999898057	0.99999996	no	Ir67c	NA	NA	no	asRNA:CR42743	NA	NA	no	CG9164	0.053446882	0.231603156	no	CG4955	NA	NA	no	lncRNA:CR43970	NA	NA	no	Top3beta	0.544024906	0.999999997	no	Ir92a	NA	NA	no	Xbp1	0.000122113	0.002743625	yes	lncRNA:CR43803	NA	NA	no	CycC	0.987861767	0.999999997	no
NEG_hobo	0.615725336	CG5386		TE-NEG-HOBO	NA	NA	no	CG15247	NA	NA	no	Dhc64C	0.093169008	0.303478892	no	CG30398	NA	NA	no	Srp14	0.898114154	1	no	SmD1	0.596973165	0.999999994	no	CG12106	0.958551356	0.999999997	no	I-t	NA	NA	no	eIF1A	0.000130732	0.00284996	yes	Nnf1b	NA	NA	no	Pp1-87B	0.000396069	0.006646658	yes
NEG_hobo	0.615725336	lncRNA:CR44074		TE-NEG-HOBO	NA	NA	no	CG32713	0.995113344	0.999999961	no	Tb	NA	NA	no	lqfR	0.847262775	0.999999985	no	rasp	NA	NA	no	lncRNA:CR45539	0.995687996	0.999999994	no	CG4835	NA	NA	no	inaE	0.00010404	0.003623035	yes	CG3168	0.976883034	1	no	CG44435	NA	NA	no	Xbp1	0.000122113	0.003892609	yes
NEG_hobo	0.615725336	lncRNA:CR44393		TE-NEG-HOBO	NA	NA	no	Brms1	0.957831104	0.999999961	no	lncRNA:CR46110	0.98092432	0.999999935	no	CG18262	0.999953396	0.999999985	no	Hex-C	0.998802254	1	no	l(2)37Cd	0.727002766	0.999999994	no	Ufc1	0.492885364	0.999999997	no	Patj	0.954141169	0.999999987	no	CG32284	NA	NA	no	CG13481	NA	NA	no	Mmp2	0.017761887	0.091084268	no
NEG_hobo	0.615725336	betaNACtes5		TE-NEG-HOBO	NA	NA	no	lncRNA:CR45320	NA	NA	no	slbo	0.48373592	0.999999935	no	Hmgcl	NA	NA	no	Taf2	0.792647055	1	no	lncRNA:CR45985	NA	NA	no	Gycalpha99B	0.028477405	0.121648545	no	CG43103	NA	NA	no	mud	NA	NA	no	Cep135	0.221625315	0.608410509	no	EndoU	0.916606581	0.999999997	no
rooA	0.632608028	Syt7	Syt7***	TE-ROOA	1.38E-05	0.00022885	yes	CG8839	0.99414764	0.999999961	no	Iyd	NA	NA	no	PI31	0.014683484	0.08740452	no	oxt	0.999969497	1	no	CG5758	0.329255554	0.808482582	no	CG5402	NA	NA	no	CR44079	NA	NA	no	CG2926	0.000975233	0.008915185	yes	TE-NEG-TABOR	0.007806801	0.049301165	yes	CR43727	NA	NA	no
rooA	0.632608028	CG17684	CG17684**	TE-ROOA	0.00026951	0.001151715	yes	fz3	0.959012017	0.999999961	no	Nacalpha	0.000580683	0.007060189	yes	Sans	NA	NA	no	hook	0.100950677	0.31111168	no	CG10479	0.999599783	0.999999994	no	CRAT	0.776892538	0.999999997	no	morgue	0.74400661	0.999999987	no	CG14817	0.165083183	0.476203862	no	ida	0.98956861	0.999999967	no	Vm26Ac	NA	NA	no
rooA	0.632608028	dpr21	dpr21**	TE-ROOA	0.000526548	0.00182743	yes	CG4538	0.040805737	0.16244322	no	CG2964	NA	NA	no	CG42296	NA	NA	no	lmgA	0.007168097	0.037862257	yes	THADA	0.99999885	0.999999994	no	CheB53b	NA	NA	no	CG10375	0.27500128	0.764322807	no	CG13170	NA	NA	no	Vinc	0.992678092	0.999999967	no	CG5180	0.947112844	0.999999997	no
rooA	0.632608028	Gprk1	Gprk1**	TE-ROOA	0.001488784	0.004113272	yes	Scamp	5.53E-05	0.002006153	yes	omd	0.998529667	0.999999935	no	lncRNA:CR43632	NA	NA	no	Su(Ste):CR42428	NA	NA	no	CG14294	NA	NA	no	Plp	0.835201231	0.999999997	no	CG9034	0.004618512	0.033661182	yes	RecQ5	0.301181971	0.760246702	no	18w	0.994945951	0.999999967	no	mus304	0.893046576	0.999999997	no
rooA	0.632608028	CG46338		TE-ROOA	0.30222283	0.42195844	no	kraken	0.037763696	0.152272969	no	GstE6	0.999997141	0.999999935	no	Lasp	0.318214354	0.892055879	no	kmg	NA	NA	no	eEFSec	0.997535373	0.999999994	no	Vm34Ca	NA	NA	no	CAH15	NA	NA	no	Spt5	0.235961458	0.619076123	no	CG33271	NA	NA	no	TE-Chimpo-I	0.849057956	0.999999997	no
rooA	0.632608028	kl-5		TE-ROOA	0.422349085	0.571781255	no	Reps	0.384571498	0.950028403	no	Gos28	0.906920407	0.999999935	no	mei-9	0.673097706	0.999999985	no	Sur	0.6524276	1	no	CG9168	NA	NA	no	CG7409	0.99742693	0.999999997	no	lncRNA:CR44964	NA	NA	no	Ibf1	0.99431325	1	no	TE-NEG-JOCKEY2	0.69274532	0.999999967	no	CG3635	NA	NA	no
rooA	0.632608028	Ir41a		TE-ROOA	0.54370769	0.715425442	no	CG9114	NA	NA	no	CG33947	0.085651862	0.28581654	no	snoRNA:Or-aca1	NA	NA	no	ome	0.820051097	1	no	Menl-1	NA	NA	no	CG4562	0.006718942	0.040051448	yes	brv2	NA	NA	no	CG8312	0.982445615	1	no	Cyp6t1	0.999916424	0.999999967	no	Cyp6a16	NA	NA	no
rooA	0.632608028	nvd		TE-ROOA	0.999908392	0.99999996	no	CG32441	0.017707031	0.084056551	no	bowl	NA	NA	no	asRNA:CR42547	0.807627968	0.999999985	no	Tie	0.980970076	1	no	lncRNA:CR45401	NA	NA	no	lncRNA:CR45590	NA	NA	no	wmd	0.260623537	0.732965006	no	asRNA:CR46246	NA	NA	no	und	0.601032782	0.999999967	no	GV1	0.999773379	0.999999997	no
rooA	0.632608028	Pzl		TE-ROOA	0.851209965	0.99999996	no	CG5895	0.999995717	0.999999961	no	TE-COPIA1	0.310915358	0.81452929	no	exp	0.999858441	0.999999985	no	mmd	5.83E-05	0.002250664	yes	CG14069	NA	NA	no	CG3650	NA	NA	no	CG17278	0.999776579	0.999999987	no	Pdi	0.000162465	0.003056335	yes	PpN58A	NA	NA	no	CG14894	0.194672603	0.567449929	no
NEG_S-element	0.58511123	simj	simj***	TE-NEG-S	9.44E-05	0.000566141	yes	lncRNA:CR45404	NA	NA	no	Muc11A	NA	NA	no	lncRNA:CR44043	0.658991807	0.999999985	no	Uba4	0.982720816	1	no	lncRNA:CR44713	NA	NA	no	lncRNA:CR32160	NA	NA	no	lncRNA:CR46041	NA	NA	no	CG4936	0.99979664	1	no	Btnd	NA	NA	no	lncRNA:CR44033	NA	NA	no
NEG_S-element	0.58511123	CG44838	CG44838***	TE-NEG-S	9.87E-05	0.00058225	yes	CG18557	NA	NA	no	Strumpellin	0.994312253	0.999999935	no	CG2865	0.000250151	0.004623879	yes	e(y)1	0.967773965	1	no	CG31111	0.800042053	0.999999994	no	lncRNA:CR45541	NA	NA	no	Su(z)2	0.009227321	0.054625739	no	asRNA:CR44020	NA	NA	no	Ts	0.919165335	0.999999967	no	CG6885	NA	NA	no
NEG_S-element	0.58511123	Dbp80	Dbp80***	TE-NEG-S	0.00013263	0.00070313	yes	mRpS21	0.237154678	0.652792889	no	bond	NA	NA	no	CG3009	0.006208259	0.044511335	yes	37226	NA	NA	no	CG30060	0.972246622	0.999999994	no	CR31824	NA	NA	no	lncRNA:CR44939	NA	NA	no	CG3902	0.998089921	1	no	CG17776	0.009461012	0.055519988	no	snoRNA:Psi18S-1347b	NA	NA	no
NEG_S-element	0.58511123	CG42748	CG42748**	TE-NEG-S	0.000308983	0.001251781	yes	CG34247	NA	NA	no	lncRNA:CR44701	NA	NA	no	CG15812	0.999915238	0.999999985	no	Nrk	0.966330882	1	no	CG10209	0.93598464	0.999999994	no	lncRNA:CR45585	NA	NA	no	RpII140	0.984667826	0.999999987	no	CG14246	0.972458467	1	no	CG14635	NA	NA	no	Ravus	0.663593507	0.999999997	no
NEG_S-element	0.58511123	Hr3	Hr3**	TE-NEG-S	0.001267263	0.003635567	yes	lncRNA:CR45966	NA	NA	no	CG43829	NA	NA	no	jet	0.998377544	0.999999985	no	gfzf	0.999870289	1	no	CG4630	0.984450898	0.999999994	no	lncRNA:CR45400	NA	NA	no	CG30403	0.896977043	0.999999987	no	CG14757	0.002355569	0.015877442	yes	Drak	0.000267519	0.006181752	yes	RhoGAP102A	0.016884417	0.088589304	no
NEG_S-element	0.58511123	CG43427	CG43427**	TE-NEG-S	0.001720583	0.004634679	yes	CG5697	NA	NA	no	lncRNA:CR43363	NA	NA	no	Rab9E	NA	NA	no	lncRNA:CR44241	NA	NA	no	lncRNA:CR44495	NA	NA	no	CG18446	NA	NA	no	Psi	0.005899308	0.03946204	yes	lncRNA:CR44316	NA	NA	no	PK1-R	0.999968058	0.999999967	no	CG10035	NA	NA	no
NEG_S-element	0.58511123	CG17684	CG17684**	TE-NEG-S	0.002147281	0.005547142	yes	lncRNA:CR45949	NA	NA	no	otk	0.917113415	0.999999935	no	CG5065	0.000287136	0.00506988	yes	CG6426	NA	NA	no	CG6962	0.998982928	0.999999994	no	CheB74a	0.995980767	0.999999997	no	ohgt	0.963749121	0.999999987	no	shg	0.956637566	1	no	Mal-A7	NA	NA	no	CG5921	NA	NA	no
NEG_S-element	0.58511123	CkIIalpha	CkIIalpha**	TE-NEG-S	0.003237361	0.007750174	yes	Sec6	0.957219591	0.999999961	no	CG15439	0.999558869	0.999999935	no	CG30094	0.236542919	0.708431072	no	Task7	0.103581487	0.316897816	no	tzn	0.98972663	0.999999994	no	lncRNA:CR45349	NA	NA	no	CG10713	0.279512011	0.769633073	no	pcs	0.005789812	0.033215235	yes	Ten-a	0.000740637	0.010366138	yes	CG6983	0.357350691	0.908481242	no
NEG_S-element	0.58511123	CG45781	CG45781**	TE-NEG-S	0.003777287	0.008716557	yes	Gp93	0.052476369	0.195224587	no	CG18808	NA	NA	no	lqf	0.000320853	0.005501006	yes	CG31776	NA	NA	no	mr	0.900942523	0.999999994	no	Muc4B	NA	NA	no	Vm32E	NA	NA	no	CG11586	0.73033052	1	no	RpI135	0.999977724	0.999999967	no	Med	0.132689455	0.414192653	no
NEG_S-element	0.58511123	CG45782	CG45782*	TE-NEG-S	0.014849576	0.028103358	yes	Bet5	0.69695962	0.999999961	no	Pp2B-14D	5.55E-05	0.001828839	yes	Hr78	0.260999105	0.764262229	no	ND-B14.7	0.00063106	0.007155868	yes	BI-1	0.000874323	0.010067451	yes	CG12035	NA	NA	no	CG13690	NA	NA	no	CG12818	0.992145783	1	no	CG16791	0.000120102	0.00446617	yes	lncRNA:CR45810	NA	NA	no
NEG_S-element	0.58511123	AGO3		TE-NEG-S	0.464131067	0.620991749	no	Ptpmeg	0.310002938	0.794064903	no	CG4914	NA	NA	no	Spn28Da	NA	NA	no	CG31391	NA	NA	no	Nepl6	NA	NA	no	CG9246	0.620305764	0.999999997	no	Sur	0.864442847	0.999999987	no	Ent2	0.998036764	1	no	DIP-epsilon	0.750447737	0.999999967	no	CG33658	NA	NA	no
NEG_S-element	0.58511123	Ir41a		TE-NEG-S	0.814777452	0.993485307	no	asRNA:CR43478	NA	NA	no	Gmap	0.009195612	0.049310968	yes	Fer1	0.576628664	0.999999985	no	lncRNA:CR44487	NA	NA	no	CG11857	0.033308615	0.139590169	no	Strica	NA	NA	no	CG14014	NA	NA	no	CG12730	0.999590206	1	no	CG18368	0.999091972	0.999999967	no	nompA	NA	NA	no
NEG_S-element	0.58511123	CG15446		TE-NEG-S	0.998883301	0.99999996	no	CG34231	0.628466104	0.999999961	no	CG42763	NA	NA	no	NANS	0.999903513	0.999999985	no	lncRNA:CR45474	NA	NA	no	lncRNA:yar	NA	NA	no	Tango4	0.990923138	0.999999997	no	Eig71Ej	NA	NA	no	CG31784	NA	NA	no	CG31343	NA	NA	no	retm	0.005364358	0.03634205	yes
NEG_S-element	0.58511123	stw		TE-NEG-S	0.999993844	0.99999996	no	Sf3b5	0.000786371	0.009522771	yes	mus301	NA	NA	no	CG32115	0.969854528	0.999999985	no	CG32679	NA	NA	no	lncRNA:CR43804	NA	NA	no	up	0.997451639	0.999999997	no	CG31926	NA	NA	no	sty	0.000391853	0.004915647	yes	CG7330	NA	NA	no	Cep135	0.446642999	0.999999997	no
NEG_S-element	0.58511123	apolpp		TE-NEG-S	0.993605639	0.99999996	no	IM33	NA	NA	no	CG4282	0.99488671	0.999999935	no	dpy	0.99974178	0.999999985	no	CG2901	NA	NA	no	CG5805	0.762493905	0.999999994	no	cv-d	0.81112071	0.999999997	no	TrpRS	0.452529431	0.999999987	no	Or63a	0.934228653	1	no	spn-D	NA	NA	no	Ndfip	0.005149428	0.035273579	yes
NEG_S-element	0.58511123	pdgy		TE-NEG-S	0.998037461	0.99999996	no	lncRNA:CR43909	NA	NA	no	Lar	0.003002685	0.022483517	yes	lncRNA:CR44538	NA	NA	no	lncRNA:CR44973	NA	NA	no	CG42659	NA	NA	no	DIP-beta	0.278846085	0.747004155	no	RpS28b	0.000517239	0.007468426	yes	Lrr47	0.964852069	1	no	CheA46a	NA	NA	no	cib	0.001077449	0.012341323	yes
NEG_S-element	0.58511123	hydra		TE-NEG-S	NA	NA	no	CG34327	NA	NA	no	CG13671	0.986489385	0.999999935	no	CG11760	NA	NA	no	CG34166	NA	NA	no	CG32452	0.999901406	0.999999994	no	CG5397	NA	NA	no	tej	0.969749512	0.999999987	no	Tret1-1	0.985657503	1	no	Taf10	0.225401287	0.613479069	no	CG11438	0.997847731	0.999999997	no
NEG_S-element	0.58511123	Tim17a2		TE-NEG-S	NA	NA	no	CG32643	NA	NA	no	Sod2	0.000680574	0.007884385	yes	GNBP1	0.998008245	0.999999985	no	CG43880	NA	NA	no	CG2256	0.999981185	0.999999994	no	CG43110	0.724909072	0.999999997	no	CG17047	NA	NA	no	Cyp12c1	NA	NA	no	MED11	0.993364553	0.999999967	no	snRNA:U1:82Eb	NA	NA	no
NEG_S-element	0.58511123	CG46321		TE-NEG-S	NA	NA	no	wcd	0.99984328	0.999999961	no	CG13397	0.999993505	0.999999935	no	CG18518	NA	NA	no	lncRNA:CR45695	NA	NA	no	CG4603	0.237403801	0.63846011	no	Obp22a	NA	NA	no	CAH4	NA	NA	no	CG9248	0.993980777	1	no	CCHa1	0.996692956	0.999999967	no	Rbcn-3B	0.014075495	0.076572526	no
NEG_S-element	0.58511123	CG12912		TE-NEG-S	NA	NA	no	CG32437	NA	NA	no	CCT3	0.472360865	0.999999935	no	asRNA:CR43429	NA	NA	no	Mcm10	0.279327805	0.704166844	no	asRNA:CR45001	NA	NA	no	unpg	0.869928225	0.999999997	no	stj	0.000164472	0.004756945	yes	CG3356	0.687171673	1	no	CG5948	NA	NA	no	CG2187	NA	NA	no
Doc2-element	0.585935054	CG40178	CG40178***	TE-DOC2	2.34E-05	0.000274194	yes	Trpgamma	0.973176017	0.999999961	no	CG11777	0.994372571	0.999999935	no	Sema2b	0.002820759	0.02485161	yes	CG13840	NA	NA	no	lncRNA:CR45327	NA	NA	no	Esyt2	0.59120194	0.999999997	no	BBS1	NA	NA	no	CG6790	NA	NA	no	bark	0.957271889	0.999999967	no	CG33322	NA	NA	no
Doc2-element	0.585935054	Stlk	Stlk**	TE-DOC2	0.000323703	0.001292076	yes	Tim10	0.004214546	0.029213557	yes	prod	0.991937714	0.999999935	no	CG9030	NA	NA	no	gammaCOP	0.129731875	0.378180653	no	Mip	0.998456444	0.999999994	no	Spat	NA	NA	no	fend	4.12E-05	0.002564688	yes	lncRNA:CR44414	NA	NA	no	CG11997	0.742449045	0.999999967	no	cype	0.000473496	0.007390137	yes
Doc2-element	0.585935054	CG17493	CG17493**	TE-DOC2	0.001296976	0.003706513	yes	Spn47C	NA	NA	no	CG11425	0.995680786	0.999999935	no	CG7065	0.085432956	0.324974879	no	shop	0.989349189	1	no	aop	0.003743162	0.027235526	yes	Zyx	0.011726728	0.062169574	no	lncRNA:CR43912	NA	NA	no	snoRNA:Pi4KIIalpha-a	NA	NA	no	Rack1	0.001063025	0.012788185	yes	CG7101	0.988498509	0.999999997	no
Doc2-element	0.585935054	CG17684	CG17684*	TE-DOC2	0.005162836	0.011337522	yes	CG15556	0.992309934	0.999999961	no	spirit	NA	NA	no	lncRNA:CR44396	0.980213696	0.999999985	no	asRNA:CR43637	NA	NA	no	lncRNA:CR46042	NA	NA	no	CG32115	0.733779855	0.999999997	no	lncRNA:CR44745	NA	NA	no	otk2	0.588176641	1	no	grnd	NA	NA	no	Ccp84Ag	NA	NA	no
NEG_Tc1-2	0.57661552	asRNA:CR45600	asRNA:CR45600***	TE-NEG-TC1-2	4.49E-06	0.00019566	yes	CG7530	0.951606781	0.999999961	no	VhaM9.7-c	0.998735395	0.999999935	no	CSN8	0.16881034	0.553192888	no	Cdk1	NA	NA	no	hop	0.364346814	0.880071939	no	CG9384	0.001875195	0.015075581	yes	Drep1	0.39976591	0.996371018	no	Alg2	0.888167537	1	no	Gbp1	0.997322339	0.999999967	no	CG7968	NA	NA	no
NEG_Tc1-2	0.57661552	Nipped-B	Nipped-B***	TE-NEG-TC1-2	2.66E-05	0.000290153	yes	snoRNA:Psi28S-2566	NA	NA	no	CG43331	NA	NA	no	asRNA:CR45995	NA	NA	no	Mad1	0.964076289	1	no	CG14265	NA	NA	no	Rev1	0.997634882	0.999999997	no	CG31220	NA	NA	no	lncRNA:CR43911	NA	NA	no	TE-412	0.003143882	0.025910471	yes	CG8245	0.004389417	0.031104318	yes
NEG_Tc1-2	0.57661552	Sox102F	Sox102F**	TE-NEG-TC1-2	0.000544529	0.001872075	yes	E(spl)m6-BFM	0.998874867	0.999999961	no	CG14367	0.719598538	0.999999935	no	CG6574	0.991877821	0.999999985	no	Cln3	NA	NA	no	CG42588	0.390098916	0.932776842	no	CG5439	0.976159286	0.999999997	no	Task7	0.072016969	0.265632685	no	CG15068	NA	NA	no	ebi	0.574475359	0.999999967	no	CG8916	0.97305589	0.999999997	no
NEG_Tc1-2	0.57661552	Tim17b	Tim17b**	TE-NEG-TC1-2	0.000701982	0.002288635	yes	Nedd4	0.090742778	0.30087128	no	Lnk	0.009729781	0.051060562	no	Prosalpha4	0.440257724	0.999999985	no	Drsl2	NA	NA	no	ohgt	0.874062121	0.999999994	no	CG11334	0.81479793	0.999999997	no	CG9444	NA	NA	no	CG31705	0.997782659	1	no	CG12689	NA	NA	no	lncRNA:CR43661	NA	NA	no
NEG_Tc1-2	0.57661552	CG12567	CG12567**	TE-NEG-TC1-2	0.000784816	0.002500747	yes	mu2	0.634196608	0.999999961	no	CG7997	0.939271902	0.999999935	no	CG7341	0.999972733	0.999999985	no	CG11726	NA	NA	no	CG14232	0.561160318	0.999999994	no	CG14629	0.999890795	0.999999997	no	FLASH	0.999682053	0.999999987	no	CG13581	NA	NA	no	beat-Ib	0.011139117	0.063209234	no	Mat89Ba	0.995022954	0.999999997	no
NEG_Tc1-2	0.57661552	dpr21	dpr21**	TE-NEG-TC1-2	0.001467027	0.004065444	yes	tow	0.003430063	0.025378142	yes	RpL8	0.021311048	0.092801303	no	CG42808	NA	NA	no	Smn	0.966134838	1	no	CG5250	NA	NA	no	CG14480	0.014955539	0.073396258	no	TE-NEG-BLASTOPIA	0.386000764	0.972601812	no	Pph13	NA	NA	no	CG3907	0.004758008	0.035115851	yes	Acbp1	0.003174062	0.024414162	yes
NEG_Tc1-2	0.57661552	UQCR-11	UQCR-11**	TE-NEG-TC1-2	0.002484476	0.006216289	yes	CG15535	0.336237838	0.854262799	no	lncRNA:CR45757	NA	NA	no	CG33777	NA	NA	no	Ncc69	0.993227969	1	no	CG8800	NA	NA	no	CG45782	0.000300726	0.005034064	yes	rno	0.106225618	0.359346089	no	Gagr	NA	NA	no	Amy-d	NA	NA	no	Amnionless	0.997870794	0.999999997	no
NEG_Tc1-2	0.57661552	CG34357	CG34357*	TE-NEG-TC1-2	0.00711487	0.014923277	yes	lncRNA:CR46085	NA	NA	no	asRNA:CR45202	NA	NA	no	CG13297	NA	NA	no	asRNA:CR45028	0.999401026	1	no	Irp-1A	0.336076254	0.821827706	no	CG5235	NA	NA	no	obst-F	NA	NA	no	CG8664	NA	NA	no	CG8785	NA	NA	no	CalpC	0.984816134	0.999999997	no
NEG_Tc1-2	0.57661552	CG31999		TE-NEG-TC1-2	0.650403383	0.831298244	no	mRpS35	0.153500999	0.453608153	no	CG15067	NA	NA	no	CG6607	0.367963188	0.991572783	no	CG3906	NA	NA	no	lncRNA:CR45456	0.978186322	0.999999994	no	HmgZ	0.000177129	0.003865199	yes	CG31928	NA	NA	no	Uck	0.01122641	0.055373079	no	CG33493	0.878067983	0.999999967	no	Dnz1	0.551786776	0.999999997	no
NEG_Tc1-2	0.57661552	fuss		TE-NEG-TC1-2	0.742292375	0.926093284	no	Cp18	NA	NA	no	CG13063	NA	NA	no	CG33080	0.999967048	0.999999985	no	lncRNA:CR45005	NA	NA	no	AstA	0.984149758	0.999999994	no	dj-1beta	0.017485425	0.081004401	no	lncRNA:CR45266	0.548002973	0.999999987	no	Ir92a	NA	NA	no	Nup98-96	0.972882091	0.999999967	no	png	NA	NA	no
NEG_Tc1-2	0.57661552	scro		TE-NEG-TC1-2	0.87569575	0.99999996	no	CG32112	0.56389176	0.999999961	no	CG5614	NA	NA	no	GstE5	NA	NA	no	CG4278	0.994426531	1	no	CG12009	NA	NA	no	CtsB1	0.062885403	0.235526255	no	CG13847	0.997802243	0.999999987	no	CG12035	NA	NA	no	asRNA:CR45136	NA	NA	no	CG8080	0.997749997	0.999999997	no
NEG_Tc1-2	0.57661552	CR33294		TE-NEG-TC1-2	0.977048912	0.99999996	no	MED24	0.508209878	0.999999961	no	Ranbp16	0.094491479	0.306830372	no	Wdr24	0.946012248	0.999999985	no	lncRNA:CR43838	0.999970711	1	no	CG7841	0.126259452	0.390607615	no	scb	0.998948894	0.999999997	no	CG3534	0.999801807	0.999999987	no	CG4408	NA	NA	no	Agpat3	0.014838216	0.078636007	no	Marf1	0.997108753	0.999999997	no
NEG_Tc1-2	0.57661552	Ada2b		TE-NEG-TC1-2	0.969556774	0.99999996	no	CG1572	0.994163327	0.999999961	no	CG9631	NA	NA	no	lncRNA:CR43627	NA	NA	no	asRNA:CR44304	NA	NA	no	snoRNA:Me28S-C3420a	NA	NA	no	asRNA:CR45466	NA	NA	no	Pp1alpha-96A	0.000466758	0.007085145	yes	Sgs8	NA	NA	no	lncRNA:CR43754	NA	NA	no	mt:ND3	0.003376159	0.025228465	yes
NEG_Tc1-2	0.57661552	CG41106		TE-NEG-TC1-2	NA	NA	no	Cadps	0.000210794	0.004002792	yes	Vps26	0.055195954	0.197036719	no	Aasdh	0.999997302	0.999999985	no	tRNA:Ile-TAT-1-2	NA	NA	no	CG13926	0.991988995	0.999999994	no	Cnot4	0.054017705	0.21022177	no	Su(dx)	0.006853416	0.043390657	yes	Act5C	7.68E-05	0.002301095	yes	CG15258	NA	NA	no	CG17580	NA	NA	no
NEG_Tabor	0.545284425	Myo81F	Myo81F***	TE-NEG-TABOR	0.000164604	0.000818099	yes	ple	0.903202232	0.999999961	no	asRNA:CR45300	NA	NA	no	CG7800	0.977198912	0.999999985	no	CG32633	NA	NA	no	Sec31	0.927950402	0.999999994	no	slgA	0.015393005	0.074416737	no	Prosbeta5R2	NA	NA	no	Art4	0.924363251	1	no	Sid	NA	NA	no	CG42335	NA	NA	no
NEG_Tabor	0.545284425	Eip63E	Eip63E**	TE-NEG-TABOR	0.0023494	0.00592697	yes	Ank2	5.03E-05	0.002006153	yes	CG6836	0.997391362	0.999999935	no	Gal4DB	0.674701626	0.999999985	no	Ets97D	0.995258623	1	no	Reph	0.000497056	0.008080641	yes	CG9240	0.843750371	0.999999997	no	CG14715	0.475139653	0.999999987	no	Syn	0.00018121	0.003242846	yes	CG17666	NA	NA	no	CG12730	0.998426969	0.999999997	no
NEG_Tabor	0.545284425	side-VIII	side-VIII*	TE-NEG-TABOR	0.0134033	0.025723648	yes	Hnf4	0.961438717	0.999999961	no	asRNA:CR44047	NA	NA	no	CG11368	0.997105067	0.999999985	no	sxe2	NA	NA	no	ArgRS	0.998093077	0.999999994	no	CG13318	NA	NA	no	CG15459	0.998830717	0.999999987	no	CG7589	NA	NA	no	CG15027	0.999559579	0.999999967	no	garz	0.321886347	0.842645149	no
NEG_Tabor	0.545284425	CG12541		TE-NEG-TABOR	0.246299552	0.349481677	no	CG18870	0.989304944	0.999999961	no	Cpr65Ec	0.489510041	0.999999935	no	Atg7	0.728451461	0.999999985	no	Ggamma1	0.000509907	0.006565056	yes	CG11555	0.686045178	0.999999994	no	Cpr76Bd	NA	NA	no	CG9981	NA	NA	no	Obp44a	0.98159597	1	no	NimC1	0.981870647	0.999999967	no	Arpc3B	NA	NA	no
NEG_Tabor	0.545284425	CG10576		TE-NEG-TABOR	0.48680167	0.64753473	no	Pli	0.227978231	0.631868712	no	asRNA:CR45714	0.998182368	0.999999935	no	BBS9	0.997105067	0.999999985	no	ham	0.970369428	1	no	CG13252	0.999517566	0.999999994	no	CG9304	0.95996548	0.999999997	no	Cpr	0.949387414	0.999999987	no	scaRNA:PsiU1-6	NA	NA	no	TE-BS4	NA	NA	no	CG5044	0.999783353	0.999999997	no
NEG_Tabor	0.545284425	lncRNA:CR43870		TE-NEG-TABOR	0.999999586	0.99999996	no	CG42331	0.999096603	0.999999961	no	Atg2	0.996329487	0.999999935	no	CR41320	0.99876498	0.999999985	no	eEF1delta	0.031088675	0.120080006	no	CG6126	0.972606622	0.999999994	no	Sik2	0.168635651	0.510081102	no	lncRNA:CR44677	NA	NA	no	Pka-C1	0.405714845	0.940913152	no	nxf2	NA	NA	no	Sdr	0.999977045	0.999999997	no
NEG_412	0.499351695	pum	pum***	TE-NEG-412	1.18E-05	0.000213363	yes	asRNA:CR45924	NA	NA	no	Atg1	0.038267827	0.146852785	no	CG17904	0.208806533	0.641763984	no	st	NA	NA	no	snoRNA:Irbp-a	NA	NA	no	CG40485	NA	NA	no	B-H1	0.997763673	0.999999987	no	CG5830	0.170691402	0.485410741	no	Ge-1	0.113342318	0.370518501	no	Ugt36D1	0.995490473	0.999999997	no
NEG_412	0.499351695	Rbp6	Rbp6***	TE-NEG-412	0.00012599	0.000679753	yes	eve	0.892015182	0.999999961	no	lncRNA:CR45913	NA	NA	no	UGP	0.756817549	0.999999985	no	Gyc89Db	0.98805864	1	no	beta-PheRS	0.591066867	0.999999994	no	CG6696	NA	NA	no	CG31635	0.053580411	0.207317669	no	Pde8	0.19178327	0.532287363	no	Yp3	0.993563773	0.999999967	no	CG42365	0.803862575	0.999999997	no
NEG_412	0.499351695	CG17684	CG17684**	TE-NEG-412	0.000558631	0.001909786	yes	Pol32	0.836581042	0.999999961	no	CG1628	0.997657298	0.999999935	no	CG33225	NA	NA	no	CG7882	NA	NA	no	smt3	0.011264155	0.061349944	no	CG42471	NA	NA	no	CG14500	NA	NA	no	CR43212	0.390866674	0.920725229	no	Coq3	0.588927944	0.999999967	no	l(1)10Bb	0.095786726	0.329123568	no
NEG_412	0.499351695	CG8768	CG8768**	TE-NEG-412	0.001226543	0.003543991	yes	CycB	NA	NA	no	org-1	NA	NA	no	eIF2alpha	0.084297076	0.321688518	no	asRNA:CR45195	NA	NA	no	Irp-1A	0.681955746	0.999999994	no	PGAP1	0.999868528	0.999999997	no	Mp	0.028281672	0.130293774	no	cag	0.928910434	1	no	CG11695	0.988455204	0.999999967	no	lncRNA:CR44810	NA	NA	no
NEG_412	0.499351695	Octbeta3R	Octbeta3R*	TE-NEG-412	0.006652652	0.014082987	yes	CheA46a	NA	NA	no	hebe	NA	NA	no	CG14511	0.629021696	0.999999985	no	por	0.922341365	1	no	mst	0.995528611	0.999999994	no	SP1173	0.755786607	0.999999997	no	CG46315	0.005596278	0.038212583	yes	Cpr60D	NA	NA	no	CG9948	0.829569663	0.999999967	no	nclb	0.733437908	0.999999997	no
NEG_412	0.499351695	Myo81F	Myo81F*	TE-NEG-412	0.009129083	0.018368639	yes	PsGEF	0.009786589	0.053654546	no	CG6084	0.179018709	0.517258765	no	wuc	NA	NA	no	gas	NA	NA	no	CG13625	0.570011688	0.999999994	no	CG33090	0.203266279	0.588605196	no	CG18765	NA	NA	no	D2hgdh	0.934287097	1	no	CG46280	0.081739423	0.283379037	no	PGAP1	0.999868528	0.999999997	no
NEG_412	0.499351695	jeb		TE-NEG-412	0.037006231	0.062497134	no	CG13737	0.206196978	0.584458555	no	Psf3	0.319481808	0.829436914	no	san	0.198681045	0.621798085	no	CG5160	0.991793255	1	no	lncRNA:CR45247	NA	NA	no	CG5144	0.999895354	0.999999997	no	CG2233	NA	NA	no	ppk17	NA	NA	no	Hsc70-5	0.008639446	0.052491177	no	Hex-t2	NA	NA	no
NEG_412	0.499351695	Gprk2		TE-NEG-412	0.057644675	0.092809957	no	TotM	NA	NA	no	swm	0.041723261	0.156685519	no	CG13810	NA	NA	no	Cdk7	0.693677347	1	no	CG6885	NA	NA	no	Rbfox1	0.000452417	0.006332021	yes	CG13891	NA	NA	no	CG6650	0.480136689	1	no	CG32053	NA	NA	no	pkaap	0.970291105	0.999999997	no
NEG_412	0.499351695	CG9674		TE-NEG-412	0.068904659	0.108532325	no	lncRNA:CR44859	NA	NA	no	CG34166	NA	NA	no	Blos1	0.661828866	0.999999985	no	RtGEF	0.598657783	1	no	CG13123	0.819167589	0.999999994	no	Dh44-R1	0.885150239	0.999999997	no	comr	NA	NA	no	CG18190	NA	NA	no	CG30037	NA	NA	no	CG5568	NA	NA	no
NEG_412	0.499351695	Haspin		TE-NEG-412	0.071222363	0.111624423	no	Dgat2	NA	NA	no	CG14247	0.999797494	0.999999935	no	Asph	0.999888058	0.999999985	no	pen-2	0.108583153	0.330563492	no	CG30285	0.936453161	0.999999994	no	CG16798	0.999983747	0.999999997	no	Hph	0.626374928	0.999999987	no	CG2990	NA	NA	no	Pcmt	0.122437731	0.390696526	no	lncRNA:CR44413	NA	NA	no
NEG_412	0.499351695	CG42594		TE-NEG-412	0.244944437	0.347828707	no	ced-6	0.497880054	0.999999961	no	CG45061	NA	NA	no	CG5455	0.015005219	0.087877097	no	CG33690	NA	NA	no	Or67d	NA	NA	no	CG12209	NA	NA	no	CG32500	NA	NA	no	TE-GYPSY8	0.656818946	1	no	Prosbeta4R2	NA	NA	no	DJ-1alpha	0.885849075	0.999999997	no
NEG_412	0.499351695	Wdr62		TE-NEG-412	0.292247412	0.410538031	no	lncRNA:CR34024	NA	NA	no	lncRNA:CR44939	NA	NA	no	Su(Ste):CR41533	NA	NA	no	CG42445	0.996829625	1	no	Sec61gamma	0.002770817	0.02205496	yes	Lcp9	NA	NA	no	CG8004	0.298995187	0.813816786	no	TE-NEG-GYPSY6	0.981183483	1	no	CG13946	NA	NA	no	CG15306	NA	NA	no
NEG_412	0.499351695	lncRNA:CR45284		TE-NEG-412	0.295823653	0.414606483	no	CG34045	NA	NA	no	Psn	0.915603705	0.999999935	no	CG42246	0.996836827	0.999999985	no	CG32603	NA	NA	no	CG40486	NA	NA	no	Corin	0.513428521	0.999999997	no	Glos	0.991497489	0.999999987	no	mRpL34	0.179424081	0.506186995	no	CR31562	NA	NA	no	Mer	0.796595282	0.999999997	no
NEG_412	0.499351695	CG12541		TE-NEG-412	0.296401808	0.415098703	no	Rab39	0.15874203	0.466888324	no	CG5103	NA	NA	no	CG13088	0.639473058	0.999999985	no	Faf2	0.027813449	0.108446128	no	asRNA:CR45137	0.981573682	0.999999994	no	CR45391	NA	NA	no	Klp3A	NA	NA	no	Mkk4	0.000586572	0.006115655	yes	MYPT-75D	0.005512291	0.038571491	yes	CG33288	0.994082905	0.999999997	no
NEG_412	0.499351695	Cip4		TE-NEG-412	0.347809371	0.4804708	no	Gapdh2	0.015117258	0.074986399	no	Myd88	0.761891562	0.999999935	no	lncRNA:CR43270	NA	NA	no	CG4597	NA	NA	no	28SrRNA-Psi:CR45853	NA	NA	no	Vdup1	NA	NA	no	CG4712	NA	NA	no	CG43133	NA	NA	no	CG13484	0.848461946	0.999999967	no	CG5846	0.91670242	0.999999997	no
NEG_412	0.499351695	Epac		TE-NEG-412	0.537578986	0.708380379	no	GstE6	0.983571881	0.999999961	no	dunk	0.42013516	0.999999935	no	lncRNA:CR44846	NA	NA	no	CG3436	0.092933863	0.293447771	no	trsn	0.530845549	0.999999994	no	Corin	0.513428521	0.999999997	no	CG44158	0.727637584	0.999999987	no	I-2	0.012704705	0.06142315	no	Nrt	0.061772614	0.227255213	no	Fer2	0.997191011	0.999999997	no
NEG_412	0.499351695	CG7692		TE-NEG-412	0.694476491	0.879029414	no	CR40100	NA	NA	no	lncRNA:CR44561	NA	NA	no	Cpr50Ca	0.971694833	0.999999985	no	Cyp6a13	0.819249944	1	no	CG9775	0.012451963	0.065928695	no	beta-Man	NA	NA	no	CG10764	0.996450327	0.999999987	no	Rpt6R	NA	NA	no	CG32718	NA	NA	no	CG13618	NA	NA	no
NEG_412	0.499351695	mol		TE-NEG-412	0.788012935	0.969058947	no	CG14710	0.927819766	0.999999961	no	CR4575	NA	NA	no	ImpE3	NA	NA	no	tRNA:Arg-ACG-1-5	NA	NA	no	IFT20	NA	NA	no	Smvt	NA	NA	no	CG3288	NA	NA	no	fon	NA	NA	no	Txl	0.406413159	0.966235238	no	mRpS10	0.024403299	0.116625067	no
NEG_412	0.499351695	CG34386		TE-NEG-412	0.933202304	0.99999996	no	CG11686	0.688950971	0.999999961	no	CG34025	NA	NA	no	agt	0.960646979	0.999999985	no	TE-NEG-GYPSY4	0.598087746	1	no	Ptp61F	0.000186457	0.004513021	yes	Cpr12A	NA	NA	no	CG31268	NA	NA	no	CG14778	0.982013943	1	no	CG43367	0.178496477	0.519930415	no	lncRNA:CR45475	NA	NA	no
NEG_412	0.499351695	tn		TE-NEG-412	0.999862564	0.99999996	no	rtp	0.802332828	0.999999961	no	CG44290	NA	NA	no	CG14644	NA	NA	no	lncRNA:CR46250	NA	NA	no	CG43980	NA	NA	no	DNApol-eta	0.893246928	0.999999997	no	Cln7	0.996450327	0.999999987	no	CG31064	0.017789753	0.081723809	no	CG10804	0.056363812	0.212556945	no	CG34445	NA	NA	no
NEG_412	0.499351695	RYa-R		TE-NEG-412	0.833290273	0.99999996	no	Ubc2	0.016122994	0.078115283	no	lncRNA:CR45702	NA	NA	no	lncRNA:CR44458	0.97391399	0.999999985	no	CG14260	NA	NA	no	rho	0.025598708	0.115437521	no	Amyrel	NA	NA	no	CG32639	NA	NA	no	Jheh3	0.906328286	1	no	Tps1	NA	NA	no	Osi16	NA	NA	no
NEG_412	0.499351695	CG4928		TE-NEG-412	0.999859646	0.99999996	no	can	NA	NA	no	CG30287	NA	NA	no	CG10588	NA	NA	no	snoRNA:Psi28S-1837c	NA	NA	no	NimB1	NA	NA	no	Ndc80	NA	NA	no	CG3184	0.995699407	0.999999987	no	Marcal1	0.75822644	1	no	Sprn	NA	NA	no	COX8	0.117145877	0.382025127	no
NEG_412	0.499351695	dlp		TE-NEG-412	0.946713551	0.99999996	no	lncRNA:CR43754	NA	NA	no	yellow-h	0.999785784	0.999999935	no	CG30159	0.999911409	0.999999985	no	slou	0.944521016	1	no	mt:tRNA:Leu-TAA	0.701749993	0.999999994	no	CG32206	6.68E-05	0.002333913	yes	Tom7	0.026678919	0.125348574	no	unc-5	0.867125419	1	no	stac	0.999751496	0.999999967	no	CG12992	0.933677782	0.999999997	no
NEG_412	0.499351695	CG34347		TE-NEG-412	0.866167939	0.99999996	no	lncRNA:CR44620	NA	NA	no	bru2	0.910214587	0.999999935	no	lncRNA:CR45709	NA	NA	no	CG13123	0.819167589	1	no	CG5854	0.988304014	0.999999994	no	CG13741	NA	NA	no	Mst57Dc	NA	NA	no	CG32191	NA	NA	no	Smg5	0.050983397	0.197285132	no	VGlut	0.187164997	0.550774324	no
NEG_412	0.499351695	CG3437		TE-NEG-412	0.825344178	0.99999996	no	fend	0.001120021	0.01206919	yes	Etl1	0.977494004	0.999999935	no	CG7791	0.711871305	0.999999985	no	wisp	0.99997828	1	no	Ir92a	NA	NA	no	lqf	0.029422986	0.124843364	no	CG42758	NA	NA	no	Mef2	0.329834035	0.812055457	no	lncRNA:CR45247	NA	NA	no	CG17321	0.00185667	0.017735064	yes
NEG_412	0.499351695	CG7236		TE-NEG-412	0.880244294	0.99999996	no	CG13676	NA	NA	no	c(3)G	0.945908222	0.999999935	no	CG9522	NA	NA	no	simj	0.000937295	0.008782572	yes	lncRNA:CR44442	NA	NA	no	Dlish	NA	NA	no	CG2990	NA	NA	no	l(2)k09022	0.759218627	1	no	Elk	0.764917911	0.999999967	no	CG9519	NA	NA	no
NEG_412	0.499351695	Shroom		TE-NEG-412	0.999059285	0.99999996	no	CG13108	0.004353296	0.029712817	yes	CG6324	NA	NA	no	Tsp3A	0.40284004	0.999999985	no	CG4592	NA	NA	no	lncRNA:CR45386	NA	NA	no	Fad2	NA	NA	no	Rim	2.19E-05	0.002282883	yes	yellow-f	NA	NA	no	Ir76b	0.037013472	0.159122679	no	lncRNA:CR44491	NA	NA	no
NEG_412	0.499351695	CG34451		TE-NEG-412	NA	NA	no	CG8858	0.884769786	0.999999961	no	CG12540	NA	NA	no	Vm34Ca	NA	NA	no	lncRNA:CR44966	NA	NA	no	CG5910	0.992042082	0.999999994	no	CG7705	0.872759373	0.999999997	no	lncRNA:CR45362	NA	NA	no	YME1L	0.405138172	0.940913152	no	mRpL11	0.314694494	0.788703076	no	ksr	0.991629594	0.999999997	no
NEG_412	0.499351695	uif		TE-NEG-412	NA	NA	no	lncRNA:CR44517	NA	NA	no	eloF	NA	NA	no	CG3788	NA	NA	no	Alp1	NA	NA	no	CG1418	0.698705886	0.999999994	no	NetB	0.088332934	0.303210239	no	asRNA:CR46082	NA	NA	no	Acp63F	NA	NA	no	CG4069	0.561371707	0.999999967	no	Cyp9b2	NA	NA	no
NEG_412	0.499351695	SmydA-2		TE-NEG-412	NA	NA	no	l(3)72Dp	0.853182107	0.999999961	no	l(2)34Fc	NA	NA	no	CG14227	NA	NA	no	Ttc26	0.997166832	1	no	asRNA:CR45813	NA	NA	no	Vps4	0.025649039	0.111440432	no	t	0.988387016	0.999999987	no	CG12209	NA	NA	no	CG34167	NA	NA	no	Hsp60B	NA	NA	no
hopper	0.52480782	Snap25	Snap25***	TE-HOPPER	9.42E-06	0.000206256	yes	Pgant9	0.002433759	0.020197541	yes	CG4836	NA	NA	no	prc	0.993164857	0.999999985	no	CG42557	0.335771305	0.816856208	no	CR42653	NA	NA	no	Tab2	0.984080361	0.999999997	no	asRNA:CR45136	NA	NA	no	HemK1	0.033906451	0.134615346	no	CG6707	0.017243624	0.089030387	no	Psf1	NA	NA	no
hopper	0.52480782	CG15803	CG15803***	TE-HOPPER	1.04E-05	0.000206256	yes	CG34206	NA	NA	no	ACC	0.105139593	0.334780418	no	CG14500	NA	NA	no	modSP	NA	NA	no	asRNA:CR45445	NA	NA	no	CG3581	NA	NA	no	lilli	0.000288795	0.006332095	yes	asRNA:CR45832	NA	NA	no	CG43777	NA	NA	no	CG32985	NA	NA	no
hopper	0.52480782	Myo81F	Myo81F***	TE-HOPPER	3.08E-05	0.000309671	yes	Mcm3	0.958582292	0.999999961	no	CG11106	NA	NA	no	CG13876	0.977548727	0.999999985	no	hb	0.959295633	1	no	lncRNA:CR45558	0.96030122	0.999999994	no	CG12909	0.982893438	0.999999997	no	PPP4R2r	0.002162981	0.019308364	yes	CG9522	NA	NA	no	Sfp78E	NA	NA	no	snoRNA:Psi28S-1135b	NA	NA	no
hopper	0.52480782	bru1	bru1***	TE-HOPPER	0.0001937	0.000912817	yes	Awh	0.994886083	0.999999961	no	dar1	0.998000447	0.999999935	no	CG8311	0.978042545	0.999999985	no	CG17715	NA	NA	no	Cf2	0.000792811	0.009794955	yes	CG9109	0.941012321	0.999999997	no	TE-RT1C	0.999736819	0.999999987	no	Rh7	0.957777213	1	no	CG14401	0.907415782	0.999999967	no	ERp60	0.119588389	0.388032851	no
hopper	0.52480782	CG17684	CG17684**	TE-HOPPER	0.000565489	0.001929625	yes	TTLL15	0.992307317	0.999999961	no	lncRNA:CR45246	NA	NA	no	lncRNA:CR44663	0.999966517	0.999999985	no	lncRNA:CR44380	NA	NA	no	CG10514	0.999993918	0.999999994	no	CG9497	NA	NA	no	CG13051	0.666078899	0.999999987	no	CG6937	0.980296919	1	no	Rbsn-5	0.982749285	0.999999967	no	CG14883	0.302428542	0.798685824	no
hopper	0.52480782	atms	atms**	TE-HOPPER	0.000732531	0.002371325	yes	Mp	0.061504399	0.218410506	no	lncRNA:CR43285	NA	NA	no	lncRNA:CR43853	NA	NA	no	CG42258	0.000366957	0.006059298	yes	Vha16-5	NA	NA	no	CG15914	0.993212968	0.999999997	no	CG5377	0.107456292	0.362473646	no	CG1371	0.205946785	0.557339529	no	laza	0.977479705	0.999999967	no	ncm	0.084928538	0.301777774	no
hopper	0.52480782	CG34383	CG34383**	TE-HOPPER	0.001301229	0.003707084	yes	CG4546	NA	NA	no	CanB2	0.105147817	0.334780418	no	CG18596	0.999999981	0.999999985	no	Abl	0.000420578	0.0061255	yes	CG42329	NA	NA	no	Or43a	NA	NA	no	CG14411	0.477750882	0.999999987	no	Pde8	0.576784456	1	no	asRNA:CR45026	NA	NA	no	cn	NA	NA	no
hopper	0.52480782	Dbp80	Dbp80*	TE-HOPPER	0.007246285	0.015146806	yes	if	0.999384212	0.999999961	no	CR43212	0.448874922	0.999999935	no	asRNA:CR43812	NA	NA	no	blanks	0.802229617	1	no	CG13282	NA	NA	no	e(y)1	0.996507162	0.999999997	no	Not1	0.001373781	0.014143975	yes	Ugt49B2	NA	NA	no	Irbp	0.984574038	0.999999967	no	CG9926	NA	NA	no
hopper	0.52480782	eys	eys*	TE-HOPPER	0.011550793	0.022595081	yes	Timp	0.999931268	0.999999961	no	ERR	0.996535697	0.999999935	no	PMP34	0.569037035	0.999999985	no	mirr	0.55153367	1	no	E(spl)m4-BFM	NA	NA	no	retm	1.09E-05	0.001105624	yes	CG12516	NA	NA	no	CG15615	NA	NA	no	CG4116	NA	NA	no	CG43074	NA	NA	no
hopper	0.52480782	Dgk		TE-HOPPER	0.076154074	0.118580068	no	lncRNA:CR44889	NA	NA	no	lncRNA:CR45654	NA	NA	no	so	0.999531531	0.999999985	no	pxb	0.084792502	0.272216969	no	Cpr66D	NA	NA	no	CG10348	NA	NA	no	CG43060	NA	NA	no	kek1	0.000512639	0.00573167	yes	CG3744	0.001291911	0.014001519	yes	CG9067	0.028729519	0.132672273	no
hopper	0.52480782	lncRNA:CR44997		TE-HOPPER	0.346498157	0.479021261	no	CG33342	NA	NA	no	CG13063	NA	NA	no	wts	0.000236169	0.004434723	yes	cac	0.000415873	0.0061255	yes	CG3502	NA	NA	no	CG6723	0.999930336	0.999999997	no	CG18635	NA	NA	no	CG2611	0.813435526	1	no	asRNA:CR43944	0.925288478	0.999999967	no	CG33293	0.069375015	0.256875056	no
hopper	0.52480782	CG14459		TE-HOPPER	0.358546353	0.493811205	no	BoYb	NA	NA	no	CG11141	0.790689874	0.999999935	no	Pdfr	0.867365753	0.999999985	no	CG3907	0.000835005	0.008390779	yes	lncRNA:CR43436	0.889078411	0.999999994	no	lncRNA:CR44387	NA	NA	no	Idh	0.173549942	0.532339718	no	Pof	0.992858072	1	no	Rrp47	0.988098343	0.999999967	no	lncRNA:CR45997	0.75641056	0.999999997	no
hopper	0.52480782	lncRNA:CR44550		TE-HOPPER	NA	NA	no	smid	0.658350142	0.999999961	no	Had2	0.972734335	0.999999935	no	FucTD	NA	NA	no	Pepck1	NA	NA	no	alpha4GT2	NA	NA	no	lz	0.99290749	0.999999997	no	snoRNA:Psi28S-2442a	NA	NA	no	asRNA:CR45951	0.913682341	1	no	CG6180	0.002544658	0.022675733	yes	Or85f	NA	NA	no
S-element	0.515943537	pum	pum***	TE-S	8.72E-06	0.000206256	yes	TfIIEalpha	0.777899374	0.999999961	no	lncRNA:CR44230	NA	NA	no	Gp210	0.957659361	0.999999985	no	l(2)gl	0.978517658	1	no	CG7059	0.758502242	0.999999994	no	CG13331	NA	NA	no	CG4849	0.954020777	0.999999987	no	alt	0.001389888	0.011653678	yes	CG8507	0.967985026	0.999999967	no	AlkB	0.994078034	0.999999997	no
S-element	0.515943537	Gprk1	Gprk1***	TE-S	3.53E-05	0.000331675	yes	CG8547	0.99862361	0.999999961	no	lncRNA:CR46064	0.797909906	0.999999935	no	Mapmodulin	4.68E-05	0.002142319	yes	CG7453	0.635688981	1	no	mah	NA	NA	no	Pfdn5	0.174069014	0.52007906	no	Su(var)2-HP2	0.016727659	0.08763517	no	CG18746	NA	NA	no	CG10903	0.962367381	0.999999967	no	lncRNA:CR46016	NA	NA	no
S-element	0.515943537	gpp	gpp**	TE-S	0.000407259	0.001504803	yes	lncRNA:CR44338	NA	NA	no	CG10463	0.998528086	0.999999935	no	CG13560	NA	NA	no	snoRNA:snR38:54Ec	NA	NA	no	mt:ND1	0.001819014	0.016723948	yes	GatB	0.899361328	0.999999997	no	CG33998	0.973037369	0.999999987	no	lncRNA:CR44768	NA	NA	no	psidin	0.988813086	0.999999967	no	CG31693	NA	NA	no
S-element	0.515943537	CG34357	CG34357**	TE-S	0.000654832	0.002149673	yes	CG16762	NA	NA	no	GstD6	NA	NA	no	CG16710	NA	NA	no	ste14	0.923001544	1	no	CG10361	0.999777542	0.999999994	no	lncRNA:CR45247	NA	NA	no	Vps36	0.980455571	0.999999987	no	aralar1	0.855032567	1	no	Ssl1	0.99927819	0.999999967	no	lncRNA:CR45687	NA	NA	no
S-element	0.515943537	CG4080	CG4080**	TE-S	0.001914632	0.005053192	yes	CG13116	NA	NA	no	CG9328	0.00168919	0.014816605	yes	snoRNA:Or-CD12	NA	NA	no	CG11085	0.997984524	1	no	CG12576	0.005340099	0.035366247	yes	lncRNA:CR46205	NA	NA	no	FucTD	NA	NA	no	Cyt-c-p	4.92E-05	0.002108729	yes	nolo	0.005179879	0.03753852	yes	btl	0.833791686	0.999999997	no
S-element	0.515943537	Myo81F	Myo81F**	TE-S	0.003950378	0.009042854	yes	lncRNA:CR45364	NA	NA	no	Actn	0.018203542	0.082486901	no	CG13575	NA	NA	no	Dtg	0.676239106	1	no	CG13403	NA	NA	no	Fsn	0.899681321	0.999999997	no	Ccp84Ad	NA	NA	no	CG10209	0.873552623	1	no	CG13999	0.005824825	0.039601022	yes	CG32801	NA	NA	no
S-element	0.515943537	Maf1	Maf1*	TE-S	0.021384221	0.038495807	yes	CheA87a	NA	NA	no	ich	NA	NA	no	CG10984	8.65E-05	0.002692025	yes	Pzl	0.769240268	1	no	snoRNA:Me28S-G2017	NA	NA	no	lncRNA:CR42794	NA	NA	no	Acbp3	NA	NA	no	asRNA:CR45272	NA	NA	no	CG13369	0.994113779	0.999999967	no	Eglp1	NA	NA	no
S-element	0.515943537	CG33181	CG33181*	TE-S	0.021809129	0.039222121	yes	CG42733	NA	NA	no	CG4408	NA	NA	no	CG42356	NA	NA	no	Uch-L5R	NA	NA	no	CG31642	NA	NA	no	CG16727	NA	NA	no	Sfp87B	NA	NA	no	lncRNA:CR45251	0.99986785	1	no	CG16813	NA	NA	no	Gtp-bp	0.875821068	0.999999997	no
S-element	0.515943537	Snap25		TE-S	0.029320572	0.050976546	no	CG13458	0.811670014	0.999999961	no	trio	0.000386452	0.005932037	yes	Jon99Fi	NA	NA	no	Dp1	0.008123345	0.040485701	yes	CG42390	0.999992992	0.999999994	no	lncRNA:CR44601	NA	NA	no	lncRNA:CR44757	NA	NA	no	Samtor	0.995045051	1	no	alpha-Man-Ia	0.111758358	0.368200684	no	asRNA:CR45797	NA	NA	no
S-element	0.515943537	Zyx		TE-S	0.063846345	0.101543447	no	Mf	0.965650834	0.999999961	no	Aos1	0.462793461	0.999999935	no	CG2021	0.855516477	0.999999985	no	ERp60	0.012129066	0.05552417	no	lncRNA:CR41601	NA	NA	no	CG5254	0.930038615	0.999999997	no	lncRNA:CR43166	0.99709898	0.999999987	no	lncRNA:CR45295	NA	NA	no	Ser7	NA	NA	no	Dl	0.521217798	0.999999997	no
S-element	0.515943537	CG6966		TE-S	0.137864398	0.204836705	no	Nup133	0.952715963	0.999999961	no	ATPsyngamma	0.000214702	0.004068614	yes	Or92a	NA	NA	no	PVRAP	0.073409093	0.240672782	no	Porin2	NA	NA	no	CG31268	NA	NA	no	Nhe3	0.000425955	0.006939016	yes	CG8858	0.866213835	1	no	CG1428	NA	NA	no	alpha-Catr	0.018190977	0.091924077	no
S-element	0.515943537	Cdc7		TE-S	0.143362643	0.212144235	no	Pdf	0.999993623	0.999999961	no	Scm	0.322417129	0.833533126	no	Nprl3	0.601313424	0.999999985	no	BubR1	0.934595507	1	no	Dcr-1	0.898412793	0.999999994	no	CG18507	0.99937677	0.999999997	no	TE-Chimpo-I	0.999800773	0.999999987	no	Pex12	0.999889645	1	no	lncRNA:CR44713	NA	NA	no	lncRNA:CR45098	NA	NA	no
S-element	0.515943537	Hph		TE-S	0.733842327	0.91680165	no	asRNA:CR43820	0.864293207	0.999999961	no	MED16	0.991904604	0.999999935	no	CG1631	NA	NA	no	Cka	0.006506275	0.035270859	yes	PNUTS	0.000652938	0.008900976	yes	CG8306	NA	NA	no	CG9016	0.70123713	0.999999987	no	CG12817	0.510863805	1	no	lncRNA:CR45911	0.763431735	0.999999967	no	CG9422	0.832659582	0.999999997	no
S-element	0.515943537	CG31999		TE-S	0.767056495	0.94916113	no	CG43093	0.99935432	0.999999961	no	asRNA:CR43812	NA	NA	no	CG3014	0.997395512	0.999999985	no	sesB	0.026789529	0.105788685	no	CG17239	NA	NA	no	Pif1A	0.091897638	0.310217994	no	CG9149	0.999998457	0.999999987	no	CG17260	0.98413858	1	no	CG9220	0.999258164	0.999999967	no	JHDM2	0.472754749	0.999999997	no
S-element	0.515943537	Pzl		TE-S	0.769240268	0.950635439	no	asRNA:CR43470	NA	NA	no	TwdlH	NA	NA	no	nec	0.999652598	0.999999985	no	lncRNA:CR45274	NA	NA	no	pcx	0.521235136	0.999999994	no	gl	0.740373543	0.999999997	no	CG15198	NA	NA	no	CG9863	NA	NA	no	lncRNA:CR44608	0.720486821	0.999999967	no	Gfrl	0.000317388	0.006114677	yes
S-element	0.515943537	stg1		TE-S	0.923944742	0.99999996	no	GluRIIA	0.99709898	0.999999961	no	lncRNA:CR44055	NA	NA	no	CG32115	0.964292581	0.999999985	no	Or23a	NA	NA	no	CG7945	0.001163254	0.011996694	yes	CG2121	0.999995903	0.999999997	no	Elo68alpha	NA	NA	no	jagn	0.020237674	0.089538637	no	CG18609	NA	NA	no	TE-HOBO	0.000161555	0.004489117	yes
S-element	0.515943537	CG40470		TE-S	0.999900985	0.99999996	no	snoRNA:Me18S-A1806	NA	NA	no	lncRNA:CR44441	NA	NA	no	CG4259	0.978061418	0.999999985	no	CG13247	NA	NA	no	CG12111	NA	NA	no	CG42681	NA	NA	no	lncRNA:CR44713	NA	NA	no	cue	0.218744376	0.584130305	no	Kif3C	0.018918532	0.095447581	no	asRNA:CR45789	0.999997053	0.999999997	no
S-element	0.515943537	CG11566		TE-S	NA	NA	no	asRNA:CR45189	NA	NA	no	Mco1	NA	NA	no	Doc2	NA	NA	no	CG43062	NA	NA	no	CG32679	NA	NA	no	Sos	0.050516161	0.199131447	no	Kal1	NA	NA	no	CYLD	0.007128726	0.03902896	yes	CG6293	0.938488498	0.999999967	no	cv-2	0.744783322	0.999999997	no
S-element	0.515943537	CG14518		TE-S	NA	NA	no	DopEcR	0.008370378	0.047776133	yes	lncRNA:CR44055	NA	NA	no	lncRNA:CR45290	NA	NA	no	Mst98Cb	NA	NA	no	fd102C	0.986540365	0.999999994	no	CG15611	0.980403993	0.999999997	no	CG13743	0.000856589	0.01024446	yes	CG7616	0.932005961	1	no	CG8289	0.068762647	0.2458966	no	lncRNA:CR44827	NA	NA	no
NEG_mdg3	0.544583323	CG17816	CG17816***	TE-NEG-MDG3	5.93E-06	0.000206256	yes	CG3339	NA	NA	no	lncRNA:CR43150	NA	NA	no	CG7460	0.973419674	0.999999985	no	Roc1b	0.6400543	1	no	CG14607	NA	NA	no	Neurl4	0.996701974	0.999999997	no	Hsc70-4	0.011146579	0.063756277	no	nxf4	NA	NA	no	CG12523	NA	NA	no	Sfp33A3	NA	NA	no
NEG_mdg3	0.544583323	tmod	tmod**	TE-NEG-MDG3	0.003022802	0.007303442	yes	CG6332	NA	NA	no	ATPsynG	0.004908635	0.031725281	yes	TE-S2	0.961840533	0.999999985	no	CG17075	0.072882663	0.240221257	no	CG17570	NA	NA	no	ICA69	0.386711125	0.954668676	no	GstE9	NA	NA	no	CG31235	0.999883726	1	no	Srp14	0.723850155	0.999999967	no	SmydA-3	0.341982893	0.880302521	no
NEG_mdg3	0.544583323	asRNA:CR44894	asRNA:CR44894*	TE-NEG-MDG3	0.007379446	0.015389974	yes	Sfxn1-3	0.046167758	0.179222663	no	CG13842	NA	NA	no	CG31008	NA	NA	no	Kah	NA	NA	no	asRNA:CR46195	NA	NA	no	CG3270	0.999898247	0.999999997	no	CG15599	NA	NA	no	Ilp6	0.999982869	1	no	TE-NEG-DIVER	0.999999819	0.999999967	no	RpL38	0.000171118	0.004489117	yes
NEG_mdg3	0.544583323	baz	baz*	TE-NEG-MDG3	0.007898217	0.016251434	yes	RpLP1	0.000245198	0.004205519	yes	bnb	0.999592014	0.999999935	no	Hipk	2.76E-05	0.001557092	yes	CCT7	0.540081164	1	no	bug	0.694596078	0.999999994	no	oaf	0.010223365	0.056022208	no	CG4866	0.924658901	0.999999987	no	TE-DOC	7.09E-05	0.002281121	yes	ATPsynbeta	0.002751301	0.023811621	yes	Alg11	1.84E-06	0.000849987	yes
NEG_mdg3	0.544583323	Src42A		TE-NEG-MDG3	0.047766902	0.078284645	no	Nxt1	0.933043139	0.999999961	no	CG30033	NA	NA	no	CG17207	NA	NA	no	snoRNA:Me28S-G3277a	0.997969852	1	no	Vlet	0.327152782	0.808339998	no	CG43673	NA	NA	no	Oseg5	NA	NA	no	CG14007	NA	NA	no	CG11630	NA	NA	no	CG3349	NA	NA	no
NEG_mdg3	0.544583323	CG15894		TE-NEG-MDG3	0.067845081	0.107250348	no	CG4199	0.882645845	0.999999961	no	CG14079	NA	NA	no	CR46188	NA	NA	no	Ets21C	0.235077541	0.615584409	no	Crk	0.001118075	0.011734845	yes	lncRNA:CR44441	NA	NA	no	Strip	0.027119934	0.12678206	no	lncRNA:CR41443	NA	NA	no	RpL31	0.001172047	0.013301623	yes	Ptpa	0.886638193	0.999999997	no
NEG_mdg3	0.544583323	AGO3		TE-NEG-MDG3	0.151890677	0.223476994	no	CG43230	NA	NA	no	asRNA:CR44182	NA	NA	no	HLH4C	0.999008361	0.999999985	no	CG16957	NA	NA	no	asRNA:CR44960	0.980570233	0.999999994	no	Rab8	0.001664977	0.014031737	yes	Flo2	0.001220197	0.012899222	yes	l(1)G0020	0.910911529	1	no	Mcm10	0.362944742	0.880287347	no	Cyp316a1	NA	NA	no
NEG_mdg3	0.544583323	nvd		TE-NEG-MDG3	0.469161958	0.626348336	no	CG33964	0.998359782	0.999999961	no	Hexim	0.817212285	0.999999935	no	alien	0.270399385	0.780201154	no	CG2064	0.812849119	1	no	CG4744	0.999958127	0.999999994	no	Fst	NA	NA	no	BTBD9	0.493340176	0.999999987	no	CG42784	0.004679252	0.028193083	yes	Hakai	0.992169057	0.999999967	no	lncRNA:CR44973	NA	NA	no
NEG_mdg3	0.544583323	pnt		TE-NEG-MDG3	0.999984262	0.99999996	no	CCDC151	NA	NA	no	CG42615	NA	NA	no	Ndc1	0.999998908	0.999999985	no	puf	0.072826853	0.240221257	no	CG30069	0.996044468	0.999999994	no	CG15370	NA	NA	no	CG8578	0.263933647	0.740515255	no	kermit	0.981636143	1	no	CG7551	NA	NA	no	Vago	NA	NA	no
NEG_mdg3	0.544583323	CG14636		TE-NEG-MDG3	0.985131543	0.99999996	no	Mpp6	0.967706356	0.999999961	no	CG7484	0.489564727	0.999999935	no	mon2	0.189875223	0.603823626	no	ninaG	0.985680754	1	no	snoRNA:Psi18S-1854c	NA	NA	no	CG5080	0.99999949	0.999999997	no	CG13978	NA	NA	no	lncRNA:CR45345	NA	NA	no	CG13230	NA	NA	no	RpII140	0.972568293	0.999999997	no
NEG_I-element	0.551936408	Gprk1	Gprk1***	TE-NEG-I	1.78E-06	0.00019566	yes	CG42365	0.981035375	0.999999961	no	SA	0.996109845	0.999999935	no	CG43251	NA	NA	no	CG14079	NA	NA	no	asRNA:CR43259	0.999198178	0.999999994	no	CycA	0.999251898	0.999999997	no	CG30440	NA	NA	no	Syngr	6.62E-05	0.002259095	yes	Shab	5.97E-05	0.00334418	yes	E(spl)m6-BFM	0.999119328	0.999999997	no
NEG_I-element	0.551936408	CG17684	CG17684***	TE-NEG-I	4.49E-06	0.00019566	yes	mTerf3	0.614914203	0.999999961	no	CG44405	0.965790429	0.999999935	no	FucTC	0.590335864	0.999999985	no	scaRNA:MeU2-C41	NA	NA	no	CG6867	0.963402204	0.999999994	no	dmrt93B	0.976652919	0.999999997	no	AOX3	0.996636654	0.999999987	no	CG15629	NA	NA	no	TE-MAX	0.982958897	0.999999967	no	CG6523	0.859256467	0.999999997	no
NEG_I-element	0.551936408	spen	spen***	TE-NEG-I	1.13E-05	0.000209421	yes	EndoGI	0.868720075	0.999999961	no	CG1988	NA	NA	no	scu	0.963525871	0.999999985	no	CG42818	NA	NA	no	Agpat1	0.001919805	0.017119468	yes	CG15099	0.663688245	0.999999997	no	CG1486	0.120666923	0.394667507	no	Rx	0.964137912	1	no	CG11456	0.085776361	0.296520006	no	Rpt4	0.070513321	0.260308157	no
NEG_I-element	0.551936408	hppy	hppy***	TE-NEG-I	7.85E-05	0.000519233	yes	Hrd3	0.96610016	0.999999961	no	vig	5.66E-05	0.001828839	yes	CG4582	NA	NA	no	IntS6	0.001317284	0.011001101	yes	wts	0.003100183	0.024127742	yes	CG6912	0.000473533	0.00646522	yes	RhoGEF3	0.002069711	0.018850286	yes	CG1344	0.266235896	0.689453216	no	CG2906	0.993774234	0.999999967	no	CG30461	NA	NA	no
NEG_I-element	0.551936408	Pde1c	Pde1c***	TE-NEG-I	8.32E-05	0.000536939	yes	Ibf1	0.794677355	0.999999961	no	hale	NA	NA	no	PhKgamma	9.18E-05	0.002783992	yes	peb	0.995892883	1	no	CrebB	0.000183518	0.004513021	yes	CG8740	0.999871376	0.999999997	no	Ugt37C1	NA	NA	no	lncRNA:CR45680	NA	NA	no	lncRNA:CR45587	NA	NA	no	MFS14	0.999994584	0.999999997	no
NEG_I-element	0.551936408	Myo81F	Myo81F***	TE-NEG-I	0.000131504	0.000700447	yes	lncRNA:CR45356	NA	NA	no	lncRNA:CR45735	NA	NA	no	CG7362	0.568748272	0.999999985	no	CG31140	0.000204613	0.004363046	yes	RPA2	0.469048698	0.999999994	no	Ref2	0.950577081	0.999999997	no	Rnb	0.75631485	0.999999987	no	Pc	0.001527892	0.011992347	yes	yata	0.007817039	0.049301165	yes	CG14780	NA	NA	no
NEG_I-element	0.551936408	kirre	kirre***	TE-NEG-I	0.000136082	0.000718929	yes	Hex-A	0.017694582	0.084056551	no	CG10752	NA	NA	no	asRNA:CR46128	NA	NA	no	snoRNA:Me28S-G2703c	0.972886035	1	no	CG5131	0.481143332	0.999999994	no	CG8067	0.944900598	0.999999997	no	lncRNA:CR45537	NA	NA	no	CG32581	0.647436233	1	no	sit	NA	NA	no	CG15605	NA	NA	no
NEG_I-element	0.551936408	CG45782	CG45782***	TE-NEG-I	0.000161679	0.000810167	yes	CG5280	NA	NA	no	ND-B17.2	0.00106769	0.01111121	yes	Ublcp1	0.90449232	0.999999985	no	Ugt36D1	0.93230351	1	no	PMCA	4.00E-05	0.001996604	yes	CG5002	NA	NA	no	CG5276	0.754791896	0.999999987	no	CG43120	NA	NA	no	Pex12	0.927053331	0.999999967	no	nrm	0.000502792	0.007653613	yes
NEG_I-element	0.551936408	CG9813	CG9813***	TE-NEG-I	0.000162969	0.000812994	yes	Csk	0.000909472	0.010241798	yes	asRNA:CR45868	NA	NA	no	dpr19	0.020621817	0.109397353	no	botv	0.99858437	1	no	CG32459	NA	NA	no	CG6216	NA	NA	no	lncRNA:CR45711	NA	NA	no	St1	NA	NA	no	lncRNA:CR44365	NA	NA	no	Idi	0.623755446	0.999999997	no
NEG_I-element	0.551936408	dnc	dnc**	TE-NEG-I	0.000326154	0.001294003	yes	IntS14	0.858190562	0.999999961	no	lncRNA:CR43486	NA	NA	no	CG8607	0.926663865	0.999999985	no	CG6567	0.782999459	1	no	CG8414	0.825292785	0.999999994	no	Sec15	0.907645225	0.999999997	no	Oct-TyrR	0.219876527	0.642799526	no	Cpr65Az	NA	NA	no	noi	0.843302644	0.999999967	no	Asator	2.68E-05	0.001741579	yes
NEG_I-element	0.551936408	l(2)41Ab	l(2)41Ab**	TE-NEG-I	0.00042842	0.001560917	yes	RpL37a	0.000136033	0.002923284	yes	Ugt303B3	NA	NA	no	PIG-X	0.992476995	0.999999985	no	CG17162	0.969775373	1	no	AMPKalpha	0.385062715	0.924462307	no	ICA69	0.687641204	0.999999997	no	al	0.827921745	0.999999987	no	lncRNA:CR45510	NA	NA	no	Sgs7	NA	NA	no	CG11664	NA	NA	no
NEG_I-element	0.551936408	dpr21	dpr21**	TE-NEG-I	0.000453357	0.00161321	yes	TMS1	0.003085268	0.02366003	yes	bcn92	0.087819788	0.291043414	no	CG8740	0.999871376	0.999999985	no	CG12038	0.018004526	0.076472833	no	CG3078	0.032891176	0.138821833	no	lncRNA:CR44729	NA	NA	no	IRSp53	0.99177276	0.999999987	no	sl	0.999810583	1	no	Smurf	0.349630175	0.854888416	no	GstZ2	0.828725814	0.999999997	no
NEG_I-element	0.551936408	tai	tai**	TE-NEG-I	0.001046443	0.003142764	yes	ChLD3	NA	NA	no	DIP-theta	0.032066246	0.128188903	no	Ndfip	0.001479585	0.016963958	yes	lncRNA:CR40341	0.759996156	1	no	Lnpk	0.793534844	0.999999994	no	CG13185	0.294545948	0.776496977	no	CG30356	NA	NA	no	ECSIT	0.804121084	1	no	FRG1	0.27032704	0.705430431	no	CG42832	NA	NA	no
NEG_I-element	0.551936408	CG45781	CG45781**	TE-NEG-I	0.001750102	0.004700348	yes	CG11251	NA	NA	no	D19A	0.997552933	0.999999935	no	CG46191	NA	NA	no	CG13315	0.99999186	1	no	Ir62a	NA	NA	no	EndoGI	0.868720075	0.999999997	no	CG8388	0.998927066	0.999999987	no	pan	5.72E-05	0.002236959	yes	CG6686	0.18451778	0.531040405	no	Amph	0.561581089	0.999999997	no
NEG_I-element	0.551936408	CG42402	CG42402*	TE-NEG-I	0.016410929	0.030472679	yes	TE-NEG-COPIA1	0.650174074	0.999999961	no	chk	0.021102378	0.092219644	no	Rh7	0.13477313	0.468931212	no	CG14439	0.190764997	0.515029661	no	CG6985	0.737172169	0.999999994	no	Tsp42Ef	0.983556308	0.999999997	no	Jhedup	NA	NA	no	prod	0.61364362	1	no	CG33641	NA	NA	no	nclb	0.980869854	0.999999997	no
NEG_I-element	0.551936408	CG3651		TE-NEG-I	0.363782604	0.499518306	no	CG44142	NA	NA	no	spdo	0.997394368	0.999999935	no	CG43292	NA	NA	no	TE-NEG-TRANSIB1	0.451594122	1	no	how	0.075405527	0.259921413	no	CG9863	NA	NA	no	CG4936	0.997396563	0.999999987	no	CG3982	NA	NA	no	CG32708	0.669705767	0.999999967	no	LManV	NA	NA	no
NEG_I-element	0.551936408	EDTP		TE-NEG-I	0.516306833	0.682809254	no	DCTN4-p62	0.733446703	0.999999961	no	CG8654	NA	NA	no	CG30375	NA	NA	no	CG42397	NA	NA	no	TE-G2	0.674476696	0.999999994	no	asRNA:CR44114	0.887878752	0.999999997	no	CG2691	0.992595741	0.999999987	no	CG17333	0.999992015	1	no	MFS14	0.999994584	0.999999967	no	CG11417	0.998925814	0.999999997	no
NEG_I-element	0.551936408	Pzl		TE-NEG-I	0.56472734	0.739360276	no	GstZ1	0.997384626	0.999999961	no	CtsB1	0.040859796	0.154863672	no	hpRNA:CR33940	NA	NA	no	hdly	0.586539598	1	no	APP-BP1	0.055778889	0.206467789	no	St2	NA	NA	no	CG11007	0.899391015	0.999999987	no	CG34435	NA	NA	no	CG8757	0.9477325	0.999999967	no	CG33920	NA	NA	no
NEG_I-element	0.551936408	scro		TE-NEG-I	0.700186379	0.884420502	no	tgy	NA	NA	no	SMSr	0.921333021	0.999999935	no	CG5326	NA	NA	no	sol	0.133733477	0.38710674	no	CG30101	NA	NA	no	Myt1	0.740967423	0.999999997	no	TE-P-ELEMENT	0.590319103	0.999999987	no	lbl	0.759300856	1	no	CG3902	0.99999655	0.999999967	no	CG30324	NA	NA	no
NEG_I-element	0.551936408	rols		TE-NEG-I	0.746053229	0.928884517	no	RpL38	5.89E-05	0.002006153	yes	lncRNA:CR43199	0.829107264	0.999999935	no	NTPase	0.677113181	0.999999985	no	Zip99C	0.592975589	1	no	ATbp	0.960659542	0.999999994	no	CG14565	NA	NA	no	mt:tRNA:Arg-TCG	0.971927627	0.999999987	no	CG34433	NA	NA	no	CG17906	NA	NA	no	orb	0.000863131	0.011131686	yes
NEG_I-element	0.551936408	w		TE-NEG-I	0.998932542	0.99999996	no	lncRNA:CR45805	0.995234743	0.999999961	no	CG9500	NA	NA	no	CG2983	NA	NA	no	asRNA:CR46264	NA	NA	no	Cyp4g1	NA	NA	no	snoRNA:nop5-x16-a	NA	NA	no	CG4409	0.993777577	0.999999987	no	CG11249	NA	NA	no	CG31183	0.771137745	0.999999967	no	ppk12	NA	NA	no
NEG_I-element	0.551936408	bbg		TE-NEG-I	0.999866409	0.99999996	no	CG5342	NA	NA	no	CG4570	NA	NA	no	hpRNA:CR32205	NA	NA	no	CR12628	NA	NA	no	Ilp2	0.972928444	0.999999994	no	Dic4	NA	NA	no	Klp3A	NA	NA	no	CG9902	0.932190014	1	no	CG15211	0.996636654	0.999999967	no	pds5	0.209716395	0.594437506	no
NEG_I-element	0.551936408	CG11893		TE-NEG-I	0.906934965	0.99999996	no	CG13284	0.151104086	0.448646336	no	CG43867	5.24E-05	0.001828839	yes	Slip1	0.180755881	0.585847143	no	CG12920	NA	NA	no	Reg-2	NA	NA	no	CG18301	NA	NA	no	CG3402	0.777997339	0.999999987	no	Neu2	NA	NA	no	SMC1	0.327902682	0.80999369	no	CG15382	0.566959707	0.999999997	no
NEG_I-element	0.551936408	Marf1		TE-NEG-I	0.997138796	0.99999996	no	Su(Ste):CR42425	NA	NA	no	Cyp4s3	0.999998904	0.999999935	no	Prosalpha4T1	NA	NA	no	CG14984	0.878014075	1	no	lncRNA:CR44598	0.997928859	0.999999994	no	asRNA:CR43614	0.471109884	0.999999997	no	CG30428	0.001428196	0.014452859	yes	asRNA:CR44996	NA	NA	no	CG2962	0.863581295	0.999999967	no	CG7110	0.942549571	0.999999997	no
NEG_I-element	0.551936408	Cht10		TE-NEG-I	0.897015912	0.99999996	no	lncRNA:CR43685	0.930778579	0.999999961	no	CG5439	0.946767425	0.999999935	no	CG31882	NA	NA	no	Pax	0.037165621	0.137948071	no	Eip93F	0.003701769	0.027108067	yes	CG18371	NA	NA	no	CG9629	0.999306004	0.999999987	no	CG17896	0.999688478	1	no	CG12179	0.938905965	0.999999967	no	aft	0.99307682	0.999999997	no
NEG_I-element	0.551936408	Pig1		TE-NEG-I	NA	NA	no	MYPT-75D	0.063838055	0.22227735	no	Lcp3	NA	NA	no	CG18754	NA	NA	no	Aos1	0.818721924	1	no	lncRNA:CR46322	0.601945297	0.999999994	no	Zwilch	NA	NA	no	CG13721	NA	NA	no	CG13386	NA	NA	no	ttm2	0.975235009	0.999999967	no	Amph	0.561581089	0.999999997	no
NEG_I-element	0.551936408	CG5001		TE-NEG-I	NA	NA	no	mr	0.949912996	0.999999961	no	Osi4	0.975090094	0.999999935	no	Pzl	0.56472734	0.999999985	no	sax	0.9990881	1	no	Cp38	NA	NA	no	CG13197	0.7185263	0.999999997	no	CG12547	0.006889733	0.043390657	yes	D	0.880229508	1	no	CG6431	0.810718894	0.999999967	no	TE-GYPSY9	0.649979709	0.999999997	no
NEG_HB	0.449466332	lola	lola***	TE-NEG-HB	6.11E-05	0.000439058	yes	CG14535	0.046103415	0.179222663	no	CG15641	NA	NA	no	lncRNA:CR44655	0.99984789	0.999999985	no	CG31882	NA	NA	no	CG44139	NA	NA	no	CG13001	0.688812708	0.999999997	no	CG44435	NA	NA	no	CG10651	NA	NA	no	Gr58c	NA	NA	no	DOR	0.000229767	0.005246347	yes
NEG_HB	0.449466332	mam	mam***	TE-NEG-HB	7.44E-05	0.000508327	yes	lncRNA:CR44465	NA	NA	no	CG14964	NA	NA	no	Ssrp	0.337762568	0.931405871	no	CG11360	0.002397882	0.016935896	yes	CG11878	NA	NA	no	mol	0.890573117	0.999999997	no	lncRNA:CR45903	NA	NA	no	CG4267	NA	NA	no	CG9970	NA	NA	no	CG45413	NA	NA	no
NEG_HB	0.449466332	Myo81F	Myo81F***	TE-NEG-HB	0.000118192	0.000653089	yes	CG5989	0.280347724	0.739313618	no	CG32024	NA	NA	no	CG33710	NA	NA	no	Atg12	0.470972024	1	no	Est-6	NA	NA	no	NimC3	NA	NA	no	CG3678	0.492041398	0.999999987	no	ATP8A	0.00494433	0.029264127	yes	CG14945	0.996385887	0.999999967	no	CG11369	NA	NA	no
NEG_HB	0.449466332	Ank	Ank***	TE-NEG-HB	0.000161149	0.000810167	yes	CG34056	0.53159293	0.999999961	no	lncRNA:CR44465	NA	NA	no	CG13733	NA	NA	no	lncRNA:CR45005	NA	NA	no	asRNA:CR44866	NA	NA	no	lncRNA:CR45904	NA	NA	no	asRNA:CR45268	NA	NA	no	CG32284	NA	NA	no	Klp54D	0.850105461	0.999999967	no	ppk15	NA	NA	no
NEG_HB	0.449466332	aPKC	aPKC***	TE-NEG-HB	0.000202939	0.000946876	yes	CG7220	0.003176429	0.023918896	yes	Gbs-76A	0.005744333	0.035626469	yes	Pli	0.007388524	0.050817582	no	lncRNA:CR43828	NA	NA	no	CG1951	0.992424203	0.999999994	no	knrl	NA	NA	no	CG12170	0.723277787	0.999999987	no	CG41242	NA	NA	no	CG11447	0.732038135	0.999999967	no	NELF-B	0.999992865	0.999999997	no
NEG_HB	0.449466332	CG11665	CG11665**	TE-NEG-HB	0.00037344	0.001431911	yes	lncRNA:CR46215	NA	NA	no	asRNA:CR45648	NA	NA	no	Mvl	0.677236071	0.999999985	no	Cyp6g1	0.679024321	1	no	mRpL10	0.018016865	0.086775661	no	asRNA:CR44995	NA	NA	no	CG13560	NA	NA	no	asRNA:CR45928	0.995858712	1	no	l(2)35Be	0.499981068	0.999999967	no	Rip11	0.631523296	0.999999997	no
NEG_HB	0.449466332	Cip4	Cip4**	TE-NEG-HB	0.000434977	0.001575391	yes	ash1	0.010350567	0.056182218	no	Rab18	0.058794699	0.20747095	no	lncRNA:CR44632	NA	NA	no	lncRNA:CR44902	NA	NA	no	Sec23	0.39439995	0.941163663	no	lncRNA:CR46217	NA	NA	no	lncRNA:CR44133	NA	NA	no	CG44837	0.03236052	0.130475662	no	CG43645	0.999986841	0.999999967	no	wapl	0.007419454	0.046202962	yes
NEG_HB	0.449466332	shep	shep**	TE-NEG-HB	0.000937121	0.002899797	yes	CG4702	NA	NA	no	Trs20	0.052991775	0.191393821	no	CG8060	0.998300219	0.999999985	no	lncRNA:CR43624	NA	NA	no	blp	0.168245817	0.490269136	no	asRNA:CR45929	NA	NA	no	lncRNA:CR45465	NA	NA	no	CG10428	0.96938419	1	no	Gr23a	NA	NA	no	snoRNA:Pi4KIIalpha-a	NA	NA	no
NEG_HB	0.449466332	inaE	inaE**	TE-NEG-HB	0.000992313	0.003044604	yes	CG34030	NA	NA	no	pdm2	0.422505779	0.999999935	no	jim	0.000192261	0.003854999	yes	CG6052	NA	NA	no	CG31199	NA	NA	no	CG10591	NA	NA	no	CG7849	0.897385132	0.999999987	no	CG7289	0.865158112	1	no	hay	0.920745279	0.999999967	no	CG17075	0.002328764	0.020792946	yes
NEG_HB	0.449466332	lt	lt**	TE-NEG-HB	0.001043493	0.00313906	yes	CG31248	0.999980903	0.999999961	no	Hrs	0.819172125	0.999999935	no	d	NA	NA	no	Gmap	0.032791241	0.124325074	no	asRNA:CR44237	NA	NA	no	Upf2	0.979194935	0.999999997	no	mspo	0.013051253	0.072547809	no	Taf2	0.728909007	1	no	CG8501	NA	NA	no	CG2104	NA	NA	no
NEG_HB	0.449466332	CtBP	CtBP**	TE-NEG-HB	0.001132583	0.003341121	yes	CG40006	0.832381474	0.999999961	no	CG32679	NA	NA	no	CG40485	NA	NA	no	gwl	NA	NA	no	CG10035	NA	NA	no	sqa	0.503718023	0.999999997	no	TE-JOCKEY2	0.893310133	0.999999987	no	Nmdmc	0.999873766	1	no	SERCA	0.032522593	0.144906222	no	CG34347	0.436204467	0.999999997	no
NEG_HB	0.449466332	Prosap	Prosap**	TE-NEG-HB	0.001140263	0.003352961	yes	lncRNA:CR43655	NA	NA	no	HDAC3	0.928656488	0.999999935	no	ALiX	0.979755869	0.999999985	no	CG13319	0.998308303	1	no	CG5087	0.999053311	0.999999994	no	CG10073	NA	NA	no	CG42556	NA	NA	no	Larp7	0.88418064	1	no	lncRNA:CR43818	0.995908054	0.999999967	no	CG13407	NA	NA	no
NEG_HB	0.449466332	zfh2	zfh2**	TE-NEG-HB	0.001900843	0.00503092	yes	Dnah3	NA	NA	no	CG7950	0.069916284	0.23982457	no	CG7785	0.133658101	0.467803353	no	ND-SGDH	0.001785191	0.013877334	yes	asRNA:CR45525	NA	NA	no	CG4781	NA	NA	no	CG9919	0.002965479	0.023564614	yes	CG10154	NA	NA	no	CG13724	NA	NA	no	Ercc1	0.911073047	0.999999997	no
NEG_HB	0.449466332	su(w[a])	su(w[a])**	TE-NEG-HB	0.002100734	0.005457732	yes	CG10103	0.1936941	0.556592243	no	PSR	0.75722333	0.999999935	no	app	0.000180415	0.003679841	yes	Tes	0.754855974	1	no	CG18336	0.739429259	0.999999994	no	CG13972	NA	NA	no	mbl	0.000370423	0.006365987	yes	CG43272	NA	NA	no	CG6752	0.999993233	0.999999967	no	lncRNA:CR43963	0.999995311	0.999999997	no
NEG_HB	0.449466332	Pur-alpha	Pur-alpha**	TE-NEG-HB	0.002524131	0.00630688	yes	S-Lap2	NA	NA	no	lncRNA:CR46023	NA	NA	no	CG8407	0.986565222	0.999999985	no	HP1D3csd	NA	NA	no	CG4854	0.982473823	0.999999994	no	CG31998	0.001415215	0.012352804	yes	ecd	0.99954762	0.999999987	no	CG2854	NA	NA	no	lncRNA:CR45309	NA	NA	no	velo	0.066240017	0.2496824	no
NEG_HB	0.449466332	SPoCk	SPoCk**	TE-NEG-HB	0.002655935	0.006609121	yes	lncRNA:CR46271	0.999306401	0.999999961	no	Cyp4ac1	NA	NA	no	asRNA:CR46048	NA	NA	no	CG17141	0.999738895	1	no	rogdi	0.023547944	0.107414853	no	CG8388	0.759687823	0.999999997	no	fd3F	NA	NA	no	CG42813	0.081535045	0.264230619	no	CG42807	NA	NA	no	CG31115	NA	NA	no
NEG_HB	0.449466332	kek5	kek5**	TE-NEG-HB	0.003400973	0.008026297	yes	lncRNA:CR44393	NA	NA	no	Rpt4R	NA	NA	no	CG10650	0.982540414	0.999999985	no	simj	2.11E-05	0.001771193	yes	Kal1	NA	NA	no	CG11905	NA	NA	no	Dbp73D	0.894846063	0.999999987	no	Glt	0.99993613	1	no	CG5111	NA	NA	no	CG14042	0.003465569	0.025442582	yes
NEG_HB	0.449466332	CG40228	CG40228**	TE-NEG-HB	0.004412871	0.009878997	yes	Nop56	0.905923287	0.999999961	no	CG2812	0.999999873	0.999999935	no	tw	NA	NA	no	CG5800	0.911051927	1	no	CG9254	NA	NA	no	Ugt36D1	0.735511768	0.999999997	no	Rac2	0.991628658	0.999999987	no	CG13124	0.99863362	1	no	Mcm5	0.999894513	0.999999967	no	mei-S332	0.997492352	0.999999997	no
NEG_HB	0.449466332	CG11873	CG11873*	TE-NEG-HB	0.007001502	0.014753164	yes	snoRNA:2R:9445410	NA	NA	no	Mms19	0.862174228	0.999999935	no	CG43085	NA	NA	no	CG8963	0.022840365	0.092864116	no	CG6770	0.002552857	0.020880613	yes	Osbp	0.850760279	0.999999997	no	p38c	NA	NA	no	spidey	0.000356114	0.004542346	yes	Snx3	0.068883753	0.2458966	no	Arp6	0.979222714	0.999999997	no
NEG_HB	0.449466332	nolo	nolo*	TE-NEG-HB	0.007136165	0.014950797	yes	CG9572	0.999950642	0.999999961	no	CG5862	0.733196728	0.999999935	no	CG32727	NA	NA	no	CG42778	NA	NA	no	CG33228	0.75374593	0.999999994	no	Hs2st	0.483540719	0.999999997	no	CG10932	0.99332356	0.999999987	no	Rdh	0.001408208	0.011725286	yes	CAP	0.1604519	0.48376851	no	CG3781	0.994500468	0.999999997	no
NEG_HB	0.449466332	gish	gish*	TE-NEG-HB	0.007946939	0.016313076	yes	CG5162	NA	NA	no	mael	0.99647233	0.999999935	no	CG9897	NA	NA	no	Nepl7	NA	NA	no	AstCC	0.999987728	0.999999994	no	CG8172	NA	NA	no	CG15312	1.69E-05	0.002282883	yes	ProRS-m	0.700212349	1	no	CG32091	0.999998064	0.999999967	no	mRpL48	0.187809535	0.551355134	no
NEG_HB	0.449466332	Lpin	Lpin*	TE-NEG-HB	0.008235646	0.01681138	yes	CG13367	0.84664231	0.999999961	no	CG16781	NA	NA	no	CG13766	0.990035419	0.999999985	no	CG32432	0.000168662	0.004249033	yes	CG8192	NA	NA	no	RpL24-like	0.000386609	0.005692002	yes	MED22	0.088636098	0.311363349	no	CG9586	0.197752852	0.542575904	no	CG31102	0.999997745	0.999999967	no	CG8009	0.205157765	0.588349963	no
NEG_HB	0.449466332	lncRNA:CR44997	lncRNA:CR44997*	TE-NEG-HB	0.011055656	0.021696131	yes	CG17233	0.432816239	0.999999961	no	lncRNA:CR44854	0.984750468	0.999999935	no	Idgf4	0.999996993	0.999999985	no	wrapper	0.999874704	1	no	hdm	NA	NA	no	CG5342	NA	NA	no	CG10333	0.005950521	0.03958099	yes	CG14857	NA	NA	no	SMC1	0.022138339	0.108703761	no	rudhira	2.47E-05	0.001689267	yes
NEG_HB	0.449466332	rdgA	rdgA*	TE-NEG-HB	0.014163618	0.027012781	yes	CG43658	0.017738264	0.084056551	no	Tsp74F	NA	NA	no	bdl	0.995373477	0.999999985	no	CG3649	NA	NA	no	CG15356	0.272205441	0.704881339	no	asRNA:CR44368	NA	NA	no	CG17294	0.112326625	0.375691311	no	Uch-L5	0.379766405	0.901663208	no	CG2116	0.992938005	0.999999967	no	pic	0.548020683	0.999999997	no
NEG_HB	0.449466332	CG42342	CG42342*	TE-NEG-HB	0.016336775	0.030365814	yes	Abp1	0.996425613	0.999999961	no	asRNA:CR45376	NA	NA	no	lncRNA:CR45215	NA	NA	no	CG13639	NA	NA	no	lncRNA:CR44120	NA	NA	no	Strn-Mlck	0.924309107	0.999999997	no	CG33110	NA	NA	no	ND-24L	NA	NA	no	Jon99Fi	NA	NA	no	Mgat2	0.123823835	0.39553054	no
NEG_HB	0.449466332	kirre	kirre*	TE-NEG-HB	0.020705928	0.037459093	yes	WASp	0.006837682	0.041897562	yes	Crg-1	0.687514227	0.999999935	no	CG15914	0.988337751	0.999999985	no	CG10700	NA	NA	no	CG15719	NA	NA	no	CG34163	0.407422399	0.995740344	no	CG10226	0.999991184	0.999999987	no	CG13947	NA	NA	no	snoRNA:Me28S-C2789	NA	NA	no	CG11534	0.998361421	0.999999997	no
NEG_HB	0.449466332	CG42340	CG42340*	TE-NEG-HB	0.024386218	0.043261293	yes	Eaf	0.002866622	0.022823425	yes	5.8SrRNA-Psi:CR45863	NA	NA	no	CG31627	0.341110312	0.93506576	no	CG5778	NA	NA	no	lncRNA:CR43991	NA	NA	no	CG9106	NA	NA	no	lncRNA:CR43911	NA	NA	no	CG14540	NA	NA	no	RanBPM	0.306076813	0.773551272	no	CG5089	NA	NA	no
NEG_HB	0.449466332	Pde11		TE-NEG-HB	0.036105838	0.061145905	no	CG11413	0.621492637	0.999999961	no	CG8138	NA	NA	no	Urm1	0.996525343	0.999999985	no	mRpL18	0.043353462	0.156847529	no	Sidpn	0.898937179	0.999999994	no	lncRNA:CR45652	NA	NA	no	CG4565	0.139892016	0.445247706	no	Pask	0.351277208	0.851076045	no	CG11319	0.000445716	0.007912109	yes	CG4866	0.803566917	0.999999997	no
NEG_HB	0.449466332	Sema2a		TE-NEG-HB	0.039505189	0.065986293	no	CG15602	0.26821287	0.714853064	no	Nuf2	0.634885278	0.999999935	no	CG43394	0.577867869	0.999999985	no	Ada	0.998476985	1	no	lncRNA:CR46220	NA	NA	no	spel1	0.783537406	0.999999997	no	CG32727	NA	NA	no	CG10073	NA	NA	no	CG11159	NA	NA	no	lncRNA:CR45562	NA	NA	no
NEG_HB	0.449466332	Flo2		TE-NEG-HB	0.067733938	0.107167278	no	lncRNA:CR43256	0.999691412	0.999999961	no	TE-LOOPER1	0.719157899	0.999999935	no	Tailor	0.16092591	0.536268596	no	CG43315	NA	NA	no	Pis	0.000977817	0.011124962	yes	Skadu	NA	NA	no	lncRNA:CR45916	NA	NA	no	Ptth	NA	NA	no	CG5800	0.911051927	0.999999967	no	zfh2	0.001900843	0.017795712	yes
NEG_HB	0.449466332	MYPT-75D		TE-NEG-HB	0.071795437	0.112426246	no	SdhB	0.000854435	0.009981716	yes	CG15539	0.832904781	0.999999935	no	CG13314	NA	NA	no	CG9702	NA	NA	no	TE-NEG-1731	0.975269192	0.999999994	no	eve	0.999670026	0.999999997	no	l(3)72Ab	0.977988596	0.999999987	no	lncRNA:CR44330	0.53159293	1	no	CG13314	NA	NA	no	CR43975	0.999944403	0.999999997	no
NEG_HB	0.449466332	InR		TE-NEG-HB	0.109622763	0.166252101	no	frac	NA	NA	no	CG32537	0.998380435	0.999999935	no	CG13618	NA	NA	no	CG8187	0.171725361	0.473778005	no	Rad17	0.999998375	0.999999994	no	Eig71Ea	NA	NA	no	CG42376	0.313092997	0.840594349	no	knrl	NA	NA	no	CG13978	NA	NA	no	CG11581	NA	NA	no
NEG_HB	0.449466332	DIP1		TE-NEG-HB	0.12079854	0.181247359	no	lncRNA:CR45306	NA	NA	no	RpS3A	0.014679467	0.06933225	no	CG30487	NA	NA	no	CG15209	0.968209984	1	no	CG2694	0.985945239	0.999999994	no	CG10973	0.854606149	0.999999997	no	Papss	0.574805445	0.999999987	no	His1:CG33807	NA	NA	no	lncRNA:CR45337	NA	NA	no	yata	0.400929038	0.994658963	no
NEG_HB	0.449466332	Ntan1		TE-NEG-HB	0.122497616	0.183495609	no	CG12111	NA	NA	no	Tsp42Ej	0.000538106	0.006674687	yes	CG15605	NA	NA	no	MTF-1	0.789383645	1	no	qkr58E-3	0.017038452	0.0849059	no	lncRNA:CR45306	NA	NA	no	CG7091	NA	NA	no	cona	NA	NA	no	Damm	0.999192546	0.999999967	no	Cdc27	0.124899032	0.395888193	no
NEG_HB	0.449466332	EDTP		TE-NEG-HB	0.173457208	0.251788281	no	chinmo	3.08E-05	0.001451046	yes	Taf13	0.940241495	0.999999935	no	ATPsyndelta	0.020998193	0.11040383	no	dj-1beta	0.002585725	0.017954807	yes	Acbp3	NA	NA	no	CG4744	0.999772174	0.999999997	no	CG7483	0.614852713	0.999999987	no	CG14985	0.991106616	1	no	CG6689	0.635654927	0.999999967	no	GM130	0.302438821	0.798685824	no
NEG_HB	0.449466332	lov		TE-NEG-HB	0.334822128	0.46393157	no	CG33673	NA	NA	no	colt	0.99979292	0.999999935	no	Hey	0.819093899	0.999999985	no	CG13326	NA	NA	no	CG2750	NA	NA	no	lncRNA:CR44777	NA	NA	no	asRNA:CR31144	0.999984458	0.999999987	no	TM9SF2	0.000967645	0.008915185	yes	CG31279	NA	NA	no	Mdr50	NA	NA	no
NEG_HB	0.449466332	CG14200		TE-NEG-HB	0.413127504	0.562628597	no	HDAC6	0.812167982	0.999999961	no	Syn2	0.00589476	0.036013757	yes	Gyc88E	0.060995444	0.256793135	no	CG7742	NA	NA	no	CG10801	NA	NA	no	lncRNA:CR44284	NA	NA	no	TE-NOMAD	0.336670389	0.874161712	no	CG31345	0.002357118	0.015877442	yes	CG5968	0.998526342	0.999999967	no	CG11562	0.338813603	0.873968979	no
NEG_HB	0.449466332	CG5521		TE-NEG-HB	0.452647572	0.607404555	no	CG14655	NA	NA	no	cg	0.00281648	0.021387688	yes	UbcE2M	0.055733534	0.238886849	no	CG34433	NA	NA	no	qm	0.010431679	0.058634933	no	Osi3	NA	NA	no	CG18265	0.000508208	0.007468426	yes	Spn75F	NA	NA	no	Hn	NA	NA	no	COX7AL	NA	NA	no
NEG_HB	0.449466332	Pfrx		TE-NEG-HB	0.580105198	0.755168973	no	mRpL24	0.019229452	0.089689609	no	lncRNA:CR44100	NA	NA	no	slmb	0.016524341	0.093982191	no	jus	0.004319676	0.025668847	yes	lncRNA:CR44808	NA	NA	no	Klp61F	NA	NA	no	Sec71	0.999789774	0.999999987	no	CecC	NA	NA	no	AspRS-m	0.209138246	0.587834836	no	lncRNA:iab8	0.999949005	0.999999997	no
NEG_HB	0.449466332	fog		TE-NEG-HB	0.627222462	0.80674394	no	neo	NA	NA	no	CG30424	0.032251325	0.128188903	no	Gr64b	NA	NA	no	cbt	0.141241763	0.404108377	no	CG10182	NA	NA	no	l(2)k01209	0.504046749	0.999999997	no	Unc-115a	0.000343975	0.006365987	yes	RpS16	0.105526583	0.32964075	no	Nnf1b	NA	NA	no	lncRNA:CR44523	NA	NA	no
NEG_HB	0.449466332	apolpp		TE-NEG-HB	0.977967347	0.99999996	no	Taf5	0.80378196	0.999999961	no	CG32432	0.000168662	0.003556335	yes	CG33271	NA	NA	no	fne	6.45E-05	0.002414411	yes	spok	0.999962506	0.999999994	no	Rho1	0.246551789	0.680648347	no	Gapdh1	0.00052546	0.007495722	yes	Ir64a	NA	NA	no	CG2519	0.00182052	0.017951518	yes	Send1	NA	NA	no
NEG_HB	0.449466332	w		TE-NEG-HB	0.99872813	0.99999996	no	CG45263	6.10E-05	0.002006153	yes	Atg18a	0.198969959	0.568221186	no	Cht2	0.938591932	0.999999985	no	GstE12	0.997537399	1	no	CG30049	NA	NA	no	GstD6	NA	NA	no	lncRNA:CR45165	NA	NA	no	Cnx99A	0.001258304	0.011093431	yes	lncRNA:CR43927	NA	NA	no	Ubqn	0.006452602	0.041437805	yes
NEG_HB	0.449466332	be		TE-NEG-HB	0.999752765	0.99999996	no	lncRNA:CR44272	NA	NA	no	GstD8	NA	NA	no	Rpp30	0.998212822	0.999999985	no	DCTN2-p50	0.376492809	0.883007802	no	l(1)G0320	0.000488921	0.008080641	yes	Patronin	0.007267941	0.042292498	yes	SRm160	0.014862225	0.07890975	no	lncRNA:CR45123	NA	NA	no	CG1910	0.019472347	0.097605141	no	Updo	0.143238133	0.441531543	no
NEG_HB	0.449466332	CG5541		TE-NEG-HB	0.978910928	0.99999996	no	I-3	0.543867995	0.999999961	no	CG42694	NA	NA	no	dsd	0.004204907	0.032726352	yes	Cda9	0.733738786	1	no	CG42684	0.00162209	0.015640642	yes	CG14499	NA	NA	no	CG12992	0.500488239	0.999999987	no	lncRNA:CR43984	NA	NA	no	CG8192	NA	NA	no	CG13460	NA	NA	no
NEG_HB	0.449466332	aux		TE-NEG-HB	0.866107791	0.99999996	no	CG17896	0.996590507	0.999999961	no	CG9547	NA	NA	no	Vps50	0.528716077	0.999999985	no	ttm2	0.975546694	1	no	Ccdc56	0.76042824	0.999999994	no	CG7560	NA	NA	no	lncRNA:CR45352	NA	NA	no	CG31546	NA	NA	no	CG33282	NA	NA	no	lncRNA:CR45644	NA	NA	no
NEG_HB	0.449466332	Hnf4		TE-NEG-HB	0.999932839	0.99999996	no	CG30222	0.637595385	0.999999961	no	Atf3	0.134482425	0.403630799	no	CG43138	NA	NA	no	Gbs-76A	0.005744333	0.032420071	yes	CG9010	NA	NA	no	lncRNA:CR44417	0.261599782	0.71515645	no	CG44088	NA	NA	no	lncRNA:CR45184	NA	NA	no	CG11802	0.519847846	0.999999967	no	mRRF1	0.957560593	0.999999997	no
NEG_HB	0.449466332	clumsy		TE-NEG-HB	NA	NA	no	CG12590	NA	NA	no	GluRIB	0.000413573	0.006118884	yes	CG34290	NA	NA	no	CG42795	0.00032782	0.005627573	yes	spz6	NA	NA	no	Atg4b	0.350003472	0.892910736	no	lncRNA:CR43684	NA	NA	no	hll	NA	NA	no	CG10171	0.945358027	0.999999967	no	TE-BS2	0.086759526	0.305641417	no
NEG_HB	0.449466332	CG42637		TE-NEG-HB	NA	NA	no	smp-30	0.999971032	0.999999961	no	hep	0.00071345	0.008112193	yes	eIF2D	0.91087069	0.999999985	no	CG34169	NA	NA	no	shu	NA	NA	no	CG10916	0.144718439	0.452291386	no	CG12320	0.999976631	0.999999987	no	PH4alphaSG1	NA	NA	no	Pxn	0.269048207	0.703619549	no	NfI	0.000256743	0.005553752	yes
NEG_HB	0.449466332	Gyc76C		TE-NEG-HB	NA	NA	no	CG2065	0.999015917	0.999999961	no	tsu	0.641286753	0.999999935	no	CG15445	0.972068313	0.999999985	no	CG5778	NA	NA	no	CG33665	NA	NA	no	CG5255	NA	NA	no	TE-NEG-STALKER2	0.441407489	0.999999987	no	asRNA:CR43812	NA	NA	no	mRpL2	0.186255784	0.534763027	no	shot	0.001369243	0.01406897	yes
NEG_HB	0.449466332	asRNA:CR45139		TE-NEG-HB	NA	NA	no	Mob2	0.002181245	0.019392104	yes	l(3)76BDm	0.990698513	0.999999935	no	Spp	0.327822169	0.914654779	no	gsb	NA	NA	no	Cad89D	NA	NA	no	asRNA:CR45479	0.991774	0.999999997	no	eIF4EHP	0.000597388	0.008224511	yes	CG44227	NA	NA	no	Ir7g	NA	NA	no	Pgant3	0.905026104	0.999999997	no
NEG_HB	0.449466332	snoRNA:lola-c		TE-NEG-HB	NA	NA	no	Rnmt	0.810165007	0.999999961	no	CG5292	0.703183828	0.999999935	no	CG12159	0.62840047	0.999999985	no	CG13784	0.002576103	0.017954807	yes	mRpS2	0.28001177	0.715208897	no	CG17928	NA	NA	no	asRNA:CR45126	0.359283129	0.922757537	no	CG17189	NA	NA	no	dpr9	0.000251985	0.006181752	yes	CG13203	0.999993121	0.999999997	no
NEG_F-element	0.491916912	Ptp61F	Ptp61F***	TE-NEG-FW	2.06E-05	0.000259292	yes	slmb	0.002938287	0.023099744	yes	Rab26	0.043154694	0.161075881	no	lncRNA:CR45273	NA	NA	no	CG32832	NA	NA	no	Sod1	0.017921096	0.086775661	no	v	NA	NA	no	lncRNA:CR44848	NA	NA	no	prage	0.982915322	1	no	rno	0.001367753	0.014561124	yes	EbpII	NA	NA	no
NEG_F-element	0.491916912	CG17684	CG17684***	TE-NEG-FW	3.45E-05	0.000326901	yes	CG14544	NA	NA	no	CG42390	0.999989056	0.999999935	no	CG43703	NA	NA	no	Slimp	0.652820728	1	no	CG43149	NA	NA	no	Phb2	0.015402195	0.074416737	no	amn	0.999999452	0.999999987	no	Dfd	0.795585348	1	no	CG18327	NA	NA	no	Cpr72Ea	NA	NA	no
NEG_F-element	0.491916912	Parp	Parp***	TE-NEG-FW	3.81E-05	0.000341519	yes	CG30281	NA	NA	no	CG4839	0.826828092	0.999999935	no	TE-MICROPIA	0.749348882	0.999999985	no	G9a	0.000624596	0.007155868	yes	snsl	0.557707795	0.999999994	no	InR	2.58E-05	0.001502203	yes	CG30391	NA	NA	no	CG11023	NA	NA	no	lncRNA:CR44484	NA	NA	no	halo	NA	NA	no
NEG_F-element	0.491916912	Sema1a	Sema1a***	TE-NEG-FW	5.19E-05	0.000404157	yes	CG30460	0.999985579	0.999999961	no	SA-2	NA	NA	no	Tsp96F	0.003600702	0.02908035	yes	CG32085	0.001266045	0.01066272	yes	lncRNA:CR45590	NA	NA	no	CG43195	NA	NA	no	CG4042	0.38608349	0.972601812	no	asRNA:CR44192	NA	NA	no	CG33080	0.942280618	0.999999967	no	CG43095	NA	NA	no
NEG_F-element	0.491916912	kek6	kek6***	TE-NEG-FW	5.18E-05	0.000404157	yes	stumps	0.994387084	0.999999961	no	lncRNA:CR43423	NA	NA	no	prc	0.997066515	0.999999985	no	CG34148	0.932107383	1	no	lncRNA:CR43437	0.466822224	0.999999994	no	CG8379	0.989437712	0.999999997	no	MED22	0.078890973	0.284777169	no	stan	0.12180463	0.373513431	no	Spn85F	NA	NA	no	Sar1	0.117427026	0.382025127	no
NEG_F-element	0.491916912	Asator	Asator***	TE-NEG-FW	5.41E-05	0.000413925	yes	dnc	0.025412043	0.110679628	no	Phf5a	0.134762726	0.403630799	no	hog	0.998910386	0.999999985	no	lncRNA:CR32661	NA	NA	no	CG10265	0.666342202	0.999999994	no	Twdlbeta	NA	NA	no	Rbf	0.971849965	0.999999987	no	oys	0.011268583	0.055373079	no	Ns3	0.97231925	0.999999967	no	Spn42Dd	0.626943798	0.999999997	no
NEG_F-element	0.491916912	dpr21	dpr21***	TE-NEG-FW	7.89E-05	0.000519233	yes	Nlg3	9.71E-05	0.002334793	yes	lncRNA:CR44514	NA	NA	no	CG6629	NA	NA	no	Doc3	0.997066515	1	no	CG11695	0.99996569	0.999999994	no	Smn	0.984941535	0.999999997	no	Srp68	0.999997061	0.999999987	no	lncRNA:CR45811	NA	NA	no	CG13065	NA	NA	no	CG18765	NA	NA	no
NEG_F-element	0.491916912	Sytbeta	Sytbeta***	TE-NEG-FW	0.00020563	0.000954561	yes	CG5863	NA	NA	no	Ugt302E1	NA	NA	no	CG10035	NA	NA	no	CG5110	0.957578094	1	no	PIG-T	0.069077346	0.245460192	no	CG1927	0.080177086	0.283989561	no	nerfin-2	0.991868906	0.999999987	no	CG17996	0.170845148	0.485410741	no	Ca-beta	0.000426882	0.007912109	yes	CG8837	0.690629226	0.999999997	no
NEG_F-element	0.491916912	Hs3st-A	Hs3st-A***	TE-NEG-FW	0.000208502	0.000956829	yes	sut2	NA	NA	no	lncRNA:CR46006	0.053695638	0.193367284	no	CG11755	0.571186114	0.999999985	no	CG5335	0.699824162	1	no	AIMP3	0.05161161	0.194321809	no	armi	0.999415324	0.999999997	no	CG34281	NA	NA	no	lncRNA:CR43415	NA	NA	no	CG4408	NA	NA	no	ninaE	NA	NA	no
NEG_F-element	0.491916912	CG42450	CG42450***	TE-NEG-FW	0.000220341	0.000987753	yes	babo	0.046124483	0.179222663	no	awd	0.009330874	0.049818751	yes	CG30466	0.721643729	0.999999985	no	CG14635	NA	NA	no	asRNA:CR45367	NA	NA	no	CG33680	NA	NA	no	lncRNA:CR43624	NA	NA	no	Ir56e	NA	NA	no	CG13603	0.027253475	0.128572274	no	dati	0.024136713	0.116252214	no
NEG_F-element	0.491916912	Myo81F	Myo81F**	TE-NEG-FW	0.000286252	0.001192223	yes	NitFhit	0.999953798	0.999999961	no	Hey	0.999958132	0.999999935	no	lncRNA:CR45274	NA	NA	no	lncRNA:CR44761	NA	NA	no	ort	0.999990246	0.999999994	no	lncRNA:CR46156	NA	NA	no	NAAT1	NA	NA	no	wntD	NA	NA	no	CG9550	NA	NA	no	CG33127	NA	NA	no
NEG_F-element	0.491916912	timeout	timeout**	TE-NEG-FW	0.001425755	0.003986392	yes	CG14453	NA	NA	no	CG4239	0.460713277	0.999999935	no	CG15641	NA	NA	no	CG3301	0.975508422	1	no	Uba1	0.126859953	0.390794556	no	CG10561	0.022356796	0.099345472	no	gas	NA	NA	no	CG7154	0.659319492	1	no	CG30460	0.999985579	0.999999967	no	Stim	0.511017975	0.999999997	no
NEG_F-element	0.491916912	beat-IIIa	beat-IIIa**	TE-NEG-FW	0.002256261	0.005755511	yes	CG43110	0.85981893	0.999999961	no	smog	0.089605747	0.2950023	no	Acox57D-d	NA	NA	no	TE-ROVER	0.048957839	0.174889852	no	nonA	0.005498929	0.035637866	yes	CG9986	0.944735849	0.999999997	no	Bem46	0.852596876	0.999999987	no	Pfdn5	0.229483966	0.607397959	no	Atg7	0.989710255	0.999999967	no	CG2004	0.971973046	0.999999997	no
NEG_F-element	0.491916912	bru1	bru1**	TE-NEG-FW	0.002765749	0.006822064	yes	Ku80	0.993559259	0.999999961	no	yellow-e2	NA	NA	no	Rgk3	0.056178664	0.239925486	no	Nlg4	0.01168136	0.054285172	no	Spn47C	NA	NA	no	CG6059	NA	NA	no	CG6195	0.220714596	0.643660299	no	Osi24	NA	NA	no	CG12035	NA	NA	no	CG32454	NA	NA	no
NEG_F-element	0.491916912	sfl	sfl**	TE-NEG-FW	0.00347927	0.008179416	yes	PIG-O	0.625681573	0.999999961	no	CG10232	NA	NA	no	lncRNA:CR45421	NA	NA	no	CG43449	NA	NA	no	CG4572	0.68093316	0.999999994	no	Sin	0.999547279	0.999999997	no	MED17	0.980660379	0.999999987	no	Or22b	NA	NA	no	CG10182	NA	NA	no	Vta1	0.862748379	0.999999997	no
NEG_F-element	0.491916912	igl	igl**	TE-NEG-FW	0.003564027	0.008335814	yes	CG9425	0.000148132	0.002990831	yes	CycD	NA	NA	no	HDAC6	0.380168885	0.999999985	no	lncRNA:CR43421	NA	NA	no	disco-r	0.019619134	0.090941086	no	mtTFB2	0.711062641	0.999999997	no	CG14644	NA	NA	no	CG34273	NA	NA	no	Der-1	0.015485058	0.081704056	no	Alp10	NA	NA	no
NEG_F-element	0.491916912	Dop1R1	Dop1R1**	TE-NEG-FW	0.004034165	0.009200109	yes	TwdlU	0.715540263	0.999999961	no	S6kII	0.007516282	0.043265354	yes	CG31156	0.182362547	0.587833496	no	CG13032	NA	NA	no	7B2	0.053855036	0.200225932	no	lncRNA:CR46010	NA	NA	no	TE-NEG-GYPSY6	0.891395681	0.999999987	no	solo	NA	NA	no	CG10286	0.653947141	0.999999967	no	Obp56c	NA	NA	no
NEG_F-element	0.491916912	CG34370	CG34370*	TE-NEG-FW	0.007538419	0.015650134	yes	CG1172	0.041374791	0.163149806	no	Spn28Dc	NA	NA	no	CG7484	0.268847273	0.779525303	no	scaRNA:PsiU2-55	NA	NA	no	CG5721	0.999974484	0.999999994	no	dlg1	0.006833422	0.040340296	yes	Mst77F	0.785909778	0.999999987	no	NijC	NA	NA	no	scaRNA:MeU2-C41	NA	NA	no	CG42857	0.998515093	0.999999997	no
NEG_F-element	0.491916912	pre-rRNA:CR45856	pre-rRNA:CR45856*	TE-NEG-FW	0.009889836	0.019747283	yes	Rpb10	0.435811521	0.999999961	no	CG33339	NA	NA	no	mwh	NA	NA	no	GstE6	0.999993139	1	no	dimm	0.999971464	0.999999994	no	Indy	0.946205386	0.999999997	no	lncRNA:CR32385	NA	NA	no	S6kII	0.007516282	0.040594692	yes	CG15715	0.154661972	0.472151278	no	lncRNA:CR44034	NA	NA	no
NEG_F-element	0.491916912	Nlg4	Nlg4*	TE-NEG-FW	0.01168136	0.022753149	yes	Takl1	NA	NA	no	CG15056	NA	NA	no	lncRNA:CR45233	NA	NA	no	CG40160	0.999972282	1	no	mthl12	NA	NA	no	Ssb-c31a	0.076898402	0.276381905	no	CG9662	0.308122263	0.829128998	no	Lsm11	0.980830832	1	no	CG14050	NA	NA	no	CG34274	NA	NA	no
NEG_F-element	0.491916912	CG44098	CG44098*	TE-NEG-FW	0.020633251	0.03736457	yes	lncRNA:CR44534	NA	NA	no	Nurf-38	0.004523331	0.03018832	yes	ltl	0.999999433	0.999999985	no	CG11113	NA	NA	no	lncRNA:CR43620	NA	NA	no	CG17780	NA	NA	no	CG15160	0.901956207	0.999999987	no	lncRNA:CR46268	0.999489639	1	no	Vha14-2	0.976959265	0.999999967	no	ProtA	NA	NA	no
NEG_F-element	0.491916912	AstC-R1		TE-NEG-FW	0.035199486	0.059832583	no	TE-NEG-TRANSIB3	0.902716417	0.999999961	no	AP-2alpha	0.001217315	0.012135115	yes	Dbp45A	0.844164149	0.999999985	no	lncRNA:CR45082	0.858325415	1	no	Vps26	0.180910772	0.518915132	no	Tehao	0.998488415	0.999999997	no	lncRNA:CR43280	NA	NA	no	Dip-C	0.290824214	0.735650281	no	CkIIbeta2	NA	NA	no	Inx6	NA	NA	no
NEG_F-element	0.491916912	CG31475		TE-NEG-FW	0.061211734	0.098035256	no	lncRNA:CR43399	NA	NA	no	brv3	0.703523595	0.999999935	no	TwdlT	NA	NA	no	CG12975	0.433662928	0.98186525	no	Cpr76Bb	NA	NA	no	CG14232	0.875757107	0.999999997	no	mbl	0.000408095	0.006805421	yes	aqz	0.000136904	0.002920532	yes	CG14907	NA	NA	no	CG32022	0.986462564	0.999999997	no
NEG_F-element	0.491916912	CG44153		TE-NEG-FW	0.118324863	0.177827588	no	CG30495	0.769370459	0.999999961	no	DIP-beta	0.337764148	0.86411328	no	CG11836	0.967872755	0.999999985	no	snoRNA:Psi28S-1060	NA	NA	no	CG17598	0.044534898	0.171488277	no	Vha100-3	NA	NA	no	lncRNA:CR44832	0.953710025	0.999999987	no	CG6723	0.992001452	1	no	Sfp78E	NA	NA	no	Pex13	0.28460703	0.760381271	no
NEG_F-element	0.491916912	sns		TE-NEG-FW	0.172517681	0.250623383	no	CG10960	0.047920609	0.183182756	no	dpr6	0.067412196	0.233847958	no	lncRNA:CR43496	0.948666445	0.999999985	no	Msh6	0.770961653	1	no	stc	0.990503378	0.999999994	no	CG5250	NA	NA	no	CG33557	NA	NA	no	asRNA:CR46069	NA	NA	no	CG31093	NA	NA	no	Cpr35B	NA	NA	no
NEG_F-element	0.491916912	Mrtf		TE-NEG-FW	0.300094638	0.419307176	no	Pgant9	0.060702709	0.216795388	no	snoRNA:Me18S-G1952	NA	NA	no	TE-HETA	0.000178264	0.003679841	yes	CG14609	0.766842356	1	no	Or71a	0.997815656	0.999999994	no	Smyd4-1	0.97533619	0.999999997	no	CG43218	NA	NA	no	TE-Chimpo	0.999999548	1	no	Cpr30B	NA	NA	no	LPCAT	0.177213688	0.525251146	no
NEG_F-element	0.491916912	Roc2		TE-NEG-FW	0.335621749	0.464687494	no	CG13384	0.13498461	0.411100127	no	CG45122	NA	NA	no	RpL3	0.001973541	0.02030173	yes	gammaTub37C	NA	NA	no	Arpc3B	NA	NA	no	Klp3A	NA	NA	no	Alp6	NA	NA	no	zpg	NA	NA	no	CG33177	NA	NA	no	TE-G3	0.884207984	0.999999997	no
NEG_F-element	0.491916912	spri		TE-NEG-FW	0.561186016	0.736068136	no	snoRNA:Irbp-a	NA	NA	no	Nup358	0.408187734	0.996529895	no	Smg6	0.839824585	0.999999985	no	CG3184	0.99647103	1	no	CG33687	NA	NA	no	mxc	0.067404184	0.248096122	no	GstZ1	0.464659799	0.999999987	no	Wnt2	0.999944734	1	no	RFeSP	0.038492103	0.163165938	no	CG13840	NA	NA	no
NEG_F-element	0.491916912	Cyp28d1		TE-NEG-FW	0.810076559	0.989416571	no	CG4741	0.979572449	0.999999961	no	SP1029	0.990742769	0.999999935	no	phol	0.804952984	0.999999985	no	CG8910	0.000544464	0.006706939	yes	lncRNA:CR45810	NA	NA	no	Alp5	NA	NA	no	l(2)k01209	0.732045651	0.999999987	no	Ance-2	NA	NA	no	zf30C	0.520777134	0.999999967	no	snoRNA:Psi28S-1180	NA	NA	no
NEG_F-element	0.491916912	CG40470		TE-NEG-FW	0.899558858	0.99999996	no	CNPYb	0.679149916	0.999999961	no	kek5	0.000489727	0.006513592	yes	CG11672	NA	NA	no	lncRNA:CR44950	NA	NA	no	CG42741	0.996925059	0.999999994	no	lncRNA:CR44111	NA	NA	no	CG12007	0.301844698	0.818282294	no	eater	0.998551298	1	no	CG15539	0.999822435	0.999999967	no	CG15880	NA	NA	no
NEG_F-element	0.491916912	Antp		TE-NEG-FW	0.9543295	0.99999996	no	asRNA:CR43425	0.000143782	0.002990831	yes	CG15701	0.788344692	0.999999935	no	UQCR-6.4	0.064132345	0.267142832	no	snoRNA:U29:54Ec	NA	NA	no	RacGAP84C	NA	NA	no	lncRNA:CR45472	0.804937678	0.999999997	no	CG15873	NA	NA	no	CG3502	NA	NA	no	SCAP	0.124589338	0.395464311	no	Alp2	NA	NA	no
NEG_F-element	0.491916912	f		TE-NEG-FW	0.999832617	0.99999996	no	Rbp6	9.05E-05	0.002261526	yes	CG31288	NA	NA	no	clos	0.999369063	0.999999985	no	CG32061	NA	NA	no	snoRNA:Psi28S-3308	NA	NA	no	Prosbeta2	0.727000422	0.999999997	no	CG43778	0.000578165	0.0080535	yes	CG31676	0.920254766	1	no	CG5390	0.793167991	0.999999967	no	Cp16	NA	NA	no
NEG_F-element	0.491916912	CG11085		TE-NEG-FW	0.999986903	0.99999996	no	Oatp30B	0.342004839	0.86539686	no	Bsg25A	NA	NA	no	lncRNA:CR43834	NA	NA	no	Spase25	0.811016235	1	no	Cpr64Aa	NA	NA	no	Pkc98E	0.00073772	0.007839079	yes	Grip75	0.64232005	0.999999987	no	SkpE	NA	NA	no	CG2871	NA	NA	no	CG4661	0.936126671	0.999999997	no
NEG_F-element	0.491916912	Ir41a		TE-NEG-FW	0.982114676	0.99999996	no	Taf4	0.014675374	0.073376871	no	CG6891	0.574397191	0.999999935	no	AANATL2	0.966635046	0.999999985	no	TE-NEG-FW	NA	NA	no	rau	0.535734485	0.999999994	no	lncRNA:CR44016	NA	NA	no	CG34185	NA	NA	no	IFT54	NA	NA	no	lncRNA:iab4	NA	NA	no	DCTN2-p50	0.004225989	0.030119335	yes
NEG_F-element	0.491916912	Pzl		TE-NEG-FW	0.871798026	0.99999996	no	Coq9	0.406364251	0.990166304	no	CG32302	NA	NA	no	Cdc5	0.666661208	0.999999985	no	Rh3	NA	NA	no	CG34236	NA	NA	no	CG14450	0.996244756	0.999999997	no	Gss2	NA	NA	no	Ranbp9	0.992404102	1	no	NijC	NA	NA	no	rudhira	0.001299152	0.013750131	yes
NEG_F-element	0.491916912	28SrRNA-Psi:CR45855		TE-NEG-FW	0.85495015	0.99999996	no	CG9572	0.998810962	0.999999961	no	Pka-C2	NA	NA	no	Sema5c	NA	NA	no	ImpL1	NA	NA	no	asRNA:CR44224	NA	NA	no	CG18547	NA	NA	no	CG6145	0.949669572	0.999999987	no	lncRNA:CR46100	NA	NA	no	Edg84A	0.973173394	0.999999967	no	TyrRII	0.750901019	0.999999997	no
NEG_F-element	0.491916912	CG30456		TE-NEG-FW	0.998551298	0.99999996	no	TM9SF2	0.297381542	0.772754227	no	CG33947	0.695940151	0.999999935	no	CheA56a	NA	NA	no	CG17362	NA	NA	no	CG10970	0.999867549	0.999999994	no	CR43379	NA	NA	no	CG18540	NA	NA	no	Ppcs	6.34E-05	0.002259095	yes	lncRNA:CR44150	NA	NA	no	l(2)k10201	0.869540918	0.999999997	no
NEG_F-element	0.491916912	stw		TE-NEG-FW	0.999986393	0.99999996	no	Charon	0.857027205	0.999999961	no	snoRNA:Me28S-A771	NA	NA	no	pan	6.18E-06	0.000962182	yes	CG31698	NA	NA	no	lncRNA:CR43846	NA	NA	no	Teh2	0.00058284	0.007095017	yes	CG10347	0.867567546	0.999999987	no	spz3	NA	NA	no	CG33120	NA	NA	no	CG10089	0.031103589	0.139966149	no
NEG_F-element	0.491916912	CG34106		TE-NEG-FW	NA	NA	no	snoRNA:Psi18S-525a	NA	NA	no	puc	0.03256808	0.128188903	no	pit	0.621477641	0.999999985	no	CG10311	0.993626013	1	no	CG45263	0.000181831	0.004513021	yes	ATP8A	0.001237721	0.011372148	yes	lncRNA:CR43765	0.553091124	0.999999987	no	caps	0.000440603	0.005184762	yes	lncRNA:CR43104	NA	NA	no	CG13198	NA	NA	no
NEG_F-element	0.491916912	lncRNA:flam		TE-NEG-FW	NA	NA	no	alpha-Est1	NA	NA	no	CHMP2B	0.784052866	0.999999935	no	Patronin	0.002150049	0.021474822	yes	CG9312	NA	NA	no	CG6180	0.004526708	0.031395764	yes	Inx2	0.992496948	0.999999997	no	CG15185	NA	NA	no	CG31091	NA	NA	no	Mnn1	0.049153144	0.191363212	no	lncRNA:CR44823	NA	NA	no
NEG_F-element	0.491916912	Cyp6a15Psi		TE-NEG-FW	NA	NA	no	CG13501	0.716388624	0.999999961	no	CG7695	NA	NA	no	CG9672	NA	NA	no	CG31922	0.563110567	1	no	CG2111	NA	NA	no	obe	0.993748138	0.999999997	no	lncRNA:CR45543	NA	NA	no	GstE13	0.493058084	1	no	TE-TC1	0.18194184	0.526144312	no	salt	NA	NA	no
NEG_F-element	0.491916912	lncRNA:CR44441		TE-NEG-FW	NA	NA	no	lncRNA:CR43279	NA	NA	no	CG9395	0.007260115	0.042253182	yes	CG6967	NA	NA	no	Kif19A	0.960518784	1	no	asRNA:CR44793	NA	NA	no	Sp7	0.879814461	0.999999997	no	CG2938	0.917104997	0.999999987	no	CG30458	NA	NA	no	CG16896	0.999996231	0.999999967	no	CG11286	NA	NA	no
NEG_F-element	0.491916912	28SrRNA-Psi:CR45862		TE-NEG-FW	NA	NA	no	lncRNA:CR43358	NA	NA	no	CG14483	0.006870912	0.040370717	yes	CG31029	0.999823819	0.999999985	no	snRNA:U2:38ABa	NA	NA	no	CG11291	NA	NA	no	CG12746	0.871957196	0.999999997	no	Cpsf100	0.99947963	0.999999987	no	DnaJ-1	0.02619735	0.109827352	no	lncRNA:CR45881	NA	NA	no	lncRNA:CR43654	NA	NA	no
NEG_F-element	0.491916912	CG13334		TE-NEG-FW	NA	NA	no	CG32110	NA	NA	no	CG11327	NA	NA	no	CG15432	0.725595247	0.999999985	no	CR43727	NA	NA	no	lncRNA:CR44619	0.995112899	0.999999994	no	msl-2	0.976817004	0.999999997	no	E(spl)m8-HLH	NA	NA	no	Snmp2	0.869653284	1	no	Vps13B	0.975493991	0.999999967	no	qkr54B	0.002567049	0.022134064	yes
NEG_F-element	0.491916912	CG3339		TE-NEG-FW	NA	NA	no	jvl	9.27E-05	0.002272921	yes	Srp54k	0.259417003	0.704787786	no	tRNA:Arg-ACG-1-5	NA	NA	no	CG45076	NA	NA	no	CR43212	0.666932077	0.999999994	no	CG32573	NA	NA	no	Nup75	0.818577333	0.999999987	no	Pcyt2	0.6808171	1	no	qkr58E-2	0.1631419	0.488208223	no	CG11069	0.998551298	0.999999997	no
NEG_F-element	0.491916912	CG32320		TE-NEG-FW	NA	NA	no	toy	0.005878281	0.037875519	yes	lbm	0.9704411	0.999999935	no	CG5194	NA	NA	no	snRNA:U3	NA	NA	no	CG6908	0.99917599	0.999999994	no	lncRNA:CR44316	NA	NA	no	crc	4.07E-05	0.002564688	yes	CG3625	0.013561171	0.064780257	no	sinah	NA	NA	no	CG7300	NA	NA	no
NEG_F-element	0.491916912	CG42685		TE-NEG-FW	NA	NA	no	MESK2	2.40E-05	0.001305056	yes	firl	0.090689165	0.29777084	no	CG9248	0.957590061	0.999999985	no	lncRNA:CR45681	NA	NA	no	lncRNA:CR44171	NA	NA	no	CG18301	NA	NA	no	CG15296	NA	NA	no	CG15145	0.995818898	1	no	CG4042	0.38608349	0.928916876	no	CG4476	NA	NA	no
NEG_jockey	0.385162316	CG18265	CG18265***	TE-NEG-JOCKEY	1.54E-05	0.0002367	yes	lncRNA:CR44373	NA	NA	no	Roc2	0.464174708	0.999999935	no	p38a	0.999998827	0.999999985	no	Tsp86D	0.363923965	0.863358965	no	CG7879	0.063875412	0.230262125	no	CG33303	0.0212154	0.09496417	no	CG14435	0.24461106	0.705399226	no	kraken	0.42082786	0.968469491	no	CG10483	0.8266928	0.999999967	no	CG9281	0.002285317	0.020567854	yes
NEG_jockey	0.385162316	dysc	dysc***	TE-NEG-JOCKEY	1.85E-05	0.000255091	yes	Akt1	0.013118634	0.066847508	no	CG8569	0.959501726	0.999999935	no	CG15578	NA	NA	no	chinmo	5.80E-05	0.002250664	yes	asRNA:CR45894	NA	NA	no	Drep2	0.005748389	0.034774905	yes	CG5267	0.999932799	0.999999987	no	TyrRII	0.985725804	1	no	ksr	0.680098166	0.999999967	no	CG9331	0.845726691	0.999999997	no
NEG_jockey	0.385162316	ctp	ctp***	TE-NEG-JOCKEY	3.60E-05	0.000332715	yes	asRNA:CR43466	0.829052628	0.999999961	no	Or9a	NA	NA	no	CG4830	NA	NA	no	asRNA:CR45970	NA	NA	no	lncRNA:CR45967	NA	NA	no	CG13409	0.123611692	0.397509178	no	lncRNA:CR46237	NA	NA	no	asRNA:CR44992	NA	NA	no	CG14506	NA	NA	no	Nepl7	NA	NA	no
NEG_jockey	0.385162316	kirre	kirre***	TE-NEG-JOCKEY	4.00E-05	0.000353243	yes	Ect3	0.997503957	0.999999961	no	TE-NEG-MAX-I	0.998737267	0.999999935	no	312	0.134074108	0.467875132	no	Sgf11	0.914220168	1	no	lncRNA:CR43459	0.127290633	0.391105415	no	lncRNA:CR43928	NA	NA	no	lncRNA:CR43716	0.956116185	0.999999987	no	GluRIIB	NA	NA	no	Su(Ste):CR45795	NA	NA	no	CG7461	0.93140653	0.999999997	no
NEG_jockey	0.385162316	kek6	kek6***	TE-NEG-JOCKEY	5.88E-05	0.000430433	yes	Est-Q	0.736337273	0.999999961	no	Krn	0.999275026	0.999999935	no	CG43168	NA	NA	no	CG9649	0.993675511	1	no	CG17486	0.035242371	0.146144936	no	BBS5	NA	NA	no	CG6324	NA	NA	no	mid	0.801267773	1	no	CG30357	NA	NA	no	kis	0.00038484	0.006646658	yes
NEG_jockey	0.385162316	CG43778	CG43778***	TE-NEG-JOCKEY	8.40E-05	0.000536939	yes	YL-1	0.121508662	0.37890911	no	lncRNA:CR45098	NA	NA	no	mt:tRNA:Thr-TGT	NA	NA	no	CG31810	NA	NA	no	Myo31DF	0.997262398	0.999999994	no	Alg1	0.977701006	0.999999997	no	Prp38	0.508263913	0.999999987	no	lncRNA:CR44633	NA	NA	no	CG6300	NA	NA	no	snoRNA:Me28S-A2629	NA	NA	no
NEG_jockey	0.385162316	fru	fru***	TE-NEG-JOCKEY	0.00014025	0.000735007	yes	CG9632	NA	NA	no	CG12914	NA	NA	no	CG14655	NA	NA	no	Rheb	0.009933635	0.047960833	yes	CG46025	0.626462056	0.999999994	no	CG13040	NA	NA	no	CG13255	0.992622414	0.999999987	no	snoRNA:Psi18S-110	NA	NA	no	MtnA	0.947902658	0.999999967	no	Dd	0.000312339	0.006112929	yes
NEG_jockey	0.385162316	CG17816	CG17816***	TE-NEG-JOCKEY	0.000141774	0.000740872	yes	CG10469	0.60455255	0.999999961	no	CG12111	NA	NA	no	CG33758	NA	NA	no	SF1	0.017122728	0.073741087	no	ey	0.97498033	0.999999994	no	CG10553	NA	NA	no	lncRNA:CR45693	NA	NA	no	CG31668	NA	NA	no	CG14610	NA	NA	no	lncRNA:CR32657	NA	NA	no
NEG_jockey	0.385162316	side	side**	TE-NEG-JOCKEY	0.000346098	0.001352594	yes	CG12836	0.999907404	0.999999961	no	mle	0.023314426	0.099756497	no	Trf	0.931164887	0.999999985	no	CG4041	0.999984768	1	no	CG15111	0.852006524	0.999999994	no	lncRNA:CR44451	NA	NA	no	CG11898	0.914258443	0.999999987	no	dimm	0.999988782	1	no	ida	0.999929934	0.999999967	no	Lst8	0.999984422	0.999999997	no
NEG_jockey	0.385162316	hwt	hwt**	TE-NEG-JOCKEY	0.000404154	0.001502436	yes	CG13760	0.006380709	0.039681026	yes	sunn	NA	NA	no	fln	0.971612395	0.999999985	no	CarT	0.815563717	1	no	CG32856	0.38647008	0.925966697	no	CG43339	NA	NA	no	rasp	NA	NA	no	Ugt304A1	NA	NA	no	MFS10	0.928137272	0.999999967	no	CG2614	0.999777939	0.999999997	no
NEG_jockey	0.385162316	rdgA	rdgA**	TE-NEG-JOCKEY	0.000421311	0.001538079	yes	asRNA:CR45189	NA	NA	no	ds	0.799633646	0.999999935	no	lncRNA:CR44464	NA	NA	no	CG6405	0.997011498	1	no	CG31126	0.223645376	0.60975498	no	Osi8	NA	NA	no	snoRNA:Psi18S-1854b	NA	NA	no	UQCR-C1	0.001472528	0.011992347	yes	CG13403	NA	NA	no	CG12780	NA	NA	no
NEG_jockey	0.385162316	cpo	cpo**	TE-NEG-JOCKEY	0.000457636	0.001625275	yes	CG13008	0.999707617	0.999999961	no	CR44391	NA	NA	no	CG5009	0.730571071	0.999999985	no	prg	0.975604146	1	no	CG43841	NA	NA	no	asRNA:CR44064	NA	NA	no	CG42878	NA	NA	no	snoRNA:Psi28S-3091a	NA	NA	no	lncRNA:CR43417	NA	NA	no	lncRNA:CR43893	0.830075146	0.999999997	no
NEG_jockey	0.385162316	Ald1	Ald1**	TE-NEG-JOCKEY	0.000593662	0.001992308	yes	asRNA:CR44897	NA	NA	no	EloA	0.163579468	0.476008498	no	CG13403	NA	NA	no	Atac1	0.876875535	1	no	TE-JOCKEY	5.99E-05	0.002152041	yes	TfIIFbeta	0.231679108	0.652331498	no	CG33467	NA	NA	no	lncRNA:CR33218	NA	NA	no	Ptp4E	0.037034473	0.159122679	no	CG17111	0.758552036	0.999999997	no
NEG_jockey	0.385162316	capu	capu**	TE-NEG-JOCKEY	0.000634477	0.002102281	yes	RpL30	0.084722372	0.283922158	no	lncRNA:CR45183	NA	NA	no	CG8202	0.974828825	0.999999985	no	lncRNA:CR45003	NA	NA	no	lncRNA:CR46039	NA	NA	no	CG7352	0.997707469	0.999999997	no	lncRNA:CR44421	NA	NA	no	CG7166	0.000653719	0.006642447	yes	CG14034	NA	NA	no	lncRNA:CR44785	0.999853277	0.999999997	no
NEG_jockey	0.385162316	mbl	mbl**	TE-NEG-JOCKEY	0.000666391	0.002180374	yes	dimm	0.999988782	0.999999961	no	PDCD-5	0.900563546	0.999999935	no	lncRNA:CR46122	NA	NA	no	unc-5	0.000825923	0.008367552	yes	bnk	NA	NA	no	lncRNA:CR46073	NA	NA	no	CG13407	NA	NA	no	CG31928	NA	NA	no	CG15040	0.999975355	0.999999967	no	csw	8.88E-05	0.003571311	yes
NEG_jockey	0.385162316	dpr8	dpr8**	TE-NEG-JOCKEY	0.001318255	0.003732335	yes	Pa1	0.827978634	0.999999961	no	ReepB	0.024741521	0.105495098	no	Uros2	NA	NA	no	Hip14	0.099763801	0.308270144	no	sca	0.005314404	0.035366247	yes	CG7806	0.950978764	0.999999997	no	TE-NEG-INVADER5	0.997258959	0.999999987	no	CG2772	0.999987202	1	no	lncRNA:CR46077	NA	NA	no	CG15534	NA	NA	no
NEG_jockey	0.385162316	CG15760	CG15760**	TE-NEG-JOCKEY	0.001651723	0.004480653	yes	CG31559	NA	NA	no	lncRNA:CR40465	NA	NA	no	Oseg1	0.999846887	0.999999985	no	Pura	0.01143205	0.053522779	no	CG1299	NA	NA	no	CG11790	0.672108713	0.999999997	no	Or85f	NA	NA	no	CG43885	0.987060013	1	no	Vps25	0.749102298	0.999999967	no	lncRNA:CR45571	NA	NA	no
NEG_jockey	0.385162316	Svil	Svil**	TE-NEG-JOCKEY	0.002361537	0.005949381	yes	lncRNA:CR44813	0.976436512	0.999999961	no	SmydA-1	0.943690007	0.999999935	no	Rpn7	0.155258254	0.521791234	no	l(2)k14505	0.001717395	0.01360705	yes	TE-NEG-GYPSY12A	0.45575073	0.999999994	no	CG8300	0.365203466	0.916383234	no	CG17776	0.035924688	0.154111703	no	CG14645	0.996604974	1	no	TE-JOCKEY2	0.963066263	0.999999967	no	boss	0.742212818	0.999999997	no
NEG_jockey	0.385162316	eag	eag**	TE-NEG-JOCKEY	0.00310059	0.007461814	yes	Ubc7	0.511697624	0.999999961	no	CG13138	NA	NA	no	nAChRalpha5	0.000150976	0.003538975	yes	nmo	0.000669273	0.00738591	yes	ReepB	0.024741521	0.111997879	no	CG1648	0.238542144	0.665521688	no	CG11905	NA	NA	no	CG16779	0.055049616	0.196879147	no	CG11617	0.999338026	0.999999967	no	lncRNA:CR44545	NA	NA	no
NEG_jockey	0.385162316	chm	chm**	TE-NEG-JOCKEY	0.003963661	0.009061921	yes	Cpr56F	NA	NA	no	CG10553	NA	NA	no	CG30259	NA	NA	no	Dd	0.000312339	0.005517894	yes	CG42336	0.033686949	0.140184986	no	CG6752	0.922872508	0.999999997	no	lncRNA:CR44212	NA	NA	no	CG43183	NA	NA	no	Pomp	0.001856819	0.018160595	yes	CG31272	NA	NA	no
NEG_jockey	0.385162316	shakB	shakB**	TE-NEG-JOCKEY	0.004222435	0.009522605	yes	bin3	0.095676987	0.313900875	no	ppk3	NA	NA	no	beat-IIb	0.34069159	0.93506576	no	mt:Cyt-b	0.000414357	0.0061255	yes	CG33459	NA	NA	no	cerv	0.866709223	0.999999997	no	CG15812	0.818409542	0.999999987	no	Mpcp2	0.000252533	0.003784841	yes	CG10177	NA	NA	no	CR43170	NA	NA	no
NEG_jockey	0.385162316	pros	pros*	TE-NEG-JOCKEY	0.004547455	0.010143043	yes	CG9514	0.999999862	0.999999961	no	pyr	0.937434997	0.999999935	no	morgue	0.987900405	0.999999985	no	lncRNA:CR44474	NA	NA	no	CG2931	0.022561773	0.103714196	no	Rack1	0.054516342	0.210942187	no	mRpL12	0.043557309	0.179213915	no	asRNA:CR45873	NA	NA	no	Set2	0.048605807	0.191032268	no	Ugt37B1	NA	NA	no
NEG_jockey	0.385162316	Cda5	Cda5*	TE-NEG-JOCKEY	0.005747903	0.012426614	yes	CG32944	0.011969294	0.062600911	no	AdamTS-A	0.999634369	0.999999935	no	asRNA:CR45132	0.999426367	0.999999985	no	E(z)	0.729146048	1	no	CG7834	0.431385916	0.999999994	no	dpr19	0.044538779	0.179034172	no	lncRNA:CR44445	0.998574507	0.999999987	no	CG12320	0.795611198	1	no	ND-39	0.004191246	0.032115087	yes	hbs	0.695554834	0.999999997	no
NEG_jockey	0.385162316	CG42750	CG42750*	TE-NEG-JOCKEY	0.02094571	0.037818069	yes	CG30172	0.006807285	0.041897562	yes	CG15056	NA	NA	no	mEFTu2	0.762892548	0.999999985	no	htt	0.049396345	0.175947789	no	CG1136	0.971612395	0.999999994	no	path	0.00252919	0.018845547	yes	PIG-S	0.925492056	0.999999987	no	CG33483	0.289488282	0.735373834	no	Elk	0.49364255	0.999999967	no	RpL22-like	NA	NA	no
NEG_jockey	0.385162316	CG40178		TE-NEG-JOCKEY	0.029701711	0.051492351	no	CG13634	NA	NA	no	MFS1	NA	NA	no	lncRNA:CR45966	NA	NA	no	CG14229	0.831929542	1	no	bbg	0.999797368	0.999999994	no	lncRNA:CR44414	NA	NA	no	CG30100	0.102630749	0.351198862	no	CG11052	0.999715385	1	no	nmdyn-D6	0.891281318	0.999999967	no	Invadolysin	0.092876596	0.324410321	no
NEG_jockey	0.385162316	CG1504		TE-NEG-JOCKEY	0.068406305	0.108044155	no	CG10376	0.987031293	0.999999961	no	CG8974	0.001880333	0.015762227	yes	asRNA:CR44374	NA	NA	no	lncRNA:CR44601	NA	NA	no	CG30054	0.463055104	0.999999994	no	CG6656	0.678322405	0.999999997	no	CG10638	0.279262146	0.769633073	no	c12.1	0.223479198	0.595447907	no	tsu	0.210438636	0.590111139	no	CG8072	NA	NA	no
NEG_jockey	0.385162316	GluRIA		TE-NEG-JOCKEY	0.115239696	0.173905449	no	c12.2	0.936798955	0.999999961	no	CG2225	0.001158067	0.011752949	yes	Fpgs	0.758197946	0.999999985	no	RpS28b	0.015749077	0.068301262	no	wbl	NA	NA	no	Vps26	0.12142487	0.391507101	no	Arf79F	2.54E-05	0.002282883	yes	CG12112	0.830700342	1	no	N	0.990882768	0.999999967	no	SNF4Agamma	0.027242331	0.127717848	no
NEG_jockey	0.385162316	RYa-R		TE-NEG-JOCKEY	0.299874687	0.419307176	no	Usp7	0.02063233	0.094470373	no	CG12105	0.999949821	0.999999935	no	CG31370	NA	NA	no	CG43445	NA	NA	no	ND-49	0.001833148	0.016723948	yes	lncRNA:CR45654	NA	NA	no	Cand1	0.392378346	0.982190195	no	lncRNA:CR43847	NA	NA	no	beat-Ib	0.240745024	0.6393295	no	CG7637	0.771053892	0.999999997	no
NEG_jockey	0.385162316	sNPF		TE-NEG-JOCKEY	0.375723906	0.515141697	no	CG13540	NA	NA	no	CG34183	0.976964749	0.999999935	no	TwdlV	0.999707617	0.999999985	no	grim	0.965881586	1	no	TwdlK	NA	NA	no	CG7988	0.767021178	0.999999997	no	asRNA:CR43889	0.998999579	0.999999987	no	Arp53D	NA	NA	no	CG17544	0.701190328	0.999999967	no	CG2034	0.995408797	0.999999997	no
NEG_jockey	0.385162316	GlcAT-P		TE-NEG-JOCKEY	0.376892819	0.516131205	no	CG43667	NA	NA	no	NimB5	NA	NA	no	Meltrin	0.176258077	0.57283875	no	CG3773	0.995229939	1	no	lncRNA:CR43418	NA	NA	no	Syn1	0.009086764	0.050703314	no	CG1965	0.607768721	0.999999987	no	ana2	0.882645175	1	no	CG7888	0.984884349	0.999999967	no	CG15773	NA	NA	no
NEG_jockey	0.385162316	CG6959		TE-NEG-JOCKEY	0.438062582	0.591740372	no	CG31463	NA	NA	no	DCTN1-p150	0.295878087	0.779695902	no	a	0.75206402	0.999999985	no	lncRNA:CR44657	0.596566662	1	no	mnb	0.043776885	0.169118521	no	lncRNA:CR45959	NA	NA	no	CG15916	0.879412734	0.999999987	no	CG33493	0.842685383	1	no	Send2	NA	NA	no	lncRNA:CR45553	NA	NA	no
NEG_jockey	0.385162316	CG42233		TE-NEG-JOCKEY	0.611444441	0.790788042	no	Frl	0.001714144	0.016232426	yes	CG4332	0.994302384	0.999999935	no	Apc	0.469012637	0.999999985	no	lncRNA:CR45250	NA	NA	no	CG15514	0.647553096	0.999999994	no	CG3077	0.986735285	0.999999997	no	Cyp28a5	0.999369998	0.999999987	no	Pof	0.932008471	1	no	Cap-D3	0.910111759	0.999999967	no	CG14841	NA	NA	no
NEG_jockey	0.385162316	dan		TE-NEG-JOCKEY	0.612223	0.790788042	no	msn	0.001046597	0.011475844	yes	Tapdelta	0.26430988	0.714917473	no	CG15537	0.721919969	0.999999985	no	SLC5A11	0.999989545	1	no	lncRNA:CR45199	0.993014115	0.999999994	no	CG32718	NA	NA	no	CG43069	NA	NA	no	Lsm11	0.968942718	1	no	twz	0.353965287	0.861984291	no	CG42680	NA	NA	no
NEG_jockey	0.385162316	Lmpt		TE-NEG-JOCKEY	0.621587722	0.800624088	no	CG31650	0.00086926	0.01006088	yes	CG1572	0.993442397	0.999999935	no	CG13287	0.999999855	0.999999985	no	RhoGEF3	0.000163094	0.004249033	yes	CG12096	0.756907369	0.999999994	no	CG31687	0.451678719	0.999999997	no	lncRNA:CR42836	NA	NA	no	CG31371	0.9754961	1	no	fzo	NA	NA	no	asRNA:CR45397	NA	NA	no
NEG_jockey	0.385162316	otk		TE-NEG-JOCKEY	0.900063413	0.99999996	no	beat-IIIa	0.00059732	0.007758828	yes	lncRNA:CR46041	NA	NA	no	Pgk	0.008543453	0.056893343	no	tank	0.988617222	1	no	CanB2	0.115173586	0.366801787	no	Hf	0.840155347	0.999999997	no	CG17083	NA	NA	no	Cp19	NA	NA	no	Lip1	NA	NA	no	CG11986	0.973671427	0.999999997	no
NEG_jockey	0.385162316	CG12768		TE-NEG-JOCKEY	0.999993338	0.99999996	no	CG13727	NA	NA	no	Oatp30B	0.019829468	0.087656826	no	GstE7	NA	NA	no	asRNA:CR43460	0.108115816	0.329953453	no	TE-GYPSY4	0.126469919	0.390607615	no	Idgf2	0.999980286	0.999999997	no	lncRNA:CR43836	0.004786938	0.034142976	yes	CG4440	NA	NA	no	alien	0.38961188	0.931815292	no	CG17104	NA	NA	no
NEG_jockey	0.385162316	CG1146		TE-NEG-JOCKEY	0.999986907	0.99999996	no	CG43062	NA	NA	no	Obp56i	0.993135124	0.999999935	no	CG43115	NA	NA	no	Rel	0.981289063	1	no	wcd	0.709383986	0.999999994	no	wun	0.031137986	0.130758139	no	vg	0.048901499	0.192997917	no	Mob4	0.003976974	0.024453294	yes	srl	0.99963665	0.999999967	no	CG11474	0.644323503	0.999999997	no
NEG_jockey	0.385162316	ey		TE-NEG-JOCKEY	0.97498033	0.99999996	no	Asator	0.022651891	0.101486966	no	CG33116	0.198120462	0.567114048	no	CG32055	NA	NA	no	Rab6	0.027522946	0.10774752	no	CG31735	NA	NA	no	RfC38	0.999967184	0.999999997	no	lncRNA:CR43247	NA	NA	no	CG13501	0.998444316	1	no	Kank	0.005781021	0.039601022	yes	Atg4a	0.874060103	0.999999997	no
NEG_jockey	0.385162316	CG15249		TE-NEG-JOCKEY	NA	NA	no	Tsp42Ej	8.69E-05	0.002261526	yes	RluA-1	0.999909293	0.999999935	no	Ran-like	NA	NA	no	CG2200	0.444155698	0.999957089	no	lncRNA:CR44041	NA	NA	no	CG33333	NA	NA	no	LManIII	NA	NA	no	CG14086	0.500898403	1	no	CG32801	NA	NA	no	hkb	0.999175782	0.999999997	no
NEG_jockey	0.385162316	lncRNA:CR44902		TE-NEG-JOCKEY	NA	NA	no	CG13360	NA	NA	no	CG13081	NA	NA	no	CG13390	0.788833094	0.999999985	no	fzy	0.999512396	1	no	asRNA:CR45134	0.996878706	0.999999994	no	CG4041	0.999984768	0.999999997	no	asRNA:CR44287	NA	NA	no	CG3106	NA	NA	no	Crys	NA	NA	no	Bem46	0.890817375	0.999999997	no
NEG_jockey	0.385162316	lncRNA:CR46206		TE-NEG-JOCKEY	NA	NA	no	CG17806	0.983152252	0.999999961	no	CG4911	0.071976784	0.244840695	no	CG2017	0.116971267	0.425775411	no	CG6036	NA	NA	no	CG3819	0.993675511	0.999999994	no	Glyat	NA	NA	no	Ars2	0.117874777	0.387677044	no	CG11997	0.999992536	1	no	lncRNA:CR43419	NA	NA	no	l(2)35Be	0.967975098	0.999999997	no
NEG_jockey	0.385162316	tap		TE-NEG-JOCKEY	NA	NA	no	CG4341	0.004397497	0.029712817	yes	CG30088	NA	NA	no	lncRNA:CR46213	NA	NA	no	CG31533	NA	NA	no	dome	0.501850072	0.999999994	no	CG4957	0.426258456	0.999999997	no	CG15767	0.971420292	0.999999987	no	Cbp53E	0.001919832	0.014297385	yes	CG6432	NA	NA	no	TE-NEG-GYPSY	0.066686394	0.2496824	no
NEG_jockey	0.385162316	2SrRNA-Psi:CR45858		TE-NEG-JOCKEY	NA	NA	no	Tpc2	NA	NA	no	AstC	0.906204597	0.999999935	no	CG9691	0.999866056	0.999999985	no	CG43703	NA	NA	no	CNMaR	0.140570094	0.425296255	no	Cyp317a1	0.998403614	0.999999997	no	eIF4G1	0.000141917	0.004308451	yes	lncRNA:CR43766	NA	NA	no	lncRNA:CR44701	NA	NA	no	CG17803	0.604219681	0.999999997	no
NEG_blood	0.394437396	Plc21C	Plc21C***	TE-NEG-BLOOD	2.33E-06	0.00019566	yes	TE-TRANSIB2	0.214150014	0.604260761	no	CG31705	0.013262404	0.063867579	no	lncRNA:CR45645	NA	NA	no	CG45050	0.000195923	0.004328851	yes	Fit1	0.998401582	0.999999994	no	Adgf-D	0.126154922	0.40356365	no	Letm1	0.949983662	0.999999987	no	CG10710	0.933280827	1	no	Nmdar2	0.068009131	0.244955045	no	CG4712	NA	NA	no
NEG_blood	0.394437396	SKIP	SKIP**	TE-NEG-BLOOD	0.00180292	0.004792938	yes	CG3690	NA	NA	no	CG14982	0.223520102	0.626318502	no	CG5742	0.607429471	0.999999985	no	lncRNA:CR45977	NA	NA	no	CR6434	NA	NA	no	CG43902	0.10396144	0.341507742	no	CG43371	NA	NA	no	lncRNA:CR46271	0.996972289	1	no	CG44475	NA	NA	no	PIG-Q	0.999989846	0.999999997	no
NEG_blood	0.394437396	CenG1A	CenG1A*	TE-NEG-BLOOD	0.005845921	0.012608714	yes	CG15631	NA	NA	no	asRNA:CR32252	NA	NA	no	CG8668	0.157712173	0.528536829	no	CG12209	NA	NA	no	CG13310	NA	NA	no	CG11453	NA	NA	no	RpS15Aa	0.005626812	0.038212583	yes	mt:CoIII	0.015251008	0.07175155	no	CG9636	0.028356925	0.131711897	no	stl	0.99897434	0.999999997	no
NEG_blood	0.394437396	disco-r		TE-NEG-BLOOD	0.040684702	0.067647563	no	dpr4	0.61249052	0.999999961	no	lncRNA:CR46041	NA	NA	no	CG15456	0.585718083	0.999999985	no	CG34375	NA	NA	no	Gr43a	NA	NA	no	CR45499	NA	NA	no	lncRNA:CR44126	NA	NA	no	Aven	0.965252622	1	no	CG43707	0.001710618	0.017293052	yes	RpL37b	0.988940859	0.999999997	no
NEG_blood	0.394437396	Atg17		TE-NEG-BLOOD	0.048446561	0.079256493	no	dati	0.005163232	0.033968634	yes	lncRNA:CR45372	NA	NA	no	CG1902	0.397670738	0.999999985	no	lncRNA:CR43853	NA	NA	no	CG18744	NA	NA	no	Dh31-R	0.713733432	0.999999997	no	l(3)02640	0.943907024	0.999999987	no	lncRNA:CR46265	NA	NA	no	CR43382	NA	NA	no	PRY	NA	NA	no
NEG_blood	0.394437396	CG1677		TE-NEG-BLOOD	0.10076291	0.153707558	no	Larp7	0.955863392	0.999999961	no	PpD3	0.437786665	0.999999935	no	Blos1	0.627385109	0.999999985	no	CG3407	0.99957893	1	no	CG17883	0.204701789	0.565912172	no	Mpc1	0.044879109	0.179810727	no	yip7	0.973702174	0.999999987	no	CG4957	0.471308704	1	no	Or85e	NA	NA	no	CG9316	NA	NA	no
NEG_blood	0.394437396	lbk		TE-NEG-BLOOD	0.153898624	0.22590737	no	dgt4	0.829072245	0.999999961	no	TfIIFalpha	0.235535719	0.655868171	no	TwdlC	NA	NA	no	lncRNA:CR45565	NA	NA	no	CG8160	NA	NA	no	CG13801	NA	NA	no	TE-NEG-BS	0.998352468	0.999999987	no	Tip60	0.836760035	1	no	Pp1alpha-96A	0.000451703	0.007912109	yes	wts	0.01570123	0.083807863	no
NEG_blood	0.394437396	GATAd		TE-NEG-BLOOD	0.155165297	0.227037863	no	CG14613	0.651622274	0.999999961	no	CG14005	0.972181578	0.999999935	no	TE-STALKER2	0.061135488	0.256793135	no	cpx	0.000172372	0.004249033	yes	ND-B17	0.012172856	0.064780232	no	Mur18B	NA	NA	no	Vps33B	0.999991777	0.999999987	no	Lkb1	0.661644439	1	no	pdm3	0.22214225	0.608410509	no	Grip91	0.995961945	0.999999997	no
NEG_blood	0.394437396	Mur2B		TE-NEG-BLOOD	0.288273619	0.405891032	no	snoRNA:Psi28S-1837c	NA	NA	no	Shc	0.999131844	0.999999935	no	Scr	0.849055228	0.999999985	no	Sgs4	NA	NA	no	CG1806	NA	NA	no	CR45499	NA	NA	no	CG34347	0.007622724	0.047006796	yes	Gle1	0.484598235	1	no	fal	0.778896512	0.999999967	no	Pkd2	NA	NA	no
NEG_blood	0.394437396	ru		TE-NEG-BLOOD	0.421717184	0.571432849	no	Ldsdh1	0.25140728	0.683171955	no	eIF3e	0.605553945	0.999999935	no	CG15554	NA	NA	no	CG16739	NA	NA	no	asRNA:CR46058	NA	NA	no	CG17048	NA	NA	no	lola	1.70E-05	0.002282883	yes	CSN3	0.990217944	1	no	pho	0.031115804	0.14072298	no	CG9175	0.937686329	0.999999997	no
NEG_blood	0.394437396	lncRNA:CR44357		TE-NEG-BLOOD	0.575985686	0.751410713	no	RYa-R	0.878364083	0.999999961	no	asRNA:CR43469	NA	NA	no	sisA	NA	NA	no	mRpL50	0.871887056	1	no	CG8419	0.998555808	0.999999994	no	CG8736	NA	NA	no	Cyp4d2	0.999421576	0.999999987	no	CG9813	0.002503284	0.016767808	yes	CG42766	0.99540069	0.999999967	no	CG8520	0.82041388	0.999999997	no
NEG_blood	0.394437396	Lkr		TE-NEG-BLOOD	0.694169613	0.879029414	no	CG17732	NA	NA	no	dob	0.580724707	0.999999935	no	CG30091	NA	NA	no	lncRNA:CR43819	NA	NA	no	sisRNA:CR46360	NA	NA	no	TE-IVK	0.083491961	0.292341479	no	PTPMT1	0.499357238	0.999999987	no	CG33928	NA	NA	no	CG13760	0.325759123	0.809686416	no	mRpS9	0.253676634	0.696622025	no
NEG_blood	0.394437396	Pzl		TE-NEG-BLOOD	0.760470424	0.942983325	no	nocte	0.003141154	0.023830747	yes	Nepl5	0.004138626	0.028551871	yes	CG14207	0.057877834	0.245410314	no	CG6903	0.221663049	0.586671368	no	alt	0.001825959	0.016723948	yes	CG1463	0.997305001	0.999999997	no	TBPH	0.671695078	0.999999987	no	Grd	0.739156908	1	no	asRNA:CR45151	NA	NA	no	lncRNA:CR42765	NA	NA	no
NEG_blood	0.394437396	klu		TE-NEG-BLOOD	0.99958267	0.99999996	no	ppk9	NA	NA	no	Kap3	0.608836652	0.999999935	no	lncRNA:CR46016	NA	NA	no	CDC50	0.837472946	1	no	dy	0.972175357	0.999999994	no	AGO1	6.55E-05	0.002333913	yes	CG43366	0.57301907	0.999999987	no	CG34274	NA	NA	no	JYalpha	NA	NA	no	CG10939	0.999981155	0.999999997	no
NEG_blood	0.394437396	CG6678		TE-NEG-BLOOD	0.858538321	0.99999996	no	Mmp2	0.083344784	0.280056398	no	tbrd-2	NA	NA	no	Zip89B	NA	NA	no	CG14384	NA	NA	no	CG10126	0.953322557	0.999999994	no	CG14618	0.923348623	0.999999997	no	CG10280	NA	NA	no	Drsl5	NA	NA	no	CG4741	0.985174844	0.999999967	no	Mi-2	0.066044056	0.2496824	no
NEG_blood	0.394437396	lncRNA:CR45994		TE-NEG-BLOOD	0.930102261	0.99999996	no	CG33341	NA	NA	no	lncRNA:CR43642	NA	NA	no	CG15483	NA	NA	no	Pak3	0.722674304	1	no	5SrRNA-Psi:CR33363	NA	NA	no	Vinc	0.786046379	0.999999997	no	Mnt	0.041714551	0.173908551	no	Qsox1	0.397107114	0.928131442	no	CG42383	NA	NA	no	CG10958	0.999980982	0.999999997	no
NEG_blood	0.394437396	CG9799		TE-NEG-BLOOD	0.999967254	0.99999996	no	ana2	0.998780832	0.999999961	no	lncRNA:CR45048	0.424205217	0.999999935	no	CG31741	NA	NA	no	CG7888	0.014035462	0.062627549	no	LeuRS	0.872183967	0.999999994	no	Lcp3	NA	NA	no	CG4645	0.272688024	0.759676753	no	asRNA:CR45869	NA	NA	no	lncRNA:CR45614	NA	NA	no	mRpL46	0.824429092	0.999999997	no
NEG_blood	0.394437396	lncRNA:flam		TE-NEG-BLOOD	NA	NA	no	lncRNA:noe	0.000203242	0.003969573	yes	CG12112	0.999872059	0.999999935	no	CG40160	0.999318102	0.999999985	no	Xpd	0.995359199	1	no	CG30033	NA	NA	no	lncRNA:CR44701	NA	NA	no	NimA	0.692525624	0.999999987	no	CG43116	NA	NA	no	CG14770	NA	NA	no	CG14544	NA	NA	no
Idefix	0.485383374	Myo81F	Myo81F***	TE-IDEFIX	6.47E-06	0.000206256	yes	CG6654	0.063612228	0.22227735	no	CG32437	NA	NA	no	CG16952	0.256762905	0.757482584	no	lncRNA:CR44191	NA	NA	no	lncRNA:CR44110	NA	NA	no	Ppi1	NA	NA	no	CG31419	NA	NA	no	Axs	0.999994025	1	no	CG14759	NA	NA	no	brv3	0.996486337	0.999999997	no
Idefix	0.485383374	dpr21	dpr21***	TE-IDEFIX	8.69E-05	0.000544576	yes	CG15577	NA	NA	no	CG42857	0.994561539	0.999999935	no	CG32365	0.83431637	0.999999985	no	HisRS	0.66319158	1	no	CG33721	NA	NA	no	CG5447	0.269644121	0.727384363	no	CG6931	NA	NA	no	DNaseII	0.999592934	1	no	CG15279	0.999882629	0.999999967	no	Hayan	NA	NA	no
Idefix	0.485383374	rl	rl***	TE-IDEFIX	9.27E-05	0.000558088	yes	Whamy	0.991721909	0.999999961	no	CG14626	NA	NA	no	mwh	NA	NA	no	chrb	0.004842044	0.027966197	yes	Cyp4d14	NA	NA	no	Nsun2	0.984120081	0.999999997	no	RYBP	0.250126362	0.715337228	no	Nbr	0.989962877	1	no	OstDelta	0.649538789	0.999999967	no	asRNA:CR43875	0.057551837	0.224561441	no
Idefix	0.485383374	Snap25		TE-IDEFIX	0.033350048	0.057220674	no	Ag5r	0.999696802	0.999999961	no	CR6900	0.991685477	0.999999935	no	ND-AGGG	0.000122895	0.003216563	yes	lncRNA:CR42839	NA	NA	no	Ski6	0.946072886	0.999999994	no	CG43329	NA	NA	no	SkpF	NA	NA	no	sn	0.066427326	0.229103426	no	EndoU	0.999486691	0.999999967	no	msi	0.000541251	0.008040508	yes
Idefix	0.485383374	AGO3		TE-IDEFIX	0.211032625	0.302254245	no	Prm	NA	NA	no	CG32354	0.986751199	0.999999935	no	snoRNA:Me28S-A2589a	NA	NA	no	T3dh	0.999749323	1	no	lncRNA:CR43130	0.004003974	0.028435409	yes	Gpdh3	0.180751935	0.536113749	no	Mes4	0.89054283	0.999999987	no	lncRNA:CR45582	0.542474307	1	no	CG33704	NA	NA	no	RpL22	0.017664469	0.091084268	no
Idefix	0.485383374	Pzl		TE-IDEFIX	0.533997331	0.704676132	no	CG18662	NA	NA	no	sni	0.881353996	0.999999935	no	Gr92a	NA	NA	no	qua	NA	NA	no	pb	0.784952973	0.999999994	no	lncRNA:CR13130	0.998114593	0.999999997	no	CG5509	0.978561187	0.999999987	no	CG13678	NA	NA	no	Apoltp	0.99995987	0.999999967	no	mRpS25	0.017081981	0.088735999	no
Idefix	0.485383374	CG41520		TE-IDEFIX	0.757877801	0.940406037	no	CG6707	0.262097368	0.703050879	no	lncRNA:CR45474	NA	NA	no	CG10600	0.019611398	0.105550524	no	GABA-B-R1	0.000282026	0.005362834	yes	CG17344	NA	NA	no	CLS	0.908507418	0.999999997	no	GILT3	0.999616052	0.999999987	no	CG7968	NA	NA	no	CG34005	NA	NA	no	lncRNA:CR44814	NA	NA	no
Idefix	0.485383374	Ppr-Y		TE-IDEFIX	0.876220002	0.99999996	no	casp	0.16063509	0.471347096	no	CG43222	0.002457934	0.019225112	yes	Gr22d	NA	NA	no	Syb	0.993310743	1	no	CG42255	NA	NA	no	Sf3b2	0.01520426	0.074318422	no	TkR99D	0.980630884	0.999999987	no	Dfd	0.937803167	1	no	lncRNA:CR45184	NA	NA	no	CG33095	0.450714801	0.999999997	no
Idefix	0.485383374	CG3635		TE-IDEFIX	NA	NA	no	CG3222	NA	NA	no	Lst	NA	NA	no	alphaTub84B	7.46E-05	0.002609203	yes	CG12325	0.979745072	1	no	CG15056	NA	NA	no	Gr33a	NA	NA	no	lncRNA:CR32657	NA	NA	no	CG18004	0.991159446	1	no	lncRNA:CR44289	NA	NA	no	CG4186	0.98244101	0.999999997	no
Idefix	0.485383374	CR40100		TE-IDEFIX	NA	NA	no	Exd2	0.896005785	0.999999961	no	CG17776	0.00769176	0.043729081	yes	Rbp4	NA	NA	no	CG17778	0.534572461	1	no	CG2993	0.01121871	0.061349944	no	CG33144	0.003872131	0.026831381	yes	antdh	NA	NA	no	Nplp1	0.319496017	0.796415227	no	CG32365	0.83431637	0.999999967	no	CG4768	0.001532039	0.015385571	yes
Idefix	0.485383374	PRY		TE-IDEFIX	NA	NA	no	Idh	0.104296859	0.336876158	no	CG8097	0.980313759	0.999999935	no	yellow-g	NA	NA	no	lncRNA:CR45299	NA	NA	no	Rh3	NA	NA	no	Hr96	0.999953914	0.999999997	no	Tim13	NA	NA	no	CG15021	NA	NA	no	CG4115	NA	NA	no	lncRNA:CR43166	0.999546611	0.999999997	no
Idefix	0.485383374	CG43291		TE-IDEFIX	NA	NA	no	Cpr	0.992482057	0.999999961	no	Egm	0.342816609	0.874735546	no	eIF3f1	0.020910926	0.11040383	no	Su(Ste):CR41533	NA	NA	no	CG17721	0.998925334	0.999999994	no	tgy	NA	NA	no	TE-GYPSY8	0.709648125	0.999999987	no	lncRNA:CR45472	0.570254896	1	no	lncRNA:CR44822	NA	NA	no	veli	0.002635109	0.02225404	yes
Idefix	0.485383374	lncRNA:CR43635		TE-IDEFIX	NA	NA	no	CG43672	NA	NA	no	Sgt1	0.499228329	0.999999935	no	CG42718	NA	NA	no	wun	0.127262008	0.373624328	no	CG7627	0.518666199	0.999999994	no	CG31265	NA	NA	no	CG32808	0.922626089	0.999999987	no	CG12851	0.00039768	0.004915647	yes	Uros2	NA	NA	no	Cep89	NA	NA	no
Juan	0.418850242	CG42613	CG42613***	TE-DOC6	8.90E-05	0.000549943	yes	Mlc-c	0.089103735	0.296222525	no	CG32026	0.957019494	0.999999935	no	pch2	0.952985419	0.999999985	no	CG34453	0.99941476	1	no	CG7707	NA	NA	no	CG33099	NA	NA	no	CG12689	NA	NA	no	lncRNA:CR44258	NA	NA	no	lncRNA:CR45446	NA	NA	no	CG4572	0.765429293	0.999999997	no
Juan	0.418850242	Dd	Dd*	TE-DOC6	0.005201019	0.011392413	yes	Axn	0.035185199	0.145634103	no	Jon65Aiv	NA	NA	no	amn	0.864989937	0.999999985	no	lncRNA:CR44965	0.995992734	1	no	Orc5	0.979975841	0.999999994	no	Or43a	NA	NA	no	lncRNA:CR44561	NA	NA	no	asRNA:CR44703	NA	NA	no	Mbs	0.000187441	0.005251367	yes	c12.1	0.655579423	0.999999997	no
Juan	0.418850242	CG32944	CG32944*	TE-DOC6	0.025415264	0.044825957	yes	Phae1	NA	NA	no	CG1657	0.232685383	0.64940375	no	CG33156	0.753593463	0.999999985	no	tub	0.093067578	0.293447771	no	PIG-U	0.901366876	0.999999994	no	lncRNA:CR46017	NA	NA	no	CG5011	NA	NA	no	Npc1a	0.190247412	0.532287363	no	CG9822	NA	NA	no	CG6523	0.742860396	0.999999997	no
Juan	0.418850242	CG32547		TE-DOC6	0.288835156	0.406368846	no	CG13310	NA	NA	no	asRNA:CR43864	NA	NA	no	Cnx14D	0.932091952	0.999999985	no	lncRNA:CR43301	0.999401211	1	no	msk	0.067628136	0.241587259	no	CG15309	0.013124835	0.066549993	no	CG10660	0.721321879	0.999999987	no	CG9723	0.981399157	1	no	CG34150	0.234129161	0.625905289	no	dpr17	0.108318369	0.360963645	no
Juan	0.418850242	CG30197		TE-DOC6	0.59664984	0.775051532	no	CG1339	NA	NA	no	hob	0.724882855	0.999999935	no	lncRNA:CR45884	NA	NA	no	CG8545	0.671303423	1	no	CG43702	NA	NA	no	CG13186	NA	NA	no	sbr	0.000807923	0.009761031	yes	CG10669	0.995478345	1	no	sas	NA	NA	no	CG15615	NA	NA	no
Juan	0.418850242	lncRNA:CR44833		TE-DOC6	0.798251665	0.978553818	no	lncRNA:CR44645	NA	NA	no	CG42263	NA	NA	no	lncRNA:CR43988	NA	NA	no	lectin-37Db	NA	NA	no	CG17600	0.581169235	0.999999994	no	lncRNA:CR45942	NA	NA	no	snoRNA:Psi28S-1192b	NA	NA	no	CG34309	0.5325095	1	no	rno	0.107707958	0.358485631	no	CG11353	NA	NA	no
TART-A	0.397429978	nxf2		TE-TART-A	NA	NA	no	Obp56g	NA	NA	no	CG42340	0.005400445	0.034226798	yes	CG17003	NA	NA	no	bsf	0.03355276	0.126052315	no	Rbp1	0.055882091	0.206467789	no	CG15270	0.001965128	0.015492818	yes	CG7149	0.427089697	0.999999987	no	lncRNA:CR45362	NA	NA	no	CG42658	NA	NA	no	MFS14	0.999997127	0.999999997	no
Cr1a	0.449558689	nAChRalpha4	nAChRalpha4***	TE-CR1A	2.01E-05	0.000259292	yes	CR40282	NA	NA	no	CG15927	NA	NA	no	CG4390	0.942244482	0.999999985	no	Drat	0.023631516	0.095346065	no	lncRNA:CR44236	NA	NA	no	CG33293	0.014393773	0.071243375	no	cona	NA	NA	no	asRNA:CR45009	0.382434784	0.906204162	no	CG11658	0.004685148	0.034791562	yes	yellow-c	0.765704232	0.999999997	no
Cr1a	0.449558689	nrm	nrm***	TE-CR1A	3.28E-05	0.000322447	yes	snoRNA:Me28S-C3227b	0.492492384	0.999999961	no	side-VIII	0.011215093	0.056675448	no	GILT2	0.99980044	0.999999985	no	cib	0.000641644	0.007176604	yes	moon	NA	NA	no	csul	0.973348262	0.999999997	no	CG15548	NA	NA	no	CG11286	NA	NA	no	CG1213	0.999411128	0.999999967	no	CG42866	NA	NA	no
Cr1a	0.449558689	MED26	MED26***	TE-CR1A	0.000187931	0.000888183	yes	CG4797	0.99994237	0.999999961	no	CG4960	NA	NA	no	CG10912	NA	NA	no	fest	0.689637733	1	no	MME1	0.661597952	0.999999994	no	Mur29B	NA	NA	no	Non2	0.006285158	0.041171098	yes	CG42782	NA	NA	no	CG33666	NA	NA	no	l(3)L1231	0.003187899	0.024414162	yes
Cr1a	0.449558689	rl	rl***	TE-CR1A	0.000214781	0.00096996	yes	lncRNA:CR45540	NA	NA	no	CG7409	0.995924475	0.999999935	no	CG11619	NA	NA	no	Spt7	0.995621067	1	no	esc	0.998316237	0.999999994	no	nAChRalpha5	1.62E-05	0.001159432	yes	ND-B16.6	0.011239968	0.063981357	no	Uba5	0.968921804	1	no	UQCR-14	0.154751951	0.472151278	no	Ostgamma	0.665283227	0.999999997	no
Cr1a	0.449558689	alpha-Cat	alpha-Cat**	TE-CR1A	0.000246315	0.001077774	yes	CG15743	0.94991939	0.999999961	no	SF1	0.141055184	0.419408636	no	CG44303	NA	NA	no	ACXB	NA	NA	no	CG15153	NA	NA	no	beat-Va	0.01222043	0.063546263	no	Lcp65Ag2	NA	NA	no	CG3198	0.000292209	0.004121864	yes	lncRNA:CR46349	0.754095262	0.999999967	no	CG6106	NA	NA	no
Cr1a	0.449558689	Syt7	Syt7**	TE-CR1A	0.000415269	0.001525153	yes	CG34216	NA	NA	no	CG5506	NA	NA	no	CG13617	NA	NA	no	CG13088	0.999999388	1	no	CG13877	0.993064396	0.999999994	no	CG8490	0.996085019	0.999999997	no	CG4335	NA	NA	no	Sec61alpha	0.082839758	0.267722022	no	CG30480	NA	NA	no	frm	0.539162736	0.999999997	no
Cr1a	0.449558689	uex	uex**	TE-CR1A	0.000438125	0.001577632	yes	CG14710	0.789392661	0.999999961	no	CG13670	NA	NA	no	sals	0.766526995	0.999999985	no	r	0.525787541	1	no	HP1c	0.911649882	0.999999994	no	CG33483	0.999950715	0.999999997	no	CG4576	0.993716296	0.999999987	no	sli	0.28394924	0.72591714	no	lncRNA:CR43104	NA	NA	no	lncRNA:CR32636	NA	NA	no
Cr1a	0.449558689	ari-1	ari-1**	TE-CR1A	0.000724518	0.002353719	yes	hoe1	0.6062082	0.999999961	no	CR31958	NA	NA	no	CG5787	0.522628681	0.999999985	no	Tasp1	0.91135297	1	no	lncRNA:CR45231	NA	NA	no	Alh	0.02633057	0.113695957	no	lncRNA:CR43608	NA	NA	no	SLIRP1	0.00051628	0.00573167	yes	disco	0.997595921	0.999999967	no	CG5435	0.995924475	0.999999997	no
Cr1a	0.449558689	dpr21	dpr21**	TE-CR1A	0.000938589	0.002899797	yes	usp	0.063742503	0.22227735	no	CG17075	0.143043981	0.424294707	no	CG4835	NA	NA	no	Lint-1	0.804392676	1	no	Vps13D	0.505871405	0.999999994	no	asRNA:CR43466	0.682322637	0.999999997	no	snoRNA:Or-aca5	NA	NA	no	euc	0.997058335	1	no	CG15550	NA	NA	no	CG33679	NA	NA	no
Cr1a	0.449558689	dpr7	dpr7**	TE-CR1A	0.001049855	0.003147843	yes	plh	0.630526769	0.999999961	no	Cp110	0.28380869	0.756002325	no	CG15914	0.999347539	0.999999985	no	CG16734	0.625486634	1	no	ghi	0.057238333	0.210169235	no	lncRNA:CR45668	0.343735597	0.880597275	no	CG32573	NA	NA	no	IntS8	0.997010923	1	no	Hel25E	0.159589621	0.482377674	no	Cyt-c1L	0.498825048	0.999999997	no
Cr1a	0.449558689	Parp	Parp**	TE-CR1A	0.001527185	0.004194092	yes	Arl6IP1	0.002258465	0.019604731	yes	CG31821	NA	NA	no	CG7841	0.286793243	0.819508227	no	CG5412	0.354919861	0.845242676	no	casp	0.384142735	0.924124308	no	Ir85a	NA	NA	no	CG6761	0.595060786	0.999999987	no	CG11781	0.317666413	0.794501434	no	CG7322	0.999602559	0.999999967	no	toc	0.007642422	0.046881124	yes
Cr1a	0.449558689	crp	crp*	TE-CR1A	0.007799662	0.016101107	yes	me31B	0.007440952	0.043891024	yes	CG14445	NA	NA	no	CG13627	NA	NA	no	CG43095	NA	NA	no	CG12338	0.862133504	0.999999994	no	NimC1	0.980994945	0.999999997	no	gammaCOP	0.3652682	0.93256711	no	lncRNA:CR43802	NA	NA	no	CG3609	0.843861438	0.999999967	no	asRNA:CR44179	0.77910746	0.999999997	no
Cr1a	0.449558689	CG8671		TE-CR1A	0.032505939	0.055824754	no	RpL36	0.000117386	0.002717257	yes	nom	0.999893603	0.999999935	no	lncRNA:CR43260	NA	NA	no	Syx6	0.000921864	0.008764801	yes	CG8206	0.137477608	0.417108724	no	CG5376	NA	NA	no	CG33278	0.998916261	0.999999987	no	snoRNA:Psi18S-525j	NA	NA	no	CG34451	NA	NA	no	CG6700	3.62E-05	0.002125988	yes
Cr1a	0.449558689	CG32017		TE-CR1A	0.039451027	0.065956059	no	VhaM9.7-c	0.890401267	0.999999961	no	asRNA:CR32252	NA	NA	no	Hsp67Ba	0.112136932	0.411981337	no	lncRNA:CR45365	NA	NA	no	CG17514	7.51E-05	0.002342723	yes	AIMP1	0.999021771	0.999999997	no	CG18011	0.998516061	0.999999987	no	CG33640	NA	NA	no	SppL	0.025326606	0.12323697	no	CG1139	NA	NA	no
Cr1a	0.449558689	nompB		TE-CR1A	0.383562658	0.524709126	no	CG5613	0.918940245	0.999999961	no	CG12402	0.032475351	0.128188903	no	lncRNA:CR44557	NA	NA	no	lute	0.138978079	0.399481175	no	tbrd-2	NA	NA	no	CG43694	NA	NA	no	CG11404	NA	NA	no	TE-Chouto-I	0.42233674	0.970079984	no	mei-W68	NA	NA	no	asRNA:CR44690	0.992995066	0.999999997	no
Cr1a	0.449558689	AGO3		TE-CR1A	0.421779303	0.571432849	no	CG4218	NA	NA	no	CG30343	0.993309701	0.999999935	no	CG31142	0.84291832	0.999999985	no	Arl8	0.043877323	0.158111869	no	Gp150	0.999994193	0.999999994	no	CG15147	NA	NA	no	Trf4-2	NA	NA	no	CG2124	0.586769108	1	no	CG33758	NA	NA	no	asRNA:CR44291	0.723340824	0.999999997	no
Cr1a	0.449558689	mTerf5		TE-CR1A	0.696523964	0.881011293	no	stl	0.999645447	0.999999961	no	Rat1	0.980482393	0.999999935	no	jar	0.01338194	0.081183772	no	lncRNA:CR44732	NA	NA	no	lncRNA:CR43422	NA	NA	no	Atx-1	0.994813691	0.999999997	no	CR33797	NA	NA	no	Tsp96F	0.00634657	0.035725527	yes	lncRNA:CR33987	NA	NA	no	Gr10a	NA	NA	no
Cr1a	0.449558689	CG10188		TE-CR1A	0.752920898	0.934889561	no	CG44954	NA	NA	no	CG5916	0.727313117	0.999999935	no	Orcokinin	0.982297693	0.999999985	no	CG34230	NA	NA	no	CG41242	NA	NA	no	CG10139	0.264269429	0.717638316	no	ss	0.64706653	0.999999987	no	asRNA:CR43876	NA	NA	no	CG1607	0.062346648	0.228667737	no	CG31812	0.831114985	0.999999997	no
Cr1a	0.449558689	Irk2		TE-CR1A	0.999404557	0.99999996	no	lncRNA:CR44591	NA	NA	no	lncRNA:CR45626	NA	NA	no	CG13376	0.502339422	0.999999985	no	CG12831	NA	NA	no	CG5376	NA	NA	no	CG11041	NA	NA	no	Pgant1	0.757575417	0.999999987	no	Uxt	0.80269877	1	no	opa	0.9999413	0.999999967	no	Fdh	0.999997167	0.999999997	no
Cr1a	0.449558689	lncRNA:CR43256		TE-CR1A	0.985565615	0.99999996	no	E2f2	0.806125254	0.999999961	no	mRpL32	0.389173703	0.961580095	no	Eo	NA	NA	no	CG17646	0.829245799	1	no	boi	0.999987565	0.999999994	no	CG14062	NA	NA	no	CCT2	0.186579193	0.564986609	no	CG6834	0.980994945	1	no	lncRNA:CR44929	NA	NA	no	CG8389	0.907193202	0.999999997	no
Cr1a	0.449558689	CG42598		TE-CR1A	NA	NA	no	Vsp37A	0.111909694	0.356854892	no	C901	0.998932225	0.999999935	no	Poxm	NA	NA	no	CG2336	NA	NA	no	viaf	0.275265195	0.706633163	no	CG13091	0.518856684	0.999999997	no	CG13025	0.753334645	0.999999987	no	Cds	0.000551866	0.005975323	yes	Updo	0.013165408	0.072651311	no	JHDM2	0.941135167	0.999999997	no
Cr1a	0.449558689	Ir40a		TE-CR1A	NA	NA	no	ND-MWFE	0.05455892	0.199035691	no	CG5787	0.522628681	0.999999935	no	CG5171	0.998901898	0.999999985	no	RecQ5	0.386743083	0.903702342	no	CG5550	NA	NA	no	5.8SrRNA-Psi:CR45854	NA	NA	no	Ptx1	0.925200687	0.999999987	no	CG13877	0.993064396	1	no	CG15473	NA	NA	no	TwdlY	NA	NA	no
Cr1a	0.449558689	lncRNA:flam		TE-CR1A	NA	NA	no	ssp5	NA	NA	no	Bx	0.246263196	0.679575741	no	lncRNA:CR43241	0.36549128	0.989419187	no	CG33969	0.967312859	1	no	CG17776	0.039149084	0.157237893	no	Osi4	0.97447475	0.999999997	no	lncRNA:CR45588	NA	NA	no	dpr8	0.000731159	0.007185735	yes	lncRNA:CR46248	NA	NA	no	Pi3K68D	0.06495427	0.24795237	no
ZAM	0.378247479	CG17684	CG17684**	TE-ZAM	0.00026154	0.001125458	yes	sws	0.072955473	0.250533905	no	CG30046	NA	NA	no	CG12025	0.005308163	0.039239156	yes	BicC	NA	NA	no	CYLD	0.017987531	0.086775661	no	CG6262	NA	NA	no	CG17298	NA	NA	no	CG30156	0.998098311	1	no	CG16800	0.996387333	0.999999967	no	Kif19A	0.964052185	0.999999997	no
ZAM	0.378247479	lncRNA:flam		TE-ZAM	NA	NA	no	Or85d	NA	NA	no	ste14	0.84874279	0.999999935	no	put	0.383247488	0.999999985	no	CG11664	NA	NA	no	tej	0.206121272	0.567192178	no	Mf	0.999999979	0.999999997	no	larp	0.00017584	0.004841734	yes	Bre1	0.170776926	0.485410741	no	tzn	0.45485619	0.999999967	no	lncRNA:CR45571	NA	NA	no
Tc1-2	0.390023806	PMCA	PMCA***	TE-TC1-2	3.77E-05	0.000340926	yes	Rad60	0.491842954	0.999999961	no	CG6287	0.985687996	0.999999935	no	yellow-k	NA	NA	no	CG14442	0.020352394	0.084414628	no	gw	0.002137544	0.018640643	yes	CG6885	NA	NA	no	ABCA	0.080550261	0.289004572	no	CG43693	0.989019237	1	no	CG43315	NA	NA	no	Sec5	0.750988874	0.999999997	no
Tc1-2	0.390023806	Parp	Parp***	TE-TC1-2	4.65E-05	0.000388484	yes	Gen	0.99978235	0.999999961	no	Sgf29	0.868120084	0.999999935	no	fj	NA	NA	no	CG5890	0.01529486	0.067037048	no	Ing3	0.914933189	0.999999994	no	CG13021	NA	NA	no	GABA-B-R3	0.357164098	0.919309331	no	CR31824	NA	NA	no	CG3246	NA	NA	no	CG9899	0.979816571	0.999999997	no
Tc1-2	0.390023806	d4	d4**	TE-TC1-2	0.000273431	0.001163037	yes	lncRNA:CR45512	NA	NA	no	lt	0.007505107	0.043265354	yes	Gga	0.932227987	0.999999985	no	Ir84a	NA	NA	no	TwdlC	NA	NA	no	scaRNA:MeU2-C41	NA	NA	no	IA-2	0.000625124	0.00822768	yes	Su(var)205	0.002309254	0.015731795	yes	mof	0.999994615	0.999999967	no	pigeon	0.995627891	0.999999997	no
Tc1-2	0.390023806	CG41378	CG41378**	TE-TC1-2	0.000430047	0.001563729	yes	Dark	0.585084722	0.999999961	no	mRpL51	0.895196495	0.999999935	no	PIG-Wb	NA	NA	no	Gr36c	NA	NA	no	Ag5r	0.925482863	0.999999994	no	lncRNA:CR46247	NA	NA	no	RhoGAP54D	0.974041514	0.999999987	no	lncRNA:CR44953	NA	NA	no	Dyrk3	0.000563699	0.009289451	yes	CG44433	NA	NA	no
Tc1-2	0.390023806	EcR	EcR**	TE-TC1-2	0.000436638	0.001577632	yes	NijA	0.793775906	0.999999961	no	Mob3	0.149980618	0.440189147	no	CG32452	0.999842348	0.999999985	no	Obp56c	NA	NA	no	CG42494	0.651492664	0.999999994	no	CG5986	0.287986773	0.763383592	no	Rab6	0.578454005	0.999999987	no	CG15483	NA	NA	no	CG31559	NA	NA	no	CG11672	NA	NA	no
Tc1-2	0.390023806	CG7120	CG7120*	TE-TC1-2	0.019401291	0.035449511	yes	CG12057	NA	NA	no	Alp12	0.999998504	0.999999935	no	CG31676	0.807434241	0.999999985	no	CG17173	NA	NA	no	Gyc89Db	0.81706196	0.999999994	no	His1:CG33834	0.852450336	0.999999997	no	asRNA:CR45623	NA	NA	no	CG15514	0.999903165	1	no	Tsp42Ek	0.528147797	0.999999967	no	Spn27A	0.531623202	0.999999997	no
Tc1-2	0.390023806	CG41520		TE-TC1-2	0.203232513	0.291997066	no	asRNA:CR45889	0.999658009	0.999999961	no	Pcd	0.001330749	0.012411432	yes	CG32246	NA	NA	no	elav	0.000167855	0.004249033	yes	asRNA:CR44958	NA	NA	no	CG9863	NA	NA	no	CG42798	NA	NA	no	asRNA:CR44968	NA	NA	no	CG34115	NA	NA	no	CG9667	0.925557653	0.999999997	no
Tc1-2	0.390023806	AGO3		TE-TC1-2	0.47696	0.635367691	no	Tnks	0.98773021	0.999999961	no	Six4	0.926688257	0.999999935	no	Rpn12R	NA	NA	no	CG13344	0.350948512	0.840644109	no	trbd	0.677781295	0.999999994	no	smo	0.658709707	0.999999997	no	vn	0.822733929	0.999999987	no	lncRNA:CR43250	NA	NA	no	Rab19	0.52334645	0.999999967	no	kon	0.760120834	0.999999997	no
Tc1-2	0.390023806	Ugt50B3		TE-TC1-2	0.998846352	0.99999996	no	CG31419	NA	NA	no	fd19B	NA	NA	no	CG11898	0.835318709	0.999999985	no	clos	0.953358328	1	no	O-fut2	0.74305546	0.999999994	no	dpr4	0.070674676	0.257037066	no	r-l	0.996938136	0.999999987	no	CG2225	0.000584824	0.006115655	yes	ValRS	0.950062536	0.999999967	no	CG17233	0.424830736	0.999999997	no
NEG_Tc1	0.36955082	rl	rl***	TE-NEG-TC1	1.05E-05	0.000206256	yes	CG7408	NA	NA	no	snoRNA:Me18S-U1356b	NA	NA	no	Ncoa6	0.068102665	0.280715862	no	MsR1	0.519479555	1	no	CG13796	0.800179185	0.999999994	no	CG18530	NA	NA	no	CR31822	NA	NA	no	mam	0.002053243	0.014653797	yes	asRNA:CR44130	NA	NA	no	SIFaR	0.148740744	0.456212282	no
NEG_Tc1	0.36955082	CaMKII	CaMKII***	TE-NEG-TC1	8.16E-06	0.000206256	yes	Atg18b	0.023646656	0.104547522	no	lncRNA:CR44823	NA	NA	no	CG12344	0.999970095	0.999999985	no	lncRNA:CR42839	NA	NA	no	CG10864	NA	NA	no	CG33641	NA	NA	no	tor	NA	NA	no	lncRNA:CR42721	0.654187787	1	no	Ice1	0.933469165	0.999999967	no	CG15120	NA	NA	no
NEG_Tc1	0.36955082	Nipped-B	Nipped-B**	TE-NEG-TC1	0.000244424	0.001076906	yes	l(1)G0289	0.000838352	0.009940925	yes	CG6420	0.333327131	0.85585494	no	CG7601	0.587301524	0.999999985	no	mRpS24	0.020797659	0.085401684	no	kek4	0.118773974	0.375642488	no	CG9646	4.38E-05	0.001979668	yes	snz	0.532038765	0.999999987	no	Tl	0.12583107	0.384874526	no	Osi9	NA	NA	no	CG18585	NA	NA	no
NEG_Tc1	0.36955082	CG41378	CG41378**	TE-NEG-TC1	0.000365519	0.001410408	yes	Rcd7	0.999023562	0.999999961	no	prage	0.557690109	0.999999935	no	ort	0.999994364	0.999999985	no	thw	NA	NA	no	Osi11	NA	NA	no	CG2126	0.943398452	0.999999997	no	CG44314	0.978770853	0.999999987	no	CG14997	0.929575428	1	no	snoRNA:Tudor-SN-a	NA	NA	no	LanA	NA	NA	no
NEG_Tc1	0.36955082	CG40045	CG40045**	TE-NEG-TC1	0.000777535	0.002486209	yes	s-cup	0.964840503	0.999999961	no	CG32079	NA	NA	no	CG9444	NA	NA	no	lncRNA:CR43879	NA	NA	no	CG32755	NA	NA	no	CG10710	0.955242526	0.999999997	no	CG6420	0.333327131	0.867383127	no	Uvrag	0.441081808	1	no	CngB	0.91869369	0.999999967	no	CG14417	NA	NA	no
NEG_Tc1	0.36955082	dpr21	dpr21**	TE-NEG-TC1	0.001170148	0.003418852	yes	Dlip2	0.999925544	0.999999961	no	Obp56d	NA	NA	no	lncRNA:CR43655	NA	NA	no	GABA-B-R3	0.432872929	0.98186525	no	lncRNA:CR44949	NA	NA	no	lncRNA:CR43932	NA	NA	no	Dark	0.717529178	0.999999987	no	NT5E-2	0.999349173	1	no	asRNA:CR44047	NA	NA	no	asRNA:CR44115	NA	NA	no
NEG_Tc1	0.36955082	CG11360	CG11360**	TE-NEG-TC1	0.003843658	0.00884283	yes	Oda	8.98E-05	0.002261526	yes	CG13108	0.004751637	0.031146928	yes	asRNA:CR43866	NA	NA	no	CG7634	0.994773392	1	no	CG44303	NA	NA	no	snoRNA:Psi18S-176	NA	NA	no	mthl4	NA	NA	no	lncRNA:CR45959	NA	NA	no	lncRNA:CR45660	0.99997216	0.999999967	no	Ids	0.999999949	0.999999997	no
NEG_Tc1	0.36955082	PlexA	PlexA*	TE-NEG-TC1	0.008216725	0.016791498	yes	rpk	NA	NA	no	Loxl2	NA	NA	no	CG45073	NA	NA	no	CG5897	0.971388638	1	no	fd3F	NA	NA	no	Syx13	0.17209866	0.516718827	no	wus	NA	NA	no	l(2)dtl	0.999887723	1	no	MFS15	0.998365105	0.999999967	no	betaTub60D	NA	NA	no
NEG_Tc1	0.36955082	Kif3C	Kif3C*	TE-NEG-TC1	0.024685253	0.043706997	yes	CG11159	NA	NA	no	lncRNA:CR45541	NA	NA	no	CG9582	NA	NA	no	tkv	0.630858318	1	no	CG31926	NA	NA	no	mRpL19	0.203795138	0.58874151	no	lncRNA:CR44305	NA	NA	no	Nepl16	0.020974917	0.092120604	no	lncRNA:CR43356	NA	NA	no	MtnE	NA	NA	no
NEG_Tc1	0.36955082	Snap25		TE-NEG-TC1	0.031114386	0.053686993	no	CG8199	NA	NA	no	CG13481	NA	NA	no	insb	NA	NA	no	Pde1c	0.001517902	0.012424684	yes	CG2218	0.893389563	0.999999994	no	TE-NEG-S2	0.962066289	0.999999997	no	tRNA:Cys-GCA-2-1	NA	NA	no	CG18747	NA	NA	no	lncRNA:CR44023	0.999795792	0.999999967	no	asRNA:CR44083	NA	NA	no
NEG_Tc1	0.36955082	AGO3		TE-NEG-TC1	0.088826865	0.136295584	no	IscU	8.15E-05	0.002255211	yes	Vm26Aa	NA	NA	no	CG15478	0.999968432	0.999999985	no	Nmdmc	0.649030629	1	no	chas	0.999976411	0.999999994	no	CG14854	NA	NA	no	CCHa2-R	0.599798123	0.999999987	no	lncRNA:CR44751	NA	NA	no	lncRNA:CR45475	NA	NA	no	skd	0.000866701	0.011131686	yes
NEG_Tc1	0.36955082	CG40470		TE-NEG-TC1	0.881069116	0.99999996	no	CR42546	NA	NA	no	Syx16	0.679686091	0.999999935	no	mad2	0.919659203	0.999999985	no	CG30095	NA	NA	no	CG42354	0.019305517	0.090499378	no	lncRNA:CR43417	NA	NA	no	tgy	NA	NA	no	gny	0.998992965	1	no	Gr36a	NA	NA	no	Mrtf	0.082434641	0.293869916	no
NEG_Tc1	0.36955082	CG40470		TE-NEG-TC1	0.881069116	0.99999996	no	poe	0.505210139	0.999999961	no	Tip60	0.916844428	0.999999935	no	CG9286	0.998481198	0.999999985	no	CG31933	NA	NA	no	CG15219	NA	NA	no	CG6300	NA	NA	no	CG15322	0.596563264	0.999999987	no	CG1344	0.205106937	0.557339529	no	CG42855	0.505131583	0.999999967	no	corolla	NA	NA	no
NEG_Tc1	0.36955082	HGTX		TE-NEG-TC1	0.978951289	0.99999996	no	lncRNA:CR45180	0.838494633	0.999999961	no	CG4612	0.002116234	0.017441173	yes	sra	0.000718278	0.01048186	yes	CG15282	NA	NA	no	CG18003	NA	NA	no	CG4074	0.005718007	0.034763207	yes	piwi	0.573586022	0.999999987	no	Or30a	NA	NA	no	CG14880	NA	NA	no	CG7839	0.094310486	0.32664278	no
accord	0.399641405	nonA	nonA**	TE-ACCORD	0.001028793	0.003110185	yes	Cwc25	0.859704336	0.999999961	no	CG43796	NA	NA	no	Lsp2	NA	NA	no	SF2	0.000204738	0.004363046	yes	CG34138	NA	NA	no	CG10486	NA	NA	no	CG15916	0.667233673	0.999999987	no	SLC22A	0.999492505	1	no	dao	0.001128982	0.013186073	yes	BBS4	0.996400958	0.999999997	no
NEG_mdg1	0.370765508	KrT95D	KrT95D***	TE-NEG-MDG1	2.51E-05	0.000283124	yes	CG7497	0.992381838	0.999999961	no	TE-NEG-ACCORD	0.566134283	0.999999935	no	lncRNA:CR45168	NA	NA	no	ey	0.234134608	0.615584409	no	Kmn1	0.54013651	0.999999994	no	mus81	0.868512041	0.999999997	no	lncRNA:CR45023	NA	NA	no	CG14411	0.365965787	0.874089599	no	CG2964	NA	NA	no	lncRNA:let7C	0.085298749	0.302222291	no
NEG_mdg1	0.370765508	kirre	kirre***	TE-NEG-MDG1	6.69E-05	0.000467229	yes	lncRNA:CR44523	NA	NA	no	CG6321	0.997980915	0.999999935	no	ND-B14.5A	0.002660678	0.023883942	yes	CG33666	NA	NA	no	CG8184	0.001112535	0.011734845	yes	CG4301	0.955566507	0.999999997	no	CG32022	0.70809968	0.999999987	no	Fkbp39	0.326309486	0.80835759	no	O-fut2	0.976517925	0.999999967	no	Cdk7	0.693261613	0.999999997	no
NEG_mdg1	0.370765508	Parp	Parp***	TE-NEG-MDG1	0.000131741	0.000700447	yes	asRNA:CR44069	0.908551971	0.999999961	no	fkh	0.450877375	0.999999935	no	CG42296	NA	NA	no	Shc	0.978133554	1	no	Cks30A	0.422438762	0.994072166	no	lncRNA:CR45117	NA	NA	no	lncRNA:CR44909	0.877688814	0.999999987	no	Atf3	0.018896684	0.085822439	no	Rpb12	0.069196376	0.246281777	no	CR32010	NA	NA	no
NEG_mdg1	0.370765508	igl	igl***	TE-NEG-MDG1	0.000209257	0.000956829	yes	Ptx1	0.858827437	0.999999961	no	Est-P	NA	NA	no	CG30048	NA	NA	no	asRNA:CR46069	NA	NA	no	CG3862	0.283182925	0.717638779	no	ppk21	NA	NA	no	lncRNA:CR44634	NA	NA	no	mRpL39	0.414724941	0.959952131	no	lncRNA:CR45596	NA	NA	no	norpA	0.002985761	0.023819976	yes
NEG_mdg1	0.370765508	kek5	kek5***	TE-NEG-MDG1	0.000221899	0.000989884	yes	CG15725	0.999466872	0.999999961	no	CG14286	0.998151799	0.999999935	no	gammaTub23C	0.568156821	0.999999985	no	Lasp	0.287980291	0.717628306	no	CG14661	0.995751543	0.999999994	no	Osi16	NA	NA	no	CG33934	NA	NA	no	Sclp	NA	NA	no	CG42654	NA	NA	no	Tbc1d15-17	0.832285769	0.999999997	no
NEG_mdg1	0.370765508	beat-VI	beat-VI**	TE-NEG-MDG1	0.000646238	0.002131321	yes	lncRNA:CR45626	NA	NA	no	MED17	0.946245652	0.999999935	no	Ran	0.000342189	0.005694786	yes	lncRNA:CR44468	NA	NA	no	Paip2	5.81E-05	0.002152041	yes	lncRNA:CR45403	NA	NA	no	Pk34A	NA	NA	no	CG8774	NA	NA	no	hubl	NA	NA	no	cyp33	0.797986032	0.999999997	no
[truncated: 936 more rows]
