# Supplementary material for: Transposon expression in the Drosophila brain is driven by neighboring genes and diversifies the neural transcriptome
Source: Genome Res. 2020 Nov;30(11):1559–69. doi: 10.1101/gr.259200.119 (PMC7605248; doi:10.1101/gr.259200.119)
Supplement: Supplemental Material [file supp_gr.259200.119_Supplemental_Tables_and_Files.zip › Supplemental_Tables_and_Files/Supplemental_Table_S4.csv]

Supplemental Table S4: List of transposons, sorted by expression level in scSeq data, with the total number of correlated neighboring genes, and the mean number of randomly assigned genes that were also correlated. P-values were calculated using a chi-squared test and rates of randomly correlated genes were used as the expexted values for each transposon.
te_name	sample_not_correlated	sample_correlated	rand_not_correlated	rand_correlated	chi-squared_test	below_0.05_and_higher	expression_level
copia	6	8	12.8	1.2	8.47E-11	yes	9.599491471
roo	32	43	63.6	11.4	2.89E-24	yes	6.60394484
Tabor	1	3	3.7	0.3	2.97E-07	yes	6.020004968
Doc	23	19	36.5	5.5	6.62E-10	yes	4.651382161
opus	9	6	13.9	1.1	1.21E-06	yes	3.51378766
NEG_hopper	8	15	19.9	3.1	3.70E-13	yes	2.365446075
hobo	16	20	32.3	3.7	3.68E-19	yes	1.998732324
mdg1	10	4	12.5	1.5	0.030753561	yes	1.904240916
F-element	11	16	23.8	3.2	2.51E-14	yes	1.742873747
mdg3	2	6	7	1	9.03E-08	yes	1.684544203
NEG_copia	9	10	17.7	1.3	2.67E-15	yes	1.580126732
I-element	6	5	9.9	1.1	8.87E-05	yes	1.559882858
blood	10	7	15.8	1.2	3.97E-08	yes	1.550676029
412	8	7	13.5	1.5	2.21E-06	yes	1.505133314
HMS-Beagle	3	1	3.4	0.6	0.575403023		1.366680194
invader2	2	7	8.4	0.6	1.21E-17	yes	1.330493162
NEG_roo	43	48	81.8	9.2	1.74E-41	yes	1.144844159
jockey	14	20	31.2	2.8	7.34E-27	yes	1.06185459
NEG_Doc	27	26	46.4	6.6	6.99E-16	yes	1.051681586
Doc3-element	8	5	11.7	1.3	0.000624714	yes	0.97910996
flea	3	4	6.7	0.3	5.03E-12	yes	0.961558252
NEG_Cr1a	21	23	40.1	3.9	4.02E-24	yes	0.924430205
HB	24	22	42	4	4.56E-21	yes	0.836953687
Stalker4	6	7	12.1	0.9	2.65E-11	yes	0.77745698
Quasimodo	5	10	13.7	1.3	1.41E-15	yes	0.775518067
Stalker2	6	2	7.6	0.4	0.009444166	yes	0.72607452
Transpac	6	4	9.3	0.7	4.31E-05	yes	0.712896578
McClintock	5	2	6.2	0.8	0.153991666		0.703516965
pogo	13	14	23.7	3.3	3.24E-10	yes	0.693674308
NEG_opus	11	6	15.5	1.5	0.000119127	yes	0.691537865
297	11	17	24.9	3.1	5.68E-17	yes	0.688273012
17.6	4	5	8.1	0.9	5.22E-06	yes	0.674248175
NEG_hobo	17	18	31.8	3.2	3.97E-18	yes	0.604344182
rooA	5	4	8.1	0.9	0.000572234	yes	0.557614997
NEG_S-element	10	10	17.7	2.3	6.78E-08	yes	0.545606566
Doc2-element		4	3.4	0.6	1.14E-05	yes	0.528603419
NEG_Tc1-2	6	8	12.7	1.3	6.84E-10	yes	0.504652974
NEG_Tabor	3	3	5.6	0.4	2.09E-05	yes	0.498638004
NEG_412	24	6	28.8	1.2	7.74E-06	yes	0.492260741
hopper	4	9	11.6	1.4	1.05E-11	yes	0.490386919
S-element	11	8	16.9	2.1	1.58E-05	yes	0.473861865
NEG_mdg3	6	4	8.8	1.2	0.006435091	yes	0.459251922
NEG_I-element	12	15	24.2	2.8	1.35E-14	yes	0.43298134
NEG_HB	24	27	45	6	7.05E-20	yes	0.412415148
NEG_F-element	26	21	42.7	4.3	2.93E-17	yes	0.40894179
NEG_jockey	19	24	39.1	3.9	1.35E-26	yes	0.407648867
NEG_blood	15	3	16.6	1.4	0.159096974		0.393921526
Idefix	10	3	11.8	1.2	0.084582273		0.391680115
Juan	3	3	5.8	0.2	1.91E-10	yes	0.388806695
TART-A	1	0	0.8	0.2	0.617075077		0.387164871
Cr1a	11	12	21.3	1.7	2.23E-16	yes	0.379365148
ZAM	1	1	1.8	0.2	0.059346439		0.356769144
Tc1-2	3	6	8.2	0.8	1.12E-09	yes	0.355853039
NEG_Tc1	5	9	12.9	1.1	4.26E-15	yes	0.338167101
accord	0	1	0.8	0.2	0.045500264	yes	0.310660419
NEG_mdg1	7	10	15.1	1.9	4.51E-10	yes	0.309723383
Ivk	6	4	9.1	0.9	0.000613744	yes	0.294538228
NEG_Transpac	10	2	10.9	1.1	0.367920596		0.253598526
NEG_pogo	19	13	30.2	1.8	8.46E-18	yes	0.251800641
gypsy	4	5	7.8	1.2	0.000194383	yes	0.238950852
Rt1b	4	9	11.6	1.4	1.05E-11	yes	0.226541258
NEG_297	15	16	28.3	2.7	2.42E-17	yes	0.223288814
P-element	2	0	2	0			0.222899279
NEG_Quasimodo	7	7	13.3	0.7	1.11E-14	yes	0.220699375
Tc1	3	3	5.8	0.2	1.91E-10	yes	0.220000323
invader3	0	2	1.8	0.2	2.21E-05	yes	0.217460297
Burdock	4	3	6.4	0.6	0.001193745	yes	0.214293353
transib2	2	2	3.7	0.3	0.001250355	yes	0.200941931
NEG_Stalker4	5	8	12.3	0.7	2.96E-19	yes	0.189116753
NEG_Doc3-element	4	9	11.5	1.5	7.47E-11	yes	0.186910517
NEG_McClintock	3	3	5.1	0.9	0.016351222	yes	0.182539589
NEG_17.6	3	4	5.9	1.1	0.002597123	yes	0.175424337
gypsy4	1	4	4.5	0.5	1.81E-07	yes	0.172814799
Dm88	2	1	2.8	0.2	0.064077506		0.170202379
Rt1a	3	3	5.8	0.2	1.91E-10	yes	0.168837367
NEG_Ivk	5	4	7.6	1.4	0.016791416	yes	0.164563861
NEG_invader2	2	2	3.4	0.6	0.049949976	yes	0.164081894
copia1	1	1	1.9	0.1	0.003500476	yes	0.153049301
micropia	0	2	1.9	0.1	7.07E-10	yes	0.152034013
accord2	1	2	2.9	0.1	9.90E-10	yes	0.149721719
NEG_flea	10	8	16.8	1.2	1.32E-10	yes	0.142125405
G5	3	5	7.2	0.8	7.43E-07	yes	0.141691876
NEG_Juan	6	7	11.5	1.5	1.80E-06	yes	0.141083734
NEG_Max-element	20		20	0	1		0.140950725
NEG_HMS-Beagle	3	3	5.4	0.6	0.001090835	yes	0.140058409
rover	4	2	5.3	0.7	0.098285035		0.139897464
NEG_Stalker2	5	3	7.6	0.4	2.47E-05	yes	0.131999264
gypsy11	1	2	2.8	0.2	3.10E-05	yes	0.13123225
mariner2	4	4	6.9	1.1	0.002908025	yes	0.128779873
G2	2	8	9.4	0.6	6.62E-23	yes	0.120633382
NEG_Circe	3	4	6.1	0.9	0.000464464	yes	0.112804366
NEG_GATE	2	2	3.7	0.3	0.001250355	yes	0.109407904
NEG_Idefix	5	8	12.5	0.5	2.87E-27	yes	0.10790188
G5A	7	4	9.3	1.7	0.055049634		0.104629156
NEG_S2	2	4	5.1	0.9	0.000393651	yes	0.099297966
NEG_Doc2-element	2	5	6.2	0.8	6.05E-07	yes	0.099144184
NEG_rooA	3	5	7.1	0.9	4.49E-06	yes	0.099033335
transib1	1	3	3.4	0.6	0.00077753	yes	0.096728646
R2-element	3	0	2.9	0.1	0.747730165		0.093695094
BS2	3	2	4.7	0.3	0.00136816	yes	0.093068272
NEG_mariner2	12	6	15.8	2.2	0.006247266	yes	0.086310966
NEG_accord	1	3	3.9	0.1	1.58E-20	yes	0.08352369
Porto1	2	6	6.7	1.3	6.66E-06	yes	0.082725512
gypsy10	0	1	1	0			0.080360317
gypsy5	2	0	1.8	0.2	0.637351888		0.074506566
NEG_gypsy	10	5	13.8	1.2	0.000298512	yes	0.072097153
Fw2	3		3	0	1		0.071415631
G4	2	6	6.9	1.1	4.89E-07	yes	0.070996461
S2	1	4	3.5	1.5	0.014697422	yes	0.069992901
NEG_transib2	3	5	6.9	1.1	6.23E-05	yes	0.069934506
NEG_transib4	0	2	1.8	0.2	2.21E-05	yes	0.06670942
Doc4-element	2	3	4.6	0.4	1.82E-05	yes	0.066376188
springer	3	4	6.4	0.6	4.42E-06	yes	0.066234693
invader4	1	2	2.6	0.4	0.006578414	yes	0.064334594
jockey2	1	4	4.1	0.9	0.000307905	yes	0.062668185
BS	3	3	5	1	0.028459737	yes	0.06207949
Tirant	0	1	0.8	0.2	0.045500264	yes	0.061472317
BS3	1	3	3.4	0.6	0.00077753	yes	0.059144343
GATE	1	1	1.6	0.4	0.288844366		0.058742588
NEG_gypsy4	3	3	5.3	0.7	0.00344526	yes	0.058183969
transib5	1	1	1.7	0.3	0.165683839		0.057264784
G3	2	3	4	1	0.025347319	yes	0.053717598
NEG_G5	0	1	0.8	0.2	0.045500264	yes	0.052905749
NEG_springer	5	4	7.5	1.5	0.025347319	yes	0.048609242
Max-element	2	6	7	1	9.03E-08	yes	0.047331915
transib4	0	1	0.8	0.2	0.045500264	yes	0.04701752
1731	0	1	0.9	0.1	0.002699796	yes	0.044973336
NEG_Burdock	0	5	4.4	0.6	1.40E-09	yes	0.044606566
baggins	5	3	6.8	1.2	0.074705933		0.044302075
NEG_transib1	4	2	4.8	1.2	0.414216178		0.044158335
NEG_invader1	2	3	4.5	0.5	0.000193942	yes	0.043492513
Chouto	1	2	2.4	0.6	0.043308143	yes	0.043393976
NEG_invader3	0	6	5.3	0.7	1.58E-11	yes	0.041706542
NEG_G4	6	3	7.3	1.7	0.26825966		0.040052281
NEG_P-element	1	2	2.5	0.5	0.020136752	yes	0.039439597
gypsy3	1	1	1.9	0.1	0.003500476	yes	0.039315503
gypsy2	2	6	6.7	1.3	6.66E-06	yes	0.03745899
NEG_Rt1b	7	11	15.2	2.8	9.67E-08	yes	0.03738383
looper1	0	3	2.5	0.5	0.000107511	yes	0.036758726
NEG_Fw2	3	0	3	0			0.035733122
NEG_gypsy6	3	4	5.6	1.4	0.014019277	yes	0.034308913
NEG_BS2	5	6	9.8	1.2	3.45E-06	yes	0.033001455
NEG_gypsy11	1	2	2.3	0.7	0.075970328		0.032845706
NEG_looper1	0	2	1.7	0.3	0.000761281	yes	0.032317492
Fw3	1		1	0	1		0.031076929
NEG_micropia	1	2	2.6	0.4	0.006578414	yes	0.029711768
NEG_transib3	0	3	2.6	0.4	1.01E-05	yes	0.029203314
NEG_invader4	5	2	6.4	0.6	0.058729073		0.029059375
NEG_baggins	3	12	11.5	3.5	2.11E-07	yes	0.02871668
NEG_jockey2	3	1	3.9	0.1	0.003947752	yes	0.027731794
gypsy8	2	6	7.3	0.7	3.32E-11	yes	0.026875921
NEG_rover	1	5	5.4	0.6	2.13E-09	yes	0.025168841
NEG_Porto1	2	2	3.4	0.6	0.049949976	yes	0.025099869
gypsy9	2	2	3.2	0.8	0.133614403		0.024787634
NEG_gypsy12	2	5	6.1	0.9	3.66E-06	yes	0.02424607
NEG_G5A	6	4	10	0			0.024007514
NEG_accord2	1	1	1.8	0.2	0.059346439		0.023797492
NEG_G3	0	3	2.4	0.6	0.000532006	yes	0.023149606
NEG_Doc4-element	7	0	6.9	0.1	0.75009733		0.022535428
NEG_gypsy3	1	1	2	0			0.022504925
NEG_Tirant	1	2	2.2	0.8	0.117185087		0.021934043
invader1	2	5	6	1	1.56E-05	yes	0.021267315
NEG_gypsy2	2	5	6.5	0.5	4.00E-11	yes	0.020529023
NEG_gypsy10	2	4	4.5	1.5	0.018422125	yes	0.020422976
NEG_diver2	7	2	8	1	0.288844366		0.020187835
NEG_transib5	4	3	6.1	0.9	0.017726779	yes	0.020043409
NEG_BS3	6	1	7	0			0.019929385
NEG_Rt1c	5	1	6	0			0.019577719
NEG_BS	9	3	11.9	0.1	3.29E-20	yes	0.018360078
NEG_gypsy7	1	0	1	0			0.01789035
3S18	2	3	4.5	0.5	0.000193942	yes	0.017186041
transib3	0	1	0.9	0.1	0.002699796	yes	0.016925534
NEG_Rt1a	8	4	11.8	0.2	1.05E-17	yes	0.016904899
NEG_Dm88	2	1	2.4	0.6	0.563702862		0.016831323
R1-2	3	0	3	0			0.016795031
Chimpo	1	1	1.7	0.3	0.165683839		0.016580153
gtwin	0	3	2.8	0.2	9.13E-11	yes	0.016037558
NEG_G2	2	2	4	0			0.015994587
NEG_copia1	2	1	2.6	0.4	0.308179547		0.015530194
NEG_R1A1-element	8	0	8	0			0.015332423
G6	1	0	0.9	0.1	0.73888268		0.015309851
NEG_gypsy5	0	2	2	0			0.014171349
diver	2	3	4.4	0.6	0.000956935	yes	0.013546387
gypsy6	5	6	8.9	2.1	0.002771894	yes	0.013315619
NEG_R1-2	6	0	6	0			0.013153515
NEG_3S18	1	2	2.7	0.3	0.001069213	yes	0.012310881
R1A1-element	11	3	13.8	0.2	2.86E-10	yes	0.012291072
diver2	1	2	2.2	0.8	0.117185087		0.012147937
Rt1c	5	3	7.6	0.4	2.47E-05	yes	0.011958691
NEG_frogger	1	1	1.3	0.7	0.656500728		0.011344053
NEG_1731	2	1	3	0			0.009496037
Bari1	2	0	2	0			0.008659789
NEG_diver	4	1	4.1	0.9	0.907331534		0.00755395
invader5	1	0	1	0			0.007245333
NEG_gtwin	1	0	0.9	0.1	0.73888268		0.007008373
NEG_G-element	2	0	2	0			0.006733061
G-element	3	0	2.8	0.2	0.643428844		0.006731206
G7	1	0	1	0			0.005753141
NEG_R2-element	2	1	3	0			0.005232533
NEG_Fw3	3	0	3	0			0.004718712
Helena	1	1	1.9	0.1	0.003500476	yes	0.00450325
NEG_Chimpo	1	0	1	0			0.004037087
NEG_gypsy9	1	0	0.8	0.2	0.617075077		0.003995802
NEG_gypsy8	4	3	5.9	1.1	0.048468038	yes	0.00390584
NEG_Helena	5	0	5	0			0.002286609
NEG_invader5	3	1	3.6	0.4	0.317310508		0.002209869
invader6	2	0	2	0			0.002174778
NEG_G6	2	0	2	0			0.000852623
NEG_G7	2	0	2	0			3.73E-05
