# Supplementary material for: Transposon expression in the Drosophila brain is driven by neighboring genes and diversifies the neural transcriptome
Source: Genome Res. 2020 Nov;30(11):1559–69. doi: 10.1101/gr.259200.119 (PMC7605248; doi:10.1101/gr.259200.119)
Supplement: Supplemental Material [file supp_gr.259200.119_Supplemental_Tables_and_Files.zip › Supplemental_Tables_and_Files/Supplemental_Table_S5.csv]

Supplemental Table S5: Combined TEchim output of gDNA and mRNA data. "gene_strand" only contains information for stranded mRNA data. "fragment" contains strand-specific data for mRNA, and indicates junction side in relation to transposon in gDNA data. "te_orientation" refers to the actual transcript for mRNA data, and the genomic strand for gDNA data. "above_threshold" indicates whether the trans…
data_source	SPLICED_TE	gene_id	gene_name	gene_chr	gene_strand	gene_breakpoint	te_name	te_expression	fragment	te_orientation	samples	reads	te_concatenated_names	gene_splicesite	gene_features	te_breakpoint	gene_expression	squared_expression	reads_per_squared_expression	above_threshold	te_coverage_01	te_coverage_02	te_coverage_03	te_coverage_04	te_coverage_05	te_coverage_06	gene_coverage_01	gene_coverage_02	gene_coverage_03	gene_coverage_04	gene_coverage_05	gene_coverage_06	te_mean_expression	gene_mean_expression	relative_te_expression	gDNA_individuals	gDNA_coverage_average	gDNA_coverage_total
gDNA				4	.	33820	Doc3-element		downstream	positive	4	5	DOC3		intron|FBgn0025740|FBtr0308297(-);intron|FBgn0025740|FBtr0089179(-)	3223(5);																				4	15	293
gDNA				4	.	34392	Ivk		upstream	positive	3	5	IVK		intron|FBgn0025740|FBtr0308297(-);intron|FBgn0025740|FBtr0089179(-)	4261(5);																				2	59	1178
gDNA				4	.	35295	Doc3-element		upstream	positive	17	39	DOC3		intron|FBgn0025740|FBtr0308297(-);intron|FBgn0025740|FBtr0089179(-)	2118(39);																				10	10	190
mRNA		FBgn0017545	RpS3A	4	-	66284	Doc	53122	GENE-TE	plus	1	1	DOC	.	CDS|FBgn0017545|FBtr0089176;CDS|FBgn0017545|FBtr0089175;CDS|FBgn0017545|FBtr0308296	2422(1);
mRNA		FBgn0017545	RpS3A	4	-	66299	TART-A	59693	GENE-TE	minus	1	1	TART-A	.	CDS|FBgn0017545|FBtr0089176;CDS|FBgn0017545|FBtr0089175;CDS|FBgn0017545|FBtr0308296	9653(1);
mRNA		FBgn0017545	RpS3A	4	-	66471	gypsy	26237	TE-GENE	plus	1	1	GYPSY	.	CDS|FBgn0017545|FBtr0089176;CDS|FBgn0017545|FBtr0089175;CDS|FBgn0017545|FBtr0308296	5202(1);
mRNA		FBgn0017545	RpS3A	4	-	66475	gypsy	26237	GENE-TE	plus	1	1	GYPSY	.	CDS|FBgn0017545|FBtr0089176;CDS|FBgn0017545|FBtr0089175;CDS|FBgn0017545|FBtr0308296	5522(1);
mRNA		FBgn0017545	RpS3A	4	-	66543	TART-A	59693	TE-GENE	minus	1	1	TART-A	.	CDS|FBgn0017545|FBtr0089176;CDS|FBgn0017545|FBtr0089175;CDS|FBgn0017545|FBtr0308296	7451(1);
mRNA		FBgn0017545	RpS3A	4	-	66616	TART-A	59693	GENE-TE	minus	1	1	TART-A	.	CDS|FBgn0017545|FBtr0089176;CDS|FBgn0017545|FBtr0089175;CDS|FBgn0017545|FBtr0308296	6307(1);
mRNA		FBgn0017545	RpS3A	4	-	66731	Doc	53122	TE-GENE	plus	1	1	DOC	66738	CDS|FBgn0017545|FBtr0089176;CDS|FBgn0017545|FBtr0089175;CDS|FBgn0017545|FBtr0308296	2004(1);
mRNA		FBgn0017545	RpS3A	4	-	66837	gypsy	26237	GENE-TE	plus	2	3	GYPSY;GYPSY_LTR	66840	intron|FBgn0017545|FBtr0308296;intron|FBgn0017545|FBtr0089176;intron|FBgn0017545|FBtr0089175	22(1);3629(1);6318(1);	1968	7185.709151	0.000417495	no	0	0	0	2	0	2	10287	22534	28962	33718	19434	15574	0.67	21751.5	0.003064829
mRNA		FBgn0017545	RpS3A	4	-	66838	Doc	53122	GENE-TE	plus	2	2	DOC	66840	intron|FBgn0017545|FBtr0308296;intron|FBgn0017545|FBtr0089176;intron|FBgn0017545|FBtr0089175	1516(1);3122(1);	1994	10292.00019	0.000194326	no	2	0	0	1	3	0	10288	22536	28962	33718	19434	15575	1	21752.17	0.004597032
mRNA		FBgn0017545	RpS3A	4	-	66896	TART-A	59693	GENE-TE	minus	1	2	TART-A	.	CDS|FBgn0017545|FBtr0308296;CDS|FBgn0017545|FBtr0089176;CDS|FBgn0017545|FBtr0089175	6578(2);
mRNA		FBgn0017545	RpS3A	4	-	66944	gypsy	26237	TE-GENE	plus	1	1	GYPSY	.	CDS|FBgn0017545|FBtr0308296;CDS|FBgn0017545|FBtr0089176;CDS|FBgn0017545|FBtr0089175	3737(1);
mRNA		FBgn0017545	RpS3A	4	-	66966	TART-A	3914	GENE-TE	plus	1	1	TART-A	.	CDS|FBgn0017545|FBtr0308296;CDS|FBgn0017545|FBtr0089176;CDS|FBgn0017545|FBtr0089175	5158(1);
mRNA		FBgn0017545	RpS3A	4	-	66997	TART-A	59693	GENE-TE	minus	1	2	TART-A	.	CDS|FBgn0017545|FBtr0308296;CDS|FBgn0017545|FBtr0089175;intron|FBgn0017545|FBtr0089176	6668(1);7996(1);
mRNA		FBgn0017545	RpS3A	4	-	67004	Doc	10684	GENE-TE	minus	2	2	DOC	.	CDS|FBgn0017545|FBtr0308296;CDS|FBgn0017545|FBtr0089175;intron|FBgn0017545|FBtr0089176	4105(1);749(1);	4420	6871.919674	0.000291039	no	2	0	0	1	3	0	14106	34790	43526	46307	26832	18740	1	30716.83	0.003255438
mRNA		FBgn0017545	RpS3A	4	-	67023	gypsy	26237	GENE-TE	plus	1	1	GYPSY	.	CDS|FBgn0017545|FBtr0308296;CDS|FBgn0017545|FBtr0089175;intron|FBgn0017545|FBtr0089176	4828(1);
mRNA		FBgn0017545	RpS3A	4	-	67027	Doc	10684	TE-GENE	minus	2	2	DOC	.	CDS|FBgn0017545|FBtr0308296;CDS|FBgn0017545|FBtr0089175;intron|FBgn0017545|FBtr0089176	4209(1);977(1);	4615	7021.870121	0.000284824	no	0	0	0	0	2	1	10458	28982	35610	35491	21228	13052	0.5	24136.83	0.00207148
mRNA		FBgn0017545	RpS3A	4	-	67055	TART-A	59693	GENE-TE	minus	1	1	TART-A	67048	CDS|FBgn0017545|FBtr0308296;CDS|FBgn0017545|FBtr0089175;CDS|FBgn0017545|FBtr0089176	2500(1);
mRNA		FBgn0017545	RpS3A	4	-	67056	Doc	53122	GENE-TE	plus	1	1	DOC	67048	CDS|FBgn0017545|FBtr0308296;CDS|FBgn0017545|FBtr0089175;CDS|FBgn0017545|FBtr0089176	1437(1);
mRNA		FBgn0017545	RpS3A	4	-	67126	Doc	53122	TE-GENE	plus	1	1	DOC	.	CDS|FBgn0017545|FBtr0308296;CDS|FBgn0017545|FBtr0089175;5UTR|FBgn0017545|FBtr0089176	4070(1);
mRNA		FBgn0017545	RpS3A	4	-	67179	TART-A	59693	TE-GENE	minus	2	2	TART-A	.	CDS|FBgn0017545|FBtr0308296;CDS|FBgn0017545|FBtr0089175;5UTR|FBgn0017545|FBtr0089176	2379(1);4748(1);	10269	24758.58269	8.08E-05	no	0	0	0	0	1	1	124	261	336	264	92	325	0.33	233.67	0.142450142
mRNA		FBgn0017545	RpS3A	4	-	67185	Doc	53122	TE-GENE	plus	1	1	DOC	.	5UTR|FBgn0017545|FBtr0089176;5UTR|FBgn0017545|FBtr0089175;5UTR|FBgn0017545|FBtr0308296	840(1);
mRNA		FBgn0085432	pan	4	+	72495	F-element	2927	TE-GENE	minus	1	1	FW	.	CDS|FBgn0085432|FBtr0334301;CDS|FBgn0085432|FBtr0089161;CDS|FBgn0085432|FBtr0100245;CDS|FBgn0085432|FBtr0089162;CDS|FBgn0085432|FBtr0089159;CDS|FBgn0085432|FBtr0308615;CDS|FBgn0085432|FBtr0309803;CDS|FBgn0085432|FBtr0100246	2982(1);
mRNA		FBgn0085432	pan	4	+	101448	F-element	2927	GENE-TE	minus	6	36	FW	.	intron|FBgn0085432|FBtr0100245;intron|FBgn0085432|FBtr0112657;intron|FBgn0085432|FBtr0089162;intron|FBgn0085432|FBtr0308615;intron|FBgn0085432|FBtr0309803;intron|FBgn0085432|FBtr0089159;intron|FBgn0085432|FBtr0089161;intron|FBgn0085432|FBtr0334301	3667(13);3676-3861(1);3917-3939(2);3917-3940(2);3918-3935(1);3919-3935(7);3920-3935(4);3922-3935(1);3926-3936(1);3927-3935(4);	77	474.740982	0.075830824	yes	1	8	7	9	8	1	21	29	29	74	48	47	5.67	41.33	12.05673759
mRNA		FBgn0085432	pan	4	+	101751	F-element	2927	TE-GENE	minus	1	1	FW	.	intron|FBgn0085432|FBtr0100245;intron|FBgn0085432|FBtr0112657;intron|FBgn0085432|FBtr0089162;intron|FBgn0085432|FBtr0308615;intron|FBgn0085432|FBtr0309803;intron|FBgn0085432|FBtr0089159;intron|FBgn0085432|FBtr0089161;intron|FBgn0085432|FBtr0334301	3559(1);
gDNA				4	.	101966	F-element		downstream	negative	3	7	FW		intron|FBgn0085432|FBtr0100245(+);intron|FBgn0085432|FBtr0112657(+);intron|FBgn0085432|FBtr0089162(+);intron|FBgn0085432|FBtr0308615(+);intron|FBgn0085432|FBtr0309803(+);intron|FBgn0085432|FBtr0089159(+);intron|FBgn0085432|FBtr0089161(+);intron|FBgn0085432|FBtr0334301(+)	3192-3261(2);3193-3261(3);3193-3262(1);3193-3264(1);																				3	14	279
mRNA		FBgn0085432	pan	4	+	101966	F-element	2927	TE-GENE	minus	6	62	FW	.	intron|FBgn0085432|FBtr0100245;intron|FBgn0085432|FBtr0112657;intron|FBgn0085432|FBtr0089162;intron|FBgn0085432|FBtr0308615;intron|FBgn0085432|FBtr0309803;intron|FBgn0085432|FBtr0089159;intron|FBgn0085432|FBtr0089161;intron|FBgn0085432|FBtr0334301	3192-3261(1);3192-3262(3);3192-3263(6);3192-3264(3);3192-3265(2);3192-3278(2);3193-3261(1);3194-3261(1);3195-3261(2);3196-3261(1);3197-3261(2);3343-3563(4);3344-3568(1);3345-3568(2);3559(31);	83	492.8904544	0.1257886	yes	3	5	11	19	18	1	4	37	27	53	33	18	9.5	28.67	24.89082969
mRNA		FBgn0085432	pan	4	+	110550	F-element	4560	TE-GENE	plus	1	1	FW	.	3UTR|FBgn0085432|FBtr0309803	1989(1);
gDNA				4	.	115696	G5		downstream	negative	14	83	G5		3UTR|FBgn0011747|FBtr0300497(-)	4049(83);																				8	17	339
mRNA		FBgn0011747	Ank	4	-	115696	G5	293	GENE-TE	plus	6	373	G5	.	3UTR|FBgn0011747|FBtr0300497	4049(372);4050-4052(1);	143	204.6924522	1.822245989	yes	25	45	41	131	118	35	0	0	0	0	0	0	65.83	0	100
mRNA	1	FBgn0011747	Ank	4	-	123203	Tc1	270	TE-GENE	plus	1	1	TC1	.	CDS|FBgn0011747|FBtr0300497;CDS|FBgn0011747|FBtr0089171;CDS|FBgn0011747|FBtr0089173;CDS|FBgn0011747|FBtr0089172	1291(1);
mRNA	1	FBgn0011747	Ank	4	-	123264	Tc1	270	TE-GENE	plus	1	1	TC1	.	CDS|FBgn0011747|FBtr0300497;CDS|FBgn0011747|FBtr0089171;CDS|FBgn0011747|FBtr0089173;CDS|FBgn0011747|FBtr0089172	1278(1);
mRNA	1	FBgn0011747	Ank	4	-	123422	Tc1	270	TE-GENE	plus	1	1	TC1	123422	CDS|FBgn0011747|FBtr0300497;CDS|FBgn0011747|FBtr0089171;CDS|FBgn0011747|FBtr0089173;CDS|FBgn0011747|FBtr0089172	1366-1444(1);
mRNA	1	FBgn0011747	Ank	4	-	123894	Tc1	270	TE-GENE	plus	2	2	TC1	123892	intron|FBgn0011747|FBtr0089172;intron|FBgn0011747|FBtr0300497;intron|FBgn0011747|FBtr0089173;intron|FBgn0011747|FBtr0089171	1265-1334(1);1346(1);	294	281.7445652	0.007098628	yes	0	0	0	0	1	0	262	815	807	664	479	571	0.17	599.67	0.027785496
mRNA		FBgn0011747	Ank	4	-	124018	HB	2513	TE-GENE	minus	2	4	HB	.	intron|FBgn0011747|FBtr0089172;intron|FBgn0011747|FBtr0300497;intron|FBgn0011747|FBtr0089173;intron|FBgn0011747|FBtr0089171	1150-1274(1);1153-1274(1);1155-1274(2);	234	766.8389661	0.005216219	yes	0	6	0	1	0	0	196	653	625	470	349	438	1.17	455.17	0.255661066
gDNA				4	.	124018	HB		upstream	positive	3	3	HB		intron|FBgn0011747|FBtr0089172(-);intron|FBgn0011747|FBtr0300497(-);intron|FBgn0011747|FBtr0089173(-);intron|FBgn0011747|FBtr0089171(-)	1140-1276(1);1140-1281(1);1149-1274(1);																				2	17	333
gDNA				4	.	125258	HB		downstream	positive	8	12	HB		intron|FBgn0011747|FBtr0089172(-);intron|FBgn0011747|FBtr0300497(-);intron|FBgn0011747|FBtr0089173(-);intron|FBgn0011747|FBtr0089171(-)	2349-2510(1);2375-2509(1);2382-2508(1);2392-2510(1);2393-2508(1);2477-2513(1);2478-2514(1);2493-2515(1);2496-2514(1);2508-2515(1);2508-2516(1);2509-2515(1);																				7	17	340
mRNA	1	FBgn0011747	Ank	4	-	125491	Tc1	270	TE-GENE	plus	3	5	TC1	.	intron|FBgn0011747|FBtr0089172;intron|FBgn0011747|FBtr0300497;intron|FBgn0011747|FBtr0089173;intron|FBgn0011747|FBtr0089171	1666(5);	234	251.3563208	0.01989208	yes	1	0	1	3	0	0	15	71	60	54	55	31	0.83	47.67	1.718213058
gDNA	1			4	.	125491	Tc1		upstream	negative	15	69	TC1		intron|FBgn0011747|FBtr0089172(-);intron|FBgn0011747|FBtr0300497(-);intron|FBgn0011747|FBtr0089173(-);intron|FBgn0011747|FBtr0089171(-)	1554(1);1666(68);																				8	17	347
gDNA	1			4	.	126667	Tc1		downstream	negative	14	46	TC1		intron|FBgn0011747|FBtr0089172(-);intron|FBgn0011747|FBtr0300497(-);intron|FBgn0011747|FBtr0089173(-);intron|FBgn0011747|FBtr0089171(-)	1(17);1462(2);1666(1);559(26);																				8	18	353
mRNA	1	FBgn0011747	Ank	4	-	126667	Tc1	270	GENE-TE	plus	5	12	TC1	.	intron|FBgn0011747|FBtr0089172;intron|FBgn0011747|FBtr0300497;intron|FBgn0011747|FBtr0089173;intron|FBgn0011747|FBtr0089171	1(4);559(8);	233	250.8186596	0.04784333	yes	0	2	1	6	2	0	58	166	113	220	121	123	1.83	133.5	1.354679803
mRNA		FBgn0011747	Ank	4	-	128085	S2	70	TE-GENE	plus	2	2	S2	.	intron|FBgn0011747|FBtr0089172;intron|FBgn0011747|FBtr0300497;intron|FBgn0011747|FBtr0089173;intron|FBgn0011747|FBtr0089171	1566(1);592(1);	234	127.984374	0.015626908	yes	1	1	0	0	0	0	15	71	60	54	55	31	0.33	47.67	0.694444444
gDNA				4	.	128085	S2		upstream	negative	8	10	S2		intron|FBgn0011747|FBtr0089172(-);intron|FBgn0011747|FBtr0300497(-);intron|FBgn0011747|FBtr0089173(-);intron|FBgn0011747|FBtr0089171(-)	1544-1621(1);1566(9);																				6	19	371
gDNA				4	.	128440	S2		downstream	negative	11	26	S2		intron|FBgn0011747|FBtr0089172(-);intron|FBgn0011747|FBtr0300497(-);intron|FBgn0011747|FBtr0089173(-);intron|FBgn0011747|FBtr0089171(-)	399-442(1);399-444(1);400(21);400-439(1);402-439(1);402-447(1);																				8	18	366
mRNA		FBgn0011747	Ank	4	-	128440	S2	70	GENE-TE	plus	2	3	S2	.	intron|FBgn0011747|FBtr0089172;intron|FBgn0011747|FBtr0300497;intron|FBgn0011747|FBtr0089173;intron|FBgn0011747|FBtr0089171	400(1);400-406(1);401-420(1);	233	127.7106104	0.023490609	yes	0	0	0	2	1	0	58	166	113	220	121	123	0.5	133.5	0.373134328
mRNA	1	FBgn0011747	Ank	4	-	129322	Tc1	270	GENE-TE	plus	3	5	TC1	129322	CDS|FBgn0011747|FBtr0089173;CDS|FBgn0011747|FBtr0089171;CDS|FBgn0011747|FBtr0300497;CDS|FBgn0011747|FBtr0089172	559(5);	303	286.0244745	0.017481022	yes	1	1	0	3	0	0	409	1300	1212	1167	833	866	0.83	964.5	0.086325967
gDNA				4	.	140962	I-element		downstream	negative	2	2	I		CDS|FBgn0052000|FBtr0113417(+);CDS|FBgn0052000|FBtr0089451(+);CDS|FBgn0052000|FBtr0333161(+);CDS|FBgn0052000|FBtr0089448(+);CDS|FBgn0052000|FBtr0089449(+)	3199(1);3432(1);																				2	35	702
gDNA				4	.	141965	I-element		downstream	negative	2	2	I		CDS|FBgn0052000|FBtr0113417(+);CDS|FBgn0052000|FBtr0089451(+);CDS|FBgn0052000|FBtr0333161(+);CDS|FBgn0052000|FBtr0089448(+);CDS|FBgn0052000|FBtr0089449(+)	3456(1);5019(1);																				2	35	705
gDNA				4	.	142303	I-element		downstream	negative	2	2	I		CDS|FBgn0052000|FBtr0089449(+);CDS|FBgn0052000|FBtr0089448(+);CDS|FBgn0052000|FBtr0089451(+);CDS|FBgn0052000|FBtr0333161(+);CDS|FBgn0052000|FBtr0113417(+)	2540(1);2920(1);																				2	38	751
gDNA				4	.	195086	F-element		downstream	negative	2	2	FW		ncRNA|FBgn0265634|FBtr0340500(+)	1027(1);4207(1);																				2	20	408
gDNA				4	.	195824	F-element		downstream	negative	16	139	FW		ncRNA|FBgn0265634|FBtr0340500(+)	1(139);																				9	19	378
mRNA		FBgn0265634	lncRNA:CR44441	4	+	195824	F-element	2927	TE-GENE	minus	4	8	FW	.	ncRNA|FBgn0265634|FBtr0340500	1(7);4692(1);	403	1086.085172	0.007365905	yes	0	0	1	4	2	0	0	1	0	0	1	0	1.17	0.33	77.77777778
mRNA	2	FBgn0024811	Crk	4	+	210259	Cr1a	1278	TE-GENE	minus	1	1	CR1A	.	5UTR|FBgn0024811|FBtr0089113;5UTR|FBgn0024811|FBtr0304871;5UTR|FBgn0024811|FBtr0308256;5UTR|FBgn0024811|FBtr0345065;5UTR|FBgn0024811|FBtr0345064;5UTR|FBgn0024811|FBtr0089114;5UTR|FBgn0024811|FBtr0089112	1786(1);
mRNA	2	FBgn0024811	Crk	4	+	210439	Cr1a	1278	TE-GENE	minus	4	7	CR1A	210438	5UTR|FBgn0024811|FBtr0089113;5UTR|FBgn0024811|FBtr0304871;5UTR|FBgn0024811|FBtr0308256;5UTR|FBgn0024811|FBtr0345064;5UTR|FBgn0024811|FBtr0089114;5UTR|FBgn0024811|FBtr0345065;5UTR|FBgn0024811|FBtr0089112	1786(1);1911(6);	642	905.8013027	0.007727964	yes	0	5	1	3	6	1	799	1362	1629	3611	2191	1732	2.67	1887.33	0.141093474
mRNA	2	FBgn0024811	Crk	4	+	210556	Cr1a	1278	TE-GENE	minus	6	17	CR1A	210558	intron|FBgn0024811|FBtr0089112;intron|FBgn0024811|FBtr0089113;intron|FBgn0024811|FBtr0304871;intron|FBgn0024811|FBtr0308256;intron|FBgn0024811|FBtr0345065;intron|FBgn0024811|FBtr0345064;intron|FBgn0024811|FBtr0089114	1713(1);1782(1);1785(4);1786(3);1911(7);1918-1911(1);	562	847.488053	0.02005928	yes	0	5	1	3	6	1	822	1350	1630	3683	2237	1767	2.67	1914.83	0.13906997
mRNA	2	FBgn0024811	Crk	4	+	211588	Cr1a	1278	TE-GENE	minus	5	8	CR1A	211590	intron|FBgn0024811|FBtr0089114;intron|FBgn0024811|FBtr0345065;intron|FBgn0024811|FBtr0345064;intron|FBgn0024811|FBtr0304871;intron|FBgn0024811|FBtr0308256;intron|FBgn0024811|FBtr0089112;intron|FBgn0024811|FBtr0089113	1760-1911(1);1782(2);1785(2);1790(1);1911(2);	571	854.2470369	0.009364972	yes	0	5	3	4	1	2	588	1225	1375	1926	1597	1175	2.5	1314.33	0.189849386
mRNA	2	FBgn0024811	Crk	4	+	212112	Cr1a	1278	TE-GENE	minus	1	1	CR1A	212115	intron|FBgn0024811|FBtr0345064;intron|FBgn0024811|FBtr0089114;intron|FBgn0024811|FBtr0308256;intron|FBgn0024811|FBtr0089113;intron|FBgn0024811|FBtr0089112;intron|FBgn0024811|FBtr0304871;intron|FBgn0024811|FBtr0345065	1910(1);
mRNA	3	FBgn0051999	CG31999	4	-	218891	F-element	4560	TE-GENE	plus	2	4	FW	218890	intron|FBgn0051999|FBtr0089144;intron|FBgn0051999|FBtr0344870	4127-4336(1);4127-4337(1);4135-4335(1);4143-4337(1);	341	1246.980353	0.003207749	yes	1	0	0	0	3	0	127	213	199	275	141	349	0.67	217.33	0.305810398
mRNA	3	FBgn0051999	CG31999	4	-	219147	F-element	4560	TE-GENE	plus	1	1	FW	.	intron|FBgn0051999|FBtr0089144;intron|FBgn0051999|FBtr0344870	4134-4428(1);
mRNA	3	FBgn0051999	CG31999	4	-	219598	F-element	4560	GENE-TE	plus	3	5	FW	.	intron|FBgn0051999|FBtr0089144;intron|FBgn0051999|FBtr0344870	3975-4075(3);3975-4084(1);3976-4079(1);	302	1173.507563	0.004260731	yes	0	3	1	2	1	0	118	179	152	209	98	332	1.17	181.33	0.639269406
mRNA	3	FBgn0051999	CG31999	4	-	219641	F-element	4560	GENE-TE	plus	3	3	FW	.	intron|FBgn0051999|FBtr0089144;intron|FBgn0051999|FBtr0344870	4025-4079(1);4026-4067(1);4027-4083(1);	303	1175.44885	0.002552217	yes	0	3	1	2	1	0	122	185	159	216	106	340	1.17	188	0.616740088
mRNA	3	FBgn0051999	CG31999	4	-	219881	F-element	4560	GENE-TE	plus	1	1	FW	219891	intron|FBgn0051999|FBtr0089144;intron|FBgn0051999|FBtr0344870	4036-4075(1);
mRNA		FBgn0051999	CG31999	4	-	221424	Tc1-2	558	TE-GENE	minus	4	7	TC1-2	.	intron|FBgn0051999|FBtr0344870;intron|FBgn0051999|FBtr0089144	1(7);	319	421.9028324	0.016591498	yes	0	0	3	2	2	1	19	35	39	59	38	58	1.33	41.33	3.125
gDNA				4	.	221424	Tc1-2		upstream	positive	15	74	TC1-2		intron|FBgn0051999|FBtr0344870(-);intron|FBgn0051999|FBtr0089144(-)	0-38(1);1(73);																				9	24	486
gDNA				4	.	222509	Tc1-2		downstream	positive	11	30	TC1-2		intron|FBgn0051999|FBtr0344870(-);intron|FBgn0051999|FBtr0089144(-)	1503-1646(1);1559-1646(1);1560-1646(2);1570-1645(1);1576-1646(1);1591-1646(1);1591-1648(1);1599-1646(1);1602-1645(1);1606-1645(1);1607-1645(1);1607-1646(1);1608-1645(1);1614-1646(1);1616-1645(1);1616-1646(1);1617-1646(1);1618-1646(1);1642-1648(1);1644(5);1646-1646(1);1647-1645(1);1648-1646(1);1654-1647(2);																				7	25	495
mRNA		FBgn0051999	CG31999	4	-	222509	Tc1-2	558	GENE-TE	minus	4	6	TC1-2	.	intron|FBgn0051999|FBtr0344870;intron|FBgn0051999|FBtr0089144	1561-1646(1);1564-1645(1);1644(4);	319	421.9028324	0.014221284	yes	1	0	1	1	0	3	200	290	298	387	298	461	1	322.33	0.309278351
mRNA	4	FBgn0051999	CG31999	4	-	224440	S-element	166	TE-GENE	plus	5	7	S	224439	intron|FBgn0051999|FBtr0089144;intron|FBgn0051999|FBtr0344870	689(7);	299	222.7868937	0.031420161	yes	0	1	1	0	2	2	76	221	207	218	195	258	1	195.83	0.50804403
mRNA	4	FBgn0051999	CG31999	4	-	226317	S-element	166	TE-GENE	plus	4	7	S	.	5UTR|FBgn0051999|FBtr0344870	689(6);689-697(1);	272	212.4899998	0.032942727	yes	1	3	1	0	2	0	0	0	0	0	0	0	1.17	0	100
gDNA	4			4	.	226317	S-element		upstream	negative	7	13	S		5UTR|FBgn0051999|FBtr0344870(-)	689(11);695-697(2);																				5	24	471
gDNA	4			4	.	226987	S-element		downstream	negative	4	5	S		intron|FBgn0051999|FBtr0344870(-)	0-77(1);1-32(1);1-45(1);1-77(1);3-32(1);																				4	23	459
mRNA	4	FBgn0051999	CG31999	4	-	226987	S-element	166	GENE-TE	plus	2	3	S	.	intron|FBgn0051999|FBtr0344870	2-32(2);27-343(1);	271	212.0990335	0.014144336	yes	0	2	0	0	1	0	2	6	7	7	4	10	0.5	6	7.692307692
mRNA		FBgn0039896	yellow-h	4	+	228904	S-element	474	TE-GENE	minus	5	5	S	228905	intron|FBgn0039896|FBtr0089115	434-454(1);436-590(1);441(3);	406	438.6843968	0.011397716	yes	0	1	1	0	1	1	143	458	569	177	152	538	0.67	339.5	0.195982362
mRNA		FBgn0053481	dpr7	4	-	247470	Cr1a	774	TE-GENE	plus	6	125	CR1A	.	intron|FBgn0053481|FBtr0334409;intron|FBgn0053481|FBtr0334408	2295-2346(1);2324-2346(5);2325(2);2329-2347(1);2330-2346(1);2331-2346(1);2332-2346(1);2343(113);	257	446.0022421	0.280267649	yes	2	19	19	38	38	11	75	273	233	221	183	144	21.17	188.17	10.11146497
gDNA				4	.	247470	Cr1a		upstream	negative	14	47	CR1A		intron|FBgn0053481|FBtr0334409(-);intron|FBgn0053481|FBtr0334408(-)	1798(1);2325(3);2325-2345(1);2343(42);																				9	23	467
gDNA				4	.	248172	Cr1a		downstream	negative	12	33	CR1A		intron|FBgn0053481|FBtr0334409(-);intron|FBgn0053481|FBtr0334408(-)	1638(33);																				7	23	458
mRNA		FBgn0053481	dpr7	4	-	248172	Cr1a	774	GENE-TE	plus	6	125	CR1A	.	intron|FBgn0053481|FBtr0334409;intron|FBgn0053481|FBtr0334408	1638(124);1638-1726(1);	257	446.0022421	0.280267649	yes	6	9	9	44	39	18	0	0	0	0	0	0	20.83	0	100
mRNA		FBgn0053481	dpr7	4	-	248405	Cr1a	774	TE-GENE	plus	6	104	CR1A	.	intron|FBgn0053481|FBtr0334409;intron|FBgn0053481|FBtr0334408	1262(1);1268(101);1271-1270(1);1277-1270(1);	260	448.5978154	0.231833496	yes	7	12	6	24	46	11	33	98	70	96	83	48	17.67	71.33	19.85018727
gDNA				4	.	248405	Cr1a		upstream	negative	13	36	CR1A		intron|FBgn0053481|FBtr0334409(-);intron|FBgn0053481|FBtr0334408(-)	1268(34);1273-1269(1);1278-1270(1);																				9	22	445
gDNA				4	.	248892	Cr1a		downstream	negative	5	5	CR1A		intron|FBgn0053481|FBtr0334409(-);intron|FBgn0053481|FBtr0334408(-)	1(3);2-33(1);-3-29(1);																				5	23	458
mRNA		FBgn0053481	dpr7	4	-	248892	Cr1a	774	GENE-TE	plus	6	61	CR1A	.	intron|FBgn0053481|FBtr0334409;intron|FBgn0053481|FBtr0334408	1(47);17-33(3);-3-37(1);-3-40(1);3-62(1);-3-64(1);-4-96(1);5(2);955(4);	257	446.0022421	0.136770613	yes	5	6	3	22	15	4	0	0	0	0	0	0	9.17	0	100
gDNA				4	.	260222	Juan		upstream	positive	2	8	DOC6		intron|FBgn0259216|FBtr0299722(+);intron|FBgn0259216|FBtr0334407(+);intron|FBgn0259216|FBtr0308691(+);intron|FBgn0259216|FBtr0299723(+)	38(8);																				1	26	524
mRNA		FBgn0039900	Syt7	4	-	282777	rooA_LTR	161	TE-GENE	plus	6	18	ROOA_LTR	.	intron|FBgn0039900|FBtr0089139;intron|FBgn0039900|FBtr0305658;intron|FBgn0039900|FBtr0343990;intron|FBgn0039900|FBtr0089134;intron|FBgn0039900|FBtr0089137	386(18);	325	228.7465847	0.078689699	yes	1	3	1	3	4	4	312	944	1008	1068	757	864	2.67	825.5	0.321996378
gDNA				4	.	282777	rooA_LTR		upstream	negative	17	122	ROOA_LTR		intron|FBgn0039900|FBtr0089139(-);intron|FBgn0039900|FBtr0305658(-);intron|FBgn0039900|FBtr0343990(-);intron|FBgn0039900|FBtr0089134(-);intron|FBgn0039900|FBtr0089137(-)	1(1);371-387(1);386(120);																				10	25	504
gDNA				4	.	289530	rooA_LTR		downstream	negative	17	50	ROOA_LTR		intron|FBgn0039900|FBtr0089139(-);intron|FBgn0039900|FBtr0305658(-);intron|FBgn0039900|FBtr0343990(-);intron|FBgn0039900|FBtr0089134(-);intron|FBgn0039900|FBtr0089137(-)	1(50);																				9	24	472
mRNA		FBgn0039900	Syt7	4	-	289530	rooA_LTR	161	GENE-TE	plus	5	15	ROOA_LTR	.	intron|FBgn0039900|FBtr0089139;intron|FBgn0039900|FBtr0305658;intron|FBgn0039900|FBtr0343990;intron|FBgn0039900|FBtr0089134;intron|FBgn0039900|FBtr0089137	1(15);	324	228.3943957	0.065675867	yes	0	1	3	4	6	1	124	211	200	431	264	383	2.5	268.83	0.921375921
mRNA		FBgn0039900	Syt7	4	-	290130	Cr1a	774	TE-GENE	plus	3	5	CR1A	.	intron|FBgn0039900|FBtr0089139;intron|FBgn0039900|FBtr0305658;intron|FBgn0039900|FBtr0343990;intron|FBgn0039900|FBtr0089134;intron|FBgn0039900|FBtr0089137	4028-4123(1);4033-4118(1);4036-4118(1);4116(1);4121-4119(1);	324	500.7753988	0.009984516	yes	0	0	1	1	3	0	77	238	218	246	174	254	0.83	201.17	0.412541254
gDNA				4	.	290130	Cr1a		upstream	negative	12	28	CR1A		intron|FBgn0039900|FBtr0089139(-);intron|FBgn0039900|FBtr0305658(-);intron|FBgn0039900|FBtr0343990(-);intron|FBgn0039900|FBtr0089134(-);intron|FBgn0039900|FBtr0089137(-)	4017-4118(1);4022-4117(1);4025-4118(1);4027-4118(1);4030-4117(1);4040-4117(1);4040-4118(1);4047-4120(1);4047-4121(1);4049-4118(1);4058-4117(1);4064-4118(1);4070-4117(1);4072-4118(1);4097-4118(1);4100-4118(1);4106-4118(1);4111-4117(1);4111-4118(2);4116(1);4121-4118(1);4121-4119(1);4122-4118(2);4124-4117(1);4124-4118(1);4127-4118(1);																				8	24	477
gDNA				4	.	290792	Cr1a		downstream	negative	15	52	CR1A		intron|FBgn0039900|FBtr0089139(-);intron|FBgn0039900|FBtr0305658(-);intron|FBgn0039900|FBtr0343990(-);intron|FBgn0039900|FBtr0089134(-);intron|FBgn0039900|FBtr0089137(-)	2657(52);																				8	23	465
mRNA		FBgn0039900	Syt7	4	-	290792	Cr1a	774	GENE-TE	plus	6	23	CR1A	.	intron|FBgn0039900|FBtr0089139;intron|FBgn0039900|FBtr0305658;intron|FBgn0039900|FBtr0343990;intron|FBgn0039900|FBtr0089134;intron|FBgn0039900|FBtr0089137	2657(23);	324	500.7753988	0.045928774	yes	4	2	5	7	5	2	124	211	200	430	264	383	4.17	268.67	1.527183873
gDNA				4	.	290792	rooA		downstream	positive	2	2	ROOA		intron|FBgn0039900|FBtr0089139(-);intron|FBgn0039900|FBtr0305658(-);intron|FBgn0039900|FBtr0343990(-);intron|FBgn0039900|FBtr0089134(-);intron|FBgn0039900|FBtr0089137(-)	1058(1);457(1);																				2	23	465
mRNA		FBgn0039900	Syt7	4	-	297091	transib1	345	TE-GENE	minus	4	8	TRANSIB1	.	intron|FBgn0039900|FBtr0089139;intron|FBgn0039900|FBtr0305658;intron|FBgn0039900|FBtr0343990;intron|FBgn0039900|FBtr0089134;intron|FBgn0039900|FBtr0089137	169(3);18(5);	330	337.4166564	0.023709559	yes	2	1	0	1	3	0	77	238	217	246	174	254	1.17	201	0.577081616
gDNA				4	.	297091	transib1		upstream	positive	9	24	TRANSIB1		intron|FBgn0039900|FBtr0089139(-);intron|FBgn0039900|FBtr0305658(-);intron|FBgn0039900|FBtr0343990(-);intron|FBgn0039900|FBtr0089134(-);intron|FBgn0039900|FBtr0089137(-)	112-103(1);169(9);18(14);																				7	24	475
gDNA				4	.	299247	transib1		downstream	positive	10	31	TRANSIB1		intron|FBgn0039900|FBtr0089139(-);intron|FBgn0039900|FBtr0305658(-);intron|FBgn0039900|FBtr0343990(-);intron|FBgn0039900|FBtr0089134(-);intron|FBgn0039900|FBtr0089137(-)	1813(1);1816(28);1820-1818(1);1824-1818(1);																				6	24	472
mRNA		FBgn0039900	Syt7	4	-	299247	transib1	345	GENE-TE	minus	3	6	TRANSIB1	.	intron|FBgn0039900|FBtr0089139;intron|FBgn0039900|FBtr0305658;intron|FBgn0039900|FBtr0343990;intron|FBgn0039900|FBtr0089134;intron|FBgn0039900|FBtr0089137	1816(6);	330	337.4166564	0.017782169	yes	0	0	1	4	0	1	124	210	201	430	264	384	1	268.83	0.370599135
gDNA				4	.	300284	Doc2-element		downstream	positive	10	24	DOC2		intron|FBgn0039900|FBtr0089139(-);intron|FBgn0039900|FBtr0305658(-);intron|FBgn0039900|FBtr0343990(-);intron|FBgn0039900|FBtr0089134(-);intron|FBgn0039900|FBtr0089137(-)	4792(16);4793(8);																				7	27	546
gDNA				4	.	302663	Doc3-element		downstream	positive	9	21	DOC3		intron|FBgn0039900|FBtr0089134(-);intron|FBgn0039900|FBtr0305658(-);intron|FBgn0039900|FBtr0343990(-);intron|FBgn0039900|FBtr0089137(-);intron|FBgn0039900|FBtr0089139(-)	2638(21);																				7	33	660
mRNA		FBgn0039900	Syt7	4	-	303568	jockey2	32	TE-GENE	minus	1	1	JOCKEY2	.	intron|FBgn0039900|FBtr0089134;intron|FBgn0039900|FBtr0305658;intron|FBgn0039900|FBtr0343990;intron|FBgn0039900|FBtr0089137;intron|FBgn0039900|FBtr0089139	1935(1);
mRNA		FBgn0039900	Syt7	4	-	303771	jockey2	32	TE-GENE	minus	2	3	JOCKEY2	.	intron|FBgn0039900|FBtr0089134;intron|FBgn0039900|FBtr0305658;intron|FBgn0039900|FBtr0343990;intron|FBgn0039900|FBtr0089137;intron|FBgn0039900|FBtr0089139	1925(1);1931(1);1955-1935(1);	275	93.8083152	0.031980107	yes	0	0	0	0	0	0	68	253	264	193	143	95	0	169.33	0
gDNA				4	.	303771	jockey2		upstream	positive	8	11	JOCKEY2		intron|FBgn0039900|FBtr0089134(-);intron|FBgn0039900|FBtr0305658(-);intron|FBgn0039900|FBtr0343990(-);intron|FBgn0039900|FBtr0089137(-);intron|FBgn0039900|FBtr0089139(-)	1931(9);1934-1942(2);																				7	32	639
gDNA				4	.	303779	Cr1a		upstream	positive	8	13	CR1A		intron|FBgn0039900|FBtr0089134(-);intron|FBgn0039900|FBtr0305658(-);intron|FBgn0039900|FBtr0343990(-);intron|FBgn0039900|FBtr0089137(-);intron|FBgn0039900|FBtr0089139(-)	1336(1);1642(11);1645-1663(1);																				7	31	628
gDNA				4	.	318731	gypsy8_LTR		upstream	positive	4	4	GYPSY8_LTR		intron|FBgn0052850|FBtr0333680(+);intron|FBgn0052850|FBtr0089123(+)	1(3);25-145(1);																				4	29	578
gDNA				4	.	343369	rooA_LTR		upstream	negative	2	2	ROOA_LTR		intron|FBgn0259214|FBtr0300558(-);intron|FBgn0259214|FBtr0300554(-);intron|FBgn0259214|FBtr0300559(-);intron|FBgn0259214|FBtr0300557(-);intron|FBgn0259214|FBtr0300556(-);intron|FBgn0259214|FBtr0300555(-);intron|FBgn0259214|FBtr0304048(-);intron|FBgn0259214|FBtr0304047(-);intron|FBgn0259214|FBtr0304049(-);intron|FBgn0259214|FBtr0304046(-);intron|FBgn0259214|FBtr0304050(-)	310(1);312(1);																				2	27	542
gDNA				4	.	343452	rooA_LTR		downstream	negative	2	2	ROOA_LTR		intron|FBgn0259214|FBtr0300558(-);intron|FBgn0259214|FBtr0300554(-);intron|FBgn0259214|FBtr0300559(-);intron|FBgn0259214|FBtr0300557(-);intron|FBgn0259214|FBtr0300556(-);intron|FBgn0259214|FBtr0300555(-);intron|FBgn0259214|FBtr0304048(-);intron|FBgn0259214|FBtr0304047(-);intron|FBgn0259214|FBtr0304049(-);intron|FBgn0259214|FBtr0304046(-);intron|FBgn0259214|FBtr0304050(-)	11(2);																				1	26	520
mRNA		FBgn0259214	PMCA	4	-	344053	rooA_LTR	26	TE-GENE	minus	2	3	ROOA_LTR	.	intron|FBgn0259214|FBtr0300558;intron|FBgn0259214|FBtr0300554;intron|FBgn0259214|FBtr0300559;intron|FBgn0259214|FBtr0300557;intron|FBgn0259214|FBtr0300556;intron|FBgn0259214|FBtr0300555;intron|FBgn0259214|FBtr0304048;intron|FBgn0259214|FBtr0304047;intron|FBgn0259214|FBtr0304049;intron|FBgn0259214|FBtr0304046;intron|FBgn0259214|FBtr0304050	11(3);	366	97.54998719	0.030753464	yes	0	0	0	0	2	1	165	519	516	406	260	509	0.5	395.83	0.126156434
gDNA				4	.	344053	rooA_LTR		upstream	positive	8	13	ROOA_LTR		intron|FBgn0259214|FBtr0300558(-);intron|FBgn0259214|FBtr0300554(-);intron|FBgn0259214|FBtr0300559(-);intron|FBgn0259214|FBtr0300557(-);intron|FBgn0259214|FBtr0300556(-);intron|FBgn0259214|FBtr0300555(-);intron|FBgn0259214|FBtr0304048(-);intron|FBgn0259214|FBtr0304047(-);intron|FBgn0259214|FBtr0304049(-);intron|FBgn0259214|FBtr0304046(-);intron|FBgn0259214|FBtr0304050(-)	11(13);																				6	23	462
gDNA				4	.	346565	rooA		downstream	positive	12	22	ROOA		intron|FBgn0259214|FBtr0300558(-);intron|FBgn0259214|FBtr0300554(-);intron|FBgn0259214|FBtr0300559(-);intron|FBgn0259214|FBtr0300557(-);intron|FBgn0259214|FBtr0300556(-);intron|FBgn0259214|FBtr0300555(-);intron|FBgn0259214|FBtr0304048(-);intron|FBgn0259214|FBtr0304047(-);intron|FBgn0259214|FBtr0304049(-);intron|FBgn0259214|FBtr0304046(-);intron|FBgn0259214|FBtr0304050(-)	2972(22);																				8	26	510
mRNA		FBgn0259214	PMCA	4	-	346640	Tc1-2	166	TE-GENE	plus	4	9	TC1-2	.	intron|FBgn0259214|FBtr0300558;intron|FBgn0259214|FBtr0300554;intron|FBgn0259214|FBtr0300559;intron|FBgn0259214|FBtr0300557;intron|FBgn0259214|FBtr0300556;intron|FBgn0259214|FBtr0300555;intron|FBgn0259214|FBtr0304048;intron|FBgn0259214|FBtr0304047;intron|FBgn0259214|FBtr0304049;intron|FBgn0259214|FBtr0304046;intron|FBgn0259214|FBtr0304050	1643(8);1644(1);	381	251.4875742	0.035787056	yes	0	0	0	4	3	1	165	519	516	406	260	509	1.33	395.83	0.335711288
gDNA				4	.	346640	Tc1-2		upstream	negative	11	27	TC1-2		intron|FBgn0259214|FBtr0300558(-);intron|FBgn0259214|FBtr0300554(-);intron|FBgn0259214|FBtr0300559(-);intron|FBgn0259214|FBtr0300557(-);intron|FBgn0259214|FBtr0300556(-);intron|FBgn0259214|FBtr0300555(-);intron|FBgn0259214|FBtr0304048(-);intron|FBgn0259214|FBtr0304047(-);intron|FBgn0259214|FBtr0304049(-);intron|FBgn0259214|FBtr0304046(-);intron|FBgn0259214|FBtr0304050(-)	1643(27);																				8	25	505
gDNA				4	.	347727	Tc1-2		downstream	negative	17	112	TC1-2		intron|FBgn0259214|FBtr0300558(-);intron|FBgn0259214|FBtr0300554(-);intron|FBgn0259214|FBtr0300559(-);intron|FBgn0259214|FBtr0300557(-);intron|FBgn0259214|FBtr0300556(-);intron|FBgn0259214|FBtr0300555(-);intron|FBgn0259214|FBtr0304048(-);intron|FBgn0259214|FBtr0304047(-);intron|FBgn0259214|FBtr0304049(-);intron|FBgn0259214|FBtr0304046(-);intron|FBgn0259214|FBtr0304050(-)	1(111);1644(1);																				10	27	531
mRNA		FBgn0259214	PMCA	4	-	347727	Tc1-2	166	GENE-TE	plus	6	16	TC1-2	.	intron|FBgn0259214|FBtr0300558;intron|FBgn0259214|FBtr0300554;intron|FBgn0259214|FBtr0300559;intron|FBgn0259214|FBtr0300557;intron|FBgn0259214|FBtr0300556;intron|FBgn0259214|FBtr0300555;intron|FBgn0259214|FBtr0304048;intron|FBgn0259214|FBtr0304047;intron|FBgn0259214|FBtr0304049;intron|FBgn0259214|FBtr0304046;intron|FBgn0259214|FBtr0304050	1(16);	379	250.8266334	0.063789079	yes	1	3	1	2	3	5	194	361	413	446	324	558	2.5	382.67	0.649069667
mRNA		FBgn0259214	PMCA	4	-	353510	BS3	14	TE-GENE	plus	2	2	BS3	.	intron|FBgn0259214|FBtr0304047;intron|FBgn0259214|FBtr0304046;intron|FBgn0259214|FBtr0304050;intron|FBgn0259214|FBtr0304049;intron|FBgn0259214|FBtr0300554;intron|FBgn0259214|FBtr0300555;intron|FBgn0259214|FBtr0300557;intron|FBgn0259214|FBtr0300558;intron|FBgn0259214|FBtr0300559;intron|FBgn0259214|FBtr0300556;intron|FBgn0259214|FBtr0304048	1774(1);1791-1782(1);	399	74.73954776	0.026759595	yes	0	1	1	0	0	0	189	305	366	403	243	498	0.33	334	0.099700897
gDNA				4	.	353510	BS3		upstream	negative	4	5	BS3		intron|FBgn0259214|FBtr0304047(-);intron|FBgn0259214|FBtr0304046(-);intron|FBgn0259214|FBtr0304050(-);intron|FBgn0259214|FBtr0304049(-);intron|FBgn0259214|FBtr0300554(-);intron|FBgn0259214|FBtr0300555(-);intron|FBgn0259214|FBtr0300557(-);intron|FBgn0259214|FBtr0300558(-);intron|FBgn0259214|FBtr0300559(-);intron|FBgn0259214|FBtr0300556(-);intron|FBgn0259214|FBtr0304048(-)	1774(4);1790-1780(1);																				3	29	573
gDNA				4	.	353607	BS3		downstream	negative	7	12	BS3		intron|FBgn0259214|FBtr0304047(-);intron|FBgn0259214|FBtr0304046(-);intron|FBgn0259214|FBtr0304050(-);intron|FBgn0259214|FBtr0304049(-);intron|FBgn0259214|FBtr0300554(-);intron|FBgn0259214|FBtr0300555(-);intron|FBgn0259214|FBtr0300557(-);intron|FBgn0259214|FBtr0300558(-);intron|FBgn0259214|FBtr0300559(-);intron|FBgn0259214|FBtr0300556(-);intron|FBgn0259214|FBtr0304048(-)	1673(12);																				7	27	536
mRNA		FBgn0259214	PMCA	4	-	353607	BS3	14	GENE-TE	plus	3	5	BS3	.	intron|FBgn0259214|FBtr0304047;intron|FBgn0259214|FBtr0304046;intron|FBgn0259214|FBtr0304050;intron|FBgn0259214|FBtr0304049;intron|FBgn0259214|FBtr0300554;intron|FBgn0259214|FBtr0300555;intron|FBgn0259214|FBtr0300557;intron|FBgn0259214|FBtr0300558;intron|FBgn0259214|FBtr0300559;intron|FBgn0259214|FBtr0300556;intron|FBgn0259214|FBtr0304048	1673(5);	400	74.83314774	0.06681531	yes	0	2	2	1	0	0	244	515	504	607	419	650	0.83	489.83	0.169836957
mRNA		FBgn0016126	CaMKI	4	+	449151	Doc	53122	TE-GENE	plus	1	1	DOC	.	intron|FBgn0016126|FBtr0089063;intron|FBgn0016126|FBtr0089065;intron|FBgn0016126|FBtr0089067;intron|FBgn0016126|FBtr0333670;intron|FBgn0016126|FBtr0089069	2137(1);
mRNA		FBgn0016126	CaMKI	4	+	449607	Doc	53122	GENE-TE	plus	1	2	DOC	.	intron|FBgn0016126|FBtr0089063;intron|FBgn0016126|FBtr0089065;intron|FBgn0016126|FBtr0089067;intron|FBgn0016126|FBtr0333670;intron|FBgn0016126|FBtr0089069	3246(2);
mRNA		FBgn0016126	CaMKI	4	+	449969	Doc	10684	GENE-TE	minus	1	1	DOC	449968	intron|FBgn0016126|FBtr0089063;intron|FBgn0016126|FBtr0333670;intron|FBgn0016126|FBtr0089067;intron|FBgn0016126|FBtr0089069;intron|FBgn0016126|FBtr0089065	4439(1);
mRNA		FBgn0016126	CaMKI	4	+	450371	Doc	53122	TE-GENE	plus	1	1	DOC	450371	CDS|FBgn0016126|FBtr0089069;CDS|FBgn0016126|FBtr0089067;CDS|FBgn0016126|FBtr0333670;CDS|FBgn0016126|FBtr0089063;CDS|FBgn0016126|FBtr0089065	3205(1);
mRNA		FBgn0016126	CaMKI	4	+	450452	Doc	53122	TE-GENE	plus	1	1	DOC	.	CDS|FBgn0016126|FBtr0089069;CDS|FBgn0016126|FBtr0089067;CDS|FBgn0016126|FBtr0333670;CDS|FBgn0016126|FBtr0089063;CDS|FBgn0016126|FBtr0089065	3778(1);
mRNA		FBgn0016126	CaMKI	4	+	450509	Doc	53122	GENE-TE	plus	2	4	DOC	450509	CDS|FBgn0016126|FBtr0089069;CDS|FBgn0016126|FBtr0089067;CDS|FBgn0016126|FBtr0333670;CDS|FBgn0016126|FBtr0089063;CDS|FBgn0016126|FBtr0089065	1859(1);2845(1);2950(1);3113(1);	881	6841.087779	0.000584702	no	0	0	0	1	2	0	1077	2371	2563	5044	3635	2066	0.5	2792.67	0.017900829
mRNA		FBgn0016126	CaMKI	4	+	450663	Doc	53122	TE-GENE	plus	1	1	DOC	.	intron|FBgn0016126|FBtr0089067;intron|FBgn0016126|FBtr0333670;intron|FBgn0016126|FBtr0089065;intron|FBgn0016126|FBtr0089069;intron|FBgn0016126|FBtr0089063	4008(1);
mRNA		FBgn0016126	CaMKI	4	+	451272	Doc	53122	TE-GENE	plus	1	1	DOC	.	CDS|FBgn0016126|FBtr0089065;CDS|FBgn0016126|FBtr0089067;CDS|FBgn0016126|FBtr0089069;CDS|FBgn0016126|FBtr0333670;CDS|FBgn0016126|FBtr0089063	4421(1);
mRNA		FBgn0016126	CaMKI	4	+	452890	Doc	53122	GENE-TE	plus	1	1	DOC	452890	CDS|FBgn0016126|FBtr0089065;CDS|FBgn0016126|FBtr0333670;CDS|FBgn0016126|FBtr0089069;CDS|FBgn0016126|FBtr0089067;CDS|FBgn0016126|FBtr0089063	4373(1);
mRNA		FBgn0016126	CaMKI	4	+	453171	Doc	10684	GENE-TE	minus	1	2	DOC	.	CDS|FBgn0016126|FBtr0333670;CDS|FBgn0016126|FBtr0089065;CDS|FBgn0016126|FBtr0089069;CDS|FBgn0016126|FBtr0089063;CDS|FBgn0016126|FBtr0089067	1355(1);2179(1);
mRNA		FBgn0016126	CaMKI	4	+	453651	Doc	10684	TE-GENE	minus	1	1	DOC	.	3UTR|FBgn0016126|FBtr0089067;3UTR|FBgn0016126|FBtr0333670;3UTR|FBgn0016126|FBtr0089065;3UTR|FBgn0016126|FBtr0089063;3UTR|FBgn0016126|FBtr0089069	3271(1);
mRNA		FBgn0016126	CaMKI	4	+	453683	Doc	53122	TE-GENE	plus	1	1	DOC	.	3UTR|FBgn0016126|FBtr0089067;3UTR|FBgn0016126|FBtr0333670;3UTR|FBgn0016126|FBtr0089065;3UTR|FBgn0016126|FBtr0089063;3UTR|FBgn0016126|FBtr0089069	2594(1);
mRNA		FBgn0266619	asRNA:CR45126	4	+	460056	Cr1a	1278	TE-GENE	minus	3	8	CR1A	460056	ncRNA|FBgn0266619|FBtr0344902	3525(3);3545-3525(1);3546-3525(1);3548-3525(2);3552-3525(1);	471	775.8466343	0.010311316	yes	0	0	0	0	0	0	3	13	4	25	19	10	0	12.33	0
mRNA		FBgn0262731	CG33941	4	+	468369	HB	3750	GENE-TE	plus	3	3	HB	.	intron|FBgn0262731|FBtr0452090	1-31(1);6-38(2);	357	1157.043647	0.002592815	yes	0	1	0	1	0	0	40	74	159	94	42	110	0.33	86.5	0.383877159
mRNA	5	FBgn0039908	Asator	4	-	475105	F-element	2927	TE-GENE	minus	1	1	FW	475104	intron|FBgn0039908|FBtr0332904;intron|FBgn0039908|FBtr0332905;intron|FBgn0039908|FBtr0344869;intron|FBgn0039908|FBtr0300342;intron|FBgn0039908|FBtr0332906;intron|FBgn0039908|FBtr0300344;intron|FBgn0039908|FBtr0332907;intron|FBgn0039908|FBtr0300343;intron|FBgn0039908|FBtr0332908	3764(1);
mRNA	5	FBgn0039908	Asator	4	-	475233	F-element	2927	TE-GENE	minus	6	24	FW	.	intron|FBgn0039908|FBtr0332904;intron|FBgn0039908|FBtr0332905;intron|FBgn0039908|FBtr0344869;intron|FBgn0039908|FBtr0300342;intron|FBgn0039908|FBtr0332906;intron|FBgn0039908|FBtr0300344;intron|FBgn0039908|FBtr0332907;intron|FBgn0039908|FBtr0300343;intron|FBgn0039908|FBtr0332908	3502(22);3520-3647(1);3614(1);	453	1151.490773	0.020842547	yes	1	1	4	5	9	1	162	553	452	634	514	407	3.5	453.67	0.765585126
gDNA	5			4	.	475233	F-element		upstream	positive	8	19	FW		intron|FBgn0039908|FBtr0332904(-);intron|FBgn0039908|FBtr0332905(-);intron|FBgn0039908|FBtr0344869(-);intron|FBgn0039908|FBtr0300342(-);intron|FBgn0039908|FBtr0332906(-);intron|FBgn0039908|FBtr0300344(-);intron|FBgn0039908|FBtr0332907(-);intron|FBgn0039908|FBtr0300343(-);intron|FBgn0039908|FBtr0332908(-)	3502(19);																				6	32	640
mRNA	5	FBgn0039908	Asator	4	-	476337	F-element	2927	GENE-TE	minus	5	11	FW	.	intron|FBgn0039908|FBtr0332904;intron|FBgn0039908|FBtr0332905;intron|FBgn0039908|FBtr0344869;intron|FBgn0039908|FBtr0300342;intron|FBgn0039908|FBtr0332906;intron|FBgn0039908|FBtr0300344;intron|FBgn0039908|FBtr0332907;intron|FBgn0039908|FBtr0300343;intron|FBgn0039908|FBtr0332908	4470-4698(1);4474-4700(1);4475-4698(1);4479-4700(1);4497-4698(1);4500-4699(1);4513-4700(1);4513-4702(1);4517-4697(1);4517-4698(2);	449	1146.395656	0.009595291	yes	0	0	2	6	1	1	53	137	97	215	156	121	1.67	129.83	1.267427123
mRNA	5	FBgn0039908	Asator	4	-	476977	F-element	2927	GENE-TE	minus	1	1	FW	.	CDS|FBgn0039908|FBtr0332906;CDS|FBgn0039908|FBtr0332905;CDS|FBgn0039908|FBtr0300344;CDS|FBgn0039908|FBtr0344869;CDS|FBgn0039908|FBtr0300342;CDS|FBgn0039908|FBtr0332907;CDS|FBgn0039908|FBtr0300343;CDS|FBgn0039908|FBtr0332908;intron|FBgn0039908|FBtr0332904	4153(1);
gDNA				4	.	510452	HB		downstream	positive	2	2	HB		intron|FBgn0004607|FBtr0307167(+);intron|FBgn0004607|FBtr0332913(+);intron|FBgn0004607|FBtr0089070(+)	2665-2699(1);2700(1);																				2	61	1228
gDNA				4	.	511277	HB		downstream	negative	14	219	HB		intron|FBgn0004607|FBtr0307167(+);intron|FBgn0004607|FBtr0332913(+);intron|FBgn0004607|FBtr0089070(+)	2446-2447(5);2446-2451(1);2446-2458(2);2446-2459(2);2446-2462(2);2446-2464(1);2446-2465(1);2446-2466(3);2446-2468(1);2447(161);2447-2447(5);2447-2448(2);2447-2451(2);2447-2457(4);2447-2459(1);2447-2462(1);2447-2464(1);2447-2465(3);2447-2466(2);2448-2451(1);2448-2462(2);2449-2462(2);2451(1);2451-2447(2);2452-2605(1);2466-2447(1);2470-2447(1);2471-2447(1);2472-2447(1);2473-2447(2);2474-2447(1);2475…																				8	86	1710
gDNA				4	.	512520	HB		upstream	negative	7	26	HB		intron|FBgn0004607|FBtr0307167(+);intron|FBgn0004607|FBtr0332913(+);intron|FBgn0004607|FBtr0089070(+)	1106(1);2665-2837(1);2665-2838(2);2665-2844(2);2670-2835(2);2674-2834(3);2674-2835(1);2677-2834(1);2678-2835(2);2689-2834(2);2689-2835(1);2691-2835(1);2694-2834(1);2703-2834(3);2703-2835(2);2703-2836(1);																				6	56	1122
gDNA				4	.	514142	HB		downstream	negative	15	219	HB		intron|FBgn0004607|FBtr0307167(+);intron|FBgn0004607|FBtr0332913(+);intron|FBgn0004607|FBtr0089070(+)	1106-1156(1);1107(215);1107-1126(1);1107-1159(1);1113-1126(1);																				8	42	848
gDNA				4	.	516090	HB		upstream	positive	3	4	HB		intron|FBgn0004607|FBtr0332913(+);intron|FBgn0004607|FBtr0089070(+);intron|FBgn0004607|FBtr0307167(+)	1107(4);																				3	63	1264
gDNA				4	.	516239	Doc		downstream	negative	4	47	DOC		intron|FBgn0004607|FBtr0332913(+);intron|FBgn0004607|FBtr0089070(+);intron|FBgn0004607|FBtr0307167(+)	10-4(1);12-4(1);4(43);6(1);6-12(1);																				2	65	1305
gDNA				4	.	536446	412_LTR		downstream	negative	4	24	412_LTR		intron|FBgn0004607|FBtr0332913(+);intron|FBgn0004607|FBtr0089070(+);intron|FBgn0004607|FBtr0307167(+)	1(24);																				2	51	1018
gDNA				4	.	536450	412_LTR		upstream	negative	4	25	412;412_LTR		intron|FBgn0004607|FBtr0332913(+);intron|FBgn0004607|FBtr0089070(+);intron|FBgn0004607|FBtr0307167(+)	481(23);489-481(1);5614(1);																				2	51	1016
gDNA				4	.	545272	Max-element		downstream	negative	17	185	MAX		3UTR|FBgn0026869|FBtr0089106(-);3UTR|FBgn0026869|FBtr0345197(-);3UTR|FBgn0026869|FBtr0333706(-)	6331(1);6415(1);6416(182);6885(1);																				10	43	858
mRNA	6	FBgn0026869	Thd1	4	-	545272	Max-element	1050	GENE-TE	plus	6	40	MAX	545268	3UTR|FBgn0026869|FBtr0089106;3UTR|FBgn0026869|FBtr0345197;3UTR|FBgn0026869|FBtr0333706	6416(40);	329	587.7499468	0.068056152	yes	3	2	2	13	9	10	45	172	181	216	194	127	6.5	155.83	4.004106776
gDNA	6			4	.	545772	Max-element_LTR		upstream	negative	4	9	MAX_LTR		CDS|FBgn0026869|FBtr0089106(-);CDS|FBgn0026869|FBtr0333706(-);CDS|FBgn0026869|FBtr0345197(-)	321(9);																				2	44	880
mRNA	6	FBgn0026869	Thd1	4	-	546037	Max-element	1050	TE-GENE	plus	1	1	MAX	.	CDS|FBgn0026869|FBtr0089106;CDS|FBgn0026869|FBtr0333706;CDS|FBgn0026869|FBtr0345197	3612(1);
gDNA	6			4	.	546038	Max-element		downstream	positive	2	2	MAX		CDS|FBgn0026869|FBtr0089106(-);CDS|FBgn0026869|FBtr0333706(-);CDS|FBgn0026869|FBtr0345197(-)	3601(2);																				2	52	1030
mRNA	6	FBgn0026869	Thd1	4	-	546200	Max-element	1050	TE-GENE	plus	2	2	MAX	.	CDS|FBgn0026869|FBtr0089106;CDS|FBgn0026869|FBtr0333706;CDS|FBgn0026869|FBtr0345197	3614(1);3624(1);	413	658.5210703	0.003037109	yes	1	0	0	1	4	1	153	200	212	491	410	282	1.17	291.33	0.398860399
mRNA	6	FBgn0026869	Thd1	4	-	546375	Max-element	1050	TE-GENE	plus	1	3	MAX	.	CDS|FBgn0026869|FBtr0089106;CDS|FBgn0026869|FBtr0333706;CDS|FBgn0026869|FBtr0345197	3429(1);3438(1);3460(1);
mRNA	6	FBgn0026869	Thd1	4	-	546413	Max-element	1050	TE-GENE	plus	5	28	MAX	.	CDS|FBgn0026869|FBtr0089106;CDS|FBgn0026869|FBtr0333706;CDS|FBgn0026869|FBtr0345197	3662(27);3667(1);	389	639.100931	0.043811546	yes	2	0	0	2	7	14	205	260	251	663	482	473	4.17	389	1.059771089
gDNA	6			4	.	546413	Max-element		upstream	negative	17	261	MAX		CDS|FBgn0026869|FBtr0089106(-);CDS|FBgn0026869|FBtr0333706(-);CDS|FBgn0026869|FBtr0345197(-)	3651-3657(1);3660(1);3662(258);3672(1);																				10	42	839
mRNA	7	FBgn0022361	Pur-alpha	4	+	558212	Juan	3625	GENE-TE	plus	1	1	DOC6	.	intron|FBgn0022361|FBtr0089995;intron|FBgn0022361|FBtr0089996	4025(1);
mRNA	7	FBgn0022361	Pur-alpha	4	+	558244	Juan	3625	GENE-TE	plus	2	2	DOC6	.	5UTR|FBgn0022361|FBtr0089994;5UTR|FBgn0022361|FBtr0310639;5UTR|FBgn0022361|FBtr0089993;5UTR|FBgn0022361|FBtr0310640;intron|FBgn0022361|FBtr0089995;intron|FBgn0022361|FBtr0089996	4025(2);	762	1662.001805	0.001203368	no	2	0	0	0	2	0	969	2393	2578	2191	1280	2982	0.67	2065.5	0.032265871
mRNA	7	FBgn0022361	Pur-alpha	4	+	558300	Juan	3625	GENE-TE	plus	1	1	DOC6	558300	5UTR|FBgn0022361|FBtr0089994;5UTR|FBgn0022361|FBtr0089993;5UTR|FBgn0022361|FBtr0310640;intron|FBgn0022361|FBtr0089995;intron|FBgn0022361|FBtr0089996;intron|FBgn0022361|FBtr0310639	4025(1);
mRNA	7	FBgn0022361	Pur-alpha	4	+	558458	Juan	3625	TE-GENE	plus	2	9	DOC6	.	intron|FBgn0022361|FBtr0089995;intron|FBgn0022361|FBtr0089996;intron|FBgn0022361|FBtr0310639;intron|FBgn0022361|FBtr0089993;intron|FBgn0022361|FBtr0089994;intron|FBgn0022361|FBtr0310640	4025(1);4222(7);4231-4232(1);	668	1556.116962	0.005783627	yes	2	0	0	0	5	0	58	139	116	304	275	121	1.17	168.83	0.68627451
mRNA	7	FBgn0022361	Pur-alpha	4	+	558469	Juan	3625	GENE-TE	plus	3	11	DOC6	.	intron|FBgn0022361|FBtr0089995;intron|FBgn0022361|FBtr0089996;intron|FBgn0022361|FBtr0310639;intron|FBgn0022361|FBtr0089993;intron|FBgn0022361|FBtr0089994;intron|FBgn0022361|FBtr0310640	4025(9);4027-4040(2);	666	1553.7857	0.007079483	yes	3	1	0	0	12	0	1094	2653	2823	2392	1414	3353	2.67	2288.17	0.116405966
mRNA	8	FBgn0022361	Pur-alpha	4	+	560309	Doc	53122	GENE-TE	plus	1	1	DOC	560300	intron|FBgn0022361|FBtr0310640;intron|FBgn0022361|FBtr0310638;intron|FBgn0022361|FBtr0089993;intron|FBgn0022361|FBtr0089996;intron|FBgn0022361|FBtr0089994;intron|FBgn0022361|FBtr0310639;intron|FBgn0022361|FBtr0089995	3165(1);
mRNA		FBgn0022361	Pur-alpha	4	+	560885	HB	3750	GENE-TE	plus	6	44	HB	.	intron|FBgn0022361|FBtr0310638;intron|FBgn0022361|FBtr0089996;intron|FBgn0022361|FBtr0089995;intron|FBgn0022361|FBtr0089994;intron|FBgn0022361|FBtr0089993;intron|FBgn0022361|FBtr0310639;intron|FBgn0022361|FBtr0310640	1(39);1-3(2);7-23(3);	481	1343.037602	0.032761555	yes	2	3	4	18	8	6	530	1423	1381	1513	1037	1968	6.83	1308.67	0.519447612
gDNA				4	.	560885	HB		upstream	positive	4	5	HB		intron|FBgn0022361|FBtr0310638(+);intron|FBgn0022361|FBtr0089996(+);intron|FBgn0022361|FBtr0089995(+);intron|FBgn0022361|FBtr0089994(+);intron|FBgn0022361|FBtr0089993(+);intron|FBgn0022361|FBtr0310639(+);intron|FBgn0022361|FBtr0310640(+)	1(5);																				3	25	500
gDNA				4	.	562920	HB		downstream	negative	10	16	HB		intron|FBgn0022361|FBtr0310638(+);intron|FBgn0022361|FBtr0089996(+);intron|FBgn0022361|FBtr0089995(+);intron|FBgn0022361|FBtr0089994(+);intron|FBgn0022361|FBtr0089993(+);intron|FBgn0022361|FBtr0310639(+);intron|FBgn0022361|FBtr0310640(+)	1(16);																				6	25	509
mRNA		FBgn0022361	Pur-alpha	4	+	562920	HB	2513	TE-GENE	minus	6	77	HB	.	intron|FBgn0022361|FBtr0310638;intron|FBgn0022361|FBtr0089996;intron|FBgn0022361|FBtr0089995;intron|FBgn0022361|FBtr0089994;intron|FBgn0022361|FBtr0089993;intron|FBgn0022361|FBtr0310639;intron|FBgn0022361|FBtr0310640	0-1(2);0-10(1);0-11(1);0-12(1);0-13(1);0-2(1);0-38(1);0-50(1);0-9(1);1(54);10-104(3);26-105(1);3-37(1);4016-4091(1);4055-4093(1);4065-4091(1);4076-4091(2);4082-4093(1);4086-4091(1);8-1(1);	482	1100.575304	0.069963409	yes	2	2	3	10	13	3	175	367	411	389	323	341	5.5	334.33	1.618440412
mRNA	8	FBgn0022361	Pur-alpha	4	+	564464	Doc	53122	GENE-TE	plus	1	1	DOC	.	CDS|FBgn0022361|FBtr0089996;CDS|FBgn0022361|FBtr0310639;CDS|FBgn0022361|FBtr0310638;CDS|FBgn0022361|FBtr0089993;CDS|FBgn0022361|FBtr0310640;CDS|FBgn0022361|FBtr0089994;CDS|FBgn0022361|FBtr0089995	4053(1);
mRNA	8	FBgn0022361	Pur-alpha	4	+	565507	Doc	53122	GENE-TE	plus	1	1	DOC	565515	CDS|FBgn0022361|FBtr0089993;CDS|FBgn0022361|FBtr0310639;CDS|FBgn0022361|FBtr0089995;CDS|FBgn0022361|FBtr0089994;CDS|FBgn0022361|FBtr0089996;CDS|FBgn0022361|FBtr0310640;CDS|FBgn0022361|FBtr0310638	3171(1);
mRNA	8	FBgn0022361	Pur-alpha	4	+	565601	Doc	53122	TE-GENE	plus	1	2	DOC	565601	CDS|FBgn0022361|FBtr0089995;CDS|FBgn0022361|FBtr0089993;CDS|FBgn0022361|FBtr0310640;CDS|FBgn0022361|FBtr0089996;CDS|FBgn0022361|FBtr0089994;CDS|FBgn0022361|FBtr0310639;CDS|FBgn0022361|FBtr0310638	2136(2);
mRNA	8	FBgn0022361	Pur-alpha	4	+	566233	Doc	53122	TE-GENE	plus	1	1	DOC	.	3UTR|FBgn0022361|FBtr0089993;3UTR|FBgn0022361|FBtr0310638;3UTR|FBgn0022361|FBtr0310640	262(1);
mRNA	8	FBgn0022361	Pur-alpha	4	+	566446	Doc	53122	GENE-TE	plus	2	2	DOC	.	3UTR|FBgn0022361|FBtr0089993;3UTR|FBgn0022361|FBtr0310638;3UTR|FBgn0022361|FBtr0310640	2866(1);4280(1);	542	5365.829293	0.000372729	no	1	0	0	0	1	0	688	1474	1600	1496	1237	1682	0.33	1362.83	0.024452867
mRNA	8	FBgn0022361	Pur-alpha	4	+	566681	Doc	53122	TE-GENE	plus	1	1	DOC	.	3UTR|FBgn0022361|FBtr0089993;3UTR|FBgn0022361|FBtr0310638;3UTR|FBgn0022361|FBtr0310640	1166(1);
mRNA	8	FBgn0022361	Pur-alpha	4	+	567064	Doc	53122	GENE-TE	plus	1	1	DOC	.	3UTR|FBgn0022361|FBtr0089993;3UTR|FBgn0022361|FBtr0310638;3UTR|FBgn0022361|FBtr0310640	2519(1);
gDNA				4	.	612364	G4		downstream	positive	2	2	G4		intron|FBgn0025936|FBtr0089085(+);intron|FBgn0025936|FBtr0089083(+);intron|FBgn0025936|FBtr0301285(+);intron|FBgn0025936|FBtr0089086(+);intron|FBgn0025936|FBtr0089084(+);intron|FBgn0025936|FBtr0089082(+)	664(2);																				2	25	503
gDNA				4	.	612367	diver2		downstream	negative	8	13	DIVER2		intron|FBgn0025936|FBtr0089085(+);intron|FBgn0025936|FBtr0089083(+);intron|FBgn0025936|FBtr0301285(+);intron|FBgn0025936|FBtr0089086(+);intron|FBgn0025936|FBtr0089084(+);intron|FBgn0025936|FBtr0089082(+)	3622(13);																				7	25	504
mRNA		FBgn0025936	Eph	4	+	618347	GATE	120	GENE-TE	minus	2	3	BATUMI	.	intron|FBgn0025936|FBtr0089082;intron|FBgn0025936|FBtr0089083;intron|FBgn0025936|FBtr0089086;intron|FBgn0025936|FBtr0301285;intron|FBgn0025936|FBtr0089085;intron|FBgn0025936|FBtr0089084	6909(3);	310	192.8730152	0.015554275	yes	0	0	0	0	0	0	126	238	238	414	285	222	0	253.83	0
mRNA	9	FBgn0039916	Ekar	4	-	643517	mariner2	68	TE-GENE	minus	3	3	MARINER2	.	intron|FBgn0039916|FBtr0089102;intron|FBgn0039916|FBtr0110906;intron|FBgn0039916|FBtr0344874	1(3);	266	134.4916354	0.02230622	yes	1	1	0	1	0	0	23	51	41	57	27	36	0.5	39.17	1.260504202
gDNA	9			4	.	643517	mariner2		upstream	positive	14	61	MARINER2		intron|FBgn0039916|FBtr0089102(-);intron|FBgn0039916|FBtr0110906(-);intron|FBgn0039916|FBtr0344874(-)	1(60);4(1);																				7	18	358
gDNA	9			4	.	643797	mariner2		downstream	positive	12	49	MARINER2		intron|FBgn0039916|FBtr0089102(-);intron|FBgn0039916|FBtr0110906(-);intron|FBgn0039916|FBtr0344874(-)	190(36);318(3);341(1);342(9);																				7	19	376
mRNA	9	FBgn0039916	Ekar	4	-	643797	mariner2	68	GENE-TE	minus	2	2	MARINER2	.	intron|FBgn0039916|FBtr0089102;intron|FBgn0039916|FBtr0110906;intron|FBgn0039916|FBtr0344874	190(1);342(1);	266	134.4916354	0.014870813	yes	0	1	0	1	0	0	89	213	233	247	175	133	0.33	181.67	0.183150183
mRNA	9	FBgn0039916	Ekar	4	-	643883	mariner2	68	TE-GENE	minus	2	2	MARINER2	.	intron|FBgn0039916|FBtr0089102;intron|FBgn0039916|FBtr0110906;intron|FBgn0039916|FBtr0344874	535(2);	267	134.7442021	0.014842939	yes	1	1	0	1	0	0	23	51	41	57	27	36	0.5	39.17	1.260504202
gDNA	9			4	.	643883	mariner2		upstream	positive	11	28	MARINER2		intron|FBgn0039916|FBtr0089102(-);intron|FBgn0039916|FBtr0110906(-);intron|FBgn0039916|FBtr0344874(-)	535(26);611(2);																				6	23	456
mRNA	9	FBgn0039916	Ekar	4	-	646397	mariner2	68	TE-GENE	minus	1	2	MARINER2	646394	intron|FBgn0039916|FBtr0089102;intron|FBgn0039916|FBtr0344874;intron|FBgn0039916|FBtr0110906	180(2);
mRNA		FBgn0039920	CG11360	4	+	682171	Tc1	923	GENE-TE	minus	6	22	TC1	.	intron|FBgn0039920|FBtr0310540;intron|FBgn0039920|FBtr0310541;intron|FBgn0039920|FBtr0310539;intron|FBgn0039920|FBtr0089091	1192(18);1193(1);1197-1193(2);1199-1193(1);	190	418.7720143	0.052534552	yes	0	0	5	9	2	2	9	36	39	86	67	25	3	43.67	6.428571429
gDNA				4	.	682171	Tc1		upstream	negative	10	41	TC1		intron|FBgn0039920|FBtr0310540(+);intron|FBgn0039920|FBtr0310541(+);intron|FBgn0039920|FBtr0310539(+);intron|FBgn0039920|FBtr0089091(+)	1191(1);1192(38);1198-1194(1);1200-1193(1);																				6	24	476
gDNA				4	.	683836	Tc1		downstream	negative	4	7	TC1		intron|FBgn0039920|FBtr0310540(+);intron|FBgn0039920|FBtr0310541(+);intron|FBgn0039920|FBtr0310539(+);intron|FBgn0039920|FBtr0089091(+)	1(2);13-1(1);3-54(1);3-81(1);5-1(1);7-1(1);																				3	23	453
mRNA		FBgn0039920	CG11360	4	+	683836	Tc1	923	TE-GENE	minus	6	13	TC1	.	intron|FBgn0039920|FBtr0310540;intron|FBgn0039920|FBtr0310541;intron|FBgn0039920|FBtr0310539;intron|FBgn0039920|FBtr0089091	1(6);1-1(1);112(1);13-1(1);30-85(1);3-100(1);8-1(2);	191	419.8725997	0.030961773	yes	1	2	1	6	2	1	16	30	32	109	64	41	2.17	48.67	4.262295082
gDNA				4	.	711577	jockey		upstream	negative	2	2	JOCKEY		intron|FBgn0005558|FBtr0100395(+);intron|FBgn0005558|FBtr0089235(+);intron|FBgn0005558|FBtr0100396(+);intron|FBgn0005558|FBtr0089236(+)	4659-4786(1);4689-4787(1);																				2	19	377
gDNA				4	.	712237	jockey		downstream	negative	11	30	JOCKEY		intron|FBgn0005558|FBtr0100395(+);intron|FBgn0005558|FBtr0089235(+);intron|FBgn0005558|FBtr0100396(+);intron|FBgn0005558|FBtr0089236(+)	3992(29);4004-3992(1);																				7	21	423
mRNA		FBgn0005558	ey	4	+	712237	jockey	1426	TE-GENE	minus	2	4	JOCKEY	.	intron|FBgn0005558|FBtr0100395;intron|FBgn0005558|FBtr0089235;intron|FBgn0005558|FBtr0100396;intron|FBgn0005558|FBtr0089236	3992(4);	145	454.7196939	0.008796628	yes	0	0	0	3	0	1	25	96	78	120	132	102	0.67	92.17	0.718132855
mRNA	10	FBgn0005666	bt	4	+	732235	roo_LTR	907	GENE-TE	minus	1	1	ROO_LTR	732233	intron|FBgn0005666|FBtr0334482;intron|FBgn0005666|FBtr0334483;intron|FBgn0005666|FBtr0089793;intron|FBgn0005666|FBtr0344988;intron|FBgn0005666|FBtr0301340	350(1);
gDNA	10			4	.	732237	roo		downstream	positive	5	5	ROO;ROO_LTR		intron|FBgn0005666|FBtr0334482(+);intron|FBgn0005666|FBtr0334483(+);intron|FBgn0005666|FBtr0089793(+);intron|FBgn0005666|FBtr0344988(+);intron|FBgn0005666|FBtr0301340(+)	379(1);4039(1);5024(3);																				4	27	536
gDNA	10			4	.	732524	roo_LTR		downstream	negative	16	91	ROO_LTR		intron|FBgn0005666|FBtr0334482(+);intron|FBgn0005666|FBtr0334483(+);intron|FBgn0005666|FBtr0089793(+);intron|FBgn0005666|FBtr0344988(+);intron|FBgn0005666|FBtr0301340(+)	1(91);																				9	25	499
mRNA	10	FBgn0005666	bt	4	+	732524	roo_LTR	907	TE-GENE	minus	1	3	ROO_LTR	.	intron|FBgn0005666|FBtr0334482;intron|FBgn0005666|FBtr0334483;intron|FBgn0005666|FBtr0089793;intron|FBgn0005666|FBtr0344988;intron|FBgn0005666|FBtr0301340	1(3);
mRNA	10	FBgn0005666	bt	4	+	732528	roo_LTR	907	GENE-TE	minus	6	26	ROO_LTR	.	intron|FBgn0005666|FBtr0334482;intron|FBgn0005666|FBtr0334483;intron|FBgn0005666|FBtr0089793;intron|FBgn0005666|FBtr0344988;intron|FBgn0005666|FBtr0301340	1(1);428(25);	165	386.8526851	0.067209046	yes	4	4	4	5	4	2	121	193	307	239	204	119	3.83	197.17	1.907131012
gDNA	10			4	.	732528	roo_LTR		upstream	negative	18	166	ROO_LTR		intron|FBgn0005666|FBtr0334482(+);intron|FBgn0005666|FBtr0334483(+);intron|FBgn0005666|FBtr0089793(+);intron|FBgn0005666|FBtr0344988(+);intron|FBgn0005666|FBtr0301340(+)	389-432(1);427(1);428(164);																				10	25	499
gDNA	10			4	.	733505	roo		downstream	positive	2	4	ROO		CDS|FBgn0005666|FBtr0089793(+);CDS|FBgn0005666|FBtr0334483(+);CDS|FBgn0005666|FBtr0301340(+);intron|FBgn0005666|FBtr0334482(+);intron|FBgn0005666|FBtr0344988(+)	7982-7992(1);7995(3);																				2	23	463
mRNA	10	FBgn0005666	bt	4	+	733921	roo_LTR	907	TE-GENE	minus	1	1	ROO_LTR	733920	CDS|FBgn0005666|FBtr0334482;CDS|FBgn0005666|FBtr0344988;CDS|FBgn0005666|FBtr0301340;CDS|FBgn0005666|FBtr0089793;CDS|FBgn0005666|FBtr0334483	38(1);
mRNA	10	FBgn0005666	bt	4	+	734277	roo_LTR	907	TE-GENE	minus	1	1	ROO_LTR	734279	intron|FBgn0005666|FBtr0089793;intron|FBgn0005666|FBtr0301340;intron|FBgn0005666|FBtr0344988;intron|FBgn0005666|FBtr0334483;intron|FBgn0005666|FBtr0334482	38(1);
gDNA	10			4	.	734393	roo		downstream	positive	2	2	ROO		CDS|FBgn0005666|FBtr0089793(+);CDS|FBgn0005666|FBtr0334483(+);CDS|FBgn0005666|FBtr0334482(+);CDS|FBgn0005666|FBtr0301340(+);CDS|FBgn0005666|FBtr0344988(+)	5713(1);6111(1);																				2	24	490
gDNA	10			4	.	734991	roo_LTR		downstream	negative	19	83	ROO_LTR		intron|FBgn0005666|FBtr0334482(+);intron|FBgn0005666|FBtr0344988(+);intron|FBgn0005666|FBtr0334483(+);intron|FBgn0005666|FBtr0301340(+);intron|FBgn0005666|FBtr0089793(+)	1(83);																				10	24	474
mRNA	10	FBgn0005666	bt	4	+	734991	roo_LTR	907	TE-GENE	minus	1	1	ROO_LTR	.	intron|FBgn0005666|FBtr0334482;intron|FBgn0005666|FBtr0344988;intron|FBgn0005666|FBtr0334483;intron|FBgn0005666|FBtr0301340;intron|FBgn0005666|FBtr0089793	1(1);
gDNA	10			4	.	734996	roo_LTR		upstream	negative	16	86	ROO_LTR		intron|FBgn0005666|FBtr0334482(+);intron|FBgn0005666|FBtr0344988(+);intron|FBgn0005666|FBtr0334483(+);intron|FBgn0005666|FBtr0301340(+);intron|FBgn0005666|FBtr0089793(+)	423-432(1);428(84);437-430(1);																				9	24	473
gDNA				4	.	749828	Burdock		downstream	positive	5	6	BURDOCK		intron|FBgn0005666|FBtr0344988(+);intron|FBgn0005666|FBtr0301340(+);intron|FBgn0005666|FBtr0334482(+);intron|FBgn0005666|FBtr0334483(+);intron|FBgn0005666|FBtr0089793(+)	4586(6);																				5	24	480
mRNA	11	FBgn0005666	bt	4	+	771595	Tc1	270	GENE-TE	plus	2	3	TC1	771595	CDS|FBgn0005666|FBtr0301340;CDS|FBgn0005666|FBtr0334482;CDS|FBgn0005666|FBtr0089793;CDS|FBgn0005666|FBtr0344988;CDS|FBgn0005666|FBtr0334483	1203(1);37-86(1);95-90(1);	460	352.4202037	0.008512565	yes	0	0	0	2	0	2	1294	1007	1580	2150	2041	1557	0.67	1604.83	0.041523928
gDNA	11			4	.	773073	Tc1		upstream	negative	2	2	TC1		intron|FBgn0005666|FBtr0334482(+);intron|FBgn0005666|FBtr0301340(+);intron|FBgn0005666|FBtr0089793(+);intron|FBgn0005666|FBtr0334483(+);intron|FBgn0005666|FBtr0344988(+)	1637(2);																				2	23	452
mRNA	11	FBgn0005666	bt	4	+	773207	Tc1	270	GENE-TE	plus	6	33	TC1	.	intron|FBgn0005666|FBtr0334482;intron|FBgn0005666|FBtr0301340;intron|FBgn0005666|FBtr0089793;intron|FBgn0005666|FBtr0334483;intron|FBgn0005666|FBtr0344988	1(27);1203(5);4(1);	332	299.3993988	0.110220662	yes	2	1	3	5	9	7	204	148	284	353	368	275	4.5	272	1.627486438
gDNA	11			4	.	773207	Tc1		upstream	positive	16	33	TC1		intron|FBgn0005666|FBtr0334482(+);intron|FBgn0005666|FBtr0301340(+);intron|FBgn0005666|FBtr0089793(+);intron|FBgn0005666|FBtr0334483(+);intron|FBgn0005666|FBtr0344988(+)	1(33);																				9	21	413
gDNA	11			4	.	773806	Tc1		downstream	positive	14	49	TC1		intron|FBgn0005666|FBtr0334482(+);intron|FBgn0005666|FBtr0301340(+);intron|FBgn0005666|FBtr0089793(+);intron|FBgn0005666|FBtr0334483(+);intron|FBgn0005666|FBtr0344988(+)	1666(49);																				9	20	407
mRNA	11	FBgn0005666	bt	4	+	773806	Tc1	270	TE-GENE	plus	6	101	TC1	.	intron|FBgn0005666|FBtr0334482;intron|FBgn0005666|FBtr0301340;intron|FBgn0005666|FBtr0089793;intron|FBgn0005666|FBtr0334483;intron|FBgn0005666|FBtr0344988	1462(1);1666(100);	335	300.7490648	0.335828143	yes	10	7	10	30	35	11	1319	1012	1575	2234	2164	1608	17.17	1652	1.028457314
mRNA	11	FBgn0005666	bt	4	+	774015	Tc1	270	TE-GENE	plus	1	2	TC1	774017	intron|FBgn0005666|FBtr0334482;intron|FBgn0005666|FBtr0301340;intron|FBgn0005666|FBtr0089793;intron|FBgn0005666|FBtr0334483;intron|FBgn0005666|FBtr0344988	1334(1);1339-1334(1);
mRNA	11	FBgn0005666	bt	4	+	774183	Tc1	270	TE-GENE	plus	2	3	TC1	774185	intron|FBgn0005666|FBtr0334483;intron|FBgn0005666|FBtr0301340;intron|FBgn0005666|FBtr0344988;intron|FBgn0005666|FBtr0334482;intron|FBgn0005666|FBtr0089793	1334(1);1365-1436(2);	392	325.3306011	0.009221389	yes	2	1	0	1	0	1	1546	1215	1944	2639	2602	1922	0.83	1978	0.042112356
mRNA		FBgn0039923	MED26	4	-	784156	Tc1	270	TE-GENE	plus	2	4	TC1	.	intron|FBgn0039923|FBtr0089253;intron|FBgn0039923|FBtr0089254	1666(4);	302	285.5520968	0.014007952	yes	0	0	0	3	1	0	70	209	232	245	160	206	0.67	187	0.355239787
gDNA				4	.	784156	Tc1		upstream	negative	12	23	TC1		intron|FBgn0039923|FBtr0089253(-);intron|FBgn0039923|FBtr0089254(-)	1666(23);																				8	21	414
gDNA				4	.	785467	Tc1		downstream	negative	5	7	TC1		intron|FBgn0039923|FBtr0089253(-);intron|FBgn0039923|FBtr0089254(-)	5(7);																				4	20	396
mRNA		FBgn0039923	MED26	4	-	785467	Tc1	270	GENE-TE	plus	1	1	TC1	.	intron|FBgn0039923|FBtr0089253;intron|FBgn0039923|FBtr0089254	5(1);
mRNA		FBgn0039923	MED26	4	-	785687	HB	3750	TE-GENE	plus	1	2	HB	.	intron|FBgn0039923|FBtr0089253;intron|FBgn0039923|FBtr0089254	455(2);
gDNA				4	.	785687	HB		upstream	negative	4	4	HB		intron|FBgn0039923|FBtr0089253(-);intron|FBgn0039923|FBtr0089254(-)	373-504(1);455(3);																				4	20	392
mRNA		FBgn0039923	MED26	4	-	786150	HB	2513	GENE-TE	minus	4	7	HB	.	intron|FBgn0039923|FBtr0089253;intron|FBgn0039923|FBtr0089254	4086-4090(1);4091-4091(3);42-302(2);42-303(1);	302	871.1635897	0.00803523	yes	0	1	3	1	0	0	93	285	271	318	216	240	0.83	237.17	0.350140056
gDNA				4	.	788959	Cr1a		downstream	negative	5	5	CR1A		5UTR|FBgn0039923|FBtr0089253(-)	1336(5);																				5	26	524
gDNA				4	.	788960	Ivk		downstream	positive	2	2	IVK		5UTR|FBgn0039923|FBtr0089253(-)	2990(2);																				2	26	525
gDNA				4	.	788963	R1A1-element		downstream	positive	2	2	R1		5UTR|FBgn0039923|FBtr0089253(-)	2548(1);2575-2546(1);																				2	26	527
gDNA				4	.	800576	roo		downstream	positive	2	2	ROO		3UTR|FBgn0039938|FBtr0334488(-);3UTR|FBgn0039938|FBtr0100600(-);3UTR|FBgn0039938|FBtr0089252(-);3UTR|FBgn0039938|FBtr0334489(-)	473(2);																				2	26	522
mRNA	12	FBgn0039938	Sox102F	4	-	803173	Tc1-2	558	TE-GENE	minus	1	1	TC1-2	.	CDS|FBgn0039938|FBtr0334488;CDS|FBgn0039938|FBtr0334489;CDS|FBgn0039938|FBtr0089252;CDS|FBgn0039938|FBtr0100600	150(1);
mRNA	12	FBgn0039938	Sox102F	4	-	803200	Tc1-2	558	TE-GENE	minus	4	5	TC1-2	.	CDS|FBgn0039938|FBtr0334488;CDS|FBgn0039938|FBtr0334489;CDS|FBgn0039938|FBtr0089252;CDS|FBgn0039938|FBtr0100600	150(5);	309	415.2372816	0.012041308	yes	8	13	3	10	16	13	102	175	90	374	282	239	10.5	210.33	4.754716981
mRNA	12	FBgn0039938	Sox102F	4	-	803258	Tc1-2	558	TE-GENE	minus	1	1	TC1-2	.	CDS|FBgn0039938|FBtr0334488;CDS|FBgn0039938|FBtr0334489;CDS|FBgn0039938|FBtr0089252;CDS|FBgn0039938|FBtr0100600	150(1);
mRNA	12	FBgn0039938	Sox102F	4	-	803283	Tc1-2	558	TE-GENE	minus	2	2	TC1-2	.	CDS|FBgn0039938|FBtr0334488;CDS|FBgn0039938|FBtr0334489;CDS|FBgn0039938|FBtr0089252;CDS|FBgn0039938|FBtr0100600	150(2);	320	422.5636047	0.004733015	yes	10	23	7	27	29	22	98	163	104	372	273	255	19.67	210.83	8.532176428
mRNA	12	FBgn0039938	Sox102F	4	-	803329	Tc1-2	558	TE-GENE	minus	6	132	TC1-2	803327	intron|FBgn0039938|FBtr0089252;intron|FBgn0039938|FBtr0334489;intron|FBgn0039938|FBtr0334488;intron|FBgn0039938|FBtr0100600	149(126);150(1);172-150(1);174-150(1);176-150(1);179-150(2);	310	415.9086438	0.31737739	yes	11	23	8	31	30	22	90	164	109	350	234	252	20.83	199.83	9.441087613
mRNA	12	FBgn0039938	Sox102F	4	-	803696	Tc1-2	558	TE-GENE	minus	6	127	TC1-2	.	intron|FBgn0039938|FBtr0089252;intron|FBgn0039938|FBtr0334489;intron|FBgn0039938|FBtr0334488;intron|FBgn0039938|FBtr0100600	1(126);2(1);	287	400.1824584	0.31735524	yes	16	33	14	63	62	34	61	100	71	194	128	185	37	123.17	23.10093652
gDNA	12			4	.	803696	Tc1-2		upstream	positive	8	93	TC1-2		intron|FBgn0039938|FBtr0089252(-);intron|FBgn0039938|FBtr0334489(-);intron|FBgn0039938|FBtr0334488(-);intron|FBgn0039938|FBtr0100600(-)	1(92);3(1);																				6	24	471
gDNA	12			4	.	805317	Tc1-2		downstream	positive	13	88	TC1-2		intron|FBgn0039938|FBtr0089252(-);intron|FBgn0039938|FBtr0334489(-);intron|FBgn0039938|FBtr0100600(-)	1641(88);																				8	25	509
mRNA	12	FBgn0039938	Sox102F	4	-	805317	Tc1-2	558	GENE-TE	minus	6	112	TC1-2	.	intron|FBgn0039938|FBtr0089252;intron|FBgn0039938|FBtr0334489;intron|FBgn0039938|FBtr0100600	1641(112);	284	398.085418	0.281346653	yes	1	17	23	28	17	15	14	18	12	42	34	41	16.83	26.83	38.54961832
mRNA	12	FBgn0039938	Sox102F	4	-	806822	Tc1-2	558	GENE-TE	minus	4	6	TC1-2	806822	5UTR|FBgn0039938|FBtr0334489;intron|FBgn0039938|FBtr0089252;intron|FBgn0039938|FBtr0100600	223(1);240(1);248(4);	295	405.7215794	0.014788467	yes	2	1	2	0	0	0	85	169	117	340	238	239	0.83	198	0.419111484
mRNA	12	FBgn0039938	Sox102F	4	-	807263	Tc1-2	558	GENE-TE	minus	1	1	TC1-2	.	5UTR|FBgn0039938|FBtr0334489;5UTR|FBgn0039938|FBtr0089252;intron|FBgn0039938|FBtr0100600	330(1);
gDNA				4	.	839997	HB		upstream	negative	4	5	HB		intron|FBgn0039937|FBtr0089251(-)	1602-1736(1);2272-2484(1);2280-2483(1);2290-2484(1);2322-2484(1);																				4	29	577
gDNA				4	.	842696	HB		downstream	negative	14	56	HB		intron|FBgn0039937|FBtr0089251(-)	1508-1516(1);1508-1548(1);1509(51);1509-1563(1);1511-1513(1);1516-1542(1);																				8	28	551
mRNA		FBgn0039936	Gyf	4	-	857387	Cr1a	1278	TE-GENE	minus	6	233	CR1A	.	intron|FBgn0039936|FBtr0300882;intron|FBgn0039936|FBtr0300884;intron|FBgn0039936|FBtr0300885;intron|FBgn0039936|FBtr0300886	2835(1);2837-2866(1);2838(231);	276	593.909084	0.392315939	yes	18	11	8	83	81	24	48	106	110	124	126	109	37.5	103.83	26.53301887
gDNA				4	.	857387	Cr1a		upstream	positive	18	82	CR1A		intron|FBgn0039936|FBtr0300882(-);intron|FBgn0039936|FBtr0300884(-);intron|FBgn0039936|FBtr0300885(-);intron|FBgn0039936|FBtr0300886(-)	2838(81);2840(1);																				10	28	570
gDNA				4	.	857744	Cr1a		downstream	positive	15	43	CR1A		intron|FBgn0039936|FBtr0300882(-);intron|FBgn0039936|FBtr0300884(-);intron|FBgn0039936|FBtr0300885(-);intron|FBgn0039936|FBtr0300886(-)	3223(43);																				10	29	579
mRNA		FBgn0039936	Gyf	4	-	857744	Cr1a	1278	GENE-TE	minus	6	124	CR1A	.	intron|FBgn0039936|FBtr0300882;intron|FBgn0039936|FBtr0300884;intron|FBgn0039936|FBtr0300885;intron|FBgn0039936|FBtr0300886	3223(124);	273	590.6724981	0.209930207	yes	7	12	6	33	27	19	45	55	84	109	100	89	17.33	80.33	17.74744027
gDNA				4	.	858815	Cr1a		upstream	negative	4	5	CR1A		intron|FBgn0039936|FBtr0300882(-);intron|FBgn0039936|FBtr0300884(-);intron|FBgn0039936|FBtr0300885(-);intron|FBgn0039936|FBtr0300886(-)	1217(5);																				3	32	643
mRNA		FBgn0039936	Gyf	4	-	858854	Cr1a	1278	TE-GENE	minus	5	19	CR1A	.	intron|FBgn0039936|FBtr0300882;intron|FBgn0039936|FBtr0300884;intron|FBgn0039936|FBtr0300885;intron|FBgn0039936|FBtr0300886	3217(19);	268	585.238413	0.032465401	yes	0	0	0	3	1	4	48	104	110	122	125	109	1.33	103	1.277955272
gDNA				4	.	858854	Cr1a		upstream	positive	7	12	CR1A		intron|FBgn0039936|FBtr0300882(-);intron|FBgn0039936|FBtr0300884(-);intron|FBgn0039936|FBtr0300885(-);intron|FBgn0039936|FBtr0300886(-)	1646(3);3217(8);3254-3233(1);																				5	28	566
mRNA		FBgn0039936	Gyf	4	-	858854	Tc1-2	558	TE-GENE	minus	2	2	TC1-2	.	intron|FBgn0039936|FBtr0300882;intron|FBgn0039936|FBtr0300884;intron|FBgn0039936|FBtr0300885;intron|FBgn0039936|FBtr0300886	984(2);	268	386.7091931	0.005171845	yes	0	0	0	0	0	0	48	104	110	122	125	109	0	103	0
gDNA				4	.	858854	Tc1-2		upstream	positive	5	7	TC1-2		intron|FBgn0039936|FBtr0300882(-);intron|FBgn0039936|FBtr0300884(-);intron|FBgn0039936|FBtr0300885(-);intron|FBgn0039936|FBtr0300886(-)	984(7);																				4	28	566
gDNA				4	.	860108	Cr1a		downstream	positive	13	41	CR1A		intron|FBgn0039936|FBtr0300882(-);intron|FBgn0039936|FBtr0300884(-);intron|FBgn0039936|FBtr0300885(-);intron|FBgn0039936|FBtr0300886(-)	4465-4472(1);4468-4471(1);4470(37);4471-4472(1);4475-4472(1);																				10	25	495
mRNA		FBgn0039936	Gyf	4	-	860108	Cr1a	1278	GENE-TE	minus	6	64	CR1A	.	intron|FBgn0039936|FBtr0300882;intron|FBgn0039936|FBtr0300884;intron|FBgn0039936|FBtr0300885;intron|FBgn0039936|FBtr0300886	4470(53);4476-4471(1);4476-4486(1);4477-4472(1);4479-4472(1);4480-4471(1);4481-4471(1);4482-4479(1);4483-4472(1);4496-4471(3);	266	583.0505981	0.109767489	yes	2	5	1	15	17	24	366	522	486	936	844	736	10.67	648.33	1.618614062
mRNA		FBgn0025726	unc-13	4	-	903472	invader4	204	TE-GENE	plus	2	2	INVADER4	903471	intron|FBgn0025726|FBtr0089246;intron|FBgn0025726|FBtr0089245;intron|FBgn0025726|FBtr0334487;intron|FBgn0025726|FBtr0308805;intron|FBgn0025726|FBtr0344971	948(2);	354	268.7303481	0.007442405	yes	2	0	0	0	0	0	193	778	654	1215	802	272	0.33	652.33	0.051072523
mRNA	13	FBgn0263093	CR43361	4	+	905476	transib1	345	GENE-TE	minus	1	1	TRANSIB1	.	pseudogene|FBgn0263093|FBtr0334486	434(1);
mRNA	13	FBgn0263093	CR43361	4	+	905578	transib1	345	GENE-TE	minus	3	4	TRANSIB1	905578	pseudogene|FBgn0263093|FBtr0334486	479(4);	646	472.0910929	0.008472941	yes	0	2	1	0	0	1	23	38	49	87	87	27	0.67	51.83	1.26984127
mRNA	13	FBgn0025726	unc-13	4	-	905966	transib1	80	TE-GENE	plus	2	6	TRANSIB1	905963	intron|FBgn0025726|FBtr0344971	1590(6);	283	150.465943	0.039876133	yes	0	0	0	2	9	2	2	2	2	10	14	7	2.17	6.17	26
mRNA	13	FBgn0263093	CR43361	4	+	906134	transib1	345	GENE-TE	minus	6	54	TRANSIB1	.	pseudogene|FBgn0263093|FBtr0334486;intron|FBgn0263093|FBtr0334486	1542-1586(1);1590(53);	637	468.7909982	0.115189925	yes	6	4	4	18	20	4	0	0	1	3	0	2	9.33	1	90.32258065
mRNA	13	FBgn0025726	unc-13	4	-	906134	transib1	80	TE-GENE	plus	5	11	TRANSIB1	.	5UTR|FBgn0025726|FBtr0344971	1590(11);	280	149.6662955	0.073496842	yes	0	2	1	3	10	2	0	0	0	0	1	0	3	0.17	94.73684211
gDNA	13			4	.	906134	transib1		upstream	negative	15	57	TRANSIB1		pseudogene|FBgn0263093|FBtr0334486(+);5UTR|FBgn0025726|FBtr0344971(-);intron|FBgn0263093|FBtr0334486(+)	1547-1586(1);1590(55);1595(1);																				9	21	429
gDNA	13			4	.	907101	transib1		downstream	negative	16	62	TRANSIB1		pseudogene|FBgn0263093|FBtr0334486(+);pseudogene|FBgn0263093|FBtr0307112(+);5UTR|FBgn0025726|FBtr0344971(-);intron|FBgn0263093|FBtr0334486(+);intron|FBgn0263093|FBtr0307112(+)	268-271(1);269(52);270-294(1);270-324(1);271-269(2);274-269(1);275-269(1);279-269(1);281-269(2);																				9	22	439
mRNA	13	FBgn0025726	unc-13	4	-	907101	transib1	80	GENE-TE	plus	5	24	TRANSIB1	.	5UTR|FBgn0025726|FBtr0344971	269(3);271-269(1);389(18);547(1);771(1);	279	149.3987952	0.160643866	yes	1	2	0	8	10	2	48	90	89	244	186	84	3.83	123.5	3.010471204
mRNA	13	FBgn0263093	CR43361	4	+	907115	transib1	345	TE-GENE	minus	6	105	TRANSIB1	907115	pseudogene|FBgn0263093|FBtr0334486;pseudogene|FBgn0263093|FBtr0307112	269(21);274-269(1);321(80);321-321(1);321-328(1);323-328(1);	645	471.7255558	0.22258705	yes	1	11	6	29	31	20	7	12	14	18	15	12	16.33	13	55.68181818
mRNA	14	FBgn0025726	unc-13	4	-	908783	invader4	204	TE-GENE	plus	1	1	INVADER4	.	intron|FBgn0025726|FBtr0344971	924(1);
mRNA	14	FBgn0025726	unc-13	4	-	908881	invader4	204	TE-GENE	plus	3	3	INVADER4	.	intron|FBgn0025726|FBtr0344971	786(1);798(1);876(1);	274	236.4233491	0.012689102	yes	0	0	0	0	2	0	8	6	11	26	28	8	0.33	14.5	2.247191011
gDNA				4	.	908999	Quasimodo		upstream	negative	6	10	QUASIMODO		intron|FBgn0025726|FBtr0344971(-)	5564(10);																				5	36	713
gDNA				4	.	909002	Cr1a		upstream	negative	2	3	CR1A		intron|FBgn0025726|FBtr0344971(-)	4026(3);																				2	36	717
mRNA		FBgn0025726	unc-13	4	-	909076	transib1	80	GENE-TE	plus	1	2	TRANSIB1	909079	intron|FBgn0025726|FBtr0344971	776(2);
mRNA	14	FBgn0025726	unc-13	4	-	909129	invader4	204	TE-GENE	plus	1	1	INVADER4	.	5UTR|FBgn0025726|FBtr0344971	547(1);
mRNA		FBgn0025726	unc-13	4	-	909185	invader1	106	TE-GENE	plus	2	2	INVADER1	909184	intron|FBgn0025726|FBtr0344971	952(2);	273	170.111728	0.011756979	yes	0	0	0	1	0	0	8	4	9	28	18	7	0.17	12.33	1.333333333
mRNA	14	FBgn0025726	unc-13	4	-	909186	invader4	204	TE-GENE	plus	6	32	INVADER4;INVADER4_LTR	909184	intron|FBgn0025726|FBtr0344971	1155(1);306(1);748(12);917(9);948(9);	273	235.9915253	0.13559809	yes	2	8	5	8	4	4	8	4	9	28	18	7	5.17	12.33	29.52380952
mRNA		FBgn0025726	unc-13	4	-	909968	invader1_LTR	81	TE-GENE	plus	6	57	INVADER1_LTR	.	intron|FBgn0025726|FBtr0344971	423(57);	265	146.5093854	0.389053574	yes	2	6	3	19	15	4	0	0	0	0	0	0	8.17	0	100
gDNA				4	.	909968	invader1_LTR		upstream	negative	16	88	INVADER1_LTR		intron|FBgn0025726|FBtr0344971(-)	1(1);421(1);423(86);																				9	25	495
gDNA				4	.	923505	Cr1a		upstream	positive	8	8	CR1A		intron|FBgn0023213|FBtr0089243(-);intron|FBgn0023213|FBtr0112904(-);intron|FBgn0023213|FBtr0289951(-)	1744(8);																				6	31	624
mRNA		FBgn0052016	4E-T	4	-	954697	GATE	120	GENE-TE	minus	2	3	BATUMI	.	CDS|FBgn0052016|FBtr0089229;CDS|FBgn0052016|FBtr0310651;CDS|FBgn0052016|FBtr0334626;CDS|FBgn0052016|FBtr0089233	6909(3);	368	210.1428086	0.014276006	yes	0	0	0	0	0	0	182	406	432	650	468	406	0	424	0
gDNA				4	.	956204	invader3		upstream	negative	2	5	INVADER3		intron|FBgn0052016|FBtr0310651(-);intron|FBgn0052016|FBtr0334626(-);intron|FBgn0052016|FBtr0089233(-);intron|FBgn0052016|FBtr0089229(-)	3140(5);																				2	26	513
gDNA				4	.	961287	Doc3-element		upstream	negative	3	4	DOC3		ncRNA|FBgn0264822|FBtr0334620(+);ncRNA|FBgn0264822|FBtr0334621(+);ncRNA|FBgn0264822|FBtr0344192(+);intron|FBgn0264822|FBtr0334621(+);intron|FBgn0264822|FBtr0334620(+);intron|FBgn0264822|FBtr0344192(+)	3070(4);																				3	27	543
mRNA	15	FBgn0039932	fuss	4	-	965641	Tc1-2	558	TE-GENE	minus	3	4	TC1-2	965639	intron|FBgn0039932|FBtr0334625;intron|FBgn0039932|FBtr0301336;intron|FBgn0039932|FBtr0301335	146(4);	305	412.5409071	0.009696008	yes	0	0	2	1	0	0	5	8	12	14	35	11	0.5	14.17	3.409090909
mRNA	15	FBgn0039932	fuss	4	-	968777	Tc1-2	558	TE-GENE	minus	3	5	TC1-2	.	intron|FBgn0039932|FBtr0334625;intron|FBgn0039932|FBtr0301336;intron|FBgn0039932|FBtr0301335	1(5);	363	450.059996	0.01110963	yes	0	0	1	0	1	3	2	3	2	4	7	3	0.83	3.5	19.23076923
gDNA	15			4	.	968777	Tc1-2		upstream	positive	15	89	TC1-2		intron|FBgn0039932|FBtr0334625(-);intron|FBgn0039932|FBtr0301336(-);intron|FBgn0039932|FBtr0301335(-)	1(88);1455(1);																				9	17	338
gDNA	15			4	.	970214	Tc1-2		downstream	positive	5	7	TC1-2		intron|FBgn0039932|FBtr0334625(-);intron|FBgn0039932|FBtr0301335(-)	1453(7);																				5	16	314
gDNA				4	.	976585	S-element		upstream	negative	4	5	S		ncRNA|FBgn0083990|FBtr0111045(+);ncRNA|FBgn0083990|FBtr0111044(+);intron|FBgn0039932|FBtr0301335(-);intron|FBgn0083990|FBtr0111044(+);intron|FBgn0083990|FBtr0111045(+)	106-207(1);122-209(1);92-209(1);95-207(2);																				3	17	343
gDNA				4	.	976792	S-element		downstream	negative	3	3	S		ncRNA|FBgn0083990|FBtr0111045(+);ncRNA|FBgn0083990|FBtr0111044(+);intron|FBgn0039932|FBtr0301335(-)	0-32(1);0-47(1);1-35(1);																				3	16	325
mRNA	16	FBgn0019650	toy	4	+	990419	copia	56571	GENE-TE	plus	1	1	COPIA	.	CDS|FBgn0019650|FBtr0089185;CDS|FBgn0019650|FBtr0339509	4266(1);
mRNA	16	FBgn0019650	toy	4	+	992246	copia	56571	GENE-TE	plus	5	10	COPIA	992246	CDS|FBgn0019650|FBtr0339509;CDS|FBgn0019650|FBtr0089185	142(1);4269(9);	716	6364.340971	0.001571255	no	1	2	0	1	0	6	139	275	239	490	353	333	1.67	304.83	0.54377379
gDNA	16			4	.	993774	copia_LTR		downstream	positive	11	54	COPIA;COPIA_LTR		intron|FBgn0019650|FBtr0339509(+);intron|FBgn0019650|FBtr0089185(+)	273-281(1);274(1);276(51);3876(1);																				7	25	502
mRNA	16	FBgn0019650	toy	4	+	993774	copia_LTR	1817	TE-GENE	plus	6	29	COPIA_LTR	.	intron|FBgn0019650|FBtr0339509;intron|FBgn0019650|FBtr0089185	276(29);	695	1123.750417	0.025806442	yes	4	12	5	4	2	8	29	55	57	76	77	72	5.83	61	8.728179551
mRNA	16	FBgn0019650	toy	4	+	993778	copia_LTR	1817	GENE-TE	plus	6	101	COPIA_LTR	.	intron|FBgn0019650|FBtr0339509;intron|FBgn0019650|FBtr0089185	1(101);	695	1123.750417	0.089877608	yes	4	23	12	37	20	11	34	61	42	98	67	79	17.83	63.5	21.92622951
gDNA	16			4	.	993778	copia_LTR		upstream	positive	9	33	COPIA_LTR		intron|FBgn0019650|FBtr0339509(+);intron|FBgn0019650|FBtr0089185(+)	1(33);																				7	25	505
mRNA	16	FBgn0019650	toy	4	+	996501	copia	56571	TE-GENE	plus	3	4	COPIA;COPIA_LTR	.	intron|FBgn0019650|FBtr0339509;intron|FBgn0019650|FBtr0089185	1331(2);276(2);	713	6350.993859	0.000629823	no	1	1	0	0	0	2	155	309	296	606	407	383	0.67	359.33	0.185185185
mRNA		FBgn0019650	toy	4	+	999637	R1A1-element	45	GENE-TE	plus	6	33	R1	.	intron|FBgn0019650|FBtr0339509;intron|FBgn0019650|FBtr0089185	2372(33);	692	176.465294	0.18700561	yes	2	2	1	9	8	11	11	60	24	58	71	84	5.5	51.33	9.677419355
gDNA				4	.	999637	R1A1-element		upstream	positive	16	71	R1		intron|FBgn0019650|FBtr0339509(+);intron|FBgn0019650|FBtr0089185(+)	2372(71);																				9	17	332
gDNA				4	.	1000847	R1A1-element		downstream	positive	14	40	R1		intron|FBgn0019650|FBtr0339509(+);intron|FBgn0019650|FBtr0089185(+)	4647-4737(1);4700(39);																				8	17	335
mRNA		FBgn0019650	toy	4	+	1000847	R1A1-element	45	TE-GENE	plus	5	34	R1	.	intron|FBgn0019650|FBtr0339509;intron|FBgn0019650|FBtr0089185	4700(33);4704-4738(1);	694	176.7201177	0.192394621	yes	2	4	0	10	11	5	8	51	43	71	40	42	5.33	42.5	11.14982578
gDNA				4	.	1002624	roo_LTR		downstream	positive	4	23	ROO_LTR		intron|FBgn0019650|FBtr0339509(+);intron|FBgn0019650|FBtr0089185(+)	414-428(1);428(20);430-428(1);439-429(1);																				2	17	336
gDNA				4	.	1023879	HB		upstream	positive	5	5	HB		intron|FBgn0025741|FBtr0089224(-);intron|FBgn0025741|FBtr0089225(-);intron|FBgn0025741|FBtr0089223(-);intron|FBgn0025741|FBtr0309865(-)	1810-1849(1);1810-1853(1);1811-1841(1);1812-1817(1);1813-1811(1);																				3	14	283
mRNA		FBgn0025741	PlexA	4	-	1025263	Tc1	923	TE-GENE	minus	4	9	TC1	.	intron|FBgn0025741|FBtr0089224;intron|FBgn0025741|FBtr0089225;intron|FBgn0025741|FBtr0089223;intron|FBgn0025741|FBtr0309865	1(9);	323	546.0119046	0.016483157	yes	0	0	6	2	0	1	1	16	16	4	7	4	1.5	8	15.78947368
gDNA				4	.	1025263	Tc1		upstream	positive	9	19	TC1		intron|FBgn0025741|FBtr0089224(-);intron|FBgn0025741|FBtr0089225(-);intron|FBgn0025741|FBtr0089223(-);intron|FBgn0025741|FBtr0309865(-)	1(18);11(1);																				5	15	293
gDNA				4	.	1025880	Tc1		downstream	positive	11	21	TC1		intron|FBgn0025741|FBtr0089224(-);intron|FBgn0025741|FBtr0089225(-);intron|FBgn0025741|FBtr0089223(-);intron|FBgn0025741|FBtr0309865(-)	523-620(1);527-621(1);533-620(1);534-620(1);535-620(1);543(11);547-620(2);548-620(1);550-620(1);550-621(1);																				6	14	289
mRNA		FBgn0025741	PlexA	4	-	1025880	Tc1	923	GENE-TE	minus	5	10	TC1	.	intron|FBgn0025741|FBtr0089224;intron|FBgn0025741|FBtr0089225;intron|FBgn0025741|FBtr0089223;intron|FBgn0025741|FBtr0309865	515-620(2);531-621(1);532-620(1);543(4);548-621(1);550-620(1);	323	546.0119046	0.018314619	yes	0	0	1	5	3	1	24	114	110	94	59	59	1.67	76.67	2.127659574
mRNA		FBgn0010217	ATPsynbeta	4	+	1031714	copia	56571	GENE-TE	plus	1	1	COPIA	.	5UTR|FBgn0010217|FBtr0333672	4169(1);
mRNA		FBgn0010217	ATPsynbeta	4	+	1031894	copia	56571	TE-GENE	plus	1	1	COPIA	.	CDS|FBgn0010217|FBtr0344754;CDS|FBgn0010217|FBtr0089186;CDS|FBgn0010217|FBtr0333672	1697(1);
mRNA		FBgn0010217	ATPsynbeta	4	+	1031906	Doc	53122	TE-GENE	plus	1	1	DOC	.	CDS|FBgn0010217|FBtr0344754;CDS|FBgn0010217|FBtr0089186;CDS|FBgn0010217|FBtr0333672	3532(1);
mRNA		FBgn0010217	ATPsynbeta	4	+	1031953	copia	56571	GENE-TE	plus	1	1	COPIA	1031953	CDS|FBgn0010217|FBtr0344754;CDS|FBgn0010217|FBtr0089186;CDS|FBgn0010217|FBtr0333672	4250(1);
mRNA		FBgn0010217	ATPsynbeta	4	+	1033040	Doc	53122	GENE-TE	plus	1	2	DOC	.	CDS|FBgn0010217|FBtr0333672;CDS|FBgn0010217|FBtr0089186;CDS|FBgn0010217|FBtr0344754	2503(1);3530(1);
mRNA		FBgn0010217	ATPsynbeta	4	+	1033101	Doc	53122	GENE-TE	plus	1	1	DOC	.	CDS|FBgn0010217|FBtr0333672;CDS|FBgn0010217|FBtr0089186;CDS|FBgn0010217|FBtr0344754	1507(1);
mRNA		FBgn0010217	ATPsynbeta	4	+	1033220	Doc	53122	GENE-TE	plus	1	1	DOC	1033218	intron|FBgn0010217|FBtr0344754;intron|FBgn0010217|FBtr0333672;intron|FBgn0010217|FBtr0089186	2946(1);
mRNA		FBgn0010217	ATPsynbeta	4	+	1033322	Doc	53122	TE-GENE	plus	1	2	DOC	.	CDS|FBgn0010217|FBtr0333672;CDS|FBgn0010217|FBtr0089186;CDS|FBgn0010217|FBtr0344754	3124(1);3520(1);
mRNA		FBgn0010217	ATPsynbeta	4	+	1033353	Doc	10684	TE-GENE	minus	1	1	DOC	.	CDS|FBgn0010217|FBtr0333672;CDS|FBgn0010217|FBtr0089186;CDS|FBgn0010217|FBtr0344754	1035(1);
mRNA		FBgn0010217	ATPsynbeta	4	+	1033375	Doc	10684	TE-GENE	minus	2	2	DOC	.	CDS|FBgn0010217|FBtr0333672;CDS|FBgn0010217|FBtr0089186;CDS|FBgn0010217|FBtr0344754	2299(1);3593(1);	6010	8013.166665	0.000249589	no	0	0	0	1	6	4	25240	24222	28363	27184	14921	37384	1.83	26219	0.006991896
mRNA		FBgn0010217	ATPsynbeta	4	+	1033382	copia	56571	GENE-TE	plus	1	1	COPIA	.	CDS|FBgn0010217|FBtr0333672;CDS|FBgn0010217|FBtr0089186;CDS|FBgn0010217|FBtr0344754	3478(1);
mRNA		FBgn0010217	ATPsynbeta	4	+	1033387	copia	56571	TE-GENE	plus	1	1	COPIA	.	CDS|FBgn0010217|FBtr0333672;CDS|FBgn0010217|FBtr0089186;CDS|FBgn0010217|FBtr0344754	3923(1);
mRNA		FBgn0010217	ATPsynbeta	4	+	1033482	Doc	53122	TE-GENE	plus	1	1	DOC	.	CDS|FBgn0010217|FBtr0333672;CDS|FBgn0010217|FBtr0089186;CDS|FBgn0010217|FBtr0344754	3898(1);
mRNA		FBgn0010217	ATPsynbeta	4	+	1033516	Doc	53122	TE-GENE	plus	1	1	DOC	.	CDS|FBgn0010217|FBtr0333672;CDS|FBgn0010217|FBtr0089186;CDS|FBgn0010217|FBtr0344754	4402-4499(1);
mRNA		FBgn0010217	ATPsynbeta	4	+	1033556	Doc	53122	TE-GENE	plus	1	2	DOC	.	CDS|FBgn0010217|FBtr0333672;CDS|FBgn0010217|FBtr0089186;CDS|FBgn0010217|FBtr0344754	3424(2);
mRNA		FBgn0010217	ATPsynbeta	4	+	1033562	copia	56571	TE-GENE	plus	1	1	COPIA	.	CDS|FBgn0010217|FBtr0333672;CDS|FBgn0010217|FBtr0089186;CDS|FBgn0010217|FBtr0344754	1988(1);
mRNA		FBgn0010217	ATPsynbeta	4	+	1033600	copia	56571	GENE-TE	plus	1	1	COPIA	.	CDS|FBgn0010217|FBtr0333672;CDS|FBgn0010217|FBtr0089186;CDS|FBgn0010217|FBtr0344754	587(1);
mRNA		FBgn0010217	ATPsynbeta	4	+	1033603	Doc	53122	GENE-TE	plus	1	1	DOC	.	CDS|FBgn0010217|FBtr0333672;CDS|FBgn0010217|FBtr0089186;CDS|FBgn0010217|FBtr0344754	1623(1);
mRNA		FBgn0010217	ATPsynbeta	4	+	1033625	copia	56571	TE-GENE	plus	1	1	COPIA	.	CDS|FBgn0010217|FBtr0333672;CDS|FBgn0010217|FBtr0089186;CDS|FBgn0010217|FBtr0344754	2969(1);
mRNA		FBgn0010217	ATPsynbeta	4	+	1033644	Doc	53122	TE-GENE	plus	1	1	DOC	.	CDS|FBgn0010217|FBtr0333672;CDS|FBgn0010217|FBtr0089186;CDS|FBgn0010217|FBtr0344754	1022(1);
mRNA		FBgn0010217	ATPsynbeta	4	+	1033697	Doc	53122	GENE-TE	plus	1	1	DOC	.	CDS|FBgn0010217|FBtr0333672;CDS|FBgn0010217|FBtr0089186;CDS|FBgn0010217|FBtr0344754	580(1);
mRNA		FBgn0010217	ATPsynbeta	4	+	1033764	copia	56571	TE-GENE	plus	1	1	COPIA	.	CDS|FBgn0010217|FBtr0333672;CDS|FBgn0010217|FBtr0089186;CDS|FBgn0010217|FBtr0344754	659(1);
mRNA		FBgn0010217	ATPsynbeta	4	+	1033783	Doc	53122	GENE-TE	plus	1	1	DOC	.	CDS|FBgn0010217|FBtr0333672;CDS|FBgn0010217|FBtr0089186;CDS|FBgn0010217|FBtr0344754	1894(1);
mRNA		FBgn0010217	ATPsynbeta	4	+	1033784	copia	56571	GENE-TE	plus	1	1	COPIA	.	CDS|FBgn0010217|FBtr0333672;CDS|FBgn0010217|FBtr0089186;CDS|FBgn0010217|FBtr0344754	3926(1);
mRNA		FBgn0010217	ATPsynbeta	4	+	1033804	copia	56571	TE-GENE	plus	1	1	COPIA	.	CDS|FBgn0010217|FBtr0333672;CDS|FBgn0010217|FBtr0089186;CDS|FBgn0010217|FBtr0344754	3306(1);
mRNA		FBgn0010217	ATPsynbeta	4	+	1033858	copia	56571	GENE-TE	plus	1	1	COPIA	.	CDS|FBgn0010217|FBtr0333672;CDS|FBgn0010217|FBtr0089186;CDS|FBgn0010217|FBtr0344754	2724(1);
mRNA		FBgn0010217	ATPsynbeta	4	+	1033884	Doc	53122	TE-GENE	plus	2	2	DOC	.	CDS|FBgn0010217|FBtr0333672;CDS|FBgn0010217|FBtr0089186;CDS|FBgn0010217|FBtr0344754	2327(1);4203(1);	4785	15943.29859	0.000125445	no	0	0	0	2	3	0	21613	23109	22298	21777	15937	22878	0.83	21268.67	0.003917973
mRNA		FBgn0010217	ATPsynbeta	4	+	1033975	Doc	10684	TE-GENE	minus	2	2	DOC	.	CDS|FBgn0010217|FBtr0333672;CDS|FBgn0010217|FBtr0089186;CDS|FBgn0010217|FBtr0344754	1779(1);2460-2550(1);	3661	6254.128556	0.000319789	no	0	0	0	2	2	0	20051	23660	23328	20287	14182	22242	0.67	20625	0.003232219
mRNA		FBgn0010217	ATPsynbeta	4	+	1034095	Doc	53122	GENE-TE	plus	1	1	DOC	.	CDS|FBgn0010217|FBtr0333672;CDS|FBgn0010217|FBtr0089186;CDS|FBgn0010217|FBtr0344754	3542(1);
mRNA		FBgn0010217	ATPsynbeta	4	+	1034118	Doc	53122	GENE-TE	plus	1	1	DOC	.	CDS|FBgn0010217|FBtr0333672;CDS|FBgn0010217|FBtr0089186;CDS|FBgn0010217|FBtr0344754	2406(1);
mRNA		FBgn0010217	ATPsynbeta	4	+	1034131	copia	56571	GENE-TE	plus	2	3	COPIA	.	CDS|FBgn0010217|FBtr0333672;CDS|FBgn0010217|FBtr0089186;CDS|FBgn0010217|FBtr0344754	3571(1);3987(2);	3024	13079.39999	0.000229368	no	0	0	0	1	4	0	10970	15617	15684	12191	9235	12371	0.83	12678	0.006572634
mRNA		FBgn0010217	ATPsynbeta	4	+	1034217	copia	56571	TE-GENE	plus	1	1	COPIA	.	CDS|FBgn0010217|FBtr0333672;CDS|FBgn0010217|FBtr0089186;CDS|FBgn0010217|FBtr0344754	2081(1);
mRNA		FBgn0010217	ATPsynbeta	4	+	1034272	Doc	53122	GENE-TE	plus	1	3	DOC	.	CDS|FBgn0010217|FBtr0333672;CDS|FBgn0010217|FBtr0089186;CDS|FBgn0010217|FBtr0344754	3436(2);4036(1);
gDNA				4	.	1038495	pogo		downstream	negative	11	29	POGO		intron|FBgn0264607|FBtr0100146(-);intron|FBgn0264607|FBtr0333675(-);intron|FBgn0264607|FBtr0333673(-);intron|FBgn0264607|FBtr0333674(-);intron|FBgn0264607|FBtr0300378(-);intron|FBgn0264607|FBtr0089219(-);intron|FBgn0264607|FBtr0089217(-);intron|FBgn0264607|FBtr0089218(-);intron|FBgn0264607|FBtr0300377(-);intron|FBgn0264607|FBtr0300379(-);intron|FBgn0264607|FBtr0100147(-);intron|FBgn0264607|FBtr01…	1(28);2033(1);																				6	15	304
mRNA		FBgn0264607	CaMKII	4	-	1038495	pogo	523	GENE-TE	plus	6	226	POGO	.	intron|FBgn0264607|FBtr0100146;intron|FBgn0264607|FBtr0333675;intron|FBgn0264607|FBtr0333673;intron|FBgn0264607|FBtr0333674;intron|FBgn0264607|FBtr0300378;intron|FBgn0264607|FBtr0089219;intron|FBgn0264607|FBtr0089217;intron|FBgn0264607|FBtr0089218;intron|FBgn0264607|FBtr0300377;intron|FBgn0264607|FBtr0300379;intron|FBgn0264607|FBtr0100147;intron|FBgn0264607|FBtr0100148	1(212);2033(10);2-26(1);5-1(1);6-1(1);9-1(1);	681	596.7939343	0.378690176	yes	6	51	38	53	59	23	151	392	394	522	374	498	38.33	388.5	8.980866849
mRNA		FBgn0264607	CaMKII	4	-	1038496	pogo	523	TE-GENE	plus	6	267	POGO	.	intron|FBgn0264607|FBtr0100146;intron|FBgn0264607|FBtr0333675;intron|FBgn0264607|FBtr0333673;intron|FBgn0264607|FBtr0333674;intron|FBgn0264607|FBtr0300378;intron|FBgn0264607|FBtr0089219;intron|FBgn0264607|FBtr0089217;intron|FBgn0264607|FBtr0089218;intron|FBgn0264607|FBtr0300377;intron|FBgn0264607|FBtr0300379;intron|FBgn0264607|FBtr0100147;intron|FBgn0264607|FBtr0100148	2118(1);2120(1);2121(260);88(5);	681	596.7939343	0.447390606	yes	13	34	29	49	59	37	732	1400	1476	1872	1178	1770	36.83	1404.67	2.555208695
gDNA				4	.	1038496	pogo		upstream	negative	10	27	POGO		intron|FBgn0264607|FBtr0100146(-);intron|FBgn0264607|FBtr0333675(-);intron|FBgn0264607|FBtr0333673(-);intron|FBgn0264607|FBtr0333674(-);intron|FBgn0264607|FBtr0300378(-);intron|FBgn0264607|FBtr0089219(-);intron|FBgn0264607|FBtr0089217(-);intron|FBgn0264607|FBtr0089218(-);intron|FBgn0264607|FBtr0300377(-);intron|FBgn0264607|FBtr0300379(-);intron|FBgn0264607|FBtr0100147(-);intron|FBgn0264607|FBtr01…	2121(27);																				6	15	304
mRNA		FBgn0264607	CaMKII	4	-	1038524	pogo	523	GENE-TE	plus	1	1	POGO	.	intron|FBgn0264607|FBtr0100146;intron|FBgn0264607|FBtr0333675;intron|FBgn0264607|FBtr0333673;intron|FBgn0264607|FBtr0333674;intron|FBgn0264607|FBtr0300378;intron|FBgn0264607|FBtr0089219;intron|FBgn0264607|FBtr0089217;intron|FBgn0264607|FBtr0089218;intron|FBgn0264607|FBtr0300377;intron|FBgn0264607|FBtr0300379;intron|FBgn0264607|FBtr0100147;intron|FBgn0264607|FBtr0100148	-5-5(1);
mRNA		FBgn0264607	CaMKII	4	-	1038611	pogo	523	TE-GENE	plus	1	1	POGO	.	intron|FBgn0264607|FBtr0100146;intron|FBgn0264607|FBtr0333675;intron|FBgn0264607|FBtr0333673;intron|FBgn0264607|FBtr0333674;intron|FBgn0264607|FBtr0300378;intron|FBgn0264607|FBtr0089219;intron|FBgn0264607|FBtr0089217;intron|FBgn0264607|FBtr0089218;intron|FBgn0264607|FBtr0300377;intron|FBgn0264607|FBtr0300379;intron|FBgn0264607|FBtr0100147;intron|FBgn0264607|FBtr0100148	88(1);
gDNA				4	.	1038990	blood_LTR		downstream	positive	4	11	BLOOD_LTR		intron|FBgn0264607|FBtr0100146(-);intron|FBgn0264607|FBtr0333675(-);intron|FBgn0264607|FBtr0333673(-);intron|FBgn0264607|FBtr0333674(-);intron|FBgn0264607|FBtr0300378(-);intron|FBgn0264607|FBtr0089219(-);intron|FBgn0264607|FBtr0089217(-);intron|FBgn0264607|FBtr0089218(-);intron|FBgn0264607|FBtr0300377(-);intron|FBgn0264607|FBtr0300379(-);intron|FBgn0264607|FBtr0100147(-);intron|FBgn0264607|FBtr01…	209(1);399(10);																				2	16	319
gDNA				4	.	1038993	blood_LTR		upstream	positive	3	10	BLOOD_LTR		intron|FBgn0264607|FBtr0100146(-);intron|FBgn0264607|FBtr0333675(-);intron|FBgn0264607|FBtr0333673(-);intron|FBgn0264607|FBtr0333674(-);intron|FBgn0264607|FBtr0300378(-);intron|FBgn0264607|FBtr0089219(-);intron|FBgn0264607|FBtr0089217(-);intron|FBgn0264607|FBtr0089218(-);intron|FBgn0264607|FBtr0300377(-);intron|FBgn0264607|FBtr0300379(-);intron|FBgn0264607|FBtr0100147(-);intron|FBgn0264607|FBtr01…	1(10);																				2	16	319
mRNA	17	FBgn0264607	CaMKII	4	-	1045249	Tc1	923	TE-GENE	minus	1	1	TC1	1045248	intron|FBgn0264607|FBtr0089217;intron|FBgn0264607|FBtr0089219;intron|FBgn0264607|FBtr0089218;intron|FBgn0264607|FBtr0300379;intron|FBgn0264607|FBtr0333674;intron|FBgn0264607|FBtr0333673;intron|FBgn0264607|FBtr0300377;intron|FBgn0264607|FBtr0300378;intron|FBgn0264607|FBtr0333675;intron|FBgn0264607|FBtr0100148;intron|FBgn0264607|FBtr0100146;intron|FBgn0264607|FBtr0100147	1(1);
mRNA	17	FBgn0264607	CaMKII	4	-	1045415	Tc1	923	TE-GENE	minus	2	2	TC1	.	intron|FBgn0264607|FBtr0089217;intron|FBgn0264607|FBtr0089219;intron|FBgn0264607|FBtr0089218;intron|FBgn0264607|FBtr0300379;intron|FBgn0264607|FBtr0333674;intron|FBgn0264607|FBtr0333673;intron|FBgn0264607|FBtr0300377;intron|FBgn0264607|FBtr0300378;intron|FBgn0264607|FBtr0333675;intron|FBgn0264607|FBtr0100148;intron|FBgn0264607|FBtr0100146;intron|FBgn0264607|FBtr0100147	0-2(1);1(1);	778	847.4042719	0.002360149	yes	0	0	1	1	1	0	595	1297	1154	1653	1027	1656	0.5	1230.33	0.040622884
gDNA	17			4	.	1045415	Tc1		upstream	positive	9	18	TC1		intron|FBgn0264607|FBtr0089217(-);intron|FBgn0264607|FBtr0089219(-);intron|FBgn0264607|FBtr0089218(-);intron|FBgn0264607|FBtr0300379(-);intron|FBgn0264607|FBtr0333674(-);intron|FBgn0264607|FBtr0333673(-);intron|FBgn0264607|FBtr0300377(-);intron|FBgn0264607|FBtr0300378(-);intron|FBgn0264607|FBtr0333675(-);intron|FBgn0264607|FBtr0100148(-);intron|FBgn0264607|FBtr0100146(-);intron|FBgn0264607|FBtr01…	1(17);6-1(1);																				7	12	245
gDNA	17			4	.	1046704	Tc1		downstream	positive	11	26	TC1		intron|FBgn0264607|FBtr0089217(-);intron|FBgn0264607|FBtr0089219(-);intron|FBgn0264607|FBtr0089218(-);intron|FBgn0264607|FBtr0300379(-);intron|FBgn0264607|FBtr0333674(-);intron|FBgn0264607|FBtr0333673(-);intron|FBgn0264607|FBtr0300377(-);intron|FBgn0264607|FBtr0300378(-);intron|FBgn0264607|FBtr0333675(-);intron|FBgn0264607|FBtr0100148(-);intron|FBgn0264607|FBtr0100146(-);intron|FBgn0264607|FBtr01…	1472-1585(1);1504(16);1646-1668(2);1646-1669(1);1647-1677(1);1653-1667(1);1656-1669(1);1659-1667(1);1662-1667(2);																				6	13	254
mRNA	17	FBgn0264607	CaMKII	4	-	1046704	Tc1	923	GENE-TE	minus	4	7	TC1	.	intron|FBgn0264607|FBtr0089217;intron|FBgn0264607|FBtr0089219;intron|FBgn0264607|FBtr0089218;intron|FBgn0264607|FBtr0300379;intron|FBgn0264607|FBtr0333674;intron|FBgn0264607|FBtr0333673;intron|FBgn0264607|FBtr0300377;intron|FBgn0264607|FBtr0300378;intron|FBgn0264607|FBtr0333675;intron|FBgn0264607|FBtr0100148;intron|FBgn0264607|FBtr0100146;intron|FBgn0264607|FBtr0100147	1452-1585(1);1493-1584(1);1504(2);1646-1675(1);1653-1666(1);1666-1668(1);	778	847.4042719	0.00826052	yes	0	0	2	3	1	0	215	535	606	675	421	517	1	494.83	0.201680672
mRNA	17	FBgn0264607	CaMKII	4	-	1047264	Tc1	923	GENE-TE	minus	2	2	TC1	1047264	CDS|FBgn0264607|FBtr0089218;CDS|FBgn0264607|FBtr0333675;CDS|FBgn0264607|FBtr0100147;CDS|FBgn0264607|FBtr0300379;CDS|FBgn0264607|FBtr0333674;CDS|FBgn0264607|FBtr0333673;CDS|FBgn0264607|FBtr0300378;CDS|FBgn0264607|FBtr0300377;CDS|FBgn0264607|FBtr0100146;CDS|FBgn0264607|FBtr0089219;CDS|FBgn0264607|FBtr0089217;CDS|FBgn0264607|FBtr0100148	1477-1652(1);1504(1);	926	924.4987831	0.002163334	yes	1	0	1	0	0	0	1253	2781	2831	3413	2199	3128	0.33	2600.83	0.012814763
gDNA				4	.	1063825	S-element		downstream	negative	5	6	S		intron|FBgn0011642|FBtr0309882(-);intron|FBgn0011642|FBtr0345298(-);intron|FBgn0087002|FBtr0345296(+);intron|FBgn0087002|FBtr0345297(+)	1516-1518(1);1516-1521(1);1517-1520(1);1517-1521(1);1517-1663(1);1518-1517(1);																				5	18	353
mRNA		FBgn0087002	apolpp	4	+	1066548	copia	56571	TE-GENE	plus	1	2	COPIA	.	CDS|FBgn0087002|FBtr0345296;CDS|FBgn0087002|FBtr0345297;CDS|FBgn0087002|FBtr0089188;CDS|FBgn0087002|FBtr0334627	3008(2);
mRNA		FBgn0087002	apolpp	4	+	1067393	copia	56571	GENE-TE	plus	1	1	COPIA	.	CDS|FBgn0087002|FBtr0345296;CDS|FBgn0087002|FBtr0345297;CDS|FBgn0087002|FBtr0089188;CDS|FBgn0087002|FBtr0334627	9(1);
mRNA		FBgn0087002	apolpp	4	+	1068205	Doc	53122	GENE-TE	plus	1	1	DOC	.	CDS|FBgn0087002|FBtr0345296;CDS|FBgn0087002|FBtr0345297;CDS|FBgn0087002|FBtr0089188;CDS|FBgn0087002|FBtr0334627	2557(1);
mRNA		FBgn0087002	apolpp	4	+	1068780	Doc	53122	TE-GENE	plus	1	1	DOC	.	CDS|FBgn0087002|FBtr0345296;CDS|FBgn0087002|FBtr0345297;CDS|FBgn0087002|FBtr0089188;CDS|FBgn0087002|FBtr0334627	4158(1);
mRNA		FBgn0087002	apolpp	4	+	1069082	Doc	10684	TE-GENE	minus	1	1	DOC	.	CDS|FBgn0087002|FBtr0345296;CDS|FBgn0087002|FBtr0345297;CDS|FBgn0087002|FBtr0089188;CDS|FBgn0087002|FBtr0334627	93-195(1);
mRNA		FBgn0087002	apolpp	4	+	1069560	copia	56571	GENE-TE	plus	1	1	COPIA	.	CDS|FBgn0087002|FBtr0345296;CDS|FBgn0087002|FBtr0345297;CDS|FBgn0087002|FBtr0089188;CDS|FBgn0087002|FBtr0334627	2646(1);
mRNA		FBgn0087002	apolpp	4	+	1069697	Doc	10684	TE-GENE	minus	1	1	DOC	.	CDS|FBgn0087002|FBtr0345296;CDS|FBgn0087002|FBtr0345297;CDS|FBgn0087002|FBtr0089188;CDS|FBgn0087002|FBtr0334627	3873(1);
mRNA		FBgn0087002	apolpp	4	+	1069786	Doc	53122	GENE-TE	plus	1	1	DOC	.	CDS|FBgn0087002|FBtr0345296;CDS|FBgn0087002|FBtr0345297;CDS|FBgn0087002|FBtr0089188;CDS|FBgn0087002|FBtr0334627	2990(1);
mRNA		FBgn0087002	apolpp	4	+	1070193	copia	56571	GENE-TE	plus	1	1	COPIA	.	CDS|FBgn0087002|FBtr0345296;CDS|FBgn0087002|FBtr0345297;CDS|FBgn0087002|FBtr0089188;CDS|FBgn0087002|FBtr0334627	3540(1);
mRNA		FBgn0087002	apolpp	4	+	1070613	Doc	53122	GENE-TE	plus	1	1	DOC	.	CDS|FBgn0087002|FBtr0345296;CDS|FBgn0087002|FBtr0345297;CDS|FBgn0087002|FBtr0089188;CDS|FBgn0087002|FBtr0334627	1382(1);
mRNA		FBgn0087002	apolpp	4	+	1070737	Doc	53122	GENE-TE	plus	1	1	DOC	.	CDS|FBgn0087002|FBtr0345296;CDS|FBgn0087002|FBtr0345297;CDS|FBgn0087002|FBtr0089188;CDS|FBgn0087002|FBtr0334627	587(1);
mRNA		FBgn0087002	apolpp	4	+	1071275	copia	56571	TE-GENE	plus	1	1	COPIA	.	CDS|FBgn0087002|FBtr0345296;CDS|FBgn0087002|FBtr0345297;CDS|FBgn0087002|FBtr0089188;CDS|FBgn0087002|FBtr0334627	2746(1);
mRNA		FBgn0087002	apolpp	4	+	1071844	Doc	53122	GENE-TE	plus	1	1	DOC	.	CDS|FBgn0087002|FBtr0345296;CDS|FBgn0087002|FBtr0345297;CDS|FBgn0087002|FBtr0089188;CDS|FBgn0087002|FBtr0334627	1043(1);
mRNA		FBgn0087002	apolpp	4	+	1071857	copia	56571	TE-GENE	plus	1	1	COPIA	.	CDS|FBgn0087002|FBtr0345296;CDS|FBgn0087002|FBtr0345297;CDS|FBgn0087002|FBtr0089188;CDS|FBgn0087002|FBtr0334627	1085(1);
mRNA		FBgn0087002	apolpp	4	+	1071970	Doc	53122	TE-GENE	plus	1	1	DOC	.	CDS|FBgn0087002|FBtr0345296;CDS|FBgn0087002|FBtr0345297;CDS|FBgn0087002|FBtr0089188;CDS|FBgn0087002|FBtr0334627	735(1);
mRNA		FBgn0087002	apolpp	4	+	1072404	copia	56571	TE-GENE	plus	1	1	COPIA	.	CDS|FBgn0087002|FBtr0345296;CDS|FBgn0087002|FBtr0345297;CDS|FBgn0087002|FBtr0089188;CDS|FBgn0087002|FBtr0334627	2760(1);
mRNA		FBgn0087002	apolpp	4	+	1072727	Doc	53122	GENE-TE	plus	1	2	DOC	.	CDS|FBgn0087002|FBtr0345296;CDS|FBgn0087002|FBtr0345297;CDS|FBgn0087002|FBtr0089188;CDS|FBgn0087002|FBtr0334627	961(2);
mRNA		FBgn0087002	apolpp	4	+	1072769	copia	56571	TE-GENE	plus	1	1	COPIA	.	CDS|FBgn0087002|FBtr0345296;CDS|FBgn0087002|FBtr0345297;CDS|FBgn0087002|FBtr0089188;CDS|FBgn0087002|FBtr0334627	754(1);
mRNA		FBgn0087002	apolpp	4	+	1072819	Doc	53122	GENE-TE	plus	2	2	DOC	.	CDS|FBgn0087002|FBtr0345296;CDS|FBgn0087002|FBtr0345297;CDS|FBgn0087002|FBtr0089188;CDS|FBgn0087002|FBtr0334627	1720(1);4355(1);	1213	8027.265163	0.000249151	no	0	0	1	1	2	0	1044	5173	6324	5342	3697	280	0.67	3643.33	0.018294914
mRNA		FBgn0087002	apolpp	4	+	1072821	Doc	53122	TE-GENE	plus	1	2	DOC	.	CDS|FBgn0087002|FBtr0345296;CDS|FBgn0087002|FBtr0345297;CDS|FBgn0087002|FBtr0089188;CDS|FBgn0087002|FBtr0334627	2902(2);
mRNA		FBgn0087002	apolpp	4	+	1073520	Doc	53122	GENE-TE	plus	1	1	DOC	.	CDS|FBgn0087002|FBtr0345297;CDS|FBgn0087002|FBtr0089188;CDS|FBgn0087002|FBtr0345296;CDS|FBgn0087002|FBtr0334627	2487(1);
mRNA		FBgn0087002	apolpp	4	+	1073699	Doc	53122	TE-GENE	plus	1	1	DOC	.	CDS|FBgn0087002|FBtr0345297;CDS|FBgn0087002|FBtr0089188;CDS|FBgn0087002|FBtr0345296;CDS|FBgn0087002|FBtr0334627	2977(1);
mRNA		FBgn0087002	apolpp	4	+	1073764	Doc	53122	GENE-TE	plus	1	1	DOC	.	CDS|FBgn0087002|FBtr0345297;CDS|FBgn0087002|FBtr0089188;CDS|FBgn0087002|FBtr0345296;CDS|FBgn0087002|FBtr0334627	4270(1);
mRNA		FBgn0087002	apolpp	4	+	1073850	Doc	10684	GENE-TE	minus	1	1	DOC	.	CDS|FBgn0087002|FBtr0345297;CDS|FBgn0087002|FBtr0089188;CDS|FBgn0087002|FBtr0345296;CDS|FBgn0087002|FBtr0334627	3577(1);
mRNA		FBgn0087002	apolpp	4	+	1073884	copia	56571	GENE-TE	plus	2	3	COPIA	.	CDS|FBgn0087002|FBtr0345297;CDS|FBgn0087002|FBtr0089188;CDS|FBgn0087002|FBtr0345296;CDS|FBgn0087002|FBtr0334627	3886(1);4013(1);4014(1);	1239	8372.064799	0.000358335	no	0	0	0	1	1	1	1797	7461	9215	9349	6586	532	0.5	5823.33	0.008585411
mRNA		FBgn0087002	apolpp	4	+	1073984	Doc	53122	GENE-TE	plus	1	1	DOC	.	CDS|FBgn0087002|FBtr0345297;CDS|FBgn0087002|FBtr0089188;CDS|FBgn0087002|FBtr0345296;CDS|FBgn0087002|FBtr0334627	1210(1);
mRNA		FBgn0087002	apolpp	4	+	1074011	copia	56571	GENE-TE	plus	1	1	COPIA	.	CDS|FBgn0087002|FBtr0345297;CDS|FBgn0087002|FBtr0089188;CDS|FBgn0087002|FBtr0345296;CDS|FBgn0087002|FBtr0334627	3910(1);
mRNA		FBgn0087002	apolpp	4	+	1074085	Doc	53122	GENE-TE	plus	1	1	DOC	.	CDS|FBgn0087002|FBtr0345297;CDS|FBgn0087002|FBtr0089188;CDS|FBgn0087002|FBtr0345296;CDS|FBgn0087002|FBtr0334627	1666(1);
mRNA		FBgn0087002	apolpp	4	+	1074354	copia	56571	TE-GENE	plus	1	1	COPIA	.	CDS|FBgn0087002|FBtr0345297;CDS|FBgn0087002|FBtr0089188;CDS|FBgn0087002|FBtr0345296;CDS|FBgn0087002|FBtr0334627	2936(1);
mRNA		FBgn0087002	apolpp	4	+	1074369	copia	56571	GENE-TE	plus	1	1	COPIA	.	CDS|FBgn0087002|FBtr0345297;CDS|FBgn0087002|FBtr0089188;CDS|FBgn0087002|FBtr0345296;CDS|FBgn0087002|FBtr0334627	3631(1);
mRNA		FBgn0087002	apolpp	4	+	1074400	copia	56571	TE-GENE	plus	1	1	COPIA	.	CDS|FBgn0087002|FBtr0345297;CDS|FBgn0087002|FBtr0089188;CDS|FBgn0087002|FBtr0345296;CDS|FBgn0087002|FBtr0334627	4591(1);
mRNA		FBgn0087002	apolpp	4	+	1074438	copia	56571	GENE-TE	plus	1	1	COPIA	.	CDS|FBgn0087002|FBtr0345297;CDS|FBgn0087002|FBtr0089188;CDS|FBgn0087002|FBtr0345296;CDS|FBgn0087002|FBtr0334627	3764(1);
mRNA		FBgn0087002	apolpp	4	+	1074471	copia	56571	GENE-TE	plus	1	1	COPIA	.	CDS|FBgn0087002|FBtr0345297;CDS|FBgn0087002|FBtr0089188;CDS|FBgn0087002|FBtr0345296;CDS|FBgn0087002|FBtr0334627	2668(1);
mRNA		FBgn0087002	apolpp	4	+	1074472	Doc	53122	GENE-TE	plus	1	1	DOC	.	CDS|FBgn0087002|FBtr0345297;CDS|FBgn0087002|FBtr0089188;CDS|FBgn0087002|FBtr0345296;CDS|FBgn0087002|FBtr0334627	2230(1);
mRNA		FBgn0087002	apolpp	4	+	1074485	copia	56571	TE-GENE	plus	1	1	COPIA	.	CDS|FBgn0087002|FBtr0345297;CDS|FBgn0087002|FBtr0089188;CDS|FBgn0087002|FBtr0345296;CDS|FBgn0087002|FBtr0334627	2084(1);
mRNA		FBgn0087002	apolpp	4	+	1074610	copia	56571	TE-GENE	plus	1	1	COPIA	.	CDS|FBgn0087002|FBtr0345297;CDS|FBgn0087002|FBtr0089188;CDS|FBgn0087002|FBtr0345296;CDS|FBgn0087002|FBtr0334627	1128(1);
mRNA		FBgn0087002	apolpp	4	+	1074780	copia	56571	GENE-TE	plus	1	1	COPIA	.	CDS|FBgn0087002|FBtr0345297;CDS|FBgn0087002|FBtr0089188;CDS|FBgn0087002|FBtr0345296;CDS|FBgn0087002|FBtr0334627	3879(1);
mRNA		FBgn0087002	apolpp	4	+	1074820	Doc	53122	GENE-TE	plus	1	1	DOC	.	CDS|FBgn0087002|FBtr0345297;CDS|FBgn0087002|FBtr0089188;CDS|FBgn0087002|FBtr0345296;CDS|FBgn0087002|FBtr0334627	3297(1);
mRNA		FBgn0087002	apolpp	4	+	1074840	copia	56571	TE-GENE	plus	1	2	COPIA	.	CDS|FBgn0087002|FBtr0345297;CDS|FBgn0087002|FBtr0089188;CDS|FBgn0087002|FBtr0345296;CDS|FBgn0087002|FBtr0334627	2259(2);
mRNA		FBgn0087002	apolpp	4	+	1074860	Doc	53122	TE-GENE	plus	1	1	DOC	.	CDS|FBgn0087002|FBtr0345297;CDS|FBgn0087002|FBtr0089188;CDS|FBgn0087002|FBtr0345296;CDS|FBgn0087002|FBtr0334627	225(1);
mRNA		FBgn0087002	apolpp	4	+	1075031	Doc	53122	TE-GENE	plus	1	1	DOC	.	CDS|FBgn0087002|FBtr0345297;CDS|FBgn0087002|FBtr0089188;CDS|FBgn0087002|FBtr0345296;CDS|FBgn0087002|FBtr0334627	3163(1);
mRNA		FBgn0087002	apolpp	4	+	1075059	Doc	53122	GENE-TE	plus	1	1	DOC	.	CDS|FBgn0087002|FBtr0345297;CDS|FBgn0087002|FBtr0089188;CDS|FBgn0087002|FBtr0345296;CDS|FBgn0087002|FBtr0334627	2792(1);
mRNA		FBgn0087002	apolpp	4	+	1075086	copia	56571	GENE-TE	plus	1	1	COPIA	.	CDS|FBgn0087002|FBtr0345297;CDS|FBgn0087002|FBtr0089188;CDS|FBgn0087002|FBtr0345296;CDS|FBgn0087002|FBtr0334627	3201(1);
mRNA		FBgn0087002	apolpp	4	+	1075160	copia	56571	GENE-TE	plus	1	2	COPIA	.	CDS|FBgn0087002|FBtr0345297;CDS|FBgn0087002|FBtr0089188;CDS|FBgn0087002|FBtr0345296;CDS|FBgn0087002|FBtr0334627	343(2);
mRNA		FBgn0087002	apolpp	4	+	1075183	Doc	10684	TE-GENE	minus	1	1	DOC	.	CDS|FBgn0087002|FBtr0345297;CDS|FBgn0087002|FBtr0089188;CDS|FBgn0087002|FBtr0345296;CDS|FBgn0087002|FBtr0334627	555(1);
mRNA		FBgn0087002	apolpp	4	+	1075302	copia	56571	GENE-TE	plus	1	1	COPIA	.	CDS|FBgn0087002|FBtr0345297;CDS|FBgn0087002|FBtr0089188;CDS|FBgn0087002|FBtr0345296;CDS|FBgn0087002|FBtr0334627	3357(1);
mRNA		FBgn0087002	apolpp	4	+	1075303	copia	56571	TE-GENE	plus	1	1	COPIA	.	CDS|FBgn0087002|FBtr0345297;CDS|FBgn0087002|FBtr0089188;CDS|FBgn0087002|FBtr0345296;CDS|FBgn0087002|FBtr0334627	3836(1);
mRNA		FBgn0087002	apolpp	4	+	1075332	copia	56571	TE-GENE	plus	1	1	COPIA	.	CDS|FBgn0087002|FBtr0345297;CDS|FBgn0087002|FBtr0089188;CDS|FBgn0087002|FBtr0345296;CDS|FBgn0087002|FBtr0334627	2152-2237(1);
mRNA		FBgn0087002	apolpp	4	+	1075338	copia	56571	GENE-TE	plus	1	2	COPIA	.	CDS|FBgn0087002|FBtr0345297;CDS|FBgn0087002|FBtr0089188;CDS|FBgn0087002|FBtr0345296;CDS|FBgn0087002|FBtr0334627	999(2);
mRNA		FBgn0087002	apolpp	4	+	1075392	Doc	53122	GENE-TE	plus	1	1	DOC	.	CDS|FBgn0087002|FBtr0345297;CDS|FBgn0087002|FBtr0089188;CDS|FBgn0087002|FBtr0345296;CDS|FBgn0087002|FBtr0334627	3054(1);
mRNA		FBgn0087002	apolpp	4	+	1075440	Doc	53122	GENE-TE	plus	1	1	DOC	.	CDS|FBgn0087002|FBtr0345297;CDS|FBgn0087002|FBtr0089188;CDS|FBgn0087002|FBtr0345296;CDS|FBgn0087002|FBtr0334627	3856(1);
mRNA		FBgn0087002	apolpp	4	+	1075613	Doc	53122	TE-GENE	plus	1	1	DOC	1075616	intron|FBgn0087002|FBtr0334627;intron|FBgn0087002|FBtr0089188;intron|FBgn0087002|FBtr0345296;intron|FBgn0087002|FBtr0345297	2476(1);
mRNA		FBgn0087002	apolpp	4	+	1075737	Doc	53122	GENE-TE	plus	1	1	DOC	1075736	intron|FBgn0087002|FBtr0089188;intron|FBgn0087002|FBtr0334627;intron|FBgn0087002|FBtr0345296;intron|FBgn0087002|FBtr0345297	2503(1);
mRNA		FBgn0087002	apolpp	4	+	1075876	copia	56571	TE-GENE	plus	1	1	COPIA	.	CDS|FBgn0087002|FBtr0334627;CDS|FBgn0087002|FBtr0089188;CDS|FBgn0087002|FBtr0345296;CDS|FBgn0087002|FBtr0345297	4227(1);
mRNA		FBgn0087002	apolpp	4	+	1075947	copia	56571	GENE-TE	plus	1	1	COPIA	.	CDS|FBgn0087002|FBtr0334627;CDS|FBgn0087002|FBtr0089188;CDS|FBgn0087002|FBtr0345296;CDS|FBgn0087002|FBtr0345297	3357(1);
mRNA		FBgn0087002	apolpp	4	+	1075963	Doc	53122	TE-GENE	plus	1	1	DOC	.	CDS|FBgn0087002|FBtr0334627;CDS|FBgn0087002|FBtr0089188;CDS|FBgn0087002|FBtr0345296;CDS|FBgn0087002|FBtr0345297	2187(1);
mRNA		FBgn0087002	apolpp	4	+	1076000	Doc	53122	GENE-TE	plus	1	1	DOC	.	CDS|FBgn0087002|FBtr0334627;CDS|FBgn0087002|FBtr0089188;CDS|FBgn0087002|FBtr0345296;CDS|FBgn0087002|FBtr0345297	2278(1);
mRNA		FBgn0087002	apolpp	4	+	1076317	HB	2513	GENE-TE	minus	6	186	HB	.	3UTR|FBgn0087002|FBtr0334627	2465(71);2466-2656(1);2625-2703(3);2633-2702(32);2633-2707(1);2633-2709(27);2634-2701(3);2635-2700(2);2635-2701(36);2635-2702(1);2637-2701(5);2638-2701(2);2649-2703(1);2666-2701(1);	135	582.4560069	0.319337423	yes	12	34	53	49	24	6	0	0	0	0	0	0	29.67	0	100
gDNA				4	.	1076317	HB		upstream	negative	9	18	HB		3UTR|FBgn0087002|FBtr0334627(+)	2460(1);2465(5);2588-2718(1);2588-2719(1);2588-2720(1);2633-2702(2);2633-2709(1);2634-2701(1);2634-2702(1);2635-2701(2);2637-2701(1);2638-2702(1);																				6	16	312
gDNA				4	.	1076994	HB		downstream	negative	17	65	HB		3UTR|FBgn0087002|FBtr0334627(+)	1106-1110(1);1106-1111(2);1106-1112(1);1106-1135(1);1107(40);1107-1110(1);1107-1111(1);1107-1127(2);1107-1130(3);1107-1134(1);1108-1130(1);1108-1142(1);1109-1127(1);1110-1127(1);1110-1142(1);1111-1127(2);1111-1142(1);1112-1127(2);1113-1127(2);																				9	16	318
mRNA		FBgn0087002	apolpp	4	+	1076994	HB	2513	TE-GENE	minus	6	235	HB	.	3UTR|FBgn0087002|FBtr0334627	1106-1111(12);1106-1112(23);1106-1127(1);1106-1134(5);1106-1135(2);1106-1150(1);1107(112);1107-1127(2);1107-1134(10);1107-1142(1);1107-1149(1);1107-1170(1);1108-1127(11);1108-1130(1);1108-1142(10);1109-1127(11);1109-1142(4);1110(1);1110-1127(6);1110-1142(16);1110-1183(1);1111-1127(2);1111-1170(1);	161	636.0762533	0.36945256	yes	9	44	38	71	66	1	61	221	296	328	212	24	38.17	190.33	16.7031364
gDNA				4	.	1077871	roo_LTR		downstream	negative	4	26	ROO_LTR		intron|FBgn0024913|FBtr0089209(-)	1(26);																				2	25	496
gDNA				4	.	1077885	roo_LTR		upstream	negative	4	33	ROO_LTR		intron|FBgn0024913|FBtr0089209(-)	425(1);428(32);																				2	25	496
mRNA		FBgn0024913	Actbeta	4	-	1078133	Stalker2	11457	GENE-TE	plus	2	2	STALKER2	.	CDS|FBgn0024913|FBtr0089209	5297(1);619(1);	754	2939.145794	0.00068047	no	0	0	0	0	1	1	239	429	410	919	590	508	0.33	515.83	0.064578624
mRNA		FBgn0024913	Actbeta	4	-	1083545	mariner2	68	TE-GENE	minus	5	15	MARINER2	.	intron|FBgn0024913|FBtr0089209	454(15);	706	219.1072797	0.068459615	yes	3	3	2	6	3	0	100	361	322	340	218	276	2.83	269.5	1.040391677
gDNA				4	.	1083545	mariner2		upstream	positive	15	56	MARINER2		intron|FBgn0024913|FBtr0089209(-)	454(56);																				8	14	290
gDNA				4	.	1083981	mariner2		downstream	positive	15	64	MARINER2		intron|FBgn0024913|FBtr0089209(-)	912(64);																				9	15	303
mRNA		FBgn0024913	Actbeta	4	-	1083981	mariner2	68	GENE-TE	minus	5	18	MARINER2	.	intron|FBgn0024913|FBtr0089209	912(18);	706	219.1072797	0.082151538	yes	0	4	4	5	4	2	10	41	29	58	43	24	3.17	34.17	8.482142857
gDNA				4	.	1111035	Doc		downstream	negative	17	114	DOC		intron|FBgn0005561|FBtr0100342(+);intron|FBgn0005561|FBtr0100346(+);intron|FBgn0005561|FBtr0301563(+);intron|FBgn0005561|FBtr0089327(+);intron|FBgn0005561|FBtr0089328(+)	2(1);3(112);572(1);																				9	17	339
mRNA		FBgn0005561	sv	4	+	1111035	Doc	10684	TE-GENE	minus	6	28	DOC	.	intron|FBgn0005561|FBtr0100342;intron|FBgn0005561|FBtr0100346;intron|FBgn0005561|FBtr0301563;intron|FBgn0005561|FBtr0089327;intron|FBgn0005561|FBtr0089328	3(27);4725(1);	126	1160.251697	0.024132695	yes	0	4	1	11	5	5	68	114	98	287	168	150	4.33	147.5	2.854006586
gDNA				4	.	1111046	Doc		upstream	negative	2	2	DOC		intron|FBgn0005561|FBtr0100342(+);intron|FBgn0005561|FBtr0100346(+);intron|FBgn0005561|FBtr0301563(+);intron|FBgn0005561|FBtr0089327(+);intron|FBgn0005561|FBtr0089328(+)	4725(2);																				2	18	353
gDNA				4	.	1118116	Doc		upstream	positive	2	2	DOC		CDS|FBgn0039928|FBtr0333700(-);CDS|FBgn0039928|FBtr0089208(-);CDS|FBgn0039928|FBtr0089207(-);CDS|FBgn0039928|FBtr0345193(-)	1323(1);2191(1);																				2	15	300
mRNA	18	FBgn0039925	Kif3C	4	+	1149172	Doc3-element	164	GENE-TE	minus	1	1	DOC3	.	CDS|FBgn0039925|FBtr0089196	2695(1);
mRNA	19	FBgn0039925	Kif3C	4	+	1149215	Cr1a	1278	GENE-TE	minus	6	27	CR1A	1149213	intron|FBgn0039925|FBtr0089196	1662(11);1663-1823(1);1665-1823(3);1666-1823(1);3579-3629(1);3579-3632(2);3579-3634(2);3579-3638(1);3579-3639(5);	105	366.3195326	0.073706143	yes	1	3	13	3	3	2	10	47	49	75	68	25	4.17	45.67	8.361204013
mRNA	18	FBgn0039925	Kif3C	4	+	1149215	Doc3-element	164	GENE-TE	minus	6	27	DOC3	1149213	intron|FBgn0039925|FBtr0089196	2902(27);	105	131.2249976	0.205753481	yes	0	5	5	9	4	2	10	47	49	75	68	25	4.17	45.67	8.361204013
mRNA	19	FBgn0039925	Kif3C	4	+	1150424	Cr1a	1278	GENE-TE	minus	4	17	CR1A	.	intron|FBgn0039925|FBtr0089196	3817-3884(2);3818-3884(1);3819-3884(1);3820-3884(3);3821-3884(1);3844-3884(1);3846-3884(1);3858(7);	100	357.4912586	0.04755361	yes	1	0	0	8	5	2	1	10	5	11	9	1	2.67	6.17	30.18867925
gDNA	19			4	.	1150424	Cr1a		upstream	negative	12	40	CR1A		intron|FBgn0052017|FBtr0344977(-);intron|FBgn0039925|FBtr0089196(+)	3785-3884(1);3787-3884(1);3816-3885(1);3820-3885(1);3829-3885(1);3837-3884(1);3839-3885(1);3840-3885(1);3844-3885(1);3844-3886(1);3849-3884(1);3852-3885(1);3858(23);3860-3884(1);3861-3884(2);3864-3884(1);3865-3884(1);																				9	10	206
gDNA	19			4	.	1150891	Cr1a		downstream	negative	9	13	CR1A		intron|FBgn0052017|FBtr0344977(-);intron|FBgn0039925|FBtr0089196(+)	1522(12);1528-1525(1);																				7	9	172
mRNA	19	FBgn0039925	Kif3C	4	+	1150891	Cr1a	1278	TE-GENE	minus	4	14	CR1A	.	intron|FBgn0039925|FBtr0089196	1522(13);3649(1);	104	364.5709807	0.038401301	yes	2	1	0	6	4	0	5	24	20	39	25	5	2.17	19.67	9.923664122
mRNA	19	FBgn0039925	Kif3C	4	+	1151288	Cr1a	1278	TE-GENE	minus	1	1	CR1A	.	intron|FBgn0039925|FBtr0089196	3525(1);
mRNA	18	FBgn0039925	Kif3C	4	+	1153147	Doc3-element	164	GENE-TE	minus	3	7	DOC3	.	intron|FBgn0039925|FBtr0089196	2922(7);	99	127.4205635	0.054936188	yes	0	3	0	2	2	0	0	6	3	6	5	1	1.17	3.5	25
gDNA	18			4	.	1153147	Doc3-element		upstream	negative	16	84	DOC3		intron|FBgn0052017|FBtr0344977(-);intron|FBgn0039925|FBtr0089196(+)	2922(84);																				10	11	214
gDNA	18			4	.	1155740	Doc3-element		downstream	negative	14	62	DOC3		intron|FBgn0052017|FBtr0344977(-);intron|FBgn0039925|FBtr0089196(+)	1(1);1495(1);174(1);3(58);4(1);																				8	10	205
mRNA	18	FBgn0039925	Kif3C	4	+	1155740	Doc3-element	164	TE-GENE	minus	4	15	DOC3	.	intron|FBgn0039925|FBtr0089196	1(1);3(14);	99	127.4205635	0.117720402	yes	0	2	0	8	3	2	0	3	6	5	3	0	2.5	2.83	46.875
gDNA				4	.	1157709	gypsy_LTR		upstream	positive	3	13	GYPSY_LTR		intron|FBgn0052017|FBtr0344977(-);intron|FBgn0039925|FBtr0089196(+)	1(13);																				2	11	224
mRNA	20	FBgn0039925	Kif3C	4	+	1162183	Tc1	923	GENE-TE	minus	3	7	TC1	.	intron|FBgn0039925|FBtr0089196	1636-1667(1);1666(5);1679-1670(1);	99	302.2862881	0.023156856	yes	0	0	0	4	1	0	0	6	3	7	5	1	0.83	3.67	18.51851852
gDNA	20			4	.	1162183	Tc1		upstream	negative	17	69	TC1		intron|FBgn0039925|FBtr0089196(+)	1616-1663(1);1616-1664(1);1636-1668(1);1636-1671(1);1636-1672(2);1636-1673(1);1636-1678(1);1641-1667(1);1644-1667(2);1644-1668(3);1644-1669(1);1644-1672(1);1645-1668(1);1646-1667(1);1647-1668(1);1648-1667(1);1648-1668(1);1657-1667(1);1659-1667(1);1659-1668(1);1660(1);1660-1668(1);1663-1668(1);1664-1667(1);1666(34);1667-1669(1);1672-1667(1);1675-1667(1);1675-1668(2);1675-1670(1);1675-1671(1);																				10	10	202
gDNA	20			4	.	1163614	Tc1		downstream	negative	15	77	TC1		intron|FBgn0039925|FBtr0089196(+)	0-13(1);1(74);10-1(1);11-1(1);																				9	10	194
mRNA	20	FBgn0039925	Kif3C	4	+	1163614	Tc1	923	TE-GENE	minus	4	16	TC1	.	intron|FBgn0039925|FBtr0089196	1(16);	104	309.8257575	0.05164193	yes	0	2	2	2	9	0	0	3	6	5	3	0	2.5	2.83	46.875
mRNA	20	FBgn0039925	Kif3C	4	+	1164446	Tc1	923	GENE-TE	minus	3	5	TC1	.	intron|FBgn0039925|FBtr0089196	184(4);186-188(1);	104	309.8257575	0.016138103	yes	0	0	0	2	2	0	2	12	15	16	9	7	0.67	10.17	6.153846154
gDNA	20			4	.	1164446	Tc1		upstream	negative	10	22	TC1		intron|FBgn0039925|FBtr0089196(+)	184(21);205-186(1);																				6	9	186
gDNA	20			4	.	1164630	Tc1		downstream	negative	10	23	TC1		intron|FBgn0039925|FBtr0089196(+)	1(21);10-1(1);2-7(1);																				6	10	208
mRNA	20	FBgn0039925	Kif3C	4	+	1164630	Tc1	923	TE-GENE	minus	4	9	TC1	.	intron|FBgn0039925|FBtr0089196	1(9);	104	309.8257575	0.029048585	yes	0	0	1	3	3	5	3	17	29	30	23	14	2	19.33	9.375
mRNA	20	FBgn0039925	Kif3C	4	+	1164862	Tc1	923	GENE-TE	minus	1	1	TC1	.	intron|FBgn0039925|FBtr0089196	85(1);
mRNA	18	FBgn0039925	Kif3C	4	+	1164881	Doc3-element	164	TE-GENE	minus	5	8	DOC3	1164882	intron|FBgn0039925|FBtr0089196	2469(2);2693(4);2694(1);2694-2696(1);	112	135.5285948	0.059028134	yes	0	0	2	3	2	1	8	25	37	32	38	17	1.33	26.17	4.848484848
mRNA	20	FBgn0039925	Kif3C	4	+	1164882	Tc1	923	TE-GENE	minus	1	2	TC1	1164882	CDS|FBgn0039925|FBtr0089196	3(2);
mRNA	20	FBgn0039925	Kif3C	4	+	1165262	Tc1	923	TE-GENE	minus	1	2	TC1	.	CDS|FBgn0039925|FBtr0089196	111(1);4(1);
gDNA				4	.	1167468	roo_LTR		downstream	negative	7	26	ROO_LTR		3UTR|FBgn0039925|FBtr0089196(+)	1(26);																				5	12	240
mRNA		FBgn0039925	Kif3C	4	-	1167468	roo_LTR	619	GENE-TE	plus	6	105	ROO_LTR	.	.	1(101);428(3);7(1);	160	314.7062122	0.33364451	yes	7	8	14	31	19	21	9	8	9	32	23	5	16.67	14.33	53.76344086
mRNA		FBgn0039925	Kif3C	4	+	1167468	roo_LTR	907	TE-GENE	minus	6	29	ROO_LTR	.	3UTR|FBgn0039925|FBtr0089196	1(29);	114	321.5555939	0.090186582	yes	3	5	2	10	8	1	5	14	12	29	25	12	4.83	16.17	23.01587302
gDNA				4	.	1167477	roo_LTR		upstream	negative	9	48	ROO_LTR		3UTR|FBgn0039925|FBtr0089196(+)	428(48);																				5	12	237
gDNA				4	.	1168067	Cr1a		downstream	positive	4	8	CR1A		3UTR|FBgn0039925|FBtr0089196(+)	3761(8);																				4	13	259
gDNA				4	.	1168619	F-element		upstream	positive	5	7	FW		3UTR|FBgn0039925|FBtr0089196(+)	1638(7);																				4	16	313
mRNA		FBgn0002521	pho	4	-	1175385	jockey2	254	TE-GENE	plus	6	32	JOCKEY2	.	intron|FBgn0002521|FBtr0089204;intron|FBgn0002521|FBtr0089205	3349-3460(1);3424(2);3425(28);3426(1);	184	216.1851059	0.148021298	yes	4	4	2	9	11	3	265	324	347	770	516	393	5.5	435.83	1.246223565
gDNA				4	.	1175385	jockey2		upstream	negative	7	12	JOCKEY2		intron|FBgn0002521|FBtr0089204(-);intron|FBgn0002521|FBtr0089205(-)	3425(12);																				5	6	129
mRNA		FBgn0002521	pho	4	-	1177590	jockey2	254	TE-GENE	plus	6	21	JOCKEY2	.	intron|FBgn0002521|FBtr0089204;intron|FBgn0002521|FBtr0089205	1317(21);	165	204.71932	0.102579473	yes	1	3	1	4	7	3	50	100	112	203	106	111	3.17	113.67	2.710413695
gDNA				4	.	1177590	jockey2		upstream	negative	13	33	JOCKEY2		intron|FBgn0002521|FBtr0089204(-);intron|FBgn0002521|FBtr0089205(-)	1317(33);																				7	7	143
mRNA		FBgn0002521	pho	4	-	1179403	Cr1a	1278	GENE-TE	minus	5	7	CR1A	.	intron|FBgn0002521|FBtr0089204;intron|FBgn0002521|FBtr0089205	4260-4477(3);4265-4477(2);4291-4477(1);4303-4477(1);	164	457.8121886	0.015290113	yes	0	2	0	2	2	1	29	61	65	94	85	54	1.17	64.67	1.772151899
gDNA				4	.	1179403	HB		downstream	negative	2	2	HB		intron|FBgn0002521|FBtr0089204(-);intron|FBgn0002521|FBtr0089205(-)	1322-1379(1);1323-1379(1);																				2	6	124
gDNA				4	.	1236183	297		downstream	negative	4	5	297		intron|FBgn0053653|FBtr0091631(+);intron|FBgn0053653|FBtr0307334(+);intron|FBgn0053653|FBtr0333702(+);intron|FBgn0053653|FBtr0307333(+);intron|FBgn0053653|FBtr0091630(+)	1(1);15(1);-60-138(1);-60-157(1);-61-138(1);																				4	7	131
gDNA				4	.	1236255	297_LTR		upstream	negative	7	9	297_LTR		intron|FBgn0053653|FBtr0091631(+);intron|FBgn0053653|FBtr0307334(+);intron|FBgn0053653|FBtr0333702(+);intron|FBgn0053653|FBtr0307333(+);intron|FBgn0053653|FBtr0091630(+)	302(1);310(8);																				5	4	90
gDNA				4	.	1237656	297_LTR		upstream	negative	5	6	297_LTR		intron|FBgn0053653|FBtr0091631(+);intron|FBgn0053653|FBtr0307334(+);intron|FBgn0053653|FBtr0333702(+);intron|FBgn0053653|FBtr0307333(+);intron|FBgn0053653|FBtr0091630(+)	310(6);																				4	13	263
gDNA				4	.	1241097	297_LTR		downstream	negative	5	6	297_LTR		intron|FBgn0053653|FBtr0091631(+);intron|FBgn0053653|FBtr0307334(+);intron|FBgn0053653|FBtr0333702(+);intron|FBgn0053653|FBtr0307333(+);intron|FBgn0053653|FBtr0091630(+)	2-6(1);2-7(1);3-11(1);3-5(1);5-208(1);6-205(1);																				4	6	118
mRNA	21	FBgn0053653	Cadps	4	+	1245523	F-element	4560	GENE-TE	plus	1	1	FW	1245523	CDS|FBgn0053653|FBtr0091630;CDS|FBgn0053653|FBtr0307333;CDS|FBgn0053653|FBtr0091631;CDS|FBgn0053653|FBtr0307334;CDS|FBgn0053653|FBtr0333702	1997(1);
mRNA	21	FBgn0053653	Cadps	4	+	1256226	F-element	4560	GENE-TE	plus	4	21	FW	.	intron|FBgn0053653|FBtr0333702;intron|FBgn0053653|FBtr0307334;intron|FBgn0053653|FBtr0091631;intron|FBgn0053653|FBtr0091630;intron|FBgn0053653|FBtr0307333	147-328(2);147-339(1);148-327(2);148-328(3);148-336(1);148-337(1);148-338(1);148-339(4);148-341(1);148-343(2);149-336(1);151-318(1);151-335(1);	104	688.6508549	0.030494408	yes	1	0	3	8	7	0	421	897	904	1584	1062	1035	3.17	983.83	0.320837555
gDNA	21			4	.	1257061	F-element		downstream	positive	4	6	FW		intron|FBgn0053653|FBtr0333702(+);intron|FBgn0053653|FBtr0307334(+);intron|FBgn0053653|FBtr0091631(+);intron|FBgn0053653|FBtr0091630(+);intron|FBgn0053653|FBtr0307333(+)	2028-2069(1);2060(5);																				4	3	58
mRNA	21	FBgn0053653	Cadps	4	+	1257061	F-element	4560	TE-GENE	plus	6	34	FW	.	intron|FBgn0053653|FBtr0333702;intron|FBgn0053653|FBtr0307334;intron|FBgn0053653|FBtr0091631;intron|FBgn0053653|FBtr0091630;intron|FBgn0053653|FBtr0307333	2020-2072(1);2025-2069(1);2027-2069(2);2060(30);	103	685.3320363	0.049610989	yes	3	4	3	13	8	9	94	246	205	259	160	251	6.67	202.5	3.187250996
gDNA				4	.	1257509	hobo		upstream	positive	5	5	HOBO		intron|FBgn0053653|FBtr0333702(+);intron|FBgn0053653|FBtr0307334(+);intron|FBgn0053653|FBtr0091631(+);intron|FBgn0053653|FBtr0091630(+);intron|FBgn0053653|FBtr0307333(+)	330(5);																				4	5	109
mRNA	21	FBgn0053653	Cadps	4	+	1258110	F-element	4560	GENE-TE	plus	1	1	FW	.	intron|FBgn0053653|FBtr0333702;intron|FBgn0053653|FBtr0307334;intron|FBgn0053653|FBtr0091631;intron|FBgn0053653|FBtr0091630;intron|FBgn0053653|FBtr0307333	2013-2069(1);
gDNA				4	.	1258135	Cr1a		downstream	negative	6	9	CR1A		intron|FBgn0053653|FBtr0333702(+);intron|FBgn0053653|FBtr0307334(+);intron|FBgn0053653|FBtr0091631(+);intron|FBgn0053653|FBtr0091630(+);intron|FBgn0053653|FBtr0307333(+)	63(8);68-63(1);																				5	8	154
gDNA				4	.	1259137	Cr1a		downstream	positive	2	2	CR1A		intron|FBgn0053653|FBtr0333702(+);intron|FBgn0053653|FBtr0307334(+);intron|FBgn0053653|FBtr0091631(+);intron|FBgn0053653|FBtr0091630(+);intron|FBgn0053653|FBtr0307333(+)	4304-4331(1);4305-4331(1);																				2	7	136
gDNA				4	.	1259137	Max-element_LTR		upstream	positive	5	13	MAX_LTR		intron|FBgn0053653|FBtr0333702(+);intron|FBgn0053653|FBtr0307334(+);intron|FBgn0053653|FBtr0091631(+);intron|FBgn0053653|FBtr0091630(+);intron|FBgn0053653|FBtr0307333(+)	1(13);																				5	7	136
gDNA				4	.	1259141	gypsy2		upstream	positive	2	2	GYPSY2		intron|FBgn0053653|FBtr0333702(+);intron|FBgn0053653|FBtr0307334(+);intron|FBgn0053653|FBtr0091631(+);intron|FBgn0053653|FBtr0091630(+);intron|FBgn0053653|FBtr0307333(+)	5414(2);																				2	7	132
gDNA				4	.	1259142	HMS-Beagle		upstream	positive	3	4	HMSBEAGLE		intron|FBgn0053653|FBtr0333702(+);intron|FBgn0053653|FBtr0307334(+);intron|FBgn0053653|FBtr0091631(+);intron|FBgn0053653|FBtr0091630(+);intron|FBgn0053653|FBtr0307333(+)	1399-1425(1);1563(3);																				3	7	132
gDNA				4	.	1259217	jockey2		downstream	negative	2	2	JOCKEY2		intron|FBgn0053653|FBtr0333702(+);intron|FBgn0053653|FBtr0307334(+);intron|FBgn0053653|FBtr0091631(+);intron|FBgn0053653|FBtr0091630(+);intron|FBgn0053653|FBtr0307333(+)	1931(2);																				2	6	116
mRNA	21	FBgn0053653	Cadps	4	+	1260312	F-element	4560	GENE-TE	plus	2	2	FW	.	intron|FBgn0053653|FBtr0333702;intron|FBgn0053653|FBtr0307334;intron|FBgn0053653|FBtr0091631;intron|FBgn0053653|FBtr0091630;intron|FBgn0053653|FBtr0307333	2058-2081(1);2058-2094(1);	102	681.9970674	0.002932564	yes	0	0	0	0	0	0	106	198	147	351	248	148	0	199.67	0
mRNA	21	FBgn0053653	Cadps	4	+	1260814	F-element	4560	TE-GENE	plus	6	18	FW	.	intron|FBgn0053653|FBtr0333702;intron|FBgn0053653|FBtr0307334;intron|FBgn0053653|FBtr0091631;intron|FBgn0053653|FBtr0091630;intron|FBgn0053653|FBtr0307333	3991(18);	111	711.4492252	0.02530047	yes	0	1	1	8	3	4	94	246	205	259	162	252	2.83	203	1.376518219
mRNA	21	FBgn0053653	Cadps	4	+	1261950	F-element	4560	TE-GENE	plus	1	1	FW	1261952	intron|FBgn0053653|FBtr0333702;intron|FBgn0053653|FBtr0307334;intron|FBgn0053653|FBtr0091631;intron|FBgn0053653|FBtr0091630;intron|FBgn0053653|FBtr0307333	2067(1);
mRNA		FBgn0053653	Cadps	4	+	1266878	Quasimodo_LTR	223	GENE-TE	plus	5	9	QUASIMODO_LTR	.	intron|FBgn0053653|FBtr0091631;intron|FBgn0053653|FBtr0333702;intron|FBgn0053653|FBtr0091630;intron|FBgn0053653|FBtr0307334;intron|FBgn0053653|FBtr0307333	1(9);	112	158.0379701	0.05694834	yes	1	1	0	5	3	1	89	153	135	301	194	340	1.83	202	0.899427637
mRNA		FBgn0053653	Cadps	4	+	1267389	Quasimodo_LTR	223	TE-GENE	plus	2	3	QUASIMODO_LTR	.	intron|FBgn0053653|FBtr0091631;intron|FBgn0053653|FBtr0333702;intron|FBgn0053653|FBtr0091630;intron|FBgn0053653|FBtr0307334;intron|FBgn0053653|FBtr0307333	355-556(1);366-556(1);367-556(1);	113	158.7419289	0.018898599	yes	3	5	1	3	9	3	47	157	155	155	124	145	4	130.5	2.973977695
gDNA				4	.	1268286	hobo		downstream	negative	3	4	HOBO		intron|FBgn0053653|FBtr0091631(+);intron|FBgn0053653|FBtr0333702(+);intron|FBgn0053653|FBtr0091630(+);intron|FBgn0053653|FBtr0307334(+);intron|FBgn0053653|FBtr0307333(+)	330(4);																				3	8	154
mRNA		FBgn0051973	Cda5	2L	-	26322	mdg3	7444	TE-GENE	plus	1	1	MDG3	.	3UTR|FBgn0051973|FBtr0309229;3UTR|FBgn0051973|FBtr0309228;3UTR|FBgn0051973|FBtr0078163;3UTR|FBgn0051973|FBtr0309227;3UTR|FBgn0051973|FBtr0309226;3UTR|FBgn0051973|FBtr0309225;3UTR|FBgn0051973|FBtr0078164;3UTR|FBgn0051973|FBtr0113416	3688(1);
mRNA		FBgn0051973	Cda5	2L	-	28451	mdg3	7444	TE-GENE	plus	2	2	MDG3	.	CDS|FBgn0051973|FBtr0113416;intron|FBgn0051973|FBtr0309228;intron|FBgn0051973|FBtr0309227;intron|FBgn0051973|FBtr0078163;intron|FBgn0051973|FBtr0309226;intron|FBgn0051973|FBtr0309229;intron|FBgn0051973|FBtr0078164;intron|FBgn0051973|FBtr0309225	4249(2);	122	952.9784887	0.002098683	yes	0	0	0	0	0	0	596	384	328	269	194	996	0	461.17	0
gDNA				2L	.	45632	jockey		upstream	negative	2	2	JOCKEY		intron|FBgn0051973|FBtr0309226(-);intron|FBgn0051973|FBtr0078163(-);intron|FBgn0051973|FBtr0309225(-);intron|FBgn0051973|FBtr0309228(-);intron|FBgn0051973|FBtr0309227(-);intron|FBgn0051973|FBtr0309229(-);intron|FBgn0051973|FBtr0113416(-);intron|FBgn0051973|FBtr0078164(-)	1749(1);643(1);																				2	22	440
gDNA				2L	.	47200	jockey		downstream	negative	3	3	JOCKEY		intron|FBgn0051973|FBtr0309226(-);intron|FBgn0051973|FBtr0078163(-);intron|FBgn0051973|FBtr0309225(-);intron|FBgn0051973|FBtr0309228(-);intron|FBgn0051973|FBtr0309227(-);intron|FBgn0051973|FBtr0309229(-);intron|FBgn0051973|FBtr0113416(-);intron|FBgn0051973|FBtr0078164(-)	229(3);																				3	22	443
gDNA				2L	.	47513	jockey		upstream	positive	15	138	JOCKEY		intron|FBgn0051973|FBtr0309226(-);intron|FBgn0051973|FBtr0078163(-);intron|FBgn0051973|FBtr0309225(-);intron|FBgn0051973|FBtr0309228(-);intron|FBgn0051973|FBtr0309227(-);intron|FBgn0051973|FBtr0309229(-);intron|FBgn0051973|FBtr0113416(-);intron|FBgn0051973|FBtr0078164(-)	2(137);2-75(1);																				9	15	305
mRNA		FBgn0051973	Cda5	2L	-	64315	BS2	161	TE-GENE	minus	4	10	BS2	.	intron|FBgn0051973|FBtr0309226	4131(10);	61	99.10095862	0.100907197	yes	0	0	5	3	0	1	0	0	0	0	0	0	1.5	0	100
gDNA				2L	.	64315	BS2		upstream	positive	14	59	BS2		intron|FBgn0051973|FBtr0309226(-)	4121-4131(1);4123-4131(1);4127-4131(1);4129-4131(1);4131(54);4134-4131(1);																				8	6	127
gDNA				2L	.	64915	BS2		downstream	positive	12	43	BS2		intron|FBgn0051973|FBtr0309226(-)	4537-4720(1);4537-4721(1);4539-4718(1);4543-4718(1);4554-4719(1);4554-4720(1);4559-4721(1);4564-4718(1);4567-4722(1);4568-4718(1);4574-4719(1);4579-4718(1);4579-4719(1);4588-4721(1);4589-4719(1);4590-4718(1);4603-4719(1);4667-4729(2);4674-4723(1);4674-4726(1);4674-4727(1);4675-4723(1);4681-4727(1);4682-4722(1);4683-4723(1);4684-4722(1);4685-4722(1);4686-4728(1);4690-4723(1);4694-4723(1);4698-4722…																				7	6	118
mRNA		FBgn0051973	Cda5	2L	-	64915	BS2	161	GENE-TE	minus	2	4	BS2	.	intron|FBgn0051973|FBtr0309226	4563-4718(1);4718-4722(1);4721(2);	60	98.285299	0.040697846	yes	0	0	0	0	3	1	50	20	35	49	30	121	0.67	50.83	1.294498382
mRNA	22	FBgn0266304	asRNA:CR44969	2L	+	123546	McClintock_LTR	8	GENE-TE	minus	2	2	QUASIMODO2_LTR	.	ncRNA|FBgn0266304|FBtr0344032;intron|FBgn0031228|FBtr0306542;intron|FBgn0031228|FBtr0330638;intron|FBgn0031228|FBtr0330639	200-223(1);200-225(1);	470	61.31883887	0.032616404	yes	0	1	0	0	1	0	1	2	0	3	3	0	0.33	1.5	18.18181818
mRNA	22	FBgn0025683	CG3164	2L	-	123546	McClintock_LTR	264	TE-GENE	plus	6	461	QUASIMODO2_LTR	.	CDS|FBgn0025683|FBtr0078153;CDS|FBgn0025683|FBtr0078154;CDS|FBgn0025683|FBtr0100379;CDS|FBgn0025683|FBtr0078155	186-231(1);187-226(1);187-228(1);188-225(1);189-225(2);191-224(3);191-229(1);192-224(12);193-224(118);193-225(1);193-229(1);193-230(2);193-233(1);194-224(23);194-229(1);194-230(2);195-224(15);198-224(18);198-225(5);198-227(1);198-234(1);198-235(1);199-224(42);199-225(11);200-224(124);200-225(4);200-226(5);201-224(19);201-225(3);201-226(2);201-227(3);202-224(7);203-224(9);203-225(5);204-224(5);204…	564	385.8704446	1.194701503	yes	39	78	68	77	86	115	670	1773	1816	1727	1462	1825	77.17	1545.5	4.755546426
gDNA	22			2L	.	123546	McClintock_LTR		upstream	negative	5	8	QUASIMODO2_LTR		ncRNA|FBgn0266304|FBtr0344032(+);CDS|FBgn0025683|FBtr0078153(-);CDS|FBgn0025683|FBtr0078154(-);CDS|FBgn0025683|FBtr0100379(-);CDS|FBgn0025683|FBtr0078155(-);intron|FBgn0031228|FBtr0306542(+);intron|FBgn0031228|FBtr0330638(+);intron|FBgn0031228|FBtr0330639(+)	194-225(1);194-228(1);195-224(1);200-224(1);200-225(1);200-226(1);200-228(1);203-223(1);																				5	13	258
gDNA	22			2L	.	123636	McClintock_LTR		downstream	negative	6	10	QUASIMODO2_LTR		ncRNA|FBgn0266304|FBtr0344032(+);intron|FBgn0025683|FBtr0100379(-);intron|FBgn0025683|FBtr0078153(-);intron|FBgn0025683|FBtr0078155(-);intron|FBgn0025683|FBtr0078154(-);intron|FBgn0031228|FBtr0306542(+);intron|FBgn0031228|FBtr0330638(+);intron|FBgn0031228|FBtr0330639(+)	133-143(2);133-151(1);134-140(3);134-149(1);136-140(2);139-134(1);																				5	14	279
mRNA	22	FBgn0025683	CG3164	2L	-	123636	McClintock_LTR	264	GENE-TE	plus	3	4	QUASIMODO2_LTR	.	intron|FBgn0025683|FBtr0100379;intron|FBgn0025683|FBtr0078153;intron|FBgn0025683|FBtr0078155;intron|FBgn0025683|FBtr0078154	134-140(1);136-134(1);137-140(1);139-134(1);	225	243.7211521	0.016412199	yes	61	132	165	153	100	203	668	1757	1816	1720	1441	1794	135.67	1532.67	8.131868132
mRNA	22	FBgn0266304	asRNA:CR44969	2L	+	123636	McClintock_LTR	8	TE-GENE	minus	2	3	QUASIMODO2_LTR	.	ncRNA|FBgn0266304|FBtr0344032;intron|FBgn0031228|FBtr0306542;intron|FBgn0031228|FBtr0330638;intron|FBgn0031228|FBtr0330639	134-134(2);135-140(1);	128	32	0.09375	yes	0	0	2	0	1	0	1	2	0	3	3	0	0.5	1.5	25
mRNA	22	FBgn0025683	CG3164	2L	-	123697	McClintock_LTR	264	GENE-TE	plus	6	1511	QUASIMODO2_LTR	123694	CDS|FBgn0025683|FBtr0078153;CDS|FBgn0025683|FBtr0100379;CDS|FBgn0025683|FBtr0078155;CDS|FBgn0025683|FBtr0078154	123(7);138(1231);141-130(3);141-131(1);141-132(7);141-133(6);141-138(53);141-139(17);141-140(17);141-141(11);141-143(8);141-150(17);141-151(4);142-138(55);142-143(2);142-148(3);142-150(9);143-138(29);143-148(4);144-138(14);144-148(3);145-138(5);145-148(5);	478	355.2351334	4.253520719	yes	67	146	170	157	108	222	778	2101	2246	2048	1668	2193	145	1839	7.308467742
mRNA	22	FBgn0025683	CG3164	2L	-	123856	McClintock_LTR	264	GENE-TE	plus	6	599	QUASIMODO2_LTR	123856	CDS|FBgn0025683|FBtr0078154;CDS|FBgn0025683|FBtr0078153;CDS|FBgn0025683|FBtr0100379;CDS|FBgn0025683|FBtr0078155	39-132(32);39-133(16);39-138(143);39-139(36);39-140(13);39-141(10);39-143(4);39-148(2);39-150(15);39-151(12);40-130(1);40-138(146);40-139(1);40-141(1);40-143(21);40-148(12);40-150(16);41-131(1);41-138(78);41-148(1);42-127(2);42-138(19);43-138(14);43-148(2);44-140(1);	506	365.49145	1.638889227	yes	67	146	170	156	107	221	821	2124	2567	2058	1657	2148	144.5	1895.83	7.082176115
gDNA				2L	.	167731	HB		downstream	negative	5	9	HB		intron|FBgn0016977|FBtr0330652(+);intron|FBgn0016977|FBtr0078122(+);intron|FBgn0016977|FBtr0332336(+);intron|FBgn0016977|FBtr0306341(+);intron|FBgn0016977|FBtr0078121(+)	1(9);																				3	22	449
gDNA				2L	.	167740	HB		upstream	positive	7	12	HB		intron|FBgn0016977|FBtr0330652(+);intron|FBgn0016977|FBtr0078122(+);intron|FBgn0016977|FBtr0332336(+);intron|FBgn0016977|FBtr0306341(+);intron|FBgn0016977|FBtr0078121(+)	1(10);3(1);4089(1);																				5	23	452
gDNA				2L	.	173727	I-element		downstream	positive	2	2	I		intron|FBgn0016977|FBtr0330652(+);intron|FBgn0016977|FBtr0078122(+);intron|FBgn0016977|FBtr0332336(+);intron|FBgn0016977|FBtr0306341(+);intron|FBgn0016977|FBtr0078121(+)	5470(1);5474(1);																				2	23	460
mRNA		FBgn0016977	spen	2L	+	176382	I-element	1237	GENE-TE	minus	1	1	I	.	intron|FBgn0016977|FBtr0078122;intron|FBgn0016977|FBtr0078121;intron|FBgn0016977|FBtr0306341;intron|FBgn0016977|FBtr0332336;intron|FBgn0016977|FBtr0330652	5474(1);
gDNA				2L	.	176382	I-element		upstream	negative	13	58	I		intron|FBgn0016977|FBtr0078122(+);intron|FBgn0016977|FBtr0078121(+);intron|FBgn0016977|FBtr0306341(+);intron|FBgn0016977|FBtr0332336(+);intron|FBgn0016977|FBtr0330652(+)	5467-5481(1);5473(23);5474(34);																				7	20	400
gDNA				2L	.	176513	I-element		downstream	negative	15	95	I		intron|FBgn0016977|FBtr0078122(+);intron|FBgn0016977|FBtr0078121(+);intron|FBgn0016977|FBtr0306341(+);intron|FBgn0016977|FBtr0332336(+);intron|FBgn0016977|FBtr0330652(+)	5361(95);																				8	21	423
mRNA		FBgn0016977	spen	2L	+	176513	I-element	1237	TE-GENE	minus	3	3	I	.	intron|FBgn0016977|FBtr0078122;intron|FBgn0016977|FBtr0078121;intron|FBgn0016977|FBtr0306341;intron|FBgn0016977|FBtr0332336;intron|FBgn0016977|FBtr0330652	5361(3);	76	306.6137636	0.009784297	yes	0	1	0	0	1	1	9	23	20	30	14	11	0.5	17.83	2.727272727
gDNA				2L	.	329812	roo_LTR		downstream	negative	15	84	ROO_LTR		intron|FBgn0004611|FBtr0078047(+);intron|FBgn0004611|FBtr0078050(+);intron|FBgn0004611|FBtr0078049(+);intron|FBgn0004611|FBtr0078048(+);intron|FBgn0004611|FBtr0330673(+);intron|FBgn0004611|FBtr0330674(+)	0-3(1);1(83);																				8	27	532
mRNA		FBgn0004611	Plc21C	2L	+	329812	roo_LTR	907	TE-GENE	minus	1	1	ROO_LTR	.	intron|FBgn0004611|FBtr0078047;intron|FBgn0004611|FBtr0078050;intron|FBgn0004611|FBtr0078049;intron|FBgn0004611|FBtr0078048;intron|FBgn0004611|FBtr0330673;intron|FBgn0004611|FBtr0330674	1(1);
mRNA		FBgn0004611	Plc21C	2L	+	329817	roo_LTR	907	GENE-TE	minus	4	5	ROO_LTR	.	intron|FBgn0004611|FBtr0078047;intron|FBgn0004611|FBtr0078050;intron|FBgn0004611|FBtr0078049;intron|FBgn0004611|FBtr0078048;intron|FBgn0004611|FBtr0330673;intron|FBgn0004611|FBtr0330674	428(5);	165	386.8526851	0.012924817	yes	0	0	1	2	1	1	11	23	15	53	44	52	0.83	33	2.463054187
gDNA				2L	.	329817	roo_LTR		upstream	negative	14	73	ROO_LTR		intron|FBgn0004611|FBtr0078047(+);intron|FBgn0004611|FBtr0078050(+);intron|FBgn0004611|FBtr0078049(+);intron|FBgn0004611|FBtr0078048(+);intron|FBgn0004611|FBtr0330673(+);intron|FBgn0004611|FBtr0330674(+)	423(1);426(1);428(71);																				8	27	539
mRNA		FBgn0004611	Plc21C	2L	+	347940	blood_LTR	67	GENE-TE	minus	6	141	BLOOD_LTR	347936	intron|FBgn0004611|FBtr0078049	399(141);	150	100.2496883	1.406488164	yes	9	26	24	33	26	28	28	142	99	134	118	69	24.33	98.33	19.83695652
gDNA				2L	.	347940	blood_LTR		upstream	negative	13	33	BLOOD_LTR		intron|FBgn0004611|FBtr0078049(+)	399(33);																				8	25	499
gDNA				2L	.	355384	blood_LTR		downstream	negative	11	38	BLOOD_LTR		3UTR|FBgn0004611|FBtr0078049(+)	1(38);																				6	25	494
mRNA		FBgn0002593	RpLP1	2L	+	420091	copia	56571	GENE-TE	plus	2	2	COPIA	.	CDS|FBgn0002593|FBtr0331932;CDS|FBgn0002593|FBtr0078056	3371(1);4092(1);	141	2824.271765	0.000708147	no	0	0	0	0	1	2	119	697	344	442	720	2223	0.5	757.5	0.065963061
gDNA				2L	.	510421	mdg3		downstream	negative	2	2	MDG3;MDG3_LTR		intron|FBgn0003963|FBtr0333012(+);intron|FBgn0003963|FBtr0333013(+);intron|FBgn0003963|FBtr0310027(+)	1(1);4508(1);																				1	47	944
gDNA				2L	.	512530	mdg3		upstream	negative	3	3	MDG3		intron|FBgn0003963|FBtr0333012(+);intron|FBgn0003963|FBtr0333013(+);intron|FBgn0003963|FBtr0310027(+)	3495(1);4608(1);4702(1);																				3	41	828
gDNA				2L	.	512702	mdg3_LTR		downstream	positive	15	90	MDG3_LTR		intron|FBgn0003963|FBtr0333012(+);intron|FBgn0003963|FBtr0333013(+);intron|FBgn0003963|FBtr0310027(+)	267(90);																				9	37	748
gDNA				2L	.	512706	mdg3_LTR		upstream	positive	14	49	MDG3_LTR		intron|FBgn0003963|FBtr0333012(+);intron|FBgn0003963|FBtr0333013(+);intron|FBgn0003963|FBtr0310027(+)	1(48);3(1);																				8	38	751
gDNA				2L	.	585779	hobo		downstream	negative	14	70	HOBO		intron|FBgn0010323|FBtr0347398(-);intron|FBgn0010323|FBtr0343221(-);intron|FBgn0010323|FBtr0343220(-)	1(70);																				8	39	784
mRNA		FBgn0010323	Gsc	2L	-	585786	hobo	6823	TE-GENE	plus	2	2	HOBO	.	intron|FBgn0010323|FBtr0347398;intron|FBgn0010323|FBtr0343221;intron|FBgn0010323|FBtr0343220	3016(2);	63	655.6287059	0.003050507	yes	0	0	0	1	1	0	0	0	0	0	0	2	0.33	0.33	50
gDNA				2L	.	585786	hobo		upstream	negative	14	57	HOBO		intron|FBgn0010323|FBtr0347398(-);intron|FBgn0010323|FBtr0343221(-);intron|FBgn0010323|FBtr0343220(-)	3016(57);																				9	39	789
gDNA				2L	.	699176	roo		upstream	negative	2	2	ROO		intron|FBgn0284247|FBtr0343249(-);intron|FBgn0284247|FBtr0078045(-)	171(1);2883(1);																				2	48	954
gDNA				2L	.	703724	roo		upstream	negative	2	2	ROO		intron|FBgn0284247|FBtr0343249(-);intron|FBgn0284247|FBtr0078045(-)	1106(1);518(1);																				2	40	799
gDNA				2L	.	703781	roo		upstream	negative	3	3	ROO		intron|FBgn0284247|FBtr0343249(-);intron|FBgn0284247|FBtr0078045(-)	741(1);938(1);98(1);																				3	37	746
gDNA				2L	.	703882	roo		upstream	negative	2	2	ROO		intron|FBgn0284247|FBtr0343249(-);intron|FBgn0284247|FBtr0078045(-)	547(1);565(1);																				2	31	623
gDNA				2L	.	704744	roo		upstream	negative	2	2	ROO		intron|FBgn0284247|FBtr0343249(-);intron|FBgn0284247|FBtr0078045(-)	546-553(1);561(1);																				2	32	633
gDNA				2L	.	705847	roo_LTR		downstream	positive	15	84	ROO_LTR		intron|FBgn0284247|FBtr0343249(-);intron|FBgn0284247|FBtr0078045(-)	428(84);																				9	38	767
gDNA				2L	.	705852	roo_LTR		upstream	positive	17	72	ROO_LTR		intron|FBgn0284247|FBtr0343249(-);intron|FBgn0284247|FBtr0078045(-)	1(72);																				10	30	598
mRNA	23	FBgn0028481	CG4341	2L	+	923219	roo	4428	GENE-TE	plus	1	1	ROO	923219	5UTR|FBgn0028481|FBtr0077949;5UTR|FBgn0028481|FBtr0305064	336(1);
gDNA	23			2L	.	928969	roo_LTR		downstream	positive	14	74	ROO_LTR		intron|FBgn0028481|FBtr0077949(+);intron|FBgn0028481|FBtr0305064(+)	428(74);																				8	29	583
mRNA	23	FBgn0028481	CG4341	2L	+	928969	roo_LTR	619	TE-GENE	plus	1	2	ROO_LTR	.	intron|FBgn0028481|FBtr0077949;intron|FBgn0028481|FBtr0305064	428(2);
mRNA	23	FBgn0028481	CG4341	2L	+	928975	roo_LTR	619	GENE-TE	plus	2	6	ROO_LTR	.	intron|FBgn0028481|FBtr0077949;intron|FBgn0028481|FBtr0305064	1(6);	242	387.0374659	0.015502375	yes	0	0	0	2	6	0	9	36	20	40	24	37	1.33	27.67	4.597701149
gDNA	23			2L	.	928975	roo_LTR		upstream	positive	10	41	ROO_LTR		intron|FBgn0028481|FBtr0077949(+);intron|FBgn0028481|FBtr0305064(+)	1(41);																				9	29	585
mRNA	23	FBgn0028481	CG4341	2L	+	930062	roo	4428	TE-GENE	plus	3	4	ROO	930065	intron|FBgn0028481|FBtr0077949;intron|FBgn0028481|FBtr0305064	662(1);693-741(1);695(1);743(1);	257	1066.768953	0.00374964	yes	1	0	0	0	0	1	65	144	75	291	188	499	0.33	210.33	0.158227848
gDNA				2L	.	1195609	I-element		downstream	negative	2	2	I		intron|FBgn0031322|FBtr0335379(+);intron|FBgn0031322|FBtr0307056(+);intron|FBgn0031322|FBtr0307057(+);intron|FBgn0031322|FBtr0077972(+)	3847(1);4437(1);																				2	43	863
gDNA				2L	.	1195895	I-element		downstream	negative	4	6	I		intron|FBgn0031322|FBtr0335379(+);intron|FBgn0031322|FBtr0307056(+);intron|FBgn0031322|FBtr0307057(+);intron|FBgn0031322|FBtr0077972(+)	2388(1);2998(1);3028(3);929(1);																				3	45	892
gDNA				2L	.	1196088	I-element		downstream	negative	4	4	I		intron|FBgn0031322|FBtr0335379(+);intron|FBgn0031322|FBtr0307056(+);intron|FBgn0031322|FBtr0307057(+);intron|FBgn0031322|FBtr0077972(+)	1346(1);1359(1);2001(1);2204(1);																				3	43	866
gDNA				2L	.	1196167	I-element		downstream	negative	2	2	I		intron|FBgn0031322|FBtr0335379(+);intron|FBgn0031322|FBtr0307056(+);intron|FBgn0031322|FBtr0307057(+);intron|FBgn0031322|FBtr0077972(+)	1196(1);2368(1);																				2	40	808
gDNA				2L	.	1196218	I-element		downstream	negative	2	2	I		CDS|FBgn0031322|FBtr0077972(+);CDS|FBgn0031322|FBtr0335379(+);CDS|FBgn0031322|FBtr0307056(+);CDS|FBgn0031322|FBtr0307057(+)	1261(2);																				2	40	807
gDNA				2L	.	1196595	I-element		downstream	negative	2	2	I		3UTR|FBgn0031322|FBtr0307056(+);3UTR|FBgn0031322|FBtr0307057(+);3UTR|FBgn0031322|FBtr0077972(+);3UTR|FBgn0031322|FBtr0335379(+)	1213(1);1522(1);																				2	39	785
gDNA				2L	.	1198598	I-element		upstream	positive	2	2	I		3UTR|FBgn0031323|FBtr0077977(-)	1747(1);2125(1);																				2	44	872
mRNA	24	FBgn0259229	CG42329	2L	+	1220183	blood_LTR	324	GENE-TE	plus	5	13	BLOOD_LTR	.	intron|FBgn0259229|FBtr0299796	1(13);	39	112.409964	0.115648111	yes	1	2	1	7	1	0	15	39	25	108	66	10	2	43.83	4.363636364
gDNA	24			2L	.	1220183	blood_LTR		upstream	positive	13	95	BLOOD_LTR		intron|FBgn0259229|FBtr0299796(+)	1(95);																				7	47	937
gDNA	24			2L	.	1227593	blood_LTR		downstream	positive	15	118	BLOOD;BLOOD_LTR		intron|FBgn0259229|FBtr0299796(+)	399(117);6363(1);																				8	47	944
mRNA	24	FBgn0259229	CG42329	2L	+	1227593	blood_LTR	324	TE-GENE	plus	6	33	BLOOD_LTR	.	intron|FBgn0259229|FBtr0299796	399(33);	40	113.8419958	0.289875452	yes	7	6	2	11	14	3	17	42	25	115	73	11	7.17	47.17	13.19018405
mRNA	24	FBgn0259229	CG42329	2L	+	1227703	blood_LTR	324	TE-GENE	plus	2	7	BLOOD_LTR	1227702	CDS|FBgn0259229|FBtr0299796	281(1);286(2);287(2);399(2);	52	129.7998459	0.053929186	yes	7	6	2	11	14	3	32	60	33	168	90	26	7.17	68.17	9.513274336
gDNA	24			2L	.	1227745	blood		downstream	negative	2	2	BLOOD		CDS|FBgn0259229|FBtr0299796(+)	4910(1);5937(1);																				1	55	1095
mRNA	24	FBgn0259229	CG42329	2L	+	1227827	blood_LTR	324	TE-GENE	plus	5	25	BLOOD_LTR	1227828	intron|FBgn0259229|FBtr0299796	328(14);362-389(2);362-390(2);363-389(2);399(5);	40	113.8419958	0.219602615	yes	7	1	1	7	13	2	39	59	43	202	101	30	5.17	79	6.138613861
gDNA				2L	.	1569068	F-element		downstream	negative	2	3	FW		intron|FBgn0261509|FBtr0474154(+);intron|FBgn0261509|FBtr0474153(+);intron|FBgn0261509|FBtr0310017(+);intron|FBgn0261509|FBtr0310020(+);intron|FBgn0261509|FBtr0344146(+);intron|FBgn0261509|FBtr0310019(+);intron|FBgn0261509|FBtr0310018(+);intron|FBgn0261509|FBtr0474152(+)	2582(1);2719(1);2742(1);																				2	76	1512
gDNA				2L	.	1569328	F-element		downstream	negative	2	2	FW		intron|FBgn0261509|FBtr0474154(+);intron|FBgn0261509|FBtr0474153(+);intron|FBgn0261509|FBtr0310017(+);intron|FBgn0261509|FBtr0310020(+);intron|FBgn0261509|FBtr0344146(+);intron|FBgn0261509|FBtr0310019(+);intron|FBgn0261509|FBtr0310018(+);intron|FBgn0261509|FBtr0474152(+)	2585(1);2859(1);																				2	82	1638
gDNA				2L	.	1570744	F-element		upstream	positive	17	349	FW		intron|FBgn0261509|FBtr0474154(+);intron|FBgn0261509|FBtr0474153(+);intron|FBgn0261509|FBtr0310017(+);intron|FBgn0261509|FBtr0310020(+);intron|FBgn0261509|FBtr0344146(+);intron|FBgn0261509|FBtr0310019(+);intron|FBgn0261509|FBtr0310018(+);intron|FBgn0261509|FBtr0474152(+)	1880(1);1883-1896(1);1883-1916(1);1884(343);1887-1884(1);2507(1);3270(1);																				10	65	1296
gDNA				2L	.	1573554	F-element		downstream	positive	10	17	FW		intron|FBgn0261509|FBtr0474154(+);intron|FBgn0261509|FBtr0474153(+);intron|FBgn0261509|FBtr0310017(+);intron|FBgn0261509|FBtr0310020(+);intron|FBgn0261509|FBtr0344146(+);intron|FBgn0261509|FBtr0310019(+);intron|FBgn0261509|FBtr0310018(+);intron|FBgn0261509|FBtr0474152(+)	4674-4693(1);4692(16);																				7	75	1491
gDNA				2L	.	1575184	F-element		upstream	negative	2	2	FW		intron|FBgn0261509|FBtr0474154(+);intron|FBgn0261509|FBtr0474153(+);intron|FBgn0261509|FBtr0310017(+);intron|FBgn0261509|FBtr0310020(+);intron|FBgn0261509|FBtr0344146(+);intron|FBgn0261509|FBtr0310019(+);intron|FBgn0261509|FBtr0310018(+);intron|FBgn0261509|FBtr0474152(+)	2875(1);4380(1);																				2	82	1640
gDNA				2L	.	1577309	F-element		upstream	negative	2	3	FW		intron|FBgn0261509|FBtr0474154(+);intron|FBgn0261509|FBtr0474153(+);intron|FBgn0261509|FBtr0310017(+);intron|FBgn0261509|FBtr0310020(+);intron|FBgn0261509|FBtr0344146(+);intron|FBgn0261509|FBtr0310019(+);intron|FBgn0261509|FBtr0310018(+);intron|FBgn0261509|FBtr0474152(+)	2749(2);4371(1);																				2	80	1599
mRNA		FBgn0265814	lncRNA:CR44603	2L	-	1623016	Doc	53122	GENE-TE	plus	2	2	DOC	.	ncRNA|FBgn0265814|FBtr0342645;ncRNA|FBgn0265814|FBtr0342646	2588(2);	379	4487.007689	0.000445731	no	1	1	0	0	2	0	1	1	0	5	5	2	0.67	2.33	22.22222222
gDNA				2L	.	1840208	hobo		downstream	positive	13	82	HOBO		ncRNA|FBgn0264883|FBtr0334827(-);intron|FBgn0051665|FBtr0304911(+);intron|FBgn0051665|FBtr0334823(+);intron|FBgn0051665|FBtr0089786(+)	3016(82);																				9	45	892
mRNA		FBgn0051665	wry	2L	+	1840208	hobo	6823	TE-GENE	plus	1	1	HOBO	.	intron|FBgn0051665|FBtr0304911;intron|FBgn0051665|FBtr0334823;intron|FBgn0051665|FBtr0089786	3016(1);
mRNA		FBgn0051665	wry	2L	+	1840215	hobo	6823	GENE-TE	plus	2	2	HOBO	.	intron|FBgn0051665|FBtr0304911;intron|FBgn0051665|FBtr0334823;intron|FBgn0051665|FBtr0089786	1(2);	120	904.8535793	0.002210302	yes	0	0	1	0	2	0	30	79	73	93	80	70	0.5	70.83	0.700934579
gDNA				2L	.	1840215	hobo		upstream	positive	12	101	HOBO		ncRNA|FBgn0264883|FBtr0334827(-);intron|FBgn0051665|FBtr0304911(+);intron|FBgn0051665|FBtr0334823(+);intron|FBgn0051665|FBtr0089786(+)	1(99);2-21(1);3(1);																				8	44	888
mRNA		FBgn0051665	wry	2L	+	1842979	GATE	120	GENE-TE	minus	2	2	BATUMI	.	5UTR|FBgn0051665|FBtr0334823;5UTR|FBgn0051665|FBtr0304911;5UTR|FBgn0051665|FBtr0089786	6909(2);	144	131.4534138	0.015214515	yes	0	0	0	0	0	0	67	174	132	287	204	207	0	178.5	0
mRNA		FBgn0051665	wry	2L	+	1857435	hobo	6823	TE-GENE	plus	1	1	HOBO	.	3UTR|FBgn0051665|FBtr0304911;3UTR|FBgn0051665|FBtr0089786;3UTR|FBgn0051665|FBtr0334823	641(1);
mRNA	25	FBgn0031374	Wdr62	2L	+	1885318	roo	10360	GENE-TE	minus	1	1	ROO	1885318	5UTR|FBgn0031374|FBtr0113012;5UTR|FBgn0031374|FBtr0077811;5UTR|FBgn0031374|FBtr0333007	5463(1);
gDNA				2L	.	1886105	412_LTR		downstream	negative	13	49	412_LTR		intron|FBgn0031374|FBtr0113012(+);intron|FBgn0031374|FBtr0333007(+);intron|FBgn0031374|FBtr0077811(+)	1(49);																				7	35	698
gDNA				2L	.	1886111	412_LTR		upstream	negative	14	52	412_LTR		intron|FBgn0031374|FBtr0113012(+);intron|FBgn0031374|FBtr0333007(+);intron|FBgn0031374|FBtr0077811(+)	481(52);																				8	35	709
gDNA	25			2L	.	1892025	roo_LTR		downstream	negative	11	34	ROO_LTR		intron|FBgn0031374|FBtr0113012(+);intron|FBgn0031374|FBtr0333007(+);intron|FBgn0031374|FBtr0077811(+)	1(34);																				7	38	754
gDNA	25			2L	.	1892033	roo_LTR		upstream	negative	13	98	ROO_LTR		intron|FBgn0031374|FBtr0113012(+);intron|FBgn0031374|FBtr0333007(+);intron|FBgn0031374|FBtr0077811(+)	426(1);427(1);428(96);																				7	37	748
mRNA	25	FBgn0031374	Wdr62	2L	+	1909668	roo	10360	TE-GENE	minus	3	3	ROO	1909669	intron|FBgn0031374|FBtr0113012;intron|FBgn0031374|FBtr0333007;intron|FBgn0031374|FBtr0077811	5191(2);5192(1);	120	1114.988789	0.00269061	yes	0	1	0	0	0	1	32	79	77	136	117	83	0.33	87.33	0.380228137
mRNA	25	FBgn0031374	Wdr62	2L	+	1940596	roo	4428	GENE-TE	plus	1	1	ROO	.	CDS|FBgn0031374|FBtr0333006;CDS|FBgn0031374|FBtr0110883;intron|FBgn0031374|FBtr0113012;intron|FBgn0031374|FBtr0333007;intron|FBgn0031374|FBtr0077811;intron|FBgn0031374|FBtr0110882;intron|FBgn0031374|FBtr0113011;intron|FBgn0031374|FBtr0309828	553(1);
mRNA		FBgn0031375	erm	2L	-	1969258	opus	15419	GENE-TE	plus	3	3	NOMAD	.	intron|FBgn0031375|FBtr0330200	4169(1);5136(2);	109	1296.406958	0.002314088	yes	0	1	1	0	1	0	0	0	0	3	1	3	0.5	1.17	30
gDNA				2L	.	2086446	hobo		downstream	positive	12	48	HOBO		intron|FBgn0053516|FBtr0334783(-);intron|FBgn0053516|FBtr0334782(-);intron|FBgn0053516|FBtr0300671(-)	3016(48);																				8	25	502
gDNA				2L	.	2086455	hobo		upstream	positive	9	16	HOBO		intron|FBgn0053516|FBtr0334783(-);intron|FBgn0053516|FBtr0334782(-);intron|FBgn0053516|FBtr0300671(-)	1(16);																				6	25	503
mRNA		FBgn0031391	CG11723	2L	-	2145754	gypsy_LTR	171	GENE-TE	minus	5	11	GYPSY_LTR	.	3UTR|FBgn0031391|FBtr0334813;3UTR|FBgn0031391|FBtr0077852	1(3);480(8);	250	206.7607313	0.053201592	yes	0	1	3	1	3	0	41	95	108	98	71	87	1.33	83.33	1.57480315
gDNA				2L	.	2208496	roo_LTR		downstream	negative	5	12	ROO_LTR		CDS|FBgn0053124|FBtr0307522(-)	1(12);																				4	24	481
gDNA				2L	.	2208504	roo_LTR		upstream	negative	9	40	ROO_LTR		CDS|FBgn0053124|FBtr0307522(-)	428(40);																				6	24	481
gDNA				2L	.	2238341	roo_LTR		downstream	negative	11	22	ROO_LTR		3UTR|FBgn0052463|FBtr0077808(-)	1(22);																				6	37	733
gDNA				2L	.	2238345	roo_LTR		upstream	negative	13	46	ROO_LTR		3UTR|FBgn0052463|FBtr0077808(-)	427(1);428(45);																				8	37	736
mRNA	26	FBgn0031413	CG9967	2L	-	2310872	gypsy6_LTR	6	TE-GENE	plus	1	1	GYPSY6_LTR	2310870	intron|FBgn0031413|FBtr0333226;intron|FBgn0031413|FBtr0100648;intron|FBgn0031413|FBtr0077799	343(1);
gDNA				2L	.	2315621	springer_LTR		downstream	negative	13	60	GYPSY1_LTR		intron|FBgn0031413|FBtr0333226(-);intron|FBgn0031413|FBtr0100648(-);intron|FBgn0031414|FBtr0344663(+);intron|FBgn0031414|FBtr0344662(+);intron|FBgn0031413|FBtr0077799(-)	2(60);																				8	23	456
gDNA				2L	.	2315621	gypsy3_LTR		downstream	negative	3	3	GYPSY3_LTR		intron|FBgn0031413|FBtr0333226(-);intron|FBgn0031413|FBtr0100648(-);intron|FBgn0031414|FBtr0344663(+);intron|FBgn0031414|FBtr0344662(+);intron|FBgn0031413|FBtr0077799(-)	1(3);																				3	23	456
mRNA	26	FBgn0031413	CG9967	2L	-	2315629	gypsy6_LTR	6	TE-GENE	plus	1	1	GYPSY6_LTR	.	intron|FBgn0031413|FBtr0333226;intron|FBgn0031413|FBtr0100648;intron|FBgn0031413|FBtr0077799	343(1);
gDNA	26			2L	.	2315629	gypsy6_LTR		upstream	negative	9	13	GYPSY6_LTR		intron|FBgn0031413|FBtr0333226(-);intron|FBgn0031413|FBtr0100648(-);intron|FBgn0031414|FBtr0344663(+);intron|FBgn0031414|FBtr0344662(+);intron|FBgn0031413|FBtr0077799(-)	343(13);																				6	23	460
gDNA				2L	.	2315805	springer		upstream	positive	2	2	GYPSY1		intron|FBgn0031413|FBtr0333226(-);intron|FBgn0031413|FBtr0100648(-);intron|FBgn0031414|FBtr0344663(+);intron|FBgn0031414|FBtr0344662(+);intron|FBgn0031413|FBtr0077799(-)	152(1);2858(1);																				1	23	458
mRNA		FBgn0031413	CG9967	2L	-	2323349	springer	2417	GENE-TE	plus	2	5	GYPSY1	2323351	intron|FBgn0031413|FBtr0333226;intron|FBgn0031413|FBtr0100648;intron|FBgn0031413|FBtr0077799	5280(5);	130	560.5443783	0.0089199	yes	0	2	0	0	0	3	4	1	2	5	6	19	0.83	6.17	11.9047619
mRNA	26	FBgn0031413	CG9967	2L	-	2323352	gypsy6_LTR	6	GENE-TE	plus	1	1	GYPSY6_LTR	2323351	5UTR|FBgn0031413|FBtr0333226;5UTR|FBgn0031413|FBtr0100648;intron|FBgn0031413|FBtr0077799	186(1);
mRNA		FBgn0031413	CG9967	2L	-	2330656	springer	2417	GENE-TE	plus	2	3	GYPSY1	2330656	5UTR|FBgn0031413|FBtr0077799;5UTR|FBgn0031413|FBtr0100648;intron|FBgn0031413|FBtr0333226	5280(3);	82	445.1898471	0.006738698	yes	0	0	0	0	0	1	11	12	7	17	17	36	0.17	16.67	0.99009901
mRNA	26	FBgn0031413	CG9967	2L	-	2330656	gypsy6_LTR	6	GENE-TE	plus	2	3	GYPSY6_LTR	2330656	5UTR|FBgn0031413|FBtr0077799;5UTR|FBgn0031413|FBtr0100648;intron|FBgn0031413|FBtr0333226	185(2);242(1);	82	22.18107301	0.135250445	yes	0	2	0	0	0	0	11	12	7	17	17	36	0.33	16.67	1.960784314
mRNA		FBgn0031413	CG9967	2L	-	2340936	hopper	1512	TE-GENE	minus	1	1	HOPPER	.	intron|FBgn0031413|FBtr0333226;intron|FBgn0031413|FBtr0077799;intron|FBgn0031413|FBtr0100648	509(1);
gDNA				2L	.	2345705	hopper		downstream	positive	10	24	HOPPER		intron|FBgn0031413|FBtr0333226(-);intron|FBgn0031413|FBtr0077799(-);intron|FBgn0031413|FBtr0100648(-);intron|FBgn0031414|FBtr0344662(+);intron|FBgn0031414|FBtr0344663(+)	1435(22);1440-1436(1);1443-1437(1);																				7	19	385
mRNA		FBgn0031413	CG9967	2L	+	2345705	hopper	1512	GENE-TE	minus	2	2	HOPPER	.	intron|FBgn0031414|FBtr0344662;intron|FBgn0031414|FBtr0344663	1(1);1435(1);	88	364.7684197	0.005482931	yes	0	0	0	1	0	0	6	1	8	8	12	35	0.17	11.67	1.408450704
mRNA		FBgn0031414	eys	2L	+	2345705	hopper	1512	GENE-TE	minus	2	2	HOPPER	.	intron|FBgn0031414|FBtr0344662;intron|FBgn0031414|FBtr0344663	1(1);1435(1);	88	364.7684197	0.005482931	yes	0	0	0	1	0	0	20	34	23	34	21	65	0.17	32.83	0.505050505
mRNA		FBgn0031414	eys	2L	+	2345705	hopper	586	TE-GENE	plus	1	1	HOPPER	.	intron|FBgn0031414|FBtr0344662;intron|FBgn0031414|FBtr0344663	1435(1);
gDNA				2L	.	2345709	hopper		upstream	positive	10	22	HOPPER		intron|FBgn0031413|FBtr0333226(-);intron|FBgn0031413|FBtr0077799(-);intron|FBgn0031413|FBtr0100648(-);intron|FBgn0031414|FBtr0344662(+);intron|FBgn0031414|FBtr0344663(+)	1(21);8-1(1);																				6	19	384
gDNA				2L	.	2349476	Max-element_LTR		downstream	negative	4	6	MAX_LTR		intron|FBgn0031414|FBtr0344662(+);intron|FBgn0031414|FBtr0344663(+);intron|FBgn0031413|FBtr0333226(-);intron|FBgn0031413|FBtr0077799(-);intron|FBgn0031413|FBtr0100648(-)	1(5);3(1);																				3	22	440
mRNA		FBgn0031414	eys	2L	+	2349476	Max-element_LTR	21	TE-GENE	minus	3	5	MAX_LTR	.	intron|FBgn0031414|FBtr0344662;intron|FBgn0031414|FBtr0344663	1(5);	89	43.23193264	0.115655251	yes	0	0	0	2	1	2	2	20	12	17	9	45	0.83	17.5	4.545454545
mRNA		FBgn0031413	CG9967	2L	+	2349481	Max-element_LTR	21	GENE-TE	minus	5	22	MAX_LTR	.	intron|FBgn0031414|FBtr0344662;intron|FBgn0031414|FBtr0344663	1(2);321(20);	89	43.23193264	0.508883102	yes	1	6	3	5	6	0	8	7	7	14	11	28	3.5	12.5	21.875
mRNA		FBgn0031414	eys	2L	+	2349481	Max-element_LTR	21	GENE-TE	minus	5	22	MAX_LTR	.	intron|FBgn0031414|FBtr0344662;intron|FBgn0031414|FBtr0344663	1(2);321(20);	89	43.23193264	0.508883102	yes	1	6	3	5	6	0	22	40	22	40	20	58	3.5	33.67	9.417040359
gDNA				2L	.	2349481	Max-element_LTR		upstream	negative	3	5	MAX_LTR		intron|FBgn0031414|FBtr0344662(+);intron|FBgn0031414|FBtr0344663(+);intron|FBgn0031413|FBtr0333226(-);intron|FBgn0031413|FBtr0077799(-);intron|FBgn0031413|FBtr0100648(-)	321(5);																				3	22	438
mRNA		FBgn0031413	CG9967	2L	-	2357078	springer	2417	GENE-TE	plus	1	2	GYPSY1	2357078	5UTR|FBgn0031413|FBtr0077799;5UTR|FBgn0031413|FBtr0333226;5UTR|FBgn0031413|FBtr0100648	5280(2);
mRNA		FBgn0031413	CG9967	2L	-	2357078	Max-element	1050	GENE-TE	plus	6	36	MAX;MAX_LTR	2357078	5UTR|FBgn0031413|FBtr0077799;5UTR|FBgn0031413|FBtr0333226;5UTR|FBgn0031413|FBtr0100648	1(5);269(2);6953(25);6954(4);	69	269.1653767	0.133746771	yes	2	4	5	6	9	8	22	33	52	34	36	59	5.67	39.33	12.59259259
gDNA				2L	.	2494347	Circe		upstream	positive	3	3	CIRCE		intron|FBgn0011818|FBtr0077780(+);intron|FBgn0011818|FBtr0077779(+);intron|FBgn0011818|FBtr0077777(+);intron|FBgn0011818|FBtr0077778(+)	4369(3);																				2	48	953
gDNA				2L	.	2565592	297_LTR		upstream	positive	14	44	297_LTR		intron|FBgn0041337|FBtr0077748(-)	1(44);																				9	27	533
gDNA				2L	.	2571604	297_LTR		downstream	positive	13	36	297_LTR		intron|FBgn0041337|FBtr0077748(-)	414(36);																				8	26	514
mRNA		FBgn0051690	CG31690	2L	+	2703474	412_LTR	542	GENE-TE	plus	5	10	412_LTR	.	intron|FBgn0051690|FBtr0301682	1(10);	300	403.2369031	0.024799318	yes	1	1	0	3	2	3	0	1	0	3	6	13	1.67	3.83	30.3030303
gDNA				2L	.	2703474	412_LTR		upstream	positive	13	85	412_LTR		intron|FBgn0051690|FBtr0301682(+)	1(84);2(1);																				8	29	578
gDNA				2L	.	2703519	412_LTR		downstream	positive	12	43	412;412_LTR		intron|FBgn0051690|FBtr0301682(+)	481(34);483-483(3);483-485(1);483-487(1);483-491(1);485-483(1);487-483(1);5201(1);																				8	29	584
mRNA		FBgn0051690	CG31690	2L	+	2703519	412_LTR	542	TE-GENE	plus	2	2	412_LTR	.	intron|FBgn0051690|FBtr0301682	481(2);	300	403.2369031	0.004959864	yes	0	0	0	0	1	1	7	3	3	10	11	16	0.33	8.33	3.846153846
gDNA				2L	.	2704399	412		downstream	negative	2	2	412		intron|FBgn0051690|FBtr0301682(+)	5405(2);																				2	32	637
mRNA		FBgn0031453	Bacc	2L	+	2756127	Doc	10684	TE-GENE	minus	2	2	DOC	.	CDS|FBgn0031453|FBtr0077713;CDS|FBgn0031453|FBtr0077714;CDS|FBgn0031453|FBtr0335125;CDS|FBgn0031453|FBtr0307080	1837-1938(1);2491(1);	1790	4373.140748	0.000457337	no	0	0	0	0	1	1	1301	1795	1626	4919	3292	5173	0.33	3017.67	0.011044842
mRNA		FBgn0031453	Bacc	2L	+	2756245	Doc	53122	GENE-TE	plus	1	2	DOC	.	CDS|FBgn0031453|FBtr0335125;CDS|FBgn0031453|FBtr0077713;CDS|FBgn0031453|FBtr0077714;CDS|FBgn0031453|FBtr0307080	3122(2);
mRNA		FBgn0031453	Bacc	2L	+	2756284	Doc	53122	GENE-TE	plus	1	1	DOC	.	CDS|FBgn0031453|FBtr0335125;CDS|FBgn0031453|FBtr0077713;CDS|FBgn0031453|FBtr0077714;CDS|FBgn0031453|FBtr0307080	3298(1);
mRNA		FBgn0031453	Bacc	2L	+	2756772	Doc	53122	GENE-TE	plus	1	1	DOC	.	3UTR|FBgn0031453|FBtr0307080;3UTR|FBgn0031453|FBtr0335125	3780(1);
mRNA		FBgn0031453	Bacc	2L	+	2757506	Doc	53122	TE-GENE	plus	1	1	DOC	.	3UTR|FBgn0031453|FBtr0307080;3UTR|FBgn0031453|FBtr0335125	2327(1);
gDNA				2L	.	2779687	hobo		downstream	negative	9	23	HOBO		3UTR|FBgn0004242|FBtr0345331(-);3UTR|FBgn0004242|FBtr0332218(-);3UTR|FBgn0004242|FBtr0077728(-)	1(23);																				6	29	579
mRNA		FBgn0004242	Syt1	2L	-	2779687	hobo	6823	GENE-TE	plus	6	673	HOBO	.	3UTR|FBgn0004242|FBtr0345331;3UTR|FBgn0004242|FBtr0332218;3UTR|FBgn0004242|FBtr0077728	1(671);2(1);34-60(1);	592	2009.780087	0.334862508	yes	34	80	55	203	222	110	723	1141	914	2811	2212	1559	117.33	1560	6.995230525
mRNA		FBgn0004242	Syt1	2L	-	2779696	hobo	6823	TE-GENE	plus	6	50	HOBO	.	3UTR|FBgn0004242|FBtr0345331;3UTR|FBgn0004242|FBtr0332218;3UTR|FBgn0004242|FBtr0077728	3015(1);3016(49);	582	1992.733299	0.025091165	yes	2	7	3	9	18	11	516	731	608	2111	1521	1140	8.33	1104.5	0.748839299
gDNA				2L	.	2779696	hobo		upstream	negative	8	15	HOBO		3UTR|FBgn0004242|FBtr0345331(-);3UTR|FBgn0004242|FBtr0332218(-);3UTR|FBgn0004242|FBtr0077728(-)	3016(15);																				7	29	581
mRNA		FBgn0004242	Syt1	2L	-	2779716	hobo	6823	GENE-TE	plus	2	3	HOBO	.	3UTR|FBgn0004242|FBtr0345331;3UTR|FBgn0004242|FBtr0332218;3UTR|FBgn0004242|FBtr0077728	23(1);-40-13(1);5(1);	522	1887.221768	0.001589638	no	34	80	55	203	222	110	650	983	823	2710	1994	1463	117.33	1437.17	7.547978986
mRNA		FBgn0004242	Syt1	2L	-	2780302	copia	56571	TE-GENE	plus	1	1	COPIA	.	3UTR|FBgn0004242|FBtr0345331;3UTR|FBgn0004242|FBtr0332218;3UTR|FBgn0004242|FBtr0077728	3187(1);
mRNA		FBgn0004242	Syt1	2L	-	2780782	hobo	6823	GENE-TE	plus	1	1	HOBO	.	3UTR|FBgn0004242|FBtr0345331;3UTR|FBgn0004242|FBtr0332218;3UTR|FBgn0004242|FBtr0077728;3UTR|FBgn0004242|FBtr0332220;3UTR|FBgn0004242|FBtr0332219;3UTR|FBgn0004242|FBtr0343993;3UTR|FBgn0004242|FBtr0077726;3UTR|FBgn0004242|FBtr0077727	40(1);
mRNA		FBgn0004242	Syt1	2L	-	2781019	copia	56571	TE-GENE	plus	2	2	COPIA	.	3UTR|FBgn0004242|FBtr0345331;3UTR|FBgn0004242|FBtr0332218;3UTR|FBgn0004242|FBtr0077728;3UTR|FBgn0004242|FBtr0332220;3UTR|FBgn0004242|FBtr0332219;3UTR|FBgn0004242|FBtr0343993;3UTR|FBgn0004242|FBtr0077726;3UTR|FBgn0004242|FBtr0077727	1436(1);299(1);	1050	7707.110353	0.000259501	no	0	0	0	1	1	0	1506	2638	2683	5735	4412	3251	0.33	3370.83	0.009887774
mRNA		FBgn0004242	Syt1	2L	-	2781136	copia	56571	TE-GENE	plus	1	1	COPIA	.	3UTR|FBgn0004242|FBtr0345331;3UTR|FBgn0004242|FBtr0332218;3UTR|FBgn0004242|FBtr0077728;3UTR|FBgn0004242|FBtr0332220;3UTR|FBgn0004242|FBtr0332219;3UTR|FBgn0004242|FBtr0343993;3UTR|FBgn0004242|FBtr0077726;3UTR|FBgn0004242|FBtr0077727	2189(1);
mRNA		FBgn0004242	Syt1	2L	-	2781504	copia	56571	TE-GENE	plus	1	1	COPIA	.	3UTR|FBgn0004242|FBtr0345331;3UTR|FBgn0004242|FBtr0332218;3UTR|FBgn0004242|FBtr0077728;3UTR|FBgn0004242|FBtr0332220;3UTR|FBgn0004242|FBtr0332219;3UTR|FBgn0004242|FBtr0343993;3UTR|FBgn0004242|FBtr0077726;3UTR|FBgn0004242|FBtr0077727	3443(1);
mRNA		FBgn0004242	Syt1	2L	-	2781602	copia	56571	GENE-TE	plus	1	1	COPIA	.	3UTR|FBgn0004242|FBtr0345331;3UTR|FBgn0004242|FBtr0332218;3UTR|FBgn0004242|FBtr0077728;3UTR|FBgn0004242|FBtr0332220;3UTR|FBgn0004242|FBtr0332219;3UTR|FBgn0004242|FBtr0343993;3UTR|FBgn0004242|FBtr0077726;3UTR|FBgn0004242|FBtr0077727	3027-3030(1);
mRNA		FBgn0004242	Syt1	2L	-	2782605	copia	56571	TE-GENE	plus	1	1	COPIA	.	3UTR|FBgn0004242|FBtr0345331;3UTR|FBgn0004242|FBtr0332218;3UTR|FBgn0004242|FBtr0077728;3UTR|FBgn0004242|FBtr0332220;3UTR|FBgn0004242|FBtr0332219;3UTR|FBgn0004242|FBtr0343993;3UTR|FBgn0004242|FBtr0077726;3UTR|FBgn0004242|FBtr0077727	3839(1);
mRNA		FBgn0004242	Syt1	2L	-	2783862	copia	56571	TE-GENE	plus	1	1	COPIA	.	intron|FBgn0004242|FBtr0345331;intron|FBgn0004242|FBtr0077727;intron|FBgn0004242|FBtr0077728;intron|FBgn0004242|FBtr0077726;intron|FBgn0004242|FBtr0343993;intron|FBgn0004242|FBtr0332220;intron|FBgn0004242|FBtr0332218;intron|FBgn0004242|FBtr0332219	2217(1);
mRNA		FBgn0004242	Syt1	2L	-	2784620	copia	56571	GENE-TE	plus	1	1	COPIA	.	intron|FBgn0004242|FBtr0345331;intron|FBgn0004242|FBtr0077727;intron|FBgn0004242|FBtr0077728;intron|FBgn0004242|FBtr0077726;intron|FBgn0004242|FBtr0343993;intron|FBgn0004242|FBtr0332220;intron|FBgn0004242|FBtr0332218;intron|FBgn0004242|FBtr0332219	1992(1);
mRNA		FBgn0004242	Syt1	2L	-	2798669	copia	56571	TE-GENE	plus	1	1	COPIA	.	5UTR|FBgn0004242|FBtr0077727;5UTR|FBgn0004242|FBtr0332219;5UTR|FBgn0004242|FBtr0332220;5UTR|FBgn0004242|FBtr0077726;5UTR|FBgn0004242|FBtr0343993;5UTR|FBgn0004242|FBtr0345331;intron|FBgn0004242|FBtr0077728	206(1);
gDNA	27			2L	.	2854388	jockey		upstream	positive	2	2	JOCKEY		intron|FBgn0031473|FBtr0077686(-);intron|FBgn0031473|FBtr0077687(-);intron|FBgn0031473|FBtr0335132(-)	2853(1);3476(1);																				2	26	514
mRNA	27	FBgn0031473	CG3104	2L	-	2855087	jockey	1426	TE-GENE	minus	1	1	JOCKEY	.	5UTR|FBgn0031473|FBtr0335132;intron|FBgn0031473|FBtr0077686;intron|FBgn0031473|FBtr0077687	1832(1);
gDNA	27			2L	.	2855323	jockey		downstream	negative	11	52	JOCKEY		intron|FBgn0031473|FBtr0077686(-)	2640(1);566(50);586-566(1);																				7	25	509
mRNA	27	FBgn0031473	CG3104	2L	-	2855323	jockey	4431	GENE-TE	plus	4	7	JOCKEY	.	intron|FBgn0031473|FBtr0077686	566(7);	162	847.2437666	0.008262085	yes	1	4	0	4	1	0	41	277	187	238	194	157	1.67	182.33	0.905797101
mRNA	27	FBgn0031473	CG3104	2L	-	2855333	jockey	4431	TE-GENE	plus	1	1	JOCKEY	.	intron|FBgn0031473|FBtr0077686	5020(1);
gDNA	27			2L	.	2855333	jockey		upstream	negative	2	2	JOCKEY		intron|FBgn0031473|FBtr0077686(-)	5020(2);																				2	26	515
mRNA	27	FBgn0031473	CG3104	2L	-	2855431	jockey	1426	TE-GENE	minus	4	5	JOCKEY	.	intron|FBgn0031473|FBtr0077686	1831(5);	161	479.1513331	0.010435117	yes	2	0	0	2	1	1	0	0	0	0	0	4	1	0.67	60
gDNA	27			2L	.	2855431	jockey		upstream	positive	9	22	JOCKEY		intron|FBgn0031473|FBtr0077686(-)	1831(22);																				7	27	539
mRNA	27	FBgn0031473	CG3104	2L	-	2855618	jockey	4431	GENE-TE	plus	1	2	JOCKEY	2855618	5UTR|FBgn0031473|FBtr0077686	3695(2);
gDNA				2L	.	2917870	297		upstream	positive	2	2	297		intron|FBgn0041111|FBtr0290040(+);intron|FBgn0041111|FBtr0077632(+);intron|FBgn0041111|FBtr0290041(+);intron|FBgn0041111|FBtr0077633(+);intron|FBgn0041111|FBtr0332458(+);intron|FBgn0041111|FBtr0452101(+);intron|FBgn0041111|FBtr0077634(+);intron|FBgn0041111|FBtr0290039(+)	5871(1);5936(1);																				2	40	802
gDNA				2L	.	2918128	297_LTR		downstream	negative	16	84	297_LTR		intron|FBgn0041111|FBtr0290040(+);intron|FBgn0041111|FBtr0077632(+);intron|FBgn0041111|FBtr0290041(+);intron|FBgn0041111|FBtr0077633(+);intron|FBgn0041111|FBtr0332458(+);intron|FBgn0041111|FBtr0452101(+);intron|FBgn0041111|FBtr0077634(+);intron|FBgn0041111|FBtr0290039(+)	1(83);6-1(1);																				9	44	881
gDNA				2L	.	2918133	297_LTR		upstream	negative	14	97	297_LTR		intron|FBgn0041111|FBtr0290040(+);intron|FBgn0041111|FBtr0077632(+);intron|FBgn0041111|FBtr0290041(+);intron|FBgn0041111|FBtr0077633(+);intron|FBgn0041111|FBtr0332458(+);intron|FBgn0041111|FBtr0452101(+);intron|FBgn0041111|FBtr0077634(+);intron|FBgn0041111|FBtr0290039(+)	414(97);																				9	44	886
gDNA				2L	.	2918179	297		downstream	positive	2	2	297		intron|FBgn0041111|FBtr0290040(+);intron|FBgn0041111|FBtr0077632(+);intron|FBgn0041111|FBtr0290041(+);intron|FBgn0041111|FBtr0077633(+);intron|FBgn0041111|FBtr0332458(+);intron|FBgn0041111|FBtr0452101(+);intron|FBgn0041111|FBtr0077634(+);intron|FBgn0041111|FBtr0290039(+)	256-293(1);308-294(1);																				2	42	848
gDNA				2L	.	2918584	297		downstream	positive	2	3	297		intron|FBgn0041111|FBtr0290040(+);intron|FBgn0041111|FBtr0077632(+);intron|FBgn0041111|FBtr0290041(+);intron|FBgn0041111|FBtr0077633(+);intron|FBgn0041111|FBtr0332458(+);intron|FBgn0041111|FBtr0452101(+);intron|FBgn0041111|FBtr0077634(+);intron|FBgn0041111|FBtr0290039(+)	163(1);2102(1);347(1);																				2	39	779
gDNA				2L	.	2925019	roo_LTR		downstream	negative	12	91	ROO_LTR		5UTR|FBgn0041111|FBtr0290041(+);intron|FBgn0041111|FBtr0290040(+);intron|FBgn0041111|FBtr0077632(+);intron|FBgn0041111|FBtr0077633(+);intron|FBgn0041111|FBtr0332458(+);intron|FBgn0041111|FBtr0452101(+);intron|FBgn0041111|FBtr0077634(+);intron|FBgn0041111|FBtr0290039(+)	1(89);3(2);																				6	36	722
gDNA				2L	.	2925030	roo_LTR		upstream	negative	16	174	ROO_LTR		5UTR|FBgn0041111|FBtr0290041(+);intron|FBgn0041111|FBtr0290040(+);intron|FBgn0041111|FBtr0077632(+);intron|FBgn0041111|FBtr0077633(+);intron|FBgn0041111|FBtr0332458(+);intron|FBgn0041111|FBtr0452101(+);intron|FBgn0041111|FBtr0077634(+);intron|FBgn0041111|FBtr0290039(+)	427(1);428(172);433-424(1);																				9	36	722
gDNA				2L	.	2933290	pogo		upstream	positive	2	2	POGO		intron|FBgn0041111|FBtr0290040(+);intron|FBgn0041111|FBtr0077633(+);intron|FBgn0041111|FBtr0332458(+);intron|FBgn0041111|FBtr0452101(+);intron|FBgn0041111|FBtr0077634(+);intron|FBgn0041111|FBtr0290039(+);intron|FBgn0041111|FBtr0290041(+);intron|FBgn0041111|FBtr0077632(+)	1(1);1994(1);																				2	36	724
mRNA		FBgn0041111	lilli	2L	+	2933353	pogo	255	GENE-TE	minus	2	2	POGO	.	intron|FBgn0041111|FBtr0290040;intron|FBgn0041111|FBtr0077633;intron|FBgn0041111|FBtr0332458;intron|FBgn0041111|FBtr0452101;intron|FBgn0041111|FBtr0077634;intron|FBgn0041111|FBtr0290039;intron|FBgn0041111|FBtr0290041;intron|FBgn0041111|FBtr0077632	2121(2);	244	249.4393714	0.00801798	yes	0	0	1	0	0	1	8	24	16	36	19	42	0.33	24.17	1.360544218
gDNA				2L	.	2933353	pogo		upstream	negative	15	156	POGO		intron|FBgn0041111|FBtr0290040(+);intron|FBgn0041111|FBtr0077633(+);intron|FBgn0041111|FBtr0332458(+);intron|FBgn0041111|FBtr0452101(+);intron|FBgn0041111|FBtr0077634(+);intron|FBgn0041111|FBtr0290039(+);intron|FBgn0041111|FBtr0290041(+);intron|FBgn0041111|FBtr0077632(+)	1(1);2121(154);2134-2124(1);																				9	29	576
gDNA				2L	.	2935476	pogo		downstream	negative	15	158	POGO		intron|FBgn0041111|FBtr0290040(+);intron|FBgn0041111|FBtr0077633(+);intron|FBgn0041111|FBtr0332458(+);intron|FBgn0041111|FBtr0452101(+);intron|FBgn0041111|FBtr0077634(+);intron|FBgn0041111|FBtr0290039(+);intron|FBgn0041111|FBtr0290041(+);intron|FBgn0041111|FBtr0077632(+)	1(155);1114(1);1145(1);2(1);																				9	28	559
mRNA		FBgn0041111	lilli	2L	+	2935476	pogo	255	TE-GENE	minus	3	4	POGO	.	intron|FBgn0041111|FBtr0290040;intron|FBgn0041111|FBtr0077633;intron|FBgn0041111|FBtr0332458;intron|FBgn0041111|FBtr0452101;intron|FBgn0041111|FBtr0077634;intron|FBgn0041111|FBtr0290039;intron|FBgn0041111|FBtr0290041;intron|FBgn0041111|FBtr0077632	1(4);	244	249.4393714	0.016035961	yes	0	1	2	0	1	0	12	12	10	41	25	21	0.67	20.17	3.2
gDNA				2L	.	2936334	pogo		downstream	positive	2	2	POGO		intron|FBgn0041111|FBtr0290040(+);intron|FBgn0041111|FBtr0077633(+);intron|FBgn0041111|FBtr0332458(+);intron|FBgn0041111|FBtr0452101(+);intron|FBgn0041111|FBtr0077634(+);intron|FBgn0041111|FBtr0290039(+);intron|FBgn0041111|FBtr0290041(+);intron|FBgn0041111|FBtr0077632(+)	1130(1);1898(1);																				2	38	750
gDNA				2L	.	2938373	pogo		upstream	positive	2	3	POGO		intron|FBgn0041111|FBtr0290040(+);intron|FBgn0041111|FBtr0077633(+);intron|FBgn0041111|FBtr0332458(+);intron|FBgn0041111|FBtr0452101(+);intron|FBgn0041111|FBtr0077634(+);intron|FBgn0041111|FBtr0290039(+);intron|FBgn0041111|FBtr0290041(+);intron|FBgn0041111|FBtr0077632(+)	778(1);812(2);																				2	36	718
mRNA		FBgn0283427	FASN1	2L	+	3062172	Doc	53122	TE-GENE	plus	1	1	DOC	.	CDS|FBgn0283427|FBtr0335387;CDS|FBgn0283427|FBtr0077659	1760(1);
mRNA		FBgn0283427	FASN1	2L	+	3065075	Doc	53122	GENE-TE	plus	1	1	DOC	.	CDS|FBgn0283427|FBtr0335387;CDS|FBgn0283427|FBtr0077659	1325(1);
mRNA		FBgn0283427	FASN1	2L	+	3065772	Doc	53122	TE-GENE	plus	1	1	DOC	.	CDS|FBgn0283427|FBtr0335387;CDS|FBgn0283427|FBtr0077659	2525(1);
mRNA		FBgn0283427	FASN1	2L	+	3065854	Doc	53122	GENE-TE	plus	1	1	DOC	.	CDS|FBgn0283427|FBtr0335387;CDS|FBgn0283427|FBtr0077659	3717(1);
mRNA		FBgn0283427	FASN1	2L	+	3066171	Doc	53122	TE-GENE	plus	1	1	DOC	.	CDS|FBgn0283427|FBtr0335387;CDS|FBgn0283427|FBtr0077659	1152(1);
mRNA		FBgn0283427	FASN1	2L	+	3067456	Doc	10684	TE-GENE	minus	2	2	DOC	.	CDS|FBgn0283427|FBtr0335387;CDS|FBgn0283427|FBtr0077659	1911(1);2502(1);	1315	3748.26093	0.000533581	no	0	0	0	1	0	1	1600	3925	3062	7339	5640	2390	0.33	3992.67	0.008347942
mRNA		FBgn0283427	FASN1	2L	+	3067896	Doc	10684	TE-GENE	minus	1	1	DOC	.	3UTR|FBgn0283427|FBtr0335387;3UTR|FBgn0283427|FBtr0077659	4398(1);
gDNA				2L	.	3135304	roo		downstream	positive	3	3	ROO		intron|FBgn0015600|FBtr0077662(-)	3706(1);6881(1);7721(1);																				3	28	565
gDNA				2L	.	3138220	roo_LTR		downstream	negative	16	71	ROO_LTR		intron|FBgn0015600|FBtr0077662(-)	1(70);3(1);																				9	29	572
gDNA				2L	.	3138227	roo_LTR		upstream	negative	14	46	ROO_LTR		intron|FBgn0015600|FBtr0077662(-)	428(46);																				8	28	569
gDNA				2L	.	3632211	P-element		downstream	positive	13	33	P-ELEMENT		intron|FBgn0000721|FBtr0089310(-);intron|FBgn0000721|FBtr0473363(-);intron|FBgn0000721|FBtr0473364(-);intron|FBgn0000721|FBtr0089312(-);intron|FBgn0000721|FBtr0089304(-);intron|FBgn0000721|FBtr0446099(-)	2907(33);																				7	38	750
mRNA		FBgn0000721	for	2L	-	3632211	P-element	80	GENE-TE	minus	3	5	P-ELEMENT	.	intron|FBgn0000721|FBtr0089310;intron|FBgn0000721|FBtr0473363;intron|FBgn0000721|FBtr0473364;intron|FBgn0000721|FBtr0089312;intron|FBgn0000721|FBtr0089304;intron|FBgn0000721|FBtr0446099	2907(5);	61	69.85699679	0.071574792	yes	0	0	0	0	1	3	10	22	9	17	13	25	0.67	16	4
mRNA		FBgn0000721	for	2L	-	3632218	P-element	80	TE-GENE	minus	1	2	P-ELEMENT	.	intron|FBgn0000721|FBtr0089310;intron|FBgn0000721|FBtr0473363;intron|FBgn0000721|FBtr0473364;intron|FBgn0000721|FBtr0089312;intron|FBgn0000721|FBtr0089304;intron|FBgn0000721|FBtr0446099	1(2);
gDNA				2L	.	3632218	P-element		upstream	positive	12	35	P-ELEMENT		intron|FBgn0000721|FBtr0089310(-);intron|FBgn0000721|FBtr0473363(-);intron|FBgn0000721|FBtr0473364(-);intron|FBgn0000721|FBtr0089312(-);intron|FBgn0000721|FBtr0089304(-);intron|FBgn0000721|FBtr0446099(-)	1(34);3-22(1);																				7	38	751
mRNA		FBgn0031561	IM33	2L	-	3696529	Doc	53122	GENE-TE	plus	1	1	DOC	3696532	intron|FBgn0031561|FBtr0345610;intron|FBgn0031561|FBtr0077546	2612(1);
mRNA		FBgn0031561	IM33	2L	-	3696635	Doc	53122	TE-GENE	plus	2	2	DOC	.	5UTR|FBgn0031561|FBtr0077546;5UTR|FBgn0031561|FBtr0345610	1161(1);1597(1);	3748	14110.32445	0.00014174	no	1	1	0	0	0	0	1	4	4	5	2	11	0.33	4.5	6.896551724
gDNA				2L	.	3889593	jockey		downstream	negative	3	3	JOCKEY		CDS|FBgn0000256|FBtr0290080(-);CDS|FBgn0000256|FBtr0290081(-);CDS|FBgn0000256|FBtr0077512(-);CDS|FBgn0000256|FBtr0077511(-);intron|FBgn0000256|FBtr0290082(-);intron|FBgn0000256|FBtr0290077(-);intron|FBgn0000256|FBtr0290078(-)	1952(1);46(1);795(1);																				2	61	1228
gDNA				2L	.	3890237	hobo		downstream	negative	12	47	HOBO		intron|FBgn0000256|FBtr0290082(-);intron|FBgn0000256|FBtr0290077(-);intron|FBgn0000256|FBtr0290078(-);intron|FBgn0000256|FBtr0077511(-)	1(47);																				7	62	1239
mRNA		FBgn0000256	capu	2L	-	3890237	hobo	6823	GENE-TE	plus	6	25	HOBO	.	intron|FBgn0000256|FBtr0290082;intron|FBgn0000256|FBtr0290077;intron|FBgn0000256|FBtr0290078;intron|FBgn0000256|FBtr0077511	1(25);	55	612.5887691	0.040810412	yes	2	8	2	8	4	3	13	30	17	69	46	44	4.5	36.5	10.97560976
mRNA		FBgn0000256	capu	2L	-	3890246	hobo	6823	TE-GENE	plus	6	17	HOBO	.	intron|FBgn0000256|FBtr0290082;intron|FBgn0000256|FBtr0290077;intron|FBgn0000256|FBtr0290078;intron|FBgn0000256|FBtr0077511	3016(17);	55	612.5887691	0.02775108	yes	0	2	1	7	4	2	8	13	6	39	29	22	2.67	19.5	12.03007519
gDNA				2L	.	3890246	hobo		upstream	negative	15	48	HOBO		intron|FBgn0000256|FBtr0290082(-);intron|FBgn0000256|FBtr0290077(-);intron|FBgn0000256|FBtr0290078(-);intron|FBgn0000256|FBtr0077511(-)	2771(1);3013(1);3016(46);																				9	62	1236
gDNA				2L	.	3890682	hobo		downstream	positive	2	2	HOBO		intron|FBgn0000256|FBtr0290082(-);intron|FBgn0000256|FBtr0290077(-);intron|FBgn0000256|FBtr0290078(-);intron|FBgn0000256|FBtr0077511(-)	486(2);																				2	60	1193
mRNA		FBgn0000256	capu	2L	-	3890784	jockey	1426	GENE-TE	minus	1	1	JOCKEY	.	intron|FBgn0000256|FBtr0290082;intron|FBgn0000256|FBtr0290077;intron|FBgn0000256|FBtr0290078;intron|FBgn0000256|FBtr0077511	5007(1);
mRNA		FBgn0000256	capu	2L	-	3890797	jockey	1426	TE-GENE	minus	6	49	JOCKEY	.	intron|FBgn0000256|FBtr0290082;intron|FBgn0000256|FBtr0290077;intron|FBgn0000256|FBtr0290078;intron|FBgn0000256|FBtr0077511	7(49);	53	274.9145322	0.178237213	yes	3	5	3	21	13	3	6	11	14	27	14	17	8	14.83	35.03649635
gDNA				2L	.	3890797	jockey		upstream	positive	13	86	JOCKEY		intron|FBgn0000256|FBtr0290082(-);intron|FBgn0000256|FBtr0290077(-);intron|FBgn0000256|FBtr0290078(-);intron|FBgn0000256|FBtr0077511(-)	10-8(1);7(85);																				8	59	1175
gDNA				2L	.	3890823	jockey		downstream	positive	2	2	JOCKEY		intron|FBgn0000256|FBtr0290082(-);intron|FBgn0000256|FBtr0290077(-);intron|FBgn0000256|FBtr0290078(-);intron|FBgn0000256|FBtr0077511(-)	5007(2);																				2	58	1153
mRNA		FBgn0000256	capu	2L	-	3890823	jockey	1426	GENE-TE	minus	5	6	JOCKEY	.	intron|FBgn0000256|FBtr0290082;intron|FBgn0000256|FBtr0290077;intron|FBgn0000256|FBtr0290078;intron|FBgn0000256|FBtr0077511	5003-5061(1);5007(4);5042-5062(1);	53	274.9145322	0.021824965	yes	1	1	1	1	2	1	11	28	20	61	37	48	1.17	34.17	3.301886792
gDNA				2L	.	3895885	jockey		upstream	negative	2	2	JOCKEY		5UTR|FBgn0000256|FBtr0077511(-);intron|FBgn0000256|FBtr0290082(-);intron|FBgn0000256|FBtr0290078(-);intron|FBgn0000256|FBtr0290077(-)	2083(1);751(1);																				2	60	1204
gDNA				2L	.	4063135	Juan		downstream	positive	3	5	DOC6		intron|FBgn0000547|FBtr0334266(+);intron|FBgn0000547|FBtr0077465(+);intron|FBgn0000547|FBtr0334265(+)	1941(1);3685(1);3697(2);3715(1);																				3	86	1722
gDNA				2L	.	4063243	Juan		downstream	positive	3	3	DOC6		intron|FBgn0000547|FBtr0334266(+);intron|FBgn0000547|FBtr0077465(+);intron|FBgn0000547|FBtr0334265(+)	4188(3);																				3	108	2156
gDNA				2L	.	4063879	Juan		downstream	positive	3	3	DOC6		intron|FBgn0000547|FBtr0334266(+);intron|FBgn0000547|FBtr0077465(+);intron|FBgn0000547|FBtr0334265(+)	4214(1);4219(2);																				3	138	2762
gDNA				2L	.	4065238	Juan		downstream	positive	2	2	DOC6		intron|FBgn0000547|FBtr0334266(+);intron|FBgn0000547|FBtr0077465(+);intron|FBgn0000547|FBtr0334265(+)	3820(1);4212(1);																				2	129	2573
gDNA				2L	.	4066113	Juan		upstream	negative	18	296	DOC6		intron|FBgn0000547|FBtr0334266(+);intron|FBgn0000547|FBtr0077465(+);intron|FBgn0000547|FBtr0334265(+)	2253(1);4172-4223(1);4216-4224(1);4222(293);																				10	113	2254
gDNA				2L	.	4068855	Juan		downstream	negative	18	376	DOC6		intron|FBgn0000547|FBtr0334266(+);intron|FBgn0000547|FBtr0077465(+);intron|FBgn0000547|FBtr0334265(+)	1482(375);1489-1482(1);																				10	115	2308
gDNA				2L	.	4069120	Juan		downstream	positive	2	2	DOC6		intron|FBgn0000547|FBtr0334266(+);intron|FBgn0000547|FBtr0077465(+);intron|FBgn0000547|FBtr0334265(+)	2159(1);2163(1);																				2	120	2394
gDNA				2L	.	4069265	Juan		upstream	positive	2	2	DOC6		intron|FBgn0000547|FBtr0334266(+);intron|FBgn0000547|FBtr0077465(+);intron|FBgn0000547|FBtr0334265(+)	1482(1);2502(1);																				2	144	2876
gDNA				2L	.	4069613	Juan		downstream	positive	2	2	DOC6		intron|FBgn0000547|FBtr0334266(+);intron|FBgn0000547|FBtr0077465(+);intron|FBgn0000547|FBtr0334265(+)	1664(1);1750(1);																				2	156	3111
gDNA				2L	.	4069673	Juan		downstream	positive	2	2	DOC6		intron|FBgn0000547|FBtr0334266(+);intron|FBgn0000547|FBtr0077465(+);intron|FBgn0000547|FBtr0334265(+)	1885(1);2106(1);																				2	168	3365
gDNA				2L	.	4069904	Juan		downstream	positive	2	2	DOC6		intron|FBgn0000547|FBtr0334266(+);intron|FBgn0000547|FBtr0077465(+);intron|FBgn0000547|FBtr0334265(+)	1828(1);1830(1);																				2	165	3293
gDNA				2L	.	4071134	Juan		upstream	positive	2	2	DOC6		intron|FBgn0000547|FBtr0334266(+);intron|FBgn0000547|FBtr0077465(+);intron|FBgn0000547|FBtr0334265(+)	1482(1);2483(1);																				2	146	2923
gDNA				2L	.	4071170	Juan		downstream	positive	3	4	DOC6		intron|FBgn0000547|FBtr0334266(+);intron|FBgn0000547|FBtr0077465(+);intron|FBgn0000547|FBtr0334265(+)	1683(1);1728(1);2641(1);2739(1);																				3	149	2972
gDNA				2L	.	4071705	Juan		upstream	positive	2	2	DOC6		intron|FBgn0000547|FBtr0334266(+);intron|FBgn0000547|FBtr0077465(+);intron|FBgn0000547|FBtr0334265(+)	2816(1);4093(1);																				2	143	2863
gDNA				2L	.	4074267	Juan		downstream	positive	2	2	DOC6		intron|FBgn0000547|FBtr0334266(+);intron|FBgn0000547|FBtr0077465(+);intron|FBgn0000547|FBtr0334265(+)	2730(1);3830(1);																				2	132	2631
gDNA				2L	.	4113056	F-element		downstream	positive	2	2	FW		intron|FBgn0000547|FBtr0334266(+);intron|FBgn0000547|FBtr0077465(+);intron|FBgn0000547|FBtr0334265(+)	2465(1);4659(1);																				2	104	2085
gDNA				2L	.	4293172	Doc		upstream	negative	2	2	DOC		intron|FBgn0010473|FBtr0347158(+);intron|FBgn0010473|FBtr0089268(+);intron|FBgn0010473|FBtr0333484(+);intron|FBgn0010473|FBtr0347159(+);intron|FBgn0010473|FBtr0301863(+);intron|FBgn0010473|FBtr0089270(+);intron|FBgn0010473|FBtr0089271(+);intron|FBgn0010473|FBtr0301864(+);intron|FBgn0010473|FBtr0333485(+);intron|FBgn0010473|FBtr0089269(+)	474(1);779(1);																				2	62	1250
gDNA				2L	.	4296845	Doc		downstream	negative	2	2	DOC		intron|FBgn0010473|FBtr0333485(+);intron|FBgn0010473|FBtr0347158(+);intron|FBgn0010473|FBtr0347159(+);intron|FBgn0010473|FBtr0333484(+);intron|FBgn0010473|FBtr0089271(+);intron|FBgn0010473|FBtr0089268(+);intron|FBgn0010473|FBtr0301863(+);intron|FBgn0010473|FBtr0089270(+);intron|FBgn0010473|FBtr0301864(+);intron|FBgn0010473|FBtr0089269(+)	1106(1);13(1);																				2	89	1786
gDNA				2L	.	4299011	Doc		downstream	negative	3	3	DOC		intron|FBgn0010473|FBtr0333485(+);intron|FBgn0010473|FBtr0347158(+);intron|FBgn0010473|FBtr0347159(+);intron|FBgn0010473|FBtr0333484(+);intron|FBgn0010473|FBtr0089271(+);intron|FBgn0010473|FBtr0089268(+);intron|FBgn0010473|FBtr0301863(+);intron|FBgn0010473|FBtr0089270(+);intron|FBgn0010473|FBtr0301864(+);intron|FBgn0010473|FBtr0089269(+)	2137(3);																				3	98	1959
gDNA				2L	.	4299214	Doc		upstream	negative	2	2	DOC		intron|FBgn0010473|FBtr0347159(+);intron|FBgn0010473|FBtr0301863(+);intron|FBgn0010473|FBtr0089268(+);intron|FBgn0010473|FBtr0347158(+);intron|FBgn0010473|FBtr0089270(+);intron|FBgn0010473|FBtr0333485(+);intron|FBgn0010473|FBtr0089271(+);intron|FBgn0010473|FBtr0089269(+);intron|FBgn0010473|FBtr0333484(+);intron|FBgn0010473|FBtr0301864(+)	1492(1);655(1);																				2	110	2200
gDNA				2L	.	4299482	Doc		upstream	negative	2	2	DOC		intron|FBgn0010473|FBtr0347159(+);intron|FBgn0010473|FBtr0301863(+);intron|FBgn0010473|FBtr0089268(+);intron|FBgn0010473|FBtr0347158(+);intron|FBgn0010473|FBtr0089270(+);intron|FBgn0010473|FBtr0333485(+);intron|FBgn0010473|FBtr0089271(+);intron|FBgn0010473|FBtr0089269(+);intron|FBgn0010473|FBtr0333484(+);intron|FBgn0010473|FBtr0301864(+)	858(2);																				2	106	2121
gDNA				2L	.	4300674	Doc		downstream	negative	2	2	DOC		intron|FBgn0010473|FBtr0347159(+);intron|FBgn0010473|FBtr0301863(+);intron|FBgn0010473|FBtr0089268(+);intron|FBgn0010473|FBtr0347158(+);intron|FBgn0010473|FBtr0089270(+);intron|FBgn0010473|FBtr0333485(+);intron|FBgn0010473|FBtr0089271(+);intron|FBgn0010473|FBtr0089269(+);intron|FBgn0010473|FBtr0333484(+);intron|FBgn0010473|FBtr0301864(+)	4001(1);681(1);																				2	87	1742
gDNA				2L	.	4300682	Doc		upstream	negative	2	3	DOC		intron|FBgn0010473|FBtr0347159(+);intron|FBgn0010473|FBtr0301863(+);intron|FBgn0010473|FBtr0089268(+);intron|FBgn0010473|FBtr0347158(+);intron|FBgn0010473|FBtr0089270(+);intron|FBgn0010473|FBtr0333485(+);intron|FBgn0010473|FBtr0089271(+);intron|FBgn0010473|FBtr0089269(+);intron|FBgn0010473|FBtr0333484(+);intron|FBgn0010473|FBtr0301864(+)	1051(1);1549(1);2847(1);																				2	86	1713
gDNA				2L	.	4301182	Doc		downstream	negative	2	2	DOC		intron|FBgn0010473|FBtr0347159(+);intron|FBgn0010473|FBtr0301863(+);intron|FBgn0010473|FBtr0089268(+);intron|FBgn0010473|FBtr0347158(+);intron|FBgn0010473|FBtr0089270(+);intron|FBgn0010473|FBtr0333485(+);intron|FBgn0010473|FBtr0089271(+);intron|FBgn0010473|FBtr0089269(+);intron|FBgn0010473|FBtr0333484(+);intron|FBgn0010473|FBtr0301864(+)	1471(1);3536(1);																				2	79	1586
gDNA				2L	.	4301235	Doc		downstream	negative	2	2	DOC		intron|FBgn0010473|FBtr0347159(+);intron|FBgn0010473|FBtr0301863(+);intron|FBgn0010473|FBtr0089268(+);intron|FBgn0010473|FBtr0347158(+);intron|FBgn0010473|FBtr0089270(+);intron|FBgn0010473|FBtr0333485(+);intron|FBgn0010473|FBtr0089271(+);intron|FBgn0010473|FBtr0089269(+);intron|FBgn0010473|FBtr0333484(+);intron|FBgn0010473|FBtr0301864(+)	1990(1);712(1);																				2	77	1536
gDNA				2L	.	4301426	Doc		downstream	negative	3	3	DOC		intron|FBgn0010473|FBtr0347159(+);intron|FBgn0010473|FBtr0301863(+);intron|FBgn0010473|FBtr0089268(+);intron|FBgn0010473|FBtr0347158(+);intron|FBgn0010473|FBtr0089270(+);intron|FBgn0010473|FBtr0333485(+);intron|FBgn0010473|FBtr0089271(+);intron|FBgn0010473|FBtr0089269(+);intron|FBgn0010473|FBtr0333484(+);intron|FBgn0010473|FBtr0301864(+)	1220(1);2129(1);783(1);																				3	72	1440
gDNA				2L	.	4301751	Doc		downstream	positive	2	3	DOC		intron|FBgn0010473|FBtr0347159(+);intron|FBgn0010473|FBtr0301863(+);intron|FBgn0010473|FBtr0089268(+);intron|FBgn0010473|FBtr0347158(+);intron|FBgn0010473|FBtr0089270(+);intron|FBgn0010473|FBtr0333485(+);intron|FBgn0010473|FBtr0089271(+);intron|FBgn0010473|FBtr0089269(+);intron|FBgn0010473|FBtr0333484(+);intron|FBgn0010473|FBtr0301864(+)	4725(3);																				2	73	1456
mRNA		FBgn0010473	tutl	2L	+	4301763	Doc	53122	GENE-TE	plus	6	18	DOC	.	intron|FBgn0010473|FBtr0347159;intron|FBgn0010473|FBtr0301863;intron|FBgn0010473|FBtr0089268;intron|FBgn0010473|FBtr0347158;intron|FBgn0010473|FBtr0089270;intron|FBgn0010473|FBtr0333485;intron|FBgn0010473|FBtr0089271;intron|FBgn0010473|FBtr0089269;intron|FBgn0010473|FBtr0333484;intron|FBgn0010473|FBtr0301864	13(18);	247	3622.310589	0.004969204	yes	0	3	2	6	3	3	31	56	38	149	94	205	2.83	95.5	2.881355932
gDNA				2L	.	4301763	Doc		upstream	positive	18	513	DOC		intron|FBgn0010473|FBtr0347159(+);intron|FBgn0010473|FBtr0301863(+);intron|FBgn0010473|FBtr0089268(+);intron|FBgn0010473|FBtr0347158(+);intron|FBgn0010473|FBtr0089270(+);intron|FBgn0010473|FBtr0333485(+);intron|FBgn0010473|FBtr0089271(+);intron|FBgn0010473|FBtr0089269(+);intron|FBgn0010473|FBtr0333484(+);intron|FBgn0010473|FBtr0301864(+)	11-37(1);13(511);15(1);																				10	70	1398
gDNA				2L	.	4302776	Doc		upstream	negative	2	4	DOC		intron|FBgn0010473|FBtr0347159(+);intron|FBgn0010473|FBtr0301863(+);intron|FBgn0010473|FBtr0089268(+);intron|FBgn0010473|FBtr0347158(+);intron|FBgn0010473|FBtr0089270(+);intron|FBgn0010473|FBtr0333485(+);intron|FBgn0010473|FBtr0089271(+);intron|FBgn0010473|FBtr0089269(+);intron|FBgn0010473|FBtr0333484(+);intron|FBgn0010473|FBtr0301864(+)	1208(1);1772(1);2498(1);2978(1);																				2	62	1247
gDNA				2L	.	4302904	Doc		downstream	negative	2	2	DOC		intron|FBgn0010473|FBtr0347159(+);intron|FBgn0010473|FBtr0301863(+);intron|FBgn0010473|FBtr0089268(+);intron|FBgn0010473|FBtr0347158(+);intron|FBgn0010473|FBtr0089270(+);intron|FBgn0010473|FBtr0333485(+);intron|FBgn0010473|FBtr0089271(+);intron|FBgn0010473|FBtr0089269(+);intron|FBgn0010473|FBtr0333484(+);intron|FBgn0010473|FBtr0301864(+)	4461(1);4482(1);																				2	71	1429
mRNA		FBgn0010473	tutl	2L	+	4305684	Doc	53122	GENE-TE	plus	1	1	DOC	.	3UTR|FBgn0010473|FBtr0089268;intron|FBgn0010473|FBtr0301863;intron|FBgn0010473|FBtr0347159;intron|FBgn0010473|FBtr0089270;intron|FBgn0010473|FBtr0301864;intron|FBgn0010473|FBtr0089269;intron|FBgn0010473|FBtr0089271;intron|FBgn0010473|FBtr0333485;intron|FBgn0010473|FBtr0347158;intron|FBgn0010473|FBtr0333484	3138(1);
gDNA				2L	.	4307406	Doc		upstream	negative	2	2	DOC		CDS|FBgn0010473|FBtr0301863(+);CDS|FBgn0010473|FBtr0333484(+);CDS|FBgn0010473|FBtr0333485(+);CDS|FBgn0010473|FBtr0301864(+);CDS|FBgn0010473|FBtr0089269(+);CDS|FBgn0010473|FBtr0089270(+);CDS|FBgn0010473|FBtr0347158(+);CDS|FBgn0010473|FBtr0347159(+);CDS|FBgn0010473|FBtr0089271(+)	458(1);822(1);																				2	66	1317
mRNA		FBgn0010473	tutl	2L	+	4312231	Doc	53122	GENE-TE	plus	1	1	DOC	.	intron|FBgn0010473|FBtr0347158;intron|FBgn0010473|FBtr0347159;intron|FBgn0010473|FBtr0089269;intron|FBgn0010473|FBtr0301864;intron|FBgn0010473|FBtr0089270;intron|FBgn0010473|FBtr0301863;intron|FBgn0010473|FBtr0333484;intron|FBgn0010473|FBtr0333485;intron|FBgn0010473|FBtr0089271	3219(1);
mRNA		FBgn0010473	tutl	2L	+	4320491	Doc	10684	GENE-TE	minus	1	1	DOC	.	CDS|FBgn0010473|FBtr0333484;CDS|FBgn0010473|FBtr0301864;CDS|FBgn0010473|FBtr0089270;CDS|FBgn0010473|FBtr0347158;3UTR|FBgn0010473|FBtr0301863;3UTR|FBgn0010473|FBtr0333485;3UTR|FBgn0010473|FBtr0347159	1614(1);
mRNA		FBgn0010473	tutl	2L	+	4321173	Doc	53122	TE-GENE	plus	1	1	DOC	.	3UTR|FBgn0010473|FBtr0301863;3UTR|FBgn0010473|FBtr0333485;3UTR|FBgn0010473|FBtr0347159;3UTR|FBgn0010473|FBtr0347158;3UTR|FBgn0010473|FBtr0333484;3UTR|FBgn0010473|FBtr0301864;3UTR|FBgn0010473|FBtr0089270	1390(1);
mRNA		FBgn0010473	tutl	2L	+	4321606	Doc	53122	GENE-TE	plus	1	1	DOC	.	3UTR|FBgn0010473|FBtr0333485;3UTR|FBgn0010473|FBtr0333484	2759(1);
mRNA		FBgn0010473	tutl	2L	+	4322970	Doc	53122	TE-GENE	plus	1	1	DOC	.	3UTR|FBgn0010473|FBtr0333485;3UTR|FBgn0010473|FBtr0333484	2632(1);
gDNA				2L	.	4361928	mdg1_LTR		upstream	positive	2	2	MDG1_LTR		ncRNA|FBgn0266903|FBtr0345770(-);ncRNA|FBgn0266903|FBtr0445833(-);5UTR|FBgn0026319|FBtr0334401(+)	174(1);314(1);																				2	41	828
gDNA				2L	.	4365405	mdg1_LTR		downstream	negative	15	73	MDG1_LTR		ncRNA|FBgn0266903|FBtr0445833(-);intron|FBgn0266903|FBtr0445833(-);intron|FBgn0026319|FBtr0334401(+)	0-1(1);0-14(1);0-2(1);0-21(1);0-30(2);0-37(1);0-40(2);0-68(1);1(34);10-1(1);1-1(2);1-12(1);116-68(1);119-68(1);12-1(1);1-24(1);1-26(1);1-27(1);1-29(2);13-1(1);1-32(1);1-33(1);1-36(1);1-42(1);1-43(1);1-53(3);1-54(1);1-56(1);1-59(1);1-63(1);29(2);7-1(2);																				8	43	853
gDNA				2L	.	4365408	mdg1_LTR		upstream	negative	14	95	MDG1_LTR		ncRNA|FBgn0266903|FBtr0445833(-);intron|FBgn0266903|FBtr0445833(-);intron|FBgn0026319|FBtr0334401(+)	-122-34(1);440(1);441(1);441-443(1);442(91);																				7	43	855
mRNA		FBgn0031602	CG15431	2L	-	4405471	blood	201	TE-GENE	minus	2	2	BLOOD	.	3UTR|FBgn0031602|FBtr0077459;3UTR|FBgn0031602|FBtr0331436	3778(2);	146	171.3067424	0.011674964	yes	0	0	0	0	0	0	60	94	80	260	190	145	0	138.17	0
gDNA				2L	.	4413963	copia_LTR		downstream	negative	9	17	COPIA_LTR		intron|FBgn0031602|FBtr0331436(-);intron|FBgn0031602|FBtr0077459(-)	1(17);																				5	23	463
mRNA		FBgn0031602	CG15431	2L	-	4413963	copia_LTR	1817	GENE-TE	plus	1	2	COPIA_LTR	.	intron|FBgn0031602|FBtr0331436;intron|FBgn0031602|FBtr0077459	1(2);
mRNA		FBgn0031602	CG15431	2L	-	4413967	copia_LTR	1817	TE-GENE	plus	2	3	COPIA_LTR	.	intron|FBgn0031602|FBtr0331436;intron|FBgn0031602|FBtr0077459	276(3);	100	426.2628297	0.007037911	yes	0	0	0	1	2	0	1	3	2	7	6	5	0.5	4	11.11111111
gDNA				2L	.	4413967	copia_LTR		upstream	negative	13	51	COPIA_LTR		intron|FBgn0031602|FBtr0331436(-);intron|FBgn0031602|FBtr0077459(-)	267-278(1);274-278(1);276(49);																				7	23	462
gDNA				2L	.	4721143	roo		downstream	positive	2	2	ROO		3UTR|FBgn0085380|FBtr0112561(+);3UTR|FBgn0085380|FBtr0329978(+)	7938(2);																				2	42	850
gDNA				2L	.	4721270	roo_LTR		downstream	negative	13	41	ROO_LTR		3UTR|FBgn0085380|FBtr0112561(+);3UTR|FBgn0085380|FBtr0329978(+)	1(41);																				8	40	806
mRNA		FBgn0085380	CG34351	2L	+	4721270	roo_LTR	907	TE-GENE	minus	6	181	ROO_LTR	.	3UTR|FBgn0085380|FBtr0112561;3UTR|FBgn0085380|FBtr0329978	0-28(1);1(180);	592	732.764628	0.24700974	yes	9	31	24	48	39	30	64	213	172	257	177	275	30.17	193	13.51755041
mRNA		FBgn0085380	CG34351	2L	+	4721277	roo_LTR	907	GENE-TE	minus	6	101	ROO_LTR	.	3UTR|FBgn0085380|FBtr0112561;3UTR|FBgn0085380|FBtr0329978	428(101);	593	733.3832559	0.137717897	yes	3	20	16	22	20	18	51	177	139	195	129	193	16.5	147.33	10.07121058
gDNA				2L	.	4721277	roo_LTR		upstream	negative	17	107	ROO_LTR		3UTR|FBgn0085380|FBtr0112561(+);3UTR|FBgn0085380|FBtr0329978(+)	428(107);																				9	40	791
mRNA		FBgn0031629	Clect27	2L	-	4799596	Doc	53122	TE-GENE	plus	2	2	DOC	.	intron|FBgn0031629|FBtr0332595;intron|FBgn0031629|FBtr0077417	2207(1);3715(1);	59	1770.366629	0.00112971	no	0	0	0	1	0	0	5	10	3	7	10	403	0.17	73	0.227790433
gDNA	28			2L	.	4870448	roo_LTR		downstream	negative	9	21	ROO_LTR		intron|FBgn0051660|FBtr0100301(+);intron|FBgn0051660|FBtr0304910(+);intron|FBgn0051660|FBtr0077388(+);intron|FBgn0051660|FBtr0304909(+);intron|FBgn0051660|FBtr0336831(+)	1(21);																				7	23	455
mRNA	28	FBgn0051660	smog	2L	+	4870448	roo_LTR	907	TE-GENE	minus	5	37	ROO_LTR	.	intron|FBgn0051660|FBtr0100301;intron|FBgn0051660|FBtr0304910;intron|FBgn0051660|FBtr0077388;intron|FBgn0051660|FBtr0304909;intron|FBgn0051660|FBtr0336831	1(37);	452	640.2843118	0.057786829	yes	2	0	1	13	18	10	2	4	1	12	13	17	7.33	8.17	47.31182796
mRNA	28	FBgn0051660	smog	2L	+	4870454	roo_LTR	907	GENE-TE	minus	4	11	ROO_LTR	.	intron|FBgn0051660|FBtr0100301;intron|FBgn0051660|FBtr0304910;intron|FBgn0051660|FBtr0077388;intron|FBgn0051660|FBtr0304909;intron|FBgn0051660|FBtr0336831	1(1);428(10);	452	640.2843118	0.017179868	yes	0	2	2	2	4	0	8	9	14	53	21	27	1.67	22	7.042253521
gDNA	28			2L	.	4870454	roo_LTR		upstream	negative	11	62	ROO_LTR		intron|FBgn0051660|FBtr0100301(+);intron|FBgn0051660|FBtr0304910(+);intron|FBgn0051660|FBtr0077388(+);intron|FBgn0051660|FBtr0304909(+);intron|FBgn0051660|FBtr0336831(+)	426(1);428(61);																				7	22	441
mRNA	28	FBgn0051660	smog	2L	+	4870478	roo_LTR	907	TE-GENE	minus	5	9	ROO;ROO_LTR	4870478	CDS|FBgn0051660|FBtr0304909;CDS|FBgn0051660|FBtr0336831;CDS|FBgn0051660|FBtr0304910;CDS|FBgn0051660|FBtr0100301;CDS|FBgn0051660|FBtr0077388	38(5);5191(2);5192(2);	453	640.9921996	0.014040732	yes	2	0	1	13	18	10	2	4	1	12	12	20	7.33	8.5	46.31578947
gDNA				2L	.	4973718	S2		upstream	negative	11	26	S2		intron|FBgn0010607|FBtr0331229(-)	774-823(2);782-823(1);783-823(1);784-824(1);787-823(1);799-824(1);805-823(1);808-824(2);808-825(1);809-823(1);809-824(1);813-823(1);822(10);828-823(1);828-824(1);																				7	15	300
mRNA		FBgn0261608	RpL37A	2L	+	5071226	copia	56571	TE-GENE	plus	2	2	COPIA	5071227	intron|FBgn0261608|FBtr0079016;intron|FBgn0261608|FBtr0079017;intron|FBgn0261608|FBtr0302570	2619(1);963(1);	237	3661.601699	0.000546209	no	0	0	0	1	0	1	165	526	444	411	352	662	0.33	426.67	0.078064012
mRNA		FBgn0261608	RpL37A	2L	+	5071326	copia	56571	GENE-TE	plus	1	2	COPIA	.	CDS|FBgn0261608|FBtr0079016;CDS|FBgn0261608|FBtr0079017;CDS|FBgn0261608|FBtr0302570	3436(2);
mRNA		FBgn0031684	ND-13A	2L	-	5099916	P-element	288	TE-GENE	plus	2	2	P-ELEMENT	5099913	intron|FBgn0031684|FBtr0345333;intron|FBgn0031684|FBtr0079025;intron|FBgn0031684|FBtr0345334	444(2);	373	327.7560068	0.0061021	yes	0	0	0	0	0	1	58	292	102	139	213	892	0.17	282.67	0.058927519
gDNA				2L	.	5102261	297_LTR		downstream	negative	9	26	297_LTR		intron|FBgn0261836|FBtr0303388(+);intron|FBgn0261836|FBtr0303389(+);intron|FBgn0261836|FBtr0332403(+);intron|FBgn0261836|FBtr0332404(+)	1(26);																				6	27	544
gDNA				2L	.	5102266	297_LTR		upstream	negative	13	34	297_LTR		intron|FBgn0261836|FBtr0303388(+);intron|FBgn0261836|FBtr0303389(+);intron|FBgn0261836|FBtr0332403(+);intron|FBgn0261836|FBtr0332404(+)	414(34);																				7	27	545
gDNA				2L	.	5108441	P-element		downstream	negative	11	26	P-ELEMENT		intron|FBgn0261836|FBtr0303389(+);intron|FBgn0261836|FBtr0303388(+);intron|FBgn0261836|FBtr0332403(+);intron|FBgn0261836|FBtr0332404(+)	1(26);																				8	21	423
mRNA		FBgn0261836	Msp300	2L	+	5108448	P-element	80	GENE-TE	minus	2	2	P-ELEMENT	.	intron|FBgn0261836|FBtr0303389;intron|FBgn0261836|FBtr0303388;intron|FBgn0261836|FBtr0332403;intron|FBgn0261836|FBtr0332404	2907(2);	182	120.664825	0.016574839	yes	0	0	1	0	1	0	58	137	111	231	169	113	0.33	136.5	0.243605359
gDNA				2L	.	5108448	P-element		upstream	negative	12	27	P-ELEMENT		intron|FBgn0261836|FBtr0303389(+);intron|FBgn0261836|FBtr0303388(+);intron|FBgn0261836|FBtr0332403(+);intron|FBgn0261836|FBtr0332404(+)	2907(27);																				8	21	423
mRNA	29	FBgn0261836	Msp300	2L	+	5111021	Ivk	213	GENE-TE	minus	1	1	IVK	5111021	CDS|FBgn0261836|FBtr0303383;CDS|FBgn0261836|FBtr0303385;CDS|FBgn0261836|FBtr0332405;intron|FBgn0261836|FBtr0303389;intron|FBgn0261836|FBtr0303388;intron|FBgn0261836|FBtr0332403;intron|FBgn0261836|FBtr0332404	5234(1);
gDNA	29			2L	.	5121317	Ivk		downstream	negative	14	46	IVK		intron|FBgn0261836|FBtr0303383(+);intron|FBgn0261836|FBtr0332404(+);intron|FBgn0261836|FBtr0303385(+);intron|FBgn0261836|FBtr0332403(+);intron|FBgn0261836|FBtr0303388(+);intron|FBgn0261836|FBtr0332405(+);intron|FBgn0261836|FBtr0303389(+)	4(46);																				9	23	463
mRNA	29	FBgn0261836	Msp300	2L	+	5121322	Ivk	213	GENE-TE	minus	2	2	IVK	.	intron|FBgn0261836|FBtr0303383;intron|FBgn0261836|FBtr0332404;intron|FBgn0261836|FBtr0303385;intron|FBgn0261836|FBtr0332403;intron|FBgn0261836|FBtr0303388;intron|FBgn0261836|FBtr0332405;intron|FBgn0261836|FBtr0303389	5402(2);	173	191.9609335	0.010418787	yes	0	0	0	1	1	0	57	139	112	228	164	112	0.33	135.33	0.245700246
gDNA	29			2L	.	5121322	Ivk		upstream	negative	9	20	IVK		intron|FBgn0261836|FBtr0303383(+);intron|FBgn0261836|FBtr0332404(+);intron|FBgn0261836|FBtr0303385(+);intron|FBgn0261836|FBtr0332403(+);intron|FBgn0261836|FBtr0303388(+);intron|FBgn0261836|FBtr0332405(+);intron|FBgn0261836|FBtr0303389(+)	5402(20);																				7	23	466
mRNA	29	FBgn0261836	Msp300	2L	+	5121673	Ivk	213	TE-GENE	minus	2	2	IVK	5121676	intron|FBgn0261836|FBtr0303383;intron|FBgn0261836|FBtr0332404;intron|FBgn0261836|FBtr0303385;intron|FBgn0261836|FBtr0332403;intron|FBgn0261836|FBtr0303388;intron|FBgn0261836|FBtr0332405;intron|FBgn0261836|FBtr0303389	3211(1);520(1);	174	192.5149345	0.010388804	yes	0	1	0	0	0	0	9	33	14	28	32	14	0.17	21.67	0.763358779
gDNA	29			2L	.	5121864	Ivk		upstream	positive	2	2	IVK		CDS|FBgn0261836|FBtr0303383(+);CDS|FBgn0261836|FBtr0332405(+);CDS|FBgn0261836|FBtr0332404(+);CDS|FBgn0261836|FBtr0332403(+);CDS|FBgn0261836|FBtr0303388(+);CDS|FBgn0261836|FBtr0303389(+);CDS|FBgn0261836|FBtr0303385(+)	1420(2);																				2	24	487
gDNA	29			2L	.	5122021	Ivk		upstream	positive	2	2	IVK		intron|FBgn0261836|FBtr0303389(+);intron|FBgn0261836|FBtr0303383(+);intron|FBgn0261836|FBtr0332405(+);intron|FBgn0261836|FBtr0303388(+);intron|FBgn0261836|FBtr0303385(+);intron|FBgn0261836|FBtr0332404(+);intron|FBgn0261836|FBtr0332403(+)	2161(1);2246(1);																				2	24	477
mRNA	30	FBgn0031689	Cyp28d1	2L	+	5211061	F-element	2927	GENE-TE	minus	1	1	FW	5211061	CDS|FBgn0031689|FBtr0079062	100(1);
gDNA	30			2L	.	5211412	F-element		downstream	negative	16	115	FW		CDS|FBgn0031689|FBtr0079062(+)	1(114);1477(1);																				9	38	756
mRNA	30	FBgn0031689	Cyp28d1	2L	+	5211412	F-element	2927	TE-GENE	minus	6	52	FW	.	CDS|FBgn0031689|FBtr0079062	1(52);	160	684.3390972	0.075985721	yes	3	5	3	12	16	10	152	548	394	806	521	732	8.17	525.5	1.530293567
mRNA	30	FBgn0031689	Cyp28d1	2L	+	5211418	F-element	2927	GENE-TE	minus	3	3	FW	.	CDS|FBgn0031689|FBtr0079062	4682-4691(1);4692(2);	158	680.0485277	0.00441145	yes	0	0	0	1	3	1	132	483	303	696	467	706	0.83	464.5	0.179083095
gDNA	30			2L	.	5211418	F-element		upstream	negative	2	2	FW		CDS|FBgn0031689|FBtr0079062(+)	4692(2);																				2	38	769
mRNA		FBgn0031692	TpnC25D	2L	+	5218279	jockey	4431	TE-GENE	plus	1	1	JOCKEY	.	5UTR|FBgn0031692|FBtr0346458;5UTR|FBgn0031692|FBtr0079063;intron|FBgn0031692|FBtr0342931	4675(1);
mRNA		FBgn0031692	TpnC25D	2L	+	5218446	jockey	4431	TE-GENE	plus	2	2	JOCKEY	5218447	intron|FBgn0031692|FBtr0342931;intron|FBgn0031692|FBtr0346458;intron|FBgn0031692|FBtr0079063	1292(1);3339(1);	404	1337.955156	0.001494818	no	0	0	0	0	2	1	1796	4302	3387	1360	1212	9197	0.5	3542.33	0.014112998
gDNA				2L	.	5711920	412_LTR		downstream	negative	14	42	412_LTR		5UTR|FBgn0031730|FBtr0302950(+);intron|FBgn0031730|FBtr0343389(+);intron|FBgn0031730|FBtr0343387(+);intron|FBgn0031730|FBtr0343388(+)	1(42);																				8	21	418
mRNA		FBgn0031730	CG7236	2L	+	5711920	412_LTR	653	TE-GENE	minus	2	2	412_LTR	.	5UTR|FBgn0031730|FBtr0302950;intron|FBgn0031730|FBtr0343389;intron|FBgn0031730|FBtr0343387;intron|FBgn0031730|FBtr0343388	1(2);	57	192.9274475	0.010366591	yes	0	0	0	1	0	1	5	10	22	19	12	10	0.33	13	2.5
gDNA				2L	.	5711928	412_LTR		upstream	negative	10	24	412_LTR		5UTR|FBgn0031730|FBtr0302950(+);intron|FBgn0031730|FBtr0343389(+);intron|FBgn0031730|FBtr0343387(+);intron|FBgn0031730|FBtr0343388(+)	481(24);																				7	21	417
mRNA	31	FBgn0085410	TrissinR	2L	+	5825249	roo	10360	GENE-TE	minus	1	1	ROO	5825249	5UTR|FBgn0085410|FBtr0330222;5UTR|FBgn0085410|FBtr0342612;5UTR|FBgn0085410|FBtr0112619;5UTR|FBgn0085410|FBtr0330221	5464(1);
gDNA	31			2L	.	5827762	roo_LTR		upstream	negative	13	47	ROO_LTR		intron|FBgn0085410|FBtr0330221(+);intron|FBgn0085410|FBtr0112619(+);intron|FBgn0085410|FBtr0330222(+);intron|FBgn0085410|FBtr0342612(+)	425(1);428(46);																				8	20	397
gDNA	31			2L	.	5836713	roo_LTR		downstream	negative	14	38	ROO;ROO_LTR		intron|FBgn0085410|FBtr0330221(+);intron|FBgn0085410|FBtr0112619(+);intron|FBgn0085410|FBtr0330222(+);intron|FBgn0085410|FBtr0342612(+)	1(37);416(1);																				9	21	419
mRNA	31	FBgn0085410	TrissinR	2L	+	5845304	roo	10360	TE-GENE	minus	2	2	ROO	5845305	intron|FBgn0085410|FBtr0330221;intron|FBgn0085410|FBtr0112619;intron|FBgn0085410|FBtr0330222;intron|FBgn0085410|FBtr0342612	5191(2);	112	1077.181507	0.001856697	yes	0	0	0	1	0	1	10	39	20	63	65	78	0.33	45.83	0.722021661
gDNA				2L	.	5933255	hobo		upstream	positive	2	2	HOBO		intron|FBgn0015381|FBtr0079145(+);intron|FBgn0015381|FBtr0333245(+)	2701(2);																				2	29	580
gDNA				2L	.	5935574	hobo		downstream	negative	16	101	HOBO		intron|FBgn0015381|FBtr0079145(+);intron|FBgn0015381|FBtr0333245(+)	1(101);																				9	28	565
gDNA				2L	.	5935584	hobo		upstream	negative	15	54	HOBO		intron|FBgn0015381|FBtr0079145(+);intron|FBgn0015381|FBtr0333245(+)	3016(54);																				8	29	576
gDNA				2L	.	5935960	hobo		upstream	positive	2	2	HOBO		intron|FBgn0015381|FBtr0079145(+);intron|FBgn0015381|FBtr0333245(+)	703(2);																				2	35	703
mRNA		FBgn0001128	Gpdh1	2L	+	5943980	copia	56571	TE-GENE	plus	1	1	COPIA	.	5UTR|FBgn0001128|FBtr0333230;5UTR|FBgn0001128|FBtr0333229;5UTR|FBgn0001128|FBtr0333228;5UTR|FBgn0001128|FBtr0079146;5UTR|FBgn0001128|FBtr0079148;5UTR|FBgn0001128|FBtr0079147	3439(1);
mRNA		FBgn0001128	Gpdh1	2L	+	5946055	copia	56571	TE-GENE	plus	2	2	COPIA	.	CDS|FBgn0001128|FBtr0333230;CDS|FBgn0001128|FBtr0333229;CDS|FBgn0001128|FBtr0079146;CDS|FBgn0001128|FBtr0079148;CDS|FBgn0001128|FBtr0079147;CDS|FBgn0001128|FBtr0333228	797(1);987(1);	433	4949.266915	0.0004041	no	0	0	0	1	0	1	370	566	254	574	851	6170	0.33	1464.17	0.022760897
gDNA				2L	.	5964863	roo		upstream	positive	2	2	ROO		5UTR|FBgn0086265|FBtr0079238(-)	6528(1);7151(1);																				2	30	595
mRNA	32	FBgn0001942	eIF4A	2L	+	5981787	P-element	80	GENE-TE	minus	1	2	P-ELEMENT	.	5UTR|FBgn0001942|FBtr0079176;5UTR|FBgn0001942|FBtr0307068;5UTR|FBgn0001942|FBtr0079175	2166(2);
mRNA	32	FBgn0001942	eIF4A	2L	+	5981835	P-element	80	GENE-TE	minus	2	3	P-ELEMENT	5981835	CDS|FBgn0001942|FBtr0079176;CDS|FBgn0001942|FBtr0079175;CDS|FBgn0001942|FBtr0307068	2348(3);	381	174.5852227	0.017183585	yes	0	2	1	0	0	0	74	487	191	229	503	2336	0.5	636.67	0.078472404
gDNA	32			2L	.	5982644	P-element		downstream	negative	13	80	P-ELEMENT		5UTR|FBgn0001942|FBtr0079178(+);5UTR|FBgn0001942|FBtr0079177(+);5UTR|FBgn0001942|FBtr0331201(+);intron|FBgn0001942|FBtr0079175(+);intron|FBgn0001942|FBtr0079176(+);intron|FBgn0001942|FBtr0307068(+)	1(80);																				8	30	594
mRNA	32	FBgn0001942	eIF4A	2L	+	5982644	P-element	80	TE-GENE	minus	6	69	P-ELEMENT	.	5UTR|FBgn0001942|FBtr0079178;5UTR|FBgn0001942|FBtr0079177;5UTR|FBgn0001942|FBtr0331201;intron|FBgn0001942|FBtr0079175;intron|FBgn0001942|FBtr0079176;intron|FBgn0001942|FBtr0307068	1(67);2797(2);	269	146.6969666	0.470357374	yes	4	10	11	21	8	20	66	193	92	119	222	814	12.33	251	4.683544304
mRNA	32	FBgn0001942	eIF4A	2L	+	5982652	P-element	80	GENE-TE	minus	3	10	P-ELEMENT	.	5UTR|FBgn0001942|FBtr0079178;5UTR|FBgn0001942|FBtr0079177;5UTR|FBgn0001942|FBtr0331201;intron|FBgn0001942|FBtr0079175;intron|FBgn0001942|FBtr0079176;intron|FBgn0001942|FBtr0307068	1(2);2220(1);2905(1);2907(6);	270	146.9693846	0.068041382	yes	1	0	0	4	0	4	88	349	169	187	308	1345	1.5	407.67	0.366598778
gDNA	32			2L	.	5982652	P-element		upstream	negative	13	107	P-ELEMENT		5UTR|FBgn0001942|FBtr0079178(+);5UTR|FBgn0001942|FBtr0079177(+);5UTR|FBgn0001942|FBtr0331201(+);intron|FBgn0001942|FBtr0079175(+);intron|FBgn0001942|FBtr0079176(+);intron|FBgn0001942|FBtr0307068(+)	2905(1);2907(106);																				8	30	591
mRNA		FBgn0001942	eIF4A	2L	+	5984884	Tabor	2271	GENE-TE	plus	2	2	TABOR	.	CDS|FBgn0001942|FBtr0079175;CDS|FBgn0001942|FBtr0331201;CDS|FBgn0001942|FBtr0079176;CDS|FBgn0001942|FBtr0307068;CDS|FBgn0001942|FBtr0079177;CDS|FBgn0001942|FBtr0079178	2323(1);4962(1);	1117	1592.704304	0.001255726	no	0	0	0	0	1	1	1246	2972	2145	3665	3109	8204	0.33	3556.83	0.009370754
gDNA				2L	.	6101130	S-element		upstream	positive	3	3	S		intron|FBgn0266521|FBtr0079196(+);intron|FBgn0266521|FBtr0333406(+)	1(1);1-21(1);1736(1);																				3	24	471
gDNA				2L	.	6316693	hopper		downstream	negative	11	26	HOPPER		intron|FBgn0053531|FBtr0344771(+);intron|FBgn0053531|FBtr0344770(+)	1(24);3-1(1);8-1(1);																				6	35	693
mRNA		FBgn0053531	Ddr	2L	+	6316699	hopper	1512	GENE-TE	minus	2	4	HOPPER	.	intron|FBgn0053531|FBtr0344771;intron|FBgn0053531|FBtr0344770	1435(4);	113	413.3473116	0.009677092	yes	0	0	0	4	2	0	0	3	1	3	2	7	1	2.67	27.27272727
gDNA				2L	.	6316699	hopper		upstream	negative	12	52	HOPPER		intron|FBgn0053531|FBtr0344771(+);intron|FBgn0053531|FBtr0344770(+)	1435(50);1443-1436(1);562(1);																				6	34	685
mRNA		FBgn0031835	CG11319	2L	-	6569224	412_LTR	653	TE-GENE	minus	6	94	412_LTR	.	3UTR|FBgn0031835|FBtr0343160;intron|FBgn0031835|FBtr0089641	1(92);-11-2(1);3(1);	209	369.4279361	0.25444746	yes	10	19	18	35	32	20	61	178	120	226	150	170	22.33	150.83	12.89701636
gDNA				2L	.	6569224	412_LTR		upstream	positive	11	23	412_LTR		3UTR|FBgn0031835|FBtr0343160(-);intron|FBgn0031835|FBtr0089641(-)	1(22);2(1);																				6	27	544
gDNA				2L	.	6569243	412_LTR		downstream	positive	13	57	412_LTR		3UTR|FBgn0031835|FBtr0343160(-);intron|FBgn0031835|FBtr0089641(-)	454-485(1);481(56);																				7	27	547
mRNA		FBgn0031835	CG11319	2L	-	6569243	412_LTR	653	GENE-TE	minus	6	82	412_LTR	.	3UTR|FBgn0031835|FBtr0343160;intron|FBgn0031835|FBtr0089641	480(2);481(80);	206	366.766956	0.223575212	yes	9	14	11	22	17	7	61	176	141	245	185	162	13.33	161.67	7.619047619
mRNA		FBgn0031835	CG11319	2L	-	6570921	412	2688	GENE-TE	minus	4	25	412	.	3UTR|FBgn0031835|FBtr0343160;intron|FBgn0031835|FBtr0089641	361(1);544(1);569(19);5875(3);596(1);	280	867.5482696	0.02881684	yes	0	0	1	5	9	12	148	385	339	581	361	361	4.5	362.5	1.226158038
gDNA	33			2L	.	6572751	hobo		downstream	negative	9	25	HOBO		intron|FBgn0031835|FBtr0089641(-);intron|FBgn0031835|FBtr0343159(-);intron|FBgn0031835|FBtr0343160(-)	1(25);																				7	28	558
mRNA	33	FBgn0031835	CG11319	2L	-	6572751	hobo	6823	GENE-TE	plus	6	25	HOBO	.	intron|FBgn0031835|FBtr0089641;intron|FBgn0031835|FBtr0343159;intron|FBgn0031835|FBtr0343160	1(25);	222	1230.733927	0.020313083	yes	2	1	4	13	4	3	26	56	23	82	48	66	4.5	50.17	8.231707317
mRNA	33	FBgn0031835	CG11319	2L	-	6572759	hobo	6823	TE-GENE	plus	3	8	HOBO	.	intron|FBgn0031835|FBtr0089641;intron|FBgn0031835|FBtr0343159;intron|FBgn0031835|FBtr0343160	3016(8);	222	1230.733927	0.006500186	yes	0	0	1	3	4	0	42	103	47	153	128	176	1.33	108.17	1.217656012
gDNA	33			2L	.	6572759	hobo		upstream	negative	11	19	HOBO		intron|FBgn0031835|FBtr0089641(-);intron|FBgn0031835|FBtr0343159(-);intron|FBgn0031835|FBtr0343160(-)	3016(19);																				7	28	558
mRNA		FBgn0031835	CG11319	2L	-	6584531	Transpac	16044	TE-GENE	plus	2	3	TRANSPAC	.	intron|FBgn0031835|FBtr0343160;intron|FBgn0031835|FBtr0343159;intron|FBgn0031835|FBtr0089641	1086(1);1821(1);3397(1);	208	1826.787344	0.001642227	yes	2	0	0	3	1	0	4	22	6	11	12	23	1	13	7.142857143
gDNA	33			2L	.	6587104	hobo		downstream	positive	12	57	HOBO		5UTR|FBgn0031835|FBtr0343160(-);5UTR|FBgn0031835|FBtr0089641(-);5UTR|FBgn0031835|FBtr0343159(-)	3016(57);																				8	33	661
mRNA	33	FBgn0031835	CG11319	2L	-	6587104	hobo	691	GENE-TE	minus	2	2	HOBO	.	5UTR|FBgn0031835|FBtr0343160;5UTR|FBgn0031835|FBtr0089641;5UTR|FBgn0031835|FBtr0343159	3016(2);	225	394.3031828	0.005072239	yes	0	0	0	2	0	2	31	40	20	73	46	71	0.67	46.83	1.403508772
mRNA	33	FBgn0031835	CG11319	2L	-	6587111	hobo	691	TE-GENE	minus	6	39	HOBO	.	5UTR|FBgn0031835|FBtr0343160;5UTR|FBgn0031835|FBtr0089641;5UTR|FBgn0031835|FBtr0343159	1(27);2-1(1);97(11);	224	393.4259778	0.099129194	yes	6	9	8	9	8	5	13	28	12	37	29	57	7.5	29.33	20.36199095
gDNA	33			2L	.	6587111	hobo		upstream	positive	9	23	HOBO		5UTR|FBgn0031835|FBtr0343160(-);5UTR|FBgn0031835|FBtr0089641(-);5UTR|FBgn0031835|FBtr0343159(-)	1(22);3(1);																				6	33	661
gDNA				2L	.	6597583	412_LTR		downstream	negative	8	62	412_LTR		intron|FBgn0031835|FBtr0343159(-);intron|FBgn0031835|FBtr0089641(-);intron|FBgn0031835|FBtr0343160(-)	1(61);6(1);																				7	35	703
mRNA		FBgn0031835	CG11319	2L	-	6597583	412_LTR	542	GENE-TE	plus	4	8	412_LTR	.	intron|FBgn0031835|FBtr0343159;intron|FBgn0031835|FBtr0089641;intron|FBgn0031835|FBtr0343160	1(8);	212	338.9749253	0.023600566	yes	1	3	0	0	2	2	23	30	14	45	38	46	1.33	32.67	3.921568627
gDNA				2L	.	6597587	412_LTR		upstream	negative	15	120	412;412_LTR		intron|FBgn0031835|FBtr0343159(-);intron|FBgn0031835|FBtr0089641(-);intron|FBgn0031835|FBtr0343160(-)	3376(1);481(116);492-481(1);494-482(1);495-481(1);																				9	35	700
mRNA	33	FBgn0031835	CG11319	2L	-	6600611	hobo	691	GENE-TE	minus	6	17	HOBO	6600611	5UTR|FBgn0031835|FBtr0343160;5UTR|FBgn0031835|FBtr0089641;5UTR|FBgn0031835|FBtr0343159	1(2);198(5);3016(8);409(1);97(1);	214	384.5438857	0.044208218	yes	0	3	1	2	2	5	33	73	25	76	75	128	2.17	68.33	3.073286052
mRNA	33	FBgn0031835	CG11319	2L	-	6600732	hobo	691	GENE-TE	minus	1	1	HOBO	.	5UTR|FBgn0031835|FBtr0343160;5UTR|FBgn0031835|FBtr0089641;5UTR|FBgn0031835|FBtr0343159	198(1);
gDNA				2L	.	6750692	Stalker4_LTR		downstream	negative	11	54	STALKER4_LTR		intron|FBgn0031855|FBtr0339237(+);intron|FBgn0031855|FBtr0079303(+)	1(54);																				7	29	588
gDNA				2L	.	6750701	Stalker4_LTR		upstream	negative	6	13	STALKER4_LTR		intron|FBgn0031855|FBtr0339237(+);intron|FBgn0031855|FBtr0079303(+)	402(13);																				5	29	582
mRNA		FBgn0015776	nrv1	2L	-	6779009	copia	56571	TE-GENE	plus	1	1	COPIA	.	3UTR|FBgn0015776|FBtr0079384;3UTR|FBgn0015776|FBtr0332370	3882(1);
mRNA		FBgn0015776	nrv1	2L	-	6779428	copia	56571	GENE-TE	plus	1	1	COPIA	.	CDS|FBgn0015776|FBtr0332370;CDS|FBgn0015776|FBtr0079384	4008(1);
mRNA		FBgn0015776	nrv1	2L	-	6779889	copia	56571	TE-GENE	plus	2	2	COPIA	.	CDS|FBgn0015776|FBtr0332370;CDS|FBgn0015776|FBtr0079384	309(1);974(1);	519	5418.519078	0.000369105	no	0	0	0	1	0	1	241	558	430	462	433	3655	0.33	963.17	0.034596091
mRNA		FBgn0015777	nrv2	2L	-	6790299	Stalker2	11457	GENE-TE	plus	2	2	STALKER2	.	3UTR|FBgn0015777|FBtr0100381;3UTR|FBgn0015777|FBtr0100382;3UTR|FBgn0015777|FBtr0332369;3UTR|FBgn0015777|FBtr0079382;3UTR|FBgn0015777|FBtr0079381;3UTR|FBgn0015777|FBtr0079383	3903(1);5505(1);	899	3209.336847	0.000623182	no	0	0	0	1	0	1	2284	4857	4928	4358	2895	5460	0.33	4130.33	0.008069722
mRNA	34	FBgn0031866	Nlg2	2L	+	6875339	roo	10360	GENE-TE	minus	1	1	ROO	.	5UTR|FBgn0031866|FBtr0307033	5411(1);
gDNA	34			2L	.	6875407	roo		downstream	positive	2	3	ROO		5UTR|FBgn0031866|FBtr0307033(+)	4055(1);7632(1);7651(1);																				2	29	587
mRNA	34	FBgn0031866	Nlg2	2L	+	6875493	roo	10360	GENE-TE	minus	2	3	ROO	.	5UTR|FBgn0031866|FBtr0307033	5206(1);5218(1);5232(1);	133	1173.831334	0.002555733	yes	0	4	1	3	6	3	30	104	67	136	100	142	2.83	96.5	2.852348993
mRNA	34	FBgn0031866	Nlg2	2L	+	6875537	roo	10360	GENE-TE	minus	5	17	ROO	6875537	5UTR|FBgn0031866|FBtr0307033	5462(17);	127	1147.048386	0.014820648	yes	0	4	1	3	6	4	29	92	61	137	95	165	3	96.5	3.015075377
gDNA	34			2L	.	6883813	roo		downstream	positive	2	2	ROO		intron|FBgn0031866|FBtr0307033(+)	8026(2);																				1	34	674
gDNA	34			2L	.	6884750	roo		downstream	positive	2	2	ROO		intron|FBgn0031866|FBtr0307033(+)	8061(2);																				2	40	793
gDNA	34			2L	.	6887059	roo_LTR		downstream	negative	15	53	ROO_LTR		intron|FBgn0031866|FBtr0307033(+)	1(53);																				9	31	626
mRNA	34	FBgn0031866	Nlg2	2L	+	6887059	roo_LTR	907	TE-GENE	minus	2	2	ROO_LTR	.	intron|FBgn0031866|FBtr0307033	1(2);	123	334.0074849	0.00598789	yes	0	0	0	1	1	0	2	8	6	14	11	1	0.33	7	4.545454545
gDNA	34			2L	.	6887068	roo_LTR		upstream	negative	16	111	ROO_LTR		intron|FBgn0031866|FBtr0307033(+)	428(111);																				9	31	628
mRNA	34	FBgn0031866	Nlg2	2L	+	6897093	roo	10360	TE-GENE	minus	4	10	ROO	6897094	5UTR|FBgn0031866|FBtr0343867;intron|FBgn0031866|FBtr0079344;intron|FBgn0031866|FBtr0307033	5191(10);	136	1186.996209	0.008424627	yes	0	4	2	0	2	4	31	104	65	154	111	187	2	108.67	1.807228916
gDNA				2L	.	6991479	ZAM		downstream	negative	4	4	ZAM		intron|FBgn0031879|FBtr0339664(-);intron|FBgn0031879|FBtr0290119(-);intron|FBgn0031879|FBtr0307073(-);intron|FBgn0031879|FBtr0302162(-);intron|FBgn0031879|FBtr0307074(-);intron|FBgn0031879|FBtr0307072(-)	942(3);982-953(1);																				4	64	1282
gDNA				2L	.	7005460	412		downstream	negative	2	2	412		intron|FBgn0031879|FBtr0290119(-);intron|FBgn0031879|FBtr0307074(-);intron|FBgn0031879|FBtr0302162(-);intron|FBgn0031879|FBtr0307073(-);intron|FBgn0031879|FBtr0307072(-);intron|FBgn0031879|FBtr0339664(-)	1660(1);783(1);																				2	43	855
gDNA				2L	.	7006997	412_LTR		downstream	positive	15	67	412_LTR		intron|FBgn0031879|FBtr0290119(-);intron|FBgn0031879|FBtr0307074(-);intron|FBgn0031879|FBtr0302162(-);intron|FBgn0031879|FBtr0307073(-);intron|FBgn0031879|FBtr0307072(-);intron|FBgn0031879|FBtr0339664(-)	481(67);																				9	43	855
gDNA				2L	.	7007000	412_LTR		upstream	positive	15	59	412_LTR		intron|FBgn0031879|FBtr0290119(-);intron|FBgn0031879|FBtr0307074(-);intron|FBgn0031879|FBtr0302162(-);intron|FBgn0031879|FBtr0307073(-);intron|FBgn0031879|FBtr0307072(-);intron|FBgn0031879|FBtr0339664(-)	1(58);151(1);																				9	43	854
gDNA				2L	.	7020628	Doc		downstream	negative	3	3	DOC		intron|FBgn0000053|FBtr0079431(-);intron|FBgn0000053|FBtr0100353(-);intron|FBgn0000053|FBtr0339663(-)	1253(2);1769(1);																				3	40	806
mRNA	35	FBgn0000053	Gart	2L	-	7020768	Doc	10684	TE-GENE	minus	1	1	DOC	.	intron|FBgn0000053|FBtr0079431;intron|FBgn0000053|FBtr0100353;intron|FBgn0000053|FBtr0339663	3(1);
mRNA	35	FBgn0000053	Gart	2L	-	7020796	Doc	10684	TE-GENE	minus	1	1	DOC	.	intron|FBgn0000053|FBtr0079431;intron|FBgn0000053|FBtr0100353;intron|FBgn0000053|FBtr0339663	3(1);
mRNA	35	FBgn0000053	Gart	2L	-	7020903	Doc	10684	TE-GENE	minus	3	7	DOC	.	intron|FBgn0000053|FBtr0079431;intron|FBgn0000053|FBtr0100353;intron|FBgn0000053|FBtr0339663	3(7);	91	986.0243405	0.007099216	yes	0	1	0	5	3	0	1	11	8	16	10	33	1.5	13.17	10.22727273
gDNA	35			2L	.	7020903	Doc		upstream	positive	14	91	DOC		intron|FBgn0000053|FBtr0079431(-);intron|FBgn0000053|FBtr0100353(-);intron|FBgn0000053|FBtr0339663(-)	3(90);3-3(1);																				9	40	807
mRNA	35	FBgn0031883	Caper	2L	+	7034944	Doc	53122	TE-GENE	plus	2	2	DOC	.	intron|FBgn0031883|FBtr0089640;intron|FBgn0031883|FBtr0344710;intron|FBgn0031883|FBtr0089636;intron|FBgn0031883|FBtr0344708;intron|FBgn0031883|FBtr0344711;intron|FBgn0031883|FBtr0344712;intron|FBgn0031883|FBtr0344709	4724(1);4725(1);	174	3040.267751	0.000657837	no	0	0	1	1	0	0	221	313	256	1129	1090	391	0.33	566.67	0.058788948
mRNA	35	FBgn0031883	Caper	2L	+	7034952	Doc	53122	GENE-TE	plus	2	8	DOC	.	intron|FBgn0031883|FBtr0089640;intron|FBgn0031883|FBtr0344710;intron|FBgn0031883|FBtr0089636;intron|FBgn0031883|FBtr0344708;intron|FBgn0031883|FBtr0344711;intron|FBgn0031883|FBtr0344712;intron|FBgn0031883|FBtr0344709	4(8);	179	3083.640381	0.002594336	yes	0	0	4	5	0	0	156	166	121	808	798	255	1.5	384	0.389105058
mRNA	35	FBgn0031883	Caper	2L	+	7035076	Doc	53122	TE-GENE	plus	1	1	DOC	7035075	CDS|FBgn0031883|FBtr0344710;3UTR|FBgn0031883|FBtr0344711;intron|FBgn0031883|FBtr0089640;intron|FBgn0031883|FBtr0089636;intron|FBgn0031883|FBtr0344708;intron|FBgn0031883|FBtr0344712;intron|FBgn0031883|FBtr0344709	2307(1);
gDNA				2L	.	7041759	Max-element_LTR		downstream	negative	13	50	MAX_LTR		intron|FBgn0262872|FBtr0306228(+);intron|FBgn0262872|FBtr0306229(+)	1(50);																				7	43	860
mRNA		FBgn0262872	milt	2L	+	7041765	Max-element_LTR	21	GENE-TE	minus	3	3	MAX_LTR	.	intron|FBgn0262872|FBtr0306228;intron|FBgn0262872|FBtr0306229	321(3);	106	47.18050445	0.063585586	yes	0	0	0	0	1	1	16	28	22	28	34	70	0.33	33	1
gDNA				2L	.	7041765	Max-element_LTR		upstream	negative	6	7	MAX_LTR		intron|FBgn0262872|FBtr0306228(+);intron|FBgn0262872|FBtr0306229(+)	321(7);																				5	43	868
gDNA				2L	.	7198162	F-element		downstream	negative	15	211	FW		intron|FBgn0031896|FBtr0079417(-);intron|FBgn0031896|FBtr0079416(-)	1(209);1477(1);1636(1);																				8	54	1083
mRNA		FBgn0031896	CG4502	2L	-	7198162	F-element	4560	GENE-TE	plus	5	7	FW	.	intron|FBgn0031896|FBtr0079417;intron|FBgn0031896|FBtr0079416	1(7);	135	784.6018098	0.008921723	yes	1	1	0	2	1	2	78	86	85	101	87	255	1.17	115.33	1.001430615
mRNA		FBgn0031896	CG4502	2L	-	7198174	F-element	4560	TE-GENE	plus	5	12	FW	.	intron|FBgn0031896|FBtr0079417;intron|FBgn0031896|FBtr0079416	4690-4692(1);4692(9);4707-4693(1);4714-4693(1);	135	784.6018098	0.015294382	yes	1	2	0	3	4	3	39	60	74	79	66	118	2.17	72.67	2.89532294
gDNA				2L	.	7198174	F-element		upstream	negative	7	8	FW		intron|FBgn0031896|FBtr0079417(-);intron|FBgn0031896|FBtr0079416(-)	4692(8);																				5	55	1104
gDNA				2L	.	7198782	F-element		upstream	positive	2	2	FW		intron|FBgn0031896|FBtr0079417(-);intron|FBgn0031896|FBtr0079416(-)	107(1);71(1);																				2	55	1107
gDNA				2L	.	7198846	F-element		upstream	positive	5	5	FW		intron|FBgn0031896|FBtr0079417(-);intron|FBgn0031896|FBtr0079416(-)	1675(1);1726(3);963(1);																				4	56	1119
gDNA				2L	.	7198874	F-element		upstream	positive	2	2	FW		intron|FBgn0031896|FBtr0079417(-);intron|FBgn0031896|FBtr0079416(-)	2712(2);																				2	57	1133
gDNA				2L	.	7199039	F-element		upstream	positive	2	2	FW		intron|FBgn0031896|FBtr0079417(-);intron|FBgn0031896|FBtr0079416(-)	2005(1);2650(1);																				2	55	1095
gDNA				2L	.	7199217	F-element		upstream	positive	2	2	FW		intron|FBgn0031896|FBtr0079417(-);intron|FBgn0031896|FBtr0079416(-)	1993(1);651(1);																				2	57	1144
gDNA				2L	.	7200007	F-element		upstream	positive	2	2	FW		intron|FBgn0031896|FBtr0079417(-);intron|FBgn0031896|FBtr0079416(-)	1689(1);2712(1);																				2	53	1067
gDNA				2L	.	7200052	F-element		upstream	positive	2	2	FW		intron|FBgn0031896|FBtr0079417(-);intron|FBgn0031896|FBtr0079416(-)	3214(2);																				2	54	1080
mRNA	36	FBgn0259111	Ndae1	2L	-	7223538	gypsy_LTR	860	GENE-TE	plus	6	27	GYPSY_LTR	.	3UTR|FBgn0259111|FBtr0331664;3UTR|FBgn0259111|FBtr0331658	1(27);	89	276.6586344	0.097593195	yes	0	1	3	3	4	1	97	125	107	227	143	206	2	150.83	1.308615049
mRNA	36	FBgn0259111	Ndae1	2L	-	7225606	gypsy_LTR	860	GENE-TE	plus	1	1	GYPSY_LTR	7225606	CDS|FBgn0259111|FBtr0331658;CDS|FBgn0259111|FBtr0299539;intron|FBgn0259111|FBtr0331664	1(1);
mRNA	37	FBgn0002938	ninaC	2L	+	7377764	copia	56571	TE-GENE	plus	1	1	COPIA	.	5UTR|FBgn0002938|FBtr0079436;5UTR|FBgn0002938|FBtr0334835;5UTR|FBgn0002938|FBtr0334836;5UTR|FBgn0002938|FBtr0079437	3690(1);
mRNA	37	FBgn0002938	ninaC	2L	+	7377865	copia	56571	GENE-TE	plus	1	2	COPIA	7377865	5UTR|FBgn0002938|FBtr0079436;5UTR|FBgn0002938|FBtr0334835;5UTR|FBgn0002938|FBtr0334836;5UTR|FBgn0002938|FBtr0079437	643(2);
mRNA	37	FBgn0002938	ninaC	2L	+	7378383	copia	56571	TE-GENE	plus	1	3	COPIA	7378385	intron|FBgn0002938|FBtr0334836;intron|FBgn0002938|FBtr0079437;intron|FBgn0002938|FBtr0334835;intron|FBgn0002938|FBtr0079436	2704(1);3375(1);3843(1);
mRNA	37	FBgn0002938	ninaC	2L	+	7378384	copia	56571	GENE-TE	plus	1	1	COPIA	.	intron|FBgn0002938|FBtr0334836;intron|FBgn0002938|FBtr0079437;intron|FBgn0002938|FBtr0334835;intron|FBgn0002938|FBtr0079436	4256(1);
mRNA	37	FBgn0002938	ninaC	2L	+	7378458	copia	56571	GENE-TE	plus	1	1	COPIA	.	CDS|FBgn0002938|FBtr0079436;CDS|FBgn0002938|FBtr0334836;CDS|FBgn0002938|FBtr0079437;CDS|FBgn0002938|FBtr0334835	3721(1);
mRNA	37	FBgn0002938	ninaC	2L	+	7378624	copia	56571	GENE-TE	plus	1	1	COPIA	.	CDS|FBgn0002938|FBtr0079436;CDS|FBgn0002938|FBtr0334836;CDS|FBgn0002938|FBtr0079437;CDS|FBgn0002938|FBtr0334835	3129(1);
mRNA		FBgn0002938	ninaC	2L	+	7378688	Doc	53122	GENE-TE	plus	1	1	DOC	7378688	CDS|FBgn0002938|FBtr0079436;CDS|FBgn0002938|FBtr0334836;CDS|FBgn0002938|FBtr0079437;CDS|FBgn0002938|FBtr0334835	2464(1);
mRNA	37	FBgn0002938	ninaC	2L	+	7378782	copia	56571	TE-GENE	plus	1	1	COPIA	7378784	intron|FBgn0002938|FBtr0334836;intron|FBgn0002938|FBtr0334835;intron|FBgn0002938|FBtr0079436;intron|FBgn0002938|FBtr0079437	226(1);
mRNA	37	FBgn0002938	ninaC	2L	+	7379228	copia	56571	TE-GENE	plus	1	1	COPIA	.	CDS|FBgn0002938|FBtr0334836;CDS|FBgn0002938|FBtr0334835;CDS|FBgn0002938|FBtr0079436;CDS|FBgn0002938|FBtr0079437	3072(1);
mRNA	37	FBgn0002938	ninaC	2L	+	7379266	copia	56571	TE-GENE	plus	1	1	COPIA	.	CDS|FBgn0002938|FBtr0334836;CDS|FBgn0002938|FBtr0334835;CDS|FBgn0002938|FBtr0079436;CDS|FBgn0002938|FBtr0079437	3771-3864(1);
mRNA	38	FBgn0002938	ninaC	2L	+	7379304	HMS-Beagle	9329	TE-GENE	plus	1	1	HMSBEAGLE	.	CDS|FBgn0002938|FBtr0334836;CDS|FBgn0002938|FBtr0334835;CDS|FBgn0002938|FBtr0079436;CDS|FBgn0002938|FBtr0079437	1232(1);
mRNA		FBgn0002938	ninaC	2L	+	7379383	Doc	53122	TE-GENE	plus	1	1	DOC	.	CDS|FBgn0002938|FBtr0334836;CDS|FBgn0002938|FBtr0334835;CDS|FBgn0002938|FBtr0079436;CDS|FBgn0002938|FBtr0079437	2861(1);
mRNA		FBgn0002938	ninaC	2L	+	7379427	Chimpo	15	GENE-TE	minus	4	7	Chimpo	.	CDS|FBgn0002938|FBtr0334836;CDS|FBgn0002938|FBtr0334835;CDS|FBgn0002938|FBtr0079436;CDS|FBgn0002938|FBtr0079437	569(7);	2548	195.4993606	0.035805744	yes	0	0	0	0	0	0	3886	10327	8618	8680	5088	11519	0	8019.67	0
mRNA	37	FBgn0002938	ninaC	2L	+	7379545	copia	56571	GENE-TE	plus	1	1	COPIA	.	CDS|FBgn0002938|FBtr0334836;CDS|FBgn0002938|FBtr0334835;CDS|FBgn0002938|FBtr0079436;CDS|FBgn0002938|FBtr0079437	3909(1);
mRNA	38	FBgn0002938	ninaC	2L	+	7379701	HMS-Beagle	9329	TE-GENE	plus	1	1	HMSBEAGLE	7379706	intron|FBgn0002938|FBtr0334836;intron|FBgn0002938|FBtr0079436;intron|FBgn0002938|FBtr0334835;intron|FBgn0002938|FBtr0079437	4249-4319(1);
mRNA	37	FBgn0002938	ninaC	2L	+	7379825	copia	56571	TE-GENE	plus	1	1	COPIA	.	CDS|FBgn0002938|FBtr0079437;CDS|FBgn0002938|FBtr0334835;CDS|FBgn0002938|FBtr0079436;CDS|FBgn0002938|FBtr0334836	3308(1);
mRNA		FBgn0002938	ninaC	2L	+	7380043	Doc	53122	GENE-TE	plus	1	1	DOC	.	CDS|FBgn0002938|FBtr0079437;CDS|FBgn0002938|FBtr0334835;CDS|FBgn0002938|FBtr0079436;CDS|FBgn0002938|FBtr0334836	2140(1);
mRNA	37	FBgn0002938	ninaC	2L	+	7380052	copia	56571	TE-GENE	plus	1	1	COPIA	.	CDS|FBgn0002938|FBtr0079437;CDS|FBgn0002938|FBtr0334835;CDS|FBgn0002938|FBtr0079436;CDS|FBgn0002938|FBtr0334836	2890(1);
mRNA	38	FBgn0002938	ninaC	2L	+	7380134	HMS-Beagle	9329	TE-GENE	plus	1	1	HMSBEAGLE	.	CDS|FBgn0002938|FBtr0079437;CDS|FBgn0002938|FBtr0334835;CDS|FBgn0002938|FBtr0079436;CDS|FBgn0002938|FBtr0334836	560-629(1);
mRNA	37	FBgn0002938	ninaC	2L	+	7380212	copia	56571	TE-GENE	plus	1	1	COPIA	.	CDS|FBgn0002938|FBtr0079437;CDS|FBgn0002938|FBtr0334835;CDS|FBgn0002938|FBtr0079436;CDS|FBgn0002938|FBtr0334836	635(1);
mRNA	37	FBgn0002938	ninaC	2L	+	7380240	copia	309	TE-GENE	minus	2	2	COPIA	.	CDS|FBgn0002938|FBtr0079437;CDS|FBgn0002938|FBtr0334835;CDS|FBgn0002938|FBtr0079436;CDS|FBgn0002938|FBtr0334836	3329(1);4055(1);	2487	876.6316216	0.00228146	yes	0	0	0	2	1	1	5815	13625	11960	12192	7009	17079	0.67	11280	0.005909816
mRNA		FBgn0002938	ninaC	2L	+	7380269	Doc	53122	GENE-TE	plus	1	1	DOC	.	CDS|FBgn0002938|FBtr0079437;CDS|FBgn0002938|FBtr0334835;CDS|FBgn0002938|FBtr0079436;CDS|FBgn0002938|FBtr0334836	4286(1);
mRNA	37	FBgn0002938	ninaC	2L	+	7380284	copia	56571	GENE-TE	plus	1	1	COPIA	.	CDS|FBgn0002938|FBtr0079437;CDS|FBgn0002938|FBtr0334835;CDS|FBgn0002938|FBtr0079436;CDS|FBgn0002938|FBtr0334836	4303(1);
mRNA	38	FBgn0002938	ninaC	2L	+	7380300	HMS-Beagle	9329	TE-GENE	plus	1	1	HMSBEAGLE	.	CDS|FBgn0002938|FBtr0079437;CDS|FBgn0002938|FBtr0334835;CDS|FBgn0002938|FBtr0079436;CDS|FBgn0002938|FBtr0334836	1314(1);
mRNA	37	FBgn0002938	ninaC	2L	+	7380353	copia	56571	TE-GENE	plus	1	1	COPIA	.	CDS|FBgn0002938|FBtr0079437;CDS|FBgn0002938|FBtr0334835;CDS|FBgn0002938|FBtr0079436;CDS|FBgn0002938|FBtr0334836	3548(1);
mRNA		FBgn0002938	ninaC	2L	+	7380435	Doc	10684	TE-GENE	minus	1	1	DOC	.	CDS|FBgn0002938|FBtr0079437;CDS|FBgn0002938|FBtr0334835;CDS|FBgn0002938|FBtr0079436;CDS|FBgn0002938|FBtr0334836	3061(1);
mRNA		FBgn0002938	ninaC	2L	+	7380543	Doc	53122	TE-GENE	plus	1	1	DOC	.	CDS|FBgn0002938|FBtr0079437;CDS|FBgn0002938|FBtr0334835;CDS|FBgn0002938|FBtr0079436;CDS|FBgn0002938|FBtr0334836	4504(1);
mRNA		FBgn0002938	ninaC	2L	+	7380564	Doc	53122	GENE-TE	plus	1	1	DOC	.	CDS|FBgn0002938|FBtr0079437;CDS|FBgn0002938|FBtr0334835;CDS|FBgn0002938|FBtr0079436;CDS|FBgn0002938|FBtr0334836	887(1);
mRNA	37	FBgn0002938	ninaC	2L	+	7380569	copia	56571	GENE-TE	plus	1	1	COPIA	.	CDS|FBgn0002938|FBtr0079437;CDS|FBgn0002938|FBtr0334835;CDS|FBgn0002938|FBtr0079436;CDS|FBgn0002938|FBtr0334836	4020(1);
mRNA	37	FBgn0002938	ninaC	2L	+	7380643	copia	56571	GENE-TE	plus	1	1	COPIA	7380643	CDS|FBgn0002938|FBtr0079437;CDS|FBgn0002938|FBtr0334835;CDS|FBgn0002938|FBtr0079436;CDS|FBgn0002938|FBtr0334836	3127(1);
mRNA	38	FBgn0002938	ninaC	2L	+	7380712	HMS-Beagle	243	TE-GENE	minus	2	2	HMSBEAGLE	7380712	CDS|FBgn0002938|FBtr0079437;CDS|FBgn0002938|FBtr0334836;CDS|FBgn0002938|FBtr0334835;CDS|FBgn0002938|FBtr0079436	1825(1);4653-4674(1);	2511	781.1357116	0.002560375	yes	0	0	0	0	1	0	4144	7863	6151	9778	5607	16932	0.17	8412.5	0.00198114
mRNA	37	FBgn0002938	ninaC	2L	+	7380729	copia	56571	TE-GENE	plus	2	4	COPIA	.	CDS|FBgn0002938|FBtr0079437;CDS|FBgn0002938|FBtr0334836;CDS|FBgn0002938|FBtr0334835;CDS|FBgn0002938|FBtr0079436	2941(1);849(3);	2928	12870.11608	0.000310798	no	2	0	0	0	4	0	5042	9641	7826	12089	6798	18140	1	9922.67	0.01007692
mRNA	37	FBgn0002938	ninaC	2L	+	7380794	copia	56571	GENE-TE	plus	1	1	COPIA	.	CDS|FBgn0002938|FBtr0079437;CDS|FBgn0002938|FBtr0334836;CDS|FBgn0002938|FBtr0334835;CDS|FBgn0002938|FBtr0079436	1225(1);
mRNA	37	FBgn0002938	ninaC	2L	+	7380798	copia	56571	TE-GENE	plus	1	2	COPIA	.	CDS|FBgn0002938|FBtr0079437;CDS|FBgn0002938|FBtr0334836;CDS|FBgn0002938|FBtr0334835;CDS|FBgn0002938|FBtr0079436	2826(1);3040(1);
mRNA		FBgn0002938	ninaC	2L	+	7381063	Doc	53122	TE-GENE	plus	2	2	DOC	7381064	intron|FBgn0002938|FBtr0079437;intron|FBgn0002938|FBtr0079436;intron|FBgn0002938|FBtr0334835;intron|FBgn0002938|FBtr0334836	1797(1);860-985(1);	897	6902.929378	0.000289732	no	0	0	1	0	3	1	5604	11831	9276	16497	8907	17005	0.83	11520	0.007233273
mRNA		FBgn0002938	ninaC	2L	+	7381102	Doc	53122	TE-GENE	plus	1	1	DOC	.	CDS|FBgn0002938|FBtr0334836;CDS|FBgn0002938|FBtr0079437;CDS|FBgn0002938|FBtr0334835;CDS|FBgn0002938|FBtr0079436	1804(1);
mRNA		FBgn0002938	ninaC	2L	+	7381197	Doc	53122	GENE-TE	plus	1	1	DOC	.	CDS|FBgn0002938|FBtr0334836;CDS|FBgn0002938|FBtr0079437;CDS|FBgn0002938|FBtr0334835;CDS|FBgn0002938|FBtr0079436	3290(1);
mRNA		FBgn0002938	ninaC	2L	+	7381218	GATE	120	GENE-TE	minus	1	1	BATUMI	.	CDS|FBgn0002938|FBtr0334836;CDS|FBgn0002938|FBtr0079437;CDS|FBgn0002938|FBtr0334835;CDS|FBgn0002938|FBtr0079436	6909(1);
mRNA		FBgn0002938	ninaC	2L	+	7381430	Doc	53122	TE-GENE	plus	1	1	DOC	.	CDS|FBgn0002938|FBtr0079437;CDS|FBgn0002938|FBtr0079436;CDS|FBgn0002938|FBtr0334835;CDS|FBgn0002938|FBtr0334836	1021(1);
mRNA		FBgn0002938	ninaC	2L	+	7381576	Doc	10684	TE-GENE	minus	1	1	DOC	.	CDS|FBgn0002938|FBtr0079437;CDS|FBgn0002938|FBtr0079436;CDS|FBgn0002938|FBtr0334835;CDS|FBgn0002938|FBtr0334836	3122(1);
mRNA		FBgn0002938	ninaC	2L	+	7381836	Doc	53122	TE-GENE	plus	1	2	DOC	.	CDS|FBgn0002938|FBtr0079437;CDS|FBgn0002938|FBtr0334835;CDS|FBgn0002938|FBtr0334836;CDS|FBgn0002938|FBtr0079436	4155(2);
mRNA		FBgn0002938	ninaC	2L	+	7381905	copia	56571	GENE-TE	plus	1	1	COPIA	7381905	CDS|FBgn0002938|FBtr0079437;CDS|FBgn0002938|FBtr0334835;CDS|FBgn0002938|FBtr0334836;CDS|FBgn0002938|FBtr0079436	2736(1);
mRNA	38	FBgn0002938	ninaC	2L	+	7381905	HMS-Beagle	9329	GENE-TE	plus	1	1	HMSBEAGLE	7381905	CDS|FBgn0002938|FBtr0079437;CDS|FBgn0002938|FBtr0334835;CDS|FBgn0002938|FBtr0334836;CDS|FBgn0002938|FBtr0079436	2419(1);
mRNA	37	FBgn0002938	ninaC	2L	+	7381958	copia	56571	TE-GENE	plus	1	1	COPIA	7381961	intron|FBgn0002938|FBtr0079437;intron|FBgn0002938|FBtr0079436;intron|FBgn0002938|FBtr0334836;intron|FBgn0002938|FBtr0334835	1634(1);
mRNA	38	FBgn0002938	ninaC	2L	+	7381961	HMS-Beagle	9329	TE-GENE	plus	1	1	HMSBEAGLE	7381961	CDS|FBgn0002938|FBtr0334836;CDS|FBgn0002938|FBtr0079436;CDS|FBgn0002938|FBtr0079437;CDS|FBgn0002938|FBtr0334835	9(1);
mRNA	37	FBgn0002938	ninaC	2L	+	7382057	copia	56571	GENE-TE	plus	1	1	COPIA	7382058	CDS|FBgn0002938|FBtr0334836;CDS|FBgn0002938|FBtr0079436;CDS|FBgn0002938|FBtr0079437;CDS|FBgn0002938|FBtr0334835	2541-2629(1);
mRNA		FBgn0002938	ninaC	2L	+	7382058	Doc	53122	GENE-TE	plus	1	1	DOC	7382058	CDS|FBgn0002938|FBtr0334836;CDS|FBgn0002938|FBtr0079436;CDS|FBgn0002938|FBtr0079437;CDS|FBgn0002938|FBtr0334835	2897(1);
mRNA		FBgn0002938	ninaC	2L	+	7382239	Doc	53122	GENE-TE	plus	1	1	DOC	.	CDS|FBgn0002938|FBtr0334835;CDS|FBgn0002938|FBtr0334836;CDS|FBgn0002938|FBtr0079437;intron|FBgn0002938|FBtr0079436	3265(1);
mRNA	37	FBgn0002938	ninaC	2L	+	7383213	copia	56571	GENE-TE	plus	1	1	COPIA	.	3UTR|FBgn0002938|FBtr0334835;CDS|FBgn0002938|FBtr0079436	2022(1);
mRNA		FBgn0002938	ninaC	2L	+	7383303	GATE	120	GENE-TE	minus	2	2	BATUMI	.	3UTR|FBgn0002938|FBtr0334835;CDS|FBgn0002938|FBtr0079436	6909(2);	818	313.3049633	0.006383557	yes	0	0	0	0	0	0	1332	1814	1062	3147	2001	7548	0	2817.33	0
mRNA	37	FBgn0002938	ninaC	2L	+	7383619	copia	56571	TE-GENE	plus	1	1	COPIA	.	3UTR|FBgn0002938|FBtr0334835;CDS|FBgn0002938|FBtr0079436	4199(1);
mRNA		FBgn0002938	ninaC	2L	+	7383628	Doc	53122	TE-GENE	plus	1	2	DOC	.	3UTR|FBgn0002938|FBtr0334835;CDS|FBgn0002938|FBtr0079436	3634(2);
mRNA		FBgn0002938	ninaC	2L	+	7383871	Doc	53122	TE-GENE	plus	1	1	DOC	.	3UTR|FBgn0002938|FBtr0334835;CDS|FBgn0002938|FBtr0079436	4213(1);
mRNA	37	FBgn0002938	ninaC	2L	+	7383941	copia	56571	GENE-TE	plus	1	1	COPIA	.	3UTR|FBgn0002938|FBtr0334835;CDS|FBgn0002938|FBtr0079436	4316(1);
mRNA	37	FBgn0002938	ninaC	2L	+	7383968	copia	56571	GENE-TE	plus	1	1	COPIA	.	3UTR|FBgn0002938|FBtr0334835;CDS|FBgn0002938|FBtr0079436	1249(1);
gDNA				2L	.	7420375	jockey		downstream	negative	13	141	JOCKEY		intron|FBgn0028387|FBtr0079443(+);intron|FBgn0028387|FBtr0332523(+)	4760(139);4761-4771(1);4764(1);																				7	57	1135
mRNA		FBgn0028387	chm	2L	+	7420375	jockey	1426	TE-GENE	minus	4	7	JOCKEY	.	intron|FBgn0028387|FBtr0079443;intron|FBgn0028387|FBtr0332523	4760(4);4761(3);	155	470.1382775	0.014889236	yes	0	0	2	1	1	0	8	8	2	10	3	14	0.67	7.5	8.163265306
gDNA				2L	.	7576783	Burdock_LTR		downstream	positive	18	142	BURDOCK_LTR		intron|FBgn0264895|FBtr0334849(-)	275(141);283-274(1);																				9	56	1118
gDNA				2L	.	7576789	Burdock_LTR		upstream	positive	16	72	BURDOCK_LTR		intron|FBgn0264895|FBtr0334849(-)	1(72);																				9	56	1111
gDNA				2L	.	7576832	Burdock		downstream	negative	2	2	BURDOCK		intron|FBgn0264895|FBtr0334849(-)	5463(2);																				2	57	1149
gDNA				2L	.	7678094	diver_LTR		downstream	negative	12	40	DIVER_LTR		intron|FBgn0040299|FBtr0079473(+);intron|FBgn0040299|FBtr0079474(+)	1(40);																				8	43	868
mRNA		FBgn0040299	Myo28B1	2L	+	7678094	diver_LTR	12	TE-GENE	minus	2	2	DIVER_LTR	.	intron|FBgn0040299|FBtr0079473;intron|FBgn0040299|FBtr0079474	1(2);	337	63.59245238	0.031450273	yes	0	0	0	1	0	0	0	1	1	7	0	0	0.17	1.5	10
mRNA		FBgn0040299	Myo28B1	2L	+	7678099	diver_LTR	12	GENE-TE	minus	2	2	DIVER_LTR	.	intron|FBgn0040299|FBtr0079473;intron|FBgn0040299|FBtr0079474	224(2);	337	63.59245238	0.031450273	yes	0	0	1	1	0	0	7	37	21	15	14	19	0.33	18.83	1.739130435
gDNA				2L	.	7678099	diver_LTR		upstream	negative	12	37	DIVER_LTR		intron|FBgn0040299|FBtr0079473(+);intron|FBgn0040299|FBtr0079474(+)	222(1);224(36);																				7	43	868
mRNA	39	FBgn0041182	Tep2	2L	-	7694294	Doc	53122	GENE-TE	plus	1	1	DOC	.	CDS|FBgn0041182|FBtr0335488;CDS|FBgn0041182|FBtr0335487;CDS|FBgn0041182|FBtr0079513;CDS|FBgn0041182|FBtr0079511;CDS|FBgn0041182|FBtr0079510	4257(1);
mRNA	39	FBgn0041182	Tep2	2L	-	7695765	Doc	53122	GENE-TE	plus	1	1	DOC	.	CDS|FBgn0041182|FBtr0335487;CDS|FBgn0041182|FBtr0079511;CDS|FBgn0041182|FBtr0335488;CDS|FBgn0041182|FBtr0079510;CDS|FBgn0041182|FBtr0079513	1889(1);
mRNA	39	FBgn0041182	Tep2	2L	-	7696208	Doc	10684	TE-GENE	minus	1	1	DOC	7696206	intron|FBgn0041182|FBtr0079510;intron|FBgn0041182|FBtr0079511;intron|FBgn0041182|FBtr0079513;intron|FBgn0041182|FBtr0335487;intron|FBgn0041182|FBtr0335488	2021(1);
mRNA	39	FBgn0041182	Tep2	2L	-	7697667	Doc	10684	GENE-TE	minus	4	5	DOC	.	intron|FBgn0041182|FBtr0079513;intron|FBgn0041182|FBtr0335487;intron|FBgn0041182|FBtr0079510;intron|FBgn0041182|FBtr0079511;intron|FBgn0041182|FBtr0335488	4721(1);4722-4720(1);4726-4717(1);4738-4721(1);4740-4717(1);	195	1443.391839	0.003464063	yes	0	1	1	0	2	1	54	135	153	272	165	131	0.83	151.67	0.546448087
mRNA	39	FBgn0041182	Tep2	2L	-	7697680	Doc	10684	TE-GENE	minus	6	58	DOC	.	intron|FBgn0041182|FBtr0079513;intron|FBgn0041182|FBtr0335487;intron|FBgn0041182|FBtr0079510;intron|FBgn0041182|FBtr0079511;intron|FBgn0041182|FBtr0335488	1777(58);	195	1443.391839	0.040183129	yes	3	7	4	29	15	1	45	106	123	255	144	95	9.83	128	7.134220073
gDNA	39			2L	.	7697680	Doc		upstream	positive	15	64	DOC		intron|FBgn0041182|FBtr0079513(-);intron|FBgn0041182|FBtr0335487(-);intron|FBgn0041182|FBtr0079510(-);intron|FBgn0041182|FBtr0079511(-);intron|FBgn0041182|FBtr0335488(-)	1777(64);																				9	43	855
mRNA	39	FBgn0041182	Tep2	2L	-	7698721	Doc	10684	GENE-TE	minus	1	1	DOC	7698725	intron|FBgn0041182|FBtr0079510;intron|FBgn0041182|FBtr0079511;intron|FBgn0041182|FBtr0335488;intron|FBgn0041182|FBtr0335487;intron|FBgn0041182|FBtr0079513	2585-2681(1);
mRNA	39	FBgn0041182	Tep2	2L	-	7699619	Doc	53122	GENE-TE	plus	1	2	DOC	.	CDS|FBgn0041182|FBtr0079510;CDS|FBgn0041182|FBtr0335487;CDS|FBgn0041182|FBtr0079513;CDS|FBgn0041182|FBtr0079511;CDS|FBgn0041182|FBtr0335488	4120(2);
mRNA	39	FBgn0041182	Tep2	2L	-	7700361	Doc	10684	GENE-TE	minus	1	1	DOC	.	CDS|FBgn0041182|FBtr0079510;CDS|FBgn0041182|FBtr0335487;CDS|FBgn0041182|FBtr0079513;CDS|FBgn0041182|FBtr0079511;CDS|FBgn0041182|FBtr0335488	868(1);
mRNA		FBgn0260479	CG31904	2L	-	7734542	Stalker2	11457	GENE-TE	plus	1	1	STALKER2	.	3UTR|FBgn0260479|FBtr0079502;3UTR|FBgn0260479|FBtr0079501	4829(1);
mRNA		FBgn0260479	CG31904	2L	-	7734662	Stalker2	11457	TE-GENE	plus	2	2	STALKER2	.	3UTR|FBgn0260479|FBtr0079502;3UTR|FBgn0260479|FBtr0079501	5682(1);7056(1);	1876	4636.090163	0.000431398	no	0	0	1	0	0	2	12763	13161	16737	489	92	23634	0.5	11146	0.004485713
mRNA		FBgn0260479	CG31904	2L	-	7734853	Stalker2	11457	TE-GENE	plus	1	1	STALKER2	.	CDS|FBgn0260479|FBtr0079502;CDS|FBgn0260479|FBtr0079501	6896(1);
mRNA		FBgn0260479	CG31904	2L	-	7735068	Stalker2	11457	GENE-TE	plus	1	1	STALKER2	.	CDS|FBgn0260479|FBtr0079502;CDS|FBgn0260479|FBtr0079501	38(1);
mRNA		FBgn0031942	CG7203	2L	-	7752220	1731	43	GENE-TE	minus	2	2	1731	.	3UTR|FBgn0031942|FBtr0290272;3UTR|FBgn0031942|FBtr0346499	3662(1);3894(1);	632	164.8514483	0.012132135	yes	0	3	0	0	1	0	3032	7288	8022	516	290	3004	0.67	3692	0.0180538
mRNA		FBgn0031942	CG7203	2L	-	7752310	1731	1150	GENE-TE	plus	1	1	1731	.	3UTR|FBgn0031942|FBtr0290272;3UTR|FBgn0031942|FBtr0346499	189(1);
mRNA		FBgn0020618	Rack1	2L	-	7827061	copia	56571	GENE-TE	plus	2	2	COPIA	7827061	CDS|FBgn0020618|FBtr0345448;CDS|FBgn0020618|FBtr0331237;CDS|FBgn0020618|FBtr0331238;CDS|FBgn0020618|FBtr0079565	1653(1);2040(1);	345	4417.804319	0.000452714	no	0	0	0	0	1	0	308	1344	531	1224	1523	4429	0.17	1559.83	0.010683761
gDNA				2L	.	7845169	Bari1		upstream	negative	2	2	BARI		3UTR|FBgn0031955|FBtr0343421(-);3UTR|FBgn0031955|FBtr0079564(-)	320(1);370(1);																				2	42	837
gDNA				2L	.	7940593	Rt1a		upstream	positive	10	25	RT1A		intron|FBgn0085450|FBtr0112717(-);intron|FBgn0085450|FBtr0112718(-);intron|FBgn0085450|FBtr0112719(-);intron|FBgn0085450|FBtr0343409(-)	3433(24);3435(1);																				6	37	739
gDNA				2L	.	7940597	Rt1a		downstream	positive	11	24	RT1A		intron|FBgn0085450|FBtr0112717(-);intron|FBgn0085450|FBtr0112718(-);intron|FBgn0085450|FBtr0112719(-);intron|FBgn0085450|FBtr0343409(-)	5180(22);5181(1);5185-5183(1);																				9	37	733
gDNA				2L	.	7959094	pogo		upstream	positive	8	23	POGO		intron|FBgn0085450|FBtr0112717(-);intron|FBgn0085450|FBtr0112718(-);intron|FBgn0085450|FBtr0112719(-);intron|FBgn0085450|FBtr0343409(-)	1(23);																				6	31	620
gDNA				2L	.	7960451	pogo		downstream	positive	10	13	POGO		intron|FBgn0085450|FBtr0112717(-);intron|FBgn0085450|FBtr0112718(-);intron|FBgn0085450|FBtr0112719(-);intron|FBgn0085450|FBtr0343409(-)	2121(13);																				6	31	613
gDNA				2L	.	7993578	gypsy_LTR		upstream	positive	4	21	GYPSY_LTR		intron|FBgn0031969|FBtr0300183(-);intron|FBgn0031969|FBtr0114550(-)	1(21);																				2	37	740
gDNA				2L	.	7993587	gypsy_LTR		downstream	positive	4	15	GYPSY_LTR		intron|FBgn0031969|FBtr0300183(-);intron|FBgn0031969|FBtr0114550(-)	480(15);																				2	37	745
mRNA		FBgn0031980	RpL36A	2L	-	8042614	Doc	53122	TE-GENE	plus	2	3	DOC	8042613	intron|FBgn0031980|FBtr0345332;intron|FBgn0031980|FBtr0079546	1281(1);2311(1);4073(1);	964	7156.088876	0.000419223	no	0	0	0	0	2	0	8	45	24	17	26	78	0.33	33	1
gDNA				2L	.	8089489	Tabor		downstream	positive	18	81	TABOR;TABOR_LTR		5UTR|FBgn0261822|FBtr0079573(+);5UTR|FBgn0261822|FBtr0079571(+);5UTR|FBgn0261822|FBtr0332498(+);5UTR|FBgn0261822|FBtr0079568(+);5UTR|FBgn0261822|FBtr0079569(+);5UTR|FBgn0261822|FBtr0079572(+);5UTR|FBgn0261822|FBtr0079574(+);5UTR|FBgn0261822|FBtr0079570(+);5UTR|FBgn0261822|FBtr0079566(+);5UTR|FBgn0261822|FBtr0079567(+)	133(1);138(76);506(2);68-131(1);75-140(1);																				10	31	616
mRNA	40	FBgn0261822	Bsg	2L	+	8089736	blood_LTR	324	GENE-TE	plus	1	1	BLOOD_LTR	8089736	CDS|FBgn0261822|FBtr0079574;CDS|FBgn0261822|FBtr0332498;CDS|FBgn0261822|FBtr0079573;CDS|FBgn0261822|FBtr0079570;CDS|FBgn0261822|FBtr0079569;CDS|FBgn0261822|FBtr0079566;CDS|FBgn0261822|FBtr0079568;CDS|FBgn0261822|FBtr0079572;CDS|FBgn0261822|FBtr0079571;CDS|FBgn0261822|FBtr0079567	1(1);
gDNA	40			2L	.	8101691	blood		upstream	negative	3	3	BLOOD		intron|FBgn0261822|FBtr0079568(+);intron|FBgn0261822|FBtr0079573(+);intron|FBgn0261822|FBtr0079566(+);intron|FBgn0261822|FBtr0332498(+);intron|FBgn0261822|FBtr0079569(+);intron|FBgn0261822|FBtr0079567(+);intron|FBgn0261822|FBtr0079574(+);intron|FBgn0261822|FBtr0079571(+);intron|FBgn0261822|FBtr0079570(+);intron|FBgn0261822|FBtr0079572(+)	1104(1);305(1);385(1);																				3	45	896
gDNA				2L	.	8102036	Doc		downstream	negative	3	120	DOC		intron|FBgn0261822|FBtr0079568(+);intron|FBgn0261822|FBtr0079573(+);intron|FBgn0261822|FBtr0079566(+);intron|FBgn0261822|FBtr0332498(+);intron|FBgn0261822|FBtr0079569(+);intron|FBgn0261822|FBtr0079567(+);intron|FBgn0261822|FBtr0079574(+);intron|FBgn0261822|FBtr0079571(+);intron|FBgn0261822|FBtr0079570(+);intron|FBgn0261822|FBtr0079572(+)	0-11(1);1553(1);32(1);4(116);-5-52(1);																				2	44	880
gDNA				2L	.	8104176	Doc		upstream	positive	2	2	DOC		intron|FBgn0261822|FBtr0079574(+);intron|FBgn0261822|FBtr0079568(+);intron|FBgn0261822|FBtr0079573(+);intron|FBgn0261822|FBtr0079566(+);intron|FBgn0261822|FBtr0332498(+);intron|FBgn0261822|FBtr0079569(+);intron|FBgn0261822|FBtr0079567(+);intron|FBgn0261822|FBtr0079571(+);intron|FBgn0261822|FBtr0079570(+);intron|FBgn0261822|FBtr0079572(+)	2137(1);3052(1);																				2	39	786
gDNA	40			2L	.	8104543	blood		downstream	negative	2	2	BLOOD		intron|FBgn0261822|FBtr0079574(+);intron|FBgn0261822|FBtr0079568(+);intron|FBgn0261822|FBtr0079573(+);intron|FBgn0261822|FBtr0079566(+);intron|FBgn0261822|FBtr0332498(+);intron|FBgn0261822|FBtr0079569(+);intron|FBgn0261822|FBtr0079567(+);intron|FBgn0261822|FBtr0079571(+);intron|FBgn0261822|FBtr0079570(+);intron|FBgn0261822|FBtr0079572(+)	145(1);796(1);																				2	35	705
gDNA	40			2L	.	8104630	blood		upstream	negative	3	4	BLOOD		intron|FBgn0261822|FBtr0079574(+);intron|FBgn0261822|FBtr0079568(+);intron|FBgn0261822|FBtr0079573(+);intron|FBgn0261822|FBtr0079566(+);intron|FBgn0261822|FBtr0332498(+);intron|FBgn0261822|FBtr0079569(+);intron|FBgn0261822|FBtr0079567(+);intron|FBgn0261822|FBtr0079571(+);intron|FBgn0261822|FBtr0079570(+);intron|FBgn0261822|FBtr0079572(+)	136(1);214(1);355(1);380(1);																				3	37	733
mRNA	40	FBgn0261822	Bsg	2L	+	8105012	blood_LTR	324	GENE-TE	plus	3	5	BLOOD_LTR	.	intron|FBgn0261822|FBtr0079574;intron|FBgn0261822|FBtr0079568;intron|FBgn0261822|FBtr0079573;intron|FBgn0261822|FBtr0079566;intron|FBgn0261822|FBtr0332498;intron|FBgn0261822|FBtr0079569;intron|FBgn0261822|FBtr0079567;intron|FBgn0261822|FBtr0079571;intron|FBgn0261822|FBtr0079570;intron|FBgn0261822|FBtr0079572	1(5);	214	263.3172991	0.018988498	yes	0	2	1	0	4	3	108	190	152	275	177	528	1.67	238.33	0.694444444
gDNA	40			2L	.	8105103	blood_LTR		downstream	positive	15	132	BLOOD_LTR		intron|FBgn0261822|FBtr0079574(+);intron|FBgn0261822|FBtr0079568(+);intron|FBgn0261822|FBtr0079573(+);intron|FBgn0261822|FBtr0079566(+);intron|FBgn0261822|FBtr0332498(+);intron|FBgn0261822|FBtr0079569(+);intron|FBgn0261822|FBtr0079567(+);intron|FBgn0261822|FBtr0079571(+);intron|FBgn0261822|FBtr0079570(+);intron|FBgn0261822|FBtr0079572(+)	399(132);																				9	38	763
mRNA	40	FBgn0261822	Bsg	2L	+	8105103	blood_LTR	324	TE-GENE	plus	5	7	BLOOD_LTR	.	intron|FBgn0261822|FBtr0079574;intron|FBgn0261822|FBtr0079568;intron|FBgn0261822|FBtr0079573;intron|FBgn0261822|FBtr0079566;intron|FBgn0261822|FBtr0332498;intron|FBgn0261822|FBtr0079569;intron|FBgn0261822|FBtr0079567;intron|FBgn0261822|FBtr0079571;intron|FBgn0261822|FBtr0079570;intron|FBgn0261822|FBtr0079572	399(7);	215	263.9318094	0.026522002	yes	0	1	1	3	3	2	261	212	256	562	328	501	1.67	353.33	0.469483568
mRNA	40	FBgn0261822	Bsg	2L	+	8105110	blood_LTR	324	GENE-TE	plus	6	11	BLOOD_LTR	.	intron|FBgn0261822|FBtr0079574;intron|FBgn0261822|FBtr0079568;intron|FBgn0261822|FBtr0079573;intron|FBgn0261822|FBtr0079566;intron|FBgn0261822|FBtr0332498;intron|FBgn0261822|FBtr0079569;intron|FBgn0261822|FBtr0079567;intron|FBgn0261822|FBtr0079571;intron|FBgn0261822|FBtr0079570;intron|FBgn0261822|FBtr0079572	1(11);	215	263.9318094	0.041677432	yes	0	3	1	1	4	4	108	187	145	271	172	520	2.17	233.83	0.918079096
gDNA	40			2L	.	8105110	blood_LTR		upstream	positive	15	164	BLOOD_LTR		intron|FBgn0261822|FBtr0079574(+);intron|FBgn0261822|FBtr0079568(+);intron|FBgn0261822|FBtr0079573(+);intron|FBgn0261822|FBtr0079566(+);intron|FBgn0261822|FBtr0332498(+);intron|FBgn0261822|FBtr0079569(+);intron|FBgn0261822|FBtr0079567(+);intron|FBgn0261822|FBtr0079571(+);intron|FBgn0261822|FBtr0079570(+);intron|FBgn0261822|FBtr0079572(+)	1(163);3(1);																				8	37	746
mRNA	40	FBgn0261822	Bsg	2L	+	8105202	blood_LTR	324	TE-GENE	plus	1	1	BLOOD_LTR	.	intron|FBgn0261822|FBtr0079574;intron|FBgn0261822|FBtr0079568;intron|FBgn0261822|FBtr0079573;intron|FBgn0261822|FBtr0079566;intron|FBgn0261822|FBtr0332498;intron|FBgn0261822|FBtr0079569;intron|FBgn0261822|FBtr0079567;intron|FBgn0261822|FBtr0079571;intron|FBgn0261822|FBtr0079570;intron|FBgn0261822|FBtr0079572	399(1);
mRNA	40	FBgn0261822	Bsg	2L	+	8105692	blood_LTR	324	TE-GENE	plus	1	1	BLOOD_LTR	8105692	CDS|FBgn0261822|FBtr0079569;CDS|FBgn0261822|FBtr0079573;CDS|FBgn0261822|FBtr0079574;CDS|FBgn0261822|FBtr0079568;CDS|FBgn0261822|FBtr0332498;CDS|FBgn0261822|FBtr0079571;CDS|FBgn0261822|FBtr0079572;CDS|FBgn0261822|FBtr0079567;CDS|FBgn0261822|FBtr0079566;CDS|FBgn0261822|FBtr0079570	399(1);
gDNA	40			2L	.	8106679	blood		upstream	negative	2	2	BLOOD		intron|FBgn0261822|FBtr0079573(+);intron|FBgn0261822|FBtr0079566(+);intron|FBgn0261822|FBtr0079572(+);intron|FBgn0261822|FBtr0079570(+);intron|FBgn0261822|FBtr0079571(+);intron|FBgn0261822|FBtr0079568(+);intron|FBgn0261822|FBtr0079567(+);intron|FBgn0261822|FBtr0332498(+);intron|FBgn0261822|FBtr0079569(+);intron|FBgn0261822|FBtr0079574(+)	5212(2);																				2	34	679
mRNA	40	FBgn0261822	Bsg	2L	+	8106836	blood_LTR	324	TE-GENE	plus	1	1	BLOOD_LTR	8106840	intron|FBgn0261822|FBtr0079573;intron|FBgn0261822|FBtr0079566;intron|FBgn0261822|FBtr0079572;intron|FBgn0261822|FBtr0079570;intron|FBgn0261822|FBtr0079571;intron|FBgn0261822|FBtr0079568;intron|FBgn0261822|FBtr0079567;intron|FBgn0261822|FBtr0332498;intron|FBgn0261822|FBtr0079569;intron|FBgn0261822|FBtr0079574	399(1);
gDNA	40			2L	.	8107785	blood		upstream	negative	2	2	BLOOD		CDS|FBgn0261822|FBtr0079569(+);CDS|FBgn0261822|FBtr0079573(+);CDS|FBgn0261822|FBtr0079570(+);CDS|FBgn0261822|FBtr0332498(+);CDS|FBgn0261822|FBtr0079572(+);CDS|FBgn0261822|FBtr0079571(+);CDS|FBgn0261822|FBtr0079568(+);CDS|FBgn0261822|FBtr0079566(+);CDS|FBgn0261822|FBtr0079567(+);CDS|FBgn0261822|FBtr0079574(+)	5186(1);6089(1);																				2	36	714
gDNA	40			2L	.	8107814	blood		upstream	negative	2	2	BLOOD		CDS|FBgn0261822|FBtr0079569(+);CDS|FBgn0261822|FBtr0079573(+);CDS|FBgn0261822|FBtr0079570(+);CDS|FBgn0261822|FBtr0332498(+);CDS|FBgn0261822|FBtr0079572(+);CDS|FBgn0261822|FBtr0079571(+);CDS|FBgn0261822|FBtr0079568(+);CDS|FBgn0261822|FBtr0079566(+);CDS|FBgn0261822|FBtr0079567(+);CDS|FBgn0261822|FBtr0079574(+)	5301(1);5333(1);																				2	35	701
gDNA				2L	.	8108127	Tabor_LTR		upstream	positive	8	19	TABOR;TABOR_LTR		3UTR|FBgn0261822|FBtr0079566(+);3UTR|FBgn0261822|FBtr0079572(+);3UTR|FBgn0261822|FBtr0079567(+);3UTR|FBgn0261822|FBtr0079573(+);3UTR|FBgn0261822|FBtr0079570(+);3UTR|FBgn0261822|FBtr0079569(+);intron|FBgn0261822|FBtr0332498(+);3UTR|FBgn0261822|FBtr0079571(+);3UTR|FBgn0261822|FBtr0079568(+);intron|FBgn0261822|FBtr0079574(+)	1(16);6253-6274(1);6254-6267(1);6255-6272(1);																				7	31	624
mRNA		FBgn0010265	RpS13	2L	-	8364316	copia	56571	TE-GENE	plus	2	2	COPIA	8364315	intron|FBgn0010265|FBtr0100541;intron|FBgn0010265|FBtr0346454;intron|FBgn0010265|FBtr0079724	2732(1);4566(1);	1653	9670.153205	0.000206822	no	0	0	0	0	1	0	254	730	628	637	377	688	0.17	552.33	0.030165913
gDNA				2L	.	8627796	F-element		downstream	negative	17	164	FW		intron|FBgn0011259|FBtr0329930(+);intron|FBgn0011259|FBtr0329932(+);intron|FBgn0011259|FBtr0303877(+);intron|FBgn0011259|FBtr0079691(+);intron|FBgn0011259|FBtr0303878(+);intron|FBgn0011259|FBtr0303879(+);intron|FBgn0011259|FBtr0329931(+)	1(163);2(1);																				9	44	882
gDNA				2L	.	8627810	F-element		upstream	negative	8	12	FW		intron|FBgn0011259|FBtr0329930(+);intron|FBgn0011259|FBtr0329932(+);intron|FBgn0011259|FBtr0303877(+);intron|FBgn0011259|FBtr0079691(+);intron|FBgn0011259|FBtr0303878(+);intron|FBgn0011259|FBtr0303879(+);intron|FBgn0011259|FBtr0329931(+)	4691(12);																				6	46	914
gDNA				2L	.	8655064	roo_LTR		downstream	negative	12	59	ROO_LTR		intron|FBgn0011259|FBtr0329930(+);intron|FBgn0011259|FBtr0329932(+);intron|FBgn0011259|FBtr0303877(+);intron|FBgn0011259|FBtr0303879(+);intron|FBgn0011259|FBtr0303878(+);intron|FBgn0011259|FBtr0329931(+);intron|FBgn0011259|FBtr0079691(+)	1(59);																				7	56	1119
gDNA				2L	.	8655068	roo_LTR		upstream	negative	13	59	ROO_LTR		intron|FBgn0011259|FBtr0329930(+);intron|FBgn0011259|FBtr0329932(+);intron|FBgn0011259|FBtr0303877(+);intron|FBgn0011259|FBtr0303879(+);intron|FBgn0011259|FBtr0303878(+);intron|FBgn0011259|FBtr0329931(+);intron|FBgn0011259|FBtr0079691(+)	428(59);																				7	56	1117
gDNA				2L	.	8705129	HB		downstream	positive	4	10	HB		ncRNA|FBgn0266327|FBtr0344058(+);intron|FBgn0004914|FBtr0336633(-);intron|FBgn0004914|FBtr0079747(-)	1(4);4089(6);																				4	53	1069
gDNA				2L	.	8705137	HB		upstream	positive	7	10	HB		ncRNA|FBgn0266327|FBtr0344058(+);intron|FBgn0004914|FBtr0336633(-);intron|FBgn0004914|FBtr0079747(-)	1(9);4089(1);																				5	54	1077
gDNA				2L	.	8911009	opus_LTR		upstream	positive	2	2	NOMAD_LTR		intron|FBgn0085427|FBtr0303894(+);intron|FBgn0085427|FBtr0340260(+);intron|FBgn0085427|FBtr0112649(+);intron|FBgn0085427|FBtr0303891(+);intron|FBgn0085427|FBtr0340259(+);intron|FBgn0085427|FBtr0303892(+);intron|FBgn0085427|FBtr0112648(+);intron|FBgn0085427|FBtr0303893(+);intron|FBgn0085427|FBtr0303890(+);intron|FBgn0085427|FBtr0303889(+)	403(2);																				2	43	867
gDNA				2L	.	8911282	opus_LTR		downstream	negative	14	73	NOMAD_LTR		intron|FBgn0085427|FBtr0303894(+);intron|FBgn0085427|FBtr0340260(+);intron|FBgn0085427|FBtr0112649(+);intron|FBgn0085427|FBtr0303891(+);intron|FBgn0085427|FBtr0340259(+);intron|FBgn0085427|FBtr0303892(+);intron|FBgn0085427|FBtr0112648(+);intron|FBgn0085427|FBtr0303893(+);intron|FBgn0085427|FBtr0303890(+);intron|FBgn0085427|FBtr0303889(+)	1(71);112(2);																				10	46	923
gDNA				2L	.	8911295	opus_LTR		upstream	negative	15	101	NOMAD;NOMAD_LTR		intron|FBgn0085427|FBtr0303894(+);intron|FBgn0085427|FBtr0340260(+);intron|FBgn0085427|FBtr0112649(+);intron|FBgn0085427|FBtr0303891(+);intron|FBgn0085427|FBtr0340259(+);intron|FBgn0085427|FBtr0303892(+);intron|FBgn0085427|FBtr0112648(+);intron|FBgn0085427|FBtr0303893(+);intron|FBgn0085427|FBtr0303890(+);intron|FBgn0085427|FBtr0303889(+)	515(1);518(99);5936(1);																				9	46	916
gDNA				2L	.	8912997	opus		upstream	positive	2	2	NOMAD		intron|FBgn0085427|FBtr0303894(+);intron|FBgn0085427|FBtr0340260(+);intron|FBgn0085427|FBtr0112649(+);intron|FBgn0085427|FBtr0303891(+);intron|FBgn0085427|FBtr0340259(+);intron|FBgn0085427|FBtr0303892(+);intron|FBgn0085427|FBtr0112648(+);intron|FBgn0085427|FBtr0303893(+);intron|FBgn0085427|FBtr0303890(+);intron|FBgn0085427|FBtr0303889(+)	1066(2);																				2	65	1300
gDNA				2L	.	8922858	opus		upstream	negative	2	2	NOMAD		intron|FBgn0085427|FBtr0112648(+);intron|FBgn0085427|FBtr0112649(+);intron|FBgn0085427|FBtr0303891(+);intron|FBgn0085427|FBtr0340259(+);intron|FBgn0085427|FBtr0303892(+);intron|FBgn0085427|FBtr0303890(+);intron|FBgn0085427|FBtr0340260(+);intron|FBgn0085427|FBtr0303893(+);intron|FBgn0085427|FBtr0303894(+);intron|FBgn0085427|FBtr0303889(+)	111(1);188(1);																				1	59	1175
gDNA				2L	.	8959954	Ivk		downstream	positive	10	36	IVK		3UTR|FBgn0032080|FBtr0332188(-)	5389-5398(1);5400(35);																				6	48	957
gDNA				2L	.	8959959	Ivk		upstream	positive	13	68	IVK		3UTR|FBgn0032080|FBtr0332188(-)	5076-5086(1);5086(67);																				7	48	952
gDNA				2L	.	9211807	roo		downstream	positive	2	2	ROO		intron|FBgn0041092|FBtr0304974(+);intron|FBgn0041092|FBtr0333405(+);intron|FBgn0041092|FBtr0303873(+);intron|FBgn0041092|FBtr0303870(+);intron|FBgn0041092|FBtr0303872(+);intron|FBgn0041092|FBtr0303871(+)	3485(1);4952(1);																				2	66	1319
gDNA				2L	.	9211832	roo		downstream	positive	2	2	ROO		intron|FBgn0041092|FBtr0304974(+);intron|FBgn0041092|FBtr0333405(+);intron|FBgn0041092|FBtr0303873(+);intron|FBgn0041092|FBtr0303870(+);intron|FBgn0041092|FBtr0303872(+);intron|FBgn0041092|FBtr0303871(+)	3504-3506(1);3817(1);																				2	64	1289
gDNA				2L	.	9212280	roo		downstream	positive	2	2	ROO		intron|FBgn0041092|FBtr0304974(+);intron|FBgn0041092|FBtr0333405(+);intron|FBgn0041092|FBtr0303873(+);intron|FBgn0041092|FBtr0303870(+);intron|FBgn0041092|FBtr0303872(+);intron|FBgn0041092|FBtr0303871(+)	7613(1);7804(1);																				2	67	1332
gDNA				2L	.	9213013	roo		downstream	positive	3	5	ROO;ROO_LTR		intron|FBgn0041092|FBtr0304974(+);intron|FBgn0041092|FBtr0333405(+);intron|FBgn0041092|FBtr0303873(+);intron|FBgn0041092|FBtr0303870(+);intron|FBgn0041092|FBtr0303872(+);intron|FBgn0041092|FBtr0303871(+)	355(1);8011(1);8041(3);																				3	70	1408
gDNA				2L	.	9214009	roo		upstream	positive	2	2	ROO		intron|FBgn0041092|FBtr0304974(+);intron|FBgn0041092|FBtr0333405(+);intron|FBgn0041092|FBtr0303873(+);intron|FBgn0041092|FBtr0303870(+);intron|FBgn0041092|FBtr0303872(+);intron|FBgn0041092|FBtr0303871(+)	7252(1);7746(1);																				2	67	1344
gDNA				2L	.	9215044	roo_LTR		downstream	negative	15	30	ROO_LTR		intron|FBgn0041092|FBtr0304974(+);intron|FBgn0041092|FBtr0333405(+);intron|FBgn0041092|FBtr0303873(+);intron|FBgn0041092|FBtr0303870(+);intron|FBgn0041092|FBtr0303872(+);intron|FBgn0041092|FBtr0303871(+)	1(29);3(1);																				9	57	1145
mRNA		FBgn0041092	tai	2L	+	9215044	roo_LTR	907	TE-GENE	minus	3	4	ROO_LTR	.	intron|FBgn0041092|FBtr0304974;intron|FBgn0041092|FBtr0333405;intron|FBgn0041092|FBtr0303873;intron|FBgn0041092|FBtr0303870;intron|FBgn0041092|FBtr0303872;intron|FBgn0041092|FBtr0303871	1(4);	466	650.1246034	0.006152667	yes	0	1	0	2	0	1	5	8	3	12	11	9	0.67	8	7.692307692
mRNA		FBgn0041092	tai	2L	+	9215052	roo_LTR	907	GENE-TE	minus	1	1	ROO_LTR	.	intron|FBgn0041092|FBtr0304974;intron|FBgn0041092|FBtr0333405;intron|FBgn0041092|FBtr0303873;intron|FBgn0041092|FBtr0303870;intron|FBgn0041092|FBtr0303872;intron|FBgn0041092|FBtr0303871	428(1);
gDNA				2L	.	9215052	roo_LTR		upstream	negative	16	87	ROO_LTR		intron|FBgn0041092|FBtr0304974(+);intron|FBgn0041092|FBtr0333405(+);intron|FBgn0041092|FBtr0303873(+);intron|FBgn0041092|FBtr0303870(+);intron|FBgn0041092|FBtr0303872(+);intron|FBgn0041092|FBtr0303871(+)	419-427(1);428(86);																				10	57	1142
gDNA				2L	.	9223603	I-element		downstream	positive	2	2	I		intron|FBgn0041092|FBtr0304974(+);intron|FBgn0041092|FBtr0333405(+);intron|FBgn0041092|FBtr0303873(+);intron|FBgn0041092|FBtr0303870(+);intron|FBgn0041092|FBtr0303872(+);intron|FBgn0041092|FBtr0303871(+)	4412(1);4862(1);																				2	51	1016
gDNA				2L	.	9225555	I-element		downstream	positive	3	3	I		intron|FBgn0041092|FBtr0304974(+);intron|FBgn0041092|FBtr0333405(+);intron|FBgn0041092|FBtr0303873(+);intron|FBgn0041092|FBtr0303870(+);intron|FBgn0041092|FBtr0303872(+);intron|FBgn0041092|FBtr0303871(+)	4504(1);5061(1);5179(1);																				3	44	882
gDNA				2L	.	9225787	I-element		downstream	negative	15	92	I		intron|FBgn0041092|FBtr0304974(+);intron|FBgn0041092|FBtr0333405(+);intron|FBgn0041092|FBtr0303873(+);intron|FBgn0041092|FBtr0303870(+);intron|FBgn0041092|FBtr0303872(+);intron|FBgn0041092|FBtr0303871(+)	3649(92);																				9	54	1073
gDNA				2L	.	9225802	I-element		upstream	negative	14	122	I		intron|FBgn0041092|FBtr0304974(+);intron|FBgn0041092|FBtr0333405(+);intron|FBgn0041092|FBtr0303873(+);intron|FBgn0041092|FBtr0303870(+);intron|FBgn0041092|FBtr0303872(+);intron|FBgn0041092|FBtr0303871(+)	5475(122);																				9	56	1113
gDNA				2L	.	9226221	I-element		upstream	positive	2	3	I		intron|FBgn0041092|FBtr0304974(+);intron|FBgn0041092|FBtr0333405(+);intron|FBgn0041092|FBtr0303873(+);intron|FBgn0041092|FBtr0303870(+);intron|FBgn0041092|FBtr0303872(+);intron|FBgn0041092|FBtr0303871(+)	4370(1);4408(1);4813(1);																				2	54	1090
gDNA				2L	.	9227108	I-element		upstream	positive	2	3	I		intron|FBgn0041092|FBtr0304974(+);intron|FBgn0041092|FBtr0333405(+);intron|FBgn0041092|FBtr0303873(+);intron|FBgn0041092|FBtr0303870(+);intron|FBgn0041092|FBtr0303872(+);intron|FBgn0041092|FBtr0303871(+)	5061(1);5078(1);5260(1);																				2	53	1060
gDNA				2L	.	9234704	I-element		downstream	positive	2	2	I		intron|FBgn0041092|FBtr0304974(+);intron|FBgn0041092|FBtr0303873(+);intron|FBgn0041092|FBtr0333405(+);intron|FBgn0041092|FBtr0303872(+);intron|FBgn0041092|FBtr0303871(+);intron|FBgn0041092|FBtr0303870(+)	4293(1);4303(1);																				1	48	964
mRNA		FBgn0267252	Ggamma30A	2L	+	9256585	copia	56571	TE-GENE	plus	1	1	COPIA	.	5UTR|FBgn0267252|FBtr0079795;5UTR|FBgn0267252|FBtr0330019;5UTR|FBgn0267252|FBtr0303895;5UTR|FBgn0267252|FBtr0079796;5UTR|FBgn0267252|FBtr0346282;5UTR|FBgn0267252|FBtr0079797	810-889(1);
mRNA		FBgn0267252	Ggamma30A	2L	+	9256622	Doc	53122	TE-GENE	plus	1	1	DOC	.	5UTR|FBgn0267252|FBtr0079795;5UTR|FBgn0267252|FBtr0330019;5UTR|FBgn0267252|FBtr0303895;5UTR|FBgn0267252|FBtr0079796;5UTR|FBgn0267252|FBtr0346282;5UTR|FBgn0267252|FBtr0079797	4490(1);
mRNA		FBgn0267252	Ggamma30A	2L	+	9256982	roo	4428	TE-GENE	plus	1	1	ROO	.	5UTR|FBgn0267252|FBtr0346282;5UTR|FBgn0267252|FBtr0079797;5UTR|FBgn0267252|FBtr0303895;5UTR|FBgn0267252|FBtr0079795;5UTR|FBgn0267252|FBtr0309247;intron|FBgn0267252|FBtr0079796;intron|FBgn0267252|FBtr0330019	7719(1);
mRNA		FBgn0267252	Ggamma30A	2L	+	9256986	copia	56571	TE-GENE	plus	1	1	COPIA	.	5UTR|FBgn0267252|FBtr0346282;5UTR|FBgn0267252|FBtr0079797;5UTR|FBgn0267252|FBtr0303895;5UTR|FBgn0267252|FBtr0079795;5UTR|FBgn0267252|FBtr0309247;intron|FBgn0267252|FBtr0079796;intron|FBgn0267252|FBtr0330019	4403-4478(1);
mRNA		FBgn0267252	Ggamma30A	2L	+	9257009	roo	4428	TE-GENE	plus	1	1	ROO	.	5UTR|FBgn0267252|FBtr0346282;5UTR|FBgn0267252|FBtr0079797;5UTR|FBgn0267252|FBtr0303895;5UTR|FBgn0267252|FBtr0079795;5UTR|FBgn0267252|FBtr0309247;intron|FBgn0267252|FBtr0079796;intron|FBgn0267252|FBtr0330019	3130(1);
mRNA		FBgn0267252	Ggamma30A	2L	+	9257105	Doc	10684	TE-GENE	minus	1	1	DOC	.	5UTR|FBgn0267252|FBtr0346282;5UTR|FBgn0267252|FBtr0079797;5UTR|FBgn0267252|FBtr0303895;5UTR|FBgn0267252|FBtr0079795;5UTR|FBgn0267252|FBtr0309247;intron|FBgn0267252|FBtr0079796;intron|FBgn0267252|FBtr0330019	2030(1);
mRNA		FBgn0267252	Ggamma30A	2L	+	9257129	copia	56571	TE-GENE	plus	1	1	COPIA	.	5UTR|FBgn0267252|FBtr0346282;5UTR|FBgn0267252|FBtr0079797;5UTR|FBgn0267252|FBtr0303895;5UTR|FBgn0267252|FBtr0079795;5UTR|FBgn0267252|FBtr0309247;intron|FBgn0267252|FBtr0079796;intron|FBgn0267252|FBtr0330019	2725(1);
mRNA		FBgn0267252	Ggamma30A	2L	+	9257175	Doc	53122	GENE-TE	plus	1	2	DOC	.	5UTR|FBgn0267252|FBtr0346282;5UTR|FBgn0267252|FBtr0079797;5UTR|FBgn0267252|FBtr0303895;5UTR|FBgn0267252|FBtr0079795;5UTR|FBgn0267252|FBtr0309247;intron|FBgn0267252|FBtr0079796;intron|FBgn0267252|FBtr0330019	2189(2);
mRNA		FBgn0267252	Ggamma30A	2L	+	9272457	Doc	53122	TE-GENE	plus	1	1	DOC	9272466	intron|FBgn0267252|FBtr0346282;intron|FBgn0267252|FBtr0303895;intron|FBgn0267252|FBtr0079797;intron|FBgn0267252|FBtr0079795;intron|FBgn0267252|FBtr0309247;intron|FBgn0267252|FBtr0079796;intron|FBgn0267252|FBtr0330019	4363(1);
mRNA		FBgn0267252	Ggamma30A	2L	+	9272466	roo	10360	GENE-TE	minus	1	1	ROO	.	5UTR|FBgn0267252|FBtr0079796;5UTR|FBgn0267252|FBtr0079797;5UTR|FBgn0267252|FBtr0079795;5UTR|FBgn0267252|FBtr0303895;5UTR|FBgn0267252|FBtr0309247;5UTR|FBgn0267252|FBtr0330019;5UTR|FBgn0267252|FBtr0346282	697(1);
mRNA		FBgn0267252	Ggamma30A	2L	+	9272485	TART-A	59693	TE-GENE	minus	1	1	TART-A	.	5UTR|FBgn0267252|FBtr0079796;5UTR|FBgn0267252|FBtr0079797;5UTR|FBgn0267252|FBtr0079795;5UTR|FBgn0267252|FBtr0303895;5UTR|FBgn0267252|FBtr0309247;5UTR|FBgn0267252|FBtr0330019;5UTR|FBgn0267252|FBtr0346282	914(1);
mRNA		FBgn0267252	Ggamma30A	2L	+	9272534	Doc	53122	GENE-TE	plus	1	1	DOC	.	CDS|FBgn0267252|FBtr0346282;CDS|FBgn0267252|FBtr0079795;CDS|FBgn0267252|FBtr0079796;CDS|FBgn0267252|FBtr0079797;CDS|FBgn0267252|FBtr0303895;CDS|FBgn0267252|FBtr0309247;CDS|FBgn0267252|FBtr0330019;CDS|FBgn0267252|FBtr0336620	3381(1);
mRNA		FBgn0267252	Ggamma30A	2L	+	9272551	roo	10360	GENE-TE	minus	1	1	ROO	.	CDS|FBgn0267252|FBtr0346282;CDS|FBgn0267252|FBtr0079795;CDS|FBgn0267252|FBtr0079796;CDS|FBgn0267252|FBtr0079797;CDS|FBgn0267252|FBtr0303895;CDS|FBgn0267252|FBtr0309247;CDS|FBgn0267252|FBtr0330019;CDS|FBgn0267252|FBtr0336620	6185(1);
mRNA		FBgn0267252	Ggamma30A	2L	+	9272588	Doc	53122	GENE-TE	plus	1	5	DOC	.	CDS|FBgn0267252|FBtr0346282;CDS|FBgn0267252|FBtr0079795;CDS|FBgn0267252|FBtr0079796;CDS|FBgn0267252|FBtr0079797;CDS|FBgn0267252|FBtr0303895;CDS|FBgn0267252|FBtr0309247;CDS|FBgn0267252|FBtr0330019;CDS|FBgn0267252|FBtr0336620	1205(2);2685(2);3187(1);
mRNA		FBgn0267252	Ggamma30A	2L	+	9272607	copia	56571	GENE-TE	plus	1	1	COPIA	9272607	CDS|FBgn0267252|FBtr0346282;CDS|FBgn0267252|FBtr0079795;CDS|FBgn0267252|FBtr0079796;CDS|FBgn0267252|FBtr0079797;CDS|FBgn0267252|FBtr0303895;CDS|FBgn0267252|FBtr0309247;CDS|FBgn0267252|FBtr0330019;CDS|FBgn0267252|FBtr0336620	4187(1);
mRNA		FBgn0267252	Ggamma30A	2L	+	9274501	Doc	53122	GENE-TE	plus	1	1	DOC	.	intron|FBgn0267252|FBtr0336620;intron|FBgn0267252|FBtr0330019;intron|FBgn0267252|FBtr0346282;intron|FBgn0267252|FBtr0079795;intron|FBgn0267252|FBtr0079796;intron|FBgn0267252|FBtr0079797;intron|FBgn0267252|FBtr0303895;intron|FBgn0267252|FBtr0309247	3076(1);
mRNA		FBgn0267252	Ggamma30A	2L	+	9282552	Doc	53122	GENE-TE	plus	1	1	DOC	.	intron|FBgn0267252|FBtr0336620;intron|FBgn0267252|FBtr0330019;intron|FBgn0267252|FBtr0346282;intron|FBgn0267252|FBtr0079795;intron|FBgn0267252|FBtr0079796;intron|FBgn0267252|FBtr0079797;intron|FBgn0267252|FBtr0303895;intron|FBgn0267252|FBtr0309247	2296(1);
gDNA				2L	.	9285283	jockey		downstream	negative	2	2	JOCKEY		intron|FBgn0267252|FBtr0336620(+);intron|FBgn0267252|FBtr0330019(+);intron|FBgn0267252|FBtr0346282(+);intron|FBgn0267252|FBtr0079795(+);intron|FBgn0267252|FBtr0079796(+);intron|FBgn0267252|FBtr0079797(+);intron|FBgn0267252|FBtr0303895(+);intron|FBgn0267252|FBtr0309247(+)	4817(1);808(1);																				2	54	1083
mRNA		FBgn0267252	Ggamma30A	2L	+	9286833	jockey	4431	GENE-TE	plus	1	1	JOCKEY	.	intron|FBgn0267252|FBtr0336620;intron|FBgn0267252|FBtr0330019;intron|FBgn0267252|FBtr0346282;intron|FBgn0267252|FBtr0079795;intron|FBgn0267252|FBtr0079796;intron|FBgn0267252|FBtr0079797;intron|FBgn0267252|FBtr0303895;intron|FBgn0267252|FBtr0309247	566(1);
mRNA		FBgn0267252	Ggamma30A	2L	+	9287037	jockey	4431	GENE-TE	plus	2	3	JOCKEY	.	intron|FBgn0267252|FBtr0336620;intron|FBgn0267252|FBtr0330019;intron|FBgn0267252|FBtr0346282;intron|FBgn0267252|FBtr0079795;intron|FBgn0267252|FBtr0079796;intron|FBgn0267252|FBtr0079797;intron|FBgn0267252|FBtr0303895;intron|FBgn0267252|FBtr0309247	566(3);	2092	3044.61032	0.000985348	no	0	1	2	3	6	0	1862	3748	3464	5245	2799	3872	2	3498.33	0.057137415
mRNA		FBgn0267252	Ggamma30A	2L	+	9287061	jockey	4431	GENE-TE	plus	1	2	JOCKEY	.	intron|FBgn0267252|FBtr0336620;intron|FBgn0267252|FBtr0330019;intron|FBgn0267252|FBtr0346282;intron|FBgn0267252|FBtr0079795;intron|FBgn0267252|FBtr0079796;intron|FBgn0267252|FBtr0079797;intron|FBgn0267252|FBtr0303895;intron|FBgn0267252|FBtr0309247	566(2);
gDNA				2L	.	9287075	jockey		downstream	positive	15	73	JOCKEY		intron|FBgn0267252|FBtr0336620(+);intron|FBgn0267252|FBtr0330019(+);intron|FBgn0267252|FBtr0346282(+);intron|FBgn0267252|FBtr0079795(+);intron|FBgn0267252|FBtr0079796(+);intron|FBgn0267252|FBtr0079797(+);intron|FBgn0267252|FBtr0303895(+);intron|FBgn0267252|FBtr0309247(+)	5005(1);5006(1);5007(71);																				9	56	1129
mRNA		FBgn0267252	Ggamma30A	2L	+	9287075	jockey	4431	TE-GENE	plus	5	9	JOCKEY	.	intron|FBgn0267252|FBtr0336620;intron|FBgn0267252|FBtr0330019;intron|FBgn0267252|FBtr0346282;intron|FBgn0267252|FBtr0079795;intron|FBgn0267252|FBtr0079796;intron|FBgn0267252|FBtr0079797;intron|FBgn0267252|FBtr0303895;intron|FBgn0267252|FBtr0309247	5007(8);5046-5036(1);	2092	3044.61032	0.002956043	yes	1	1	4	1	2	0	622	2515	1841	1962	1130	1211	1.5	1546.83	0.096878364
mRNA		FBgn0267252	Ggamma30A	2L	+	9287086	jockey	4431	GENE-TE	plus	4	13	JOCKEY	.	intron|FBgn0267252|FBtr0336620;intron|FBgn0267252|FBtr0330019;intron|FBgn0267252|FBtr0346282;intron|FBgn0267252|FBtr0079795;intron|FBgn0267252|FBtr0079796;intron|FBgn0267252|FBtr0079797;intron|FBgn0267252|FBtr0303895;intron|FBgn0267252|FBtr0309247	566(13);	2092	3044.61032	0.00426984	yes	0	1	2	3	10	0	1862	3748	3464	5245	2799	3871	2.67	3498.17	0.07617234
gDNA				2L	.	9287086	jockey		upstream	positive	16	161	JOCKEY		intron|FBgn0267252|FBtr0336620(+);intron|FBgn0267252|FBtr0330019(+);intron|FBgn0267252|FBtr0346282(+);intron|FBgn0267252|FBtr0079795(+);intron|FBgn0267252|FBtr0079796(+);intron|FBgn0267252|FBtr0079797(+);intron|FBgn0267252|FBtr0303895(+);intron|FBgn0267252|FBtr0309247(+)	562(1);566(159);566-574(1);																				10	55	1096
mRNA		FBgn0267252	Ggamma30A	2L	+	9291139	copia	56571	GENE-TE	plus	1	1	COPIA	.	CDS|FBgn0267252|FBtr0079795;CDS|FBgn0267252|FBtr0346282;CDS|FBgn0267252|FBtr0336620;CDS|FBgn0267252|FBtr0330019;CDS|FBgn0267252|FBtr0309247;CDS|FBgn0267252|FBtr0303895;CDS|FBgn0267252|FBtr0079797;CDS|FBgn0267252|FBtr0079796	3866(1);
mRNA		FBgn0267252	Ggamma30A	2L	+	9291142	Doc	53122	GENE-TE	plus	1	1	DOC	.	CDS|FBgn0267252|FBtr0079795;CDS|FBgn0267252|FBtr0346282;CDS|FBgn0267252|FBtr0336620;CDS|FBgn0267252|FBtr0330019;CDS|FBgn0267252|FBtr0309247;CDS|FBgn0267252|FBtr0303895;CDS|FBgn0267252|FBtr0079797;CDS|FBgn0267252|FBtr0079796	4154(1);
mRNA		FBgn0267252	Ggamma30A	2L	+	9291150	TART-A	59693	TE-GENE	minus	2	4	TART-A	.	CDS|FBgn0267252|FBtr0079795;CDS|FBgn0267252|FBtr0346282;CDS|FBgn0267252|FBtr0336620;CDS|FBgn0267252|FBtr0330019;CDS|FBgn0267252|FBtr0309247;CDS|FBgn0267252|FBtr0303895;CDS|FBgn0267252|FBtr0079797;CDS|FBgn0267252|FBtr0079796	4947(1);6550(1);6774(1);9635(1);	5241	17687.59489	0.000226147	no	0	0	0	0	4	1	14918	26647	25012	43549	25359	27809	0.83	27215.67	0.003061868
mRNA		FBgn0267252	Ggamma30A	2L	+	9291174	copia	56571	GENE-TE	plus	3	3	COPIA	.	CDS|FBgn0267252|FBtr0346282;3UTR|FBgn0267252|FBtr0079795;3UTR|FBgn0267252|FBtr0330019;3UTR|FBgn0267252|FBtr0336620;3UTR|FBgn0267252|FBtr0309247;3UTR|FBgn0267252|FBtr0303895;3UTR|FBgn0267252|FBtr0079797;3UTR|FBgn0267252|FBtr0079796	1838(1);2415(1);3721(1);	6652	19398.71882	0.000154649	no	0	0	1	0	1	1	8097	15229	14662	21992	11647	16213	0.5	14640	0.003415184
mRNA		FBgn0267252	Ggamma30A	2L	+	9291187	Doc	53122	TE-GENE	plus	1	2	DOC	.	CDS|FBgn0267252|FBtr0346282;3UTR|FBgn0267252|FBtr0079795;3UTR|FBgn0267252|FBtr0330019;3UTR|FBgn0267252|FBtr0336620;3UTR|FBgn0267252|FBtr0309247;3UTR|FBgn0267252|FBtr0303895;3UTR|FBgn0267252|FBtr0079797;3UTR|FBgn0267252|FBtr0079796	2742(2);
mRNA		FBgn0267252	Ggamma30A	2L	+	9291239	Doc	53122	GENE-TE	plus	1	1	DOC	.	CDS|FBgn0267252|FBtr0346282;3UTR|FBgn0267252|FBtr0079795;3UTR|FBgn0267252|FBtr0330019;3UTR|FBgn0267252|FBtr0336620;3UTR|FBgn0267252|FBtr0309247;3UTR|FBgn0267252|FBtr0303895;3UTR|FBgn0267252|FBtr0079797;3UTR|FBgn0267252|FBtr0079796	3781(1);
mRNA		FBgn0267252	Ggamma30A	2L	+	9291286	Doc	53122	GENE-TE	plus	1	1	DOC	.	CDS|FBgn0267252|FBtr0346282;3UTR|FBgn0267252|FBtr0079795;3UTR|FBgn0267252|FBtr0330019;3UTR|FBgn0267252|FBtr0336620;3UTR|FBgn0267252|FBtr0309247;3UTR|FBgn0267252|FBtr0303895;3UTR|FBgn0267252|FBtr0079797;3UTR|FBgn0267252|FBtr0079796	16(1);
mRNA		FBgn0267252	Ggamma30A	2L	+	9291352	copia	56571	GENE-TE	plus	1	2	COPIA	.	CDS|FBgn0267252|FBtr0346282;3UTR|FBgn0267252|FBtr0079795;3UTR|FBgn0267252|FBtr0330019;3UTR|FBgn0267252|FBtr0336620;3UTR|FBgn0267252|FBtr0309247;3UTR|FBgn0267252|FBtr0303895;3UTR|FBgn0267252|FBtr0079797;3UTR|FBgn0267252|FBtr0079796	3673(1);4332(1);
mRNA		FBgn0267252	Ggamma30A	2L	+	9291352	Doc	53122	GENE-TE	plus	2	2	DOC	.	CDS|FBgn0267252|FBtr0346282;3UTR|FBgn0267252|FBtr0079795;3UTR|FBgn0267252|FBtr0330019;3UTR|FBgn0267252|FBtr0336620;3UTR|FBgn0267252|FBtr0309247;3UTR|FBgn0267252|FBtr0303895;3UTR|FBgn0267252|FBtr0079797;3UTR|FBgn0267252|FBtr0079796	1105(1);1568(1);	412	4678.275751	0.000427508	no	0	0	0	0	5	1	7432	11079	10018	22886	10255	23318	1	14164.67	0.007059322
mRNA		FBgn0267252	Ggamma30A	2L	+	9291363	TART-A	59693	GENE-TE	minus	1	2	TART-A	.	CDS|FBgn0267252|FBtr0346282;3UTR|FBgn0267252|FBtr0079795;3UTR|FBgn0267252|FBtr0330019;3UTR|FBgn0267252|FBtr0336620;3UTR|FBgn0267252|FBtr0309247;3UTR|FBgn0267252|FBtr0303895;3UTR|FBgn0267252|FBtr0079797;3UTR|FBgn0267252|FBtr0079796	2266(1);3410(1);
mRNA		FBgn0267252	Ggamma30A	2L	+	9291407	Doc	53122	GENE-TE	plus	1	1	DOC	.	CDS|FBgn0267252|FBtr0346282;3UTR|FBgn0267252|FBtr0079795;3UTR|FBgn0267252|FBtr0330019;3UTR|FBgn0267252|FBtr0336620;3UTR|FBgn0267252|FBtr0309247;3UTR|FBgn0267252|FBtr0303895;3UTR|FBgn0267252|FBtr0079797;3UTR|FBgn0267252|FBtr0079796	2168(1);
mRNA		FBgn0267252	Ggamma30A	2L	+	9291413	roo	4428	GENE-TE	plus	2	2	ROO;ROO_LTR	.	CDS|FBgn0267252|FBtr0346282;3UTR|FBgn0267252|FBtr0079795;3UTR|FBgn0267252|FBtr0330019;3UTR|FBgn0267252|FBtr0336620;3UTR|FBgn0267252|FBtr0309247;3UTR|FBgn0267252|FBtr0303895;3UTR|FBgn0267252|FBtr0079797;3UTR|FBgn0267252|FBtr0079796	1(1);1981(1);	209	962.004158	0.002078993	yes	0	0	0	0	1	1	1977	4419	3668	5644	3058	7486	0.33	4375.33	0.007617887
mRNA		FBgn0267252	Ggamma30A	2L	+	9291423	jockey	1426	GENE-TE	minus	1	2	JOCKEY	.	CDS|FBgn0267252|FBtr0346282;3UTR|FBgn0267252|FBtr0079795;3UTR|FBgn0267252|FBtr0330019;3UTR|FBgn0267252|FBtr0336620;3UTR|FBgn0267252|FBtr0309247;3UTR|FBgn0267252|FBtr0303895;3UTR|FBgn0267252|FBtr0079797;3UTR|FBgn0267252|FBtr0079796	3687(1);4427(1);
mRNA		FBgn0267252	Ggamma30A	2L	+	9291459	Doc	53122	GENE-TE	plus	1	1	DOC	.	CDS|FBgn0267252|FBtr0346282;3UTR|FBgn0267252|FBtr0079795;3UTR|FBgn0267252|FBtr0330019;3UTR|FBgn0267252|FBtr0336620;3UTR|FBgn0267252|FBtr0309247;3UTR|FBgn0267252|FBtr0303895;3UTR|FBgn0267252|FBtr0079797;3UTR|FBgn0267252|FBtr0079796	3986(1);
mRNA		FBgn0267252	Ggamma30A	2L	+	9291693	Doc	10684	TE-GENE	minus	1	1	DOC	.	3UTR|FBgn0267252|FBtr0079795;3UTR|FBgn0267252|FBtr0330019;3UTR|FBgn0267252|FBtr0336620;3UTR|FBgn0267252|FBtr0309247;3UTR|FBgn0267252|FBtr0303895;3UTR|FBgn0267252|FBtr0079797;3UTR|FBgn0267252|FBtr0079796;3UTR|FBgn0267252|FBtr0346282	1446(1);
mRNA		FBgn0267252	Ggamma30A	2L	+	9292246	copia	56571	TE-GENE	plus	1	1	COPIA	.	3UTR|FBgn0267252|FBtr0079795;3UTR|FBgn0267252|FBtr0330019;3UTR|FBgn0267252|FBtr0079797;3UTR|FBgn0267252|FBtr0346282	4233(1);
mRNA		FBgn0267252	Ggamma30A	2L	+	9292336	Doc	53122	GENE-TE	plus	1	1	DOC	.	3UTR|FBgn0267252|FBtr0079795;3UTR|FBgn0267252|FBtr0330019;3UTR|FBgn0267252|FBtr0079797;3UTR|FBgn0267252|FBtr0346282	2240(1);
mRNA		FBgn0267252	Ggamma30A	2L	+	9292347	Doc	53122	TE-GENE	plus	1	1	DOC	.	3UTR|FBgn0267252|FBtr0079795;3UTR|FBgn0267252|FBtr0330019;3UTR|FBgn0267252|FBtr0079797;3UTR|FBgn0267252|FBtr0346282	3678(1);
mRNA		FBgn0267252	Ggamma30A	2L	+	9292479	copia	56571	GENE-TE	plus	1	1	COPIA	.	3UTR|FBgn0267252|FBtr0079795;3UTR|FBgn0267252|FBtr0330019;3UTR|FBgn0267252|FBtr0079797;3UTR|FBgn0267252|FBtr0346282	1702(1);
mRNA		FBgn0267252	Ggamma30A	2L	+	9292489	TART-A	59693	TE-GENE	minus	1	1	TART-A	.	3UTR|FBgn0267252|FBtr0079795;3UTR|FBgn0267252|FBtr0330019;3UTR|FBgn0267252|FBtr0079797;3UTR|FBgn0267252|FBtr0346282	197(1);
mRNA		FBgn0267252	Ggamma30A	2L	+	9292522	TART-A	59693	TE-GENE	minus	1	1	TART-A	.	3UTR|FBgn0267252|FBtr0079795;3UTR|FBgn0267252|FBtr0330019;3UTR|FBgn0267252|FBtr0079797;3UTR|FBgn0267252|FBtr0346282	6382(1);
mRNA		FBgn0267252	Ggamma30A	2L	+	9292657	copia	56571	TE-GENE	plus	1	1	COPIA	.	3UTR|FBgn0267252|FBtr0079795;3UTR|FBgn0267252|FBtr0330019;3UTR|FBgn0267252|FBtr0079797;3UTR|FBgn0267252|FBtr0346282	2218(1);
mRNA		FBgn0267252	Ggamma30A	2L	+	9292927	Doc	53122	TE-GENE	plus	1	2	DOC	.	3UTR|FBgn0267252|FBtr0079795;3UTR|FBgn0267252|FBtr0330019;3UTR|FBgn0267252|FBtr0079797;3UTR|FBgn0267252|FBtr0346282	2602(2);
mRNA		FBgn0267252	Ggamma30A	2L	+	9292946	TART-A	59693	TE-GENE	minus	1	1	TART-A	.	3UTR|FBgn0267252|FBtr0079795;3UTR|FBgn0267252|FBtr0330019;3UTR|FBgn0267252|FBtr0079797;3UTR|FBgn0267252|FBtr0346282	59(1);
mRNA		FBgn0267252	Ggamma30A	2L	+	9293014	Doc	10684	TE-GENE	minus	1	1	DOC	.	3UTR|FBgn0267252|FBtr0079795;3UTR|FBgn0267252|FBtr0330019;3UTR|FBgn0267252|FBtr0079797;3UTR|FBgn0267252|FBtr0346282	2515(1);
mRNA		FBgn0267252	Ggamma30A	2L	+	9293024	roo	10360	GENE-TE	minus	1	1	ROO	.	3UTR|FBgn0267252|FBtr0079795;3UTR|FBgn0267252|FBtr0330019;3UTR|FBgn0267252|FBtr0079797;3UTR|FBgn0267252|FBtr0346282	3409(1);
mRNA		FBgn0267252	Ggamma30A	2L	+	9293114	TART-A	59693	GENE-TE	minus	1	1	TART-A	.	3UTR|FBgn0267252|FBtr0079795;3UTR|FBgn0267252|FBtr0330019;3UTR|FBgn0267252|FBtr0079797;3UTR|FBgn0267252|FBtr0346282	5916(1);
mRNA		FBgn0267252	Ggamma30A	2L	+	9293133	Doc	53122	TE-GENE	plus	1	2	DOC	.	3UTR|FBgn0267252|FBtr0079795;3UTR|FBgn0267252|FBtr0330019;3UTR|FBgn0267252|FBtr0079797;3UTR|FBgn0267252|FBtr0346282	2692(1);2693(1);
mRNA		FBgn0267252	Ggamma30A	2L	+	9293182	copia	56571	GENE-TE	plus	1	1	COPIA	.	3UTR|FBgn0267252|FBtr0079795;3UTR|FBgn0267252|FBtr0330019;3UTR|FBgn0267252|FBtr0079797;3UTR|FBgn0267252|FBtr0346282	644(1);
mRNA		FBgn0267252	Ggamma30A	2L	+	9293210	Doc	53122	GENE-TE	plus	1	1	DOC	.	3UTR|FBgn0267252|FBtr0079795;3UTR|FBgn0267252|FBtr0330019;3UTR|FBgn0267252|FBtr0079797;3UTR|FBgn0267252|FBtr0346282	1081(1);
mRNA		FBgn0267252	Ggamma30A	2L	+	9293264	TART-A	59693	TE-GENE	minus	1	1	TART-A	.	3UTR|FBgn0267252|FBtr0079795;3UTR|FBgn0267252|FBtr0330019;3UTR|FBgn0267252|FBtr0079797;3UTR|FBgn0267252|FBtr0346282	7174(1);
mRNA		FBgn0267252	Ggamma30A	2L	+	9293539	Doc	53122	GENE-TE	plus	1	1	DOC	.	3UTR|FBgn0267252|FBtr0330019;3UTR|FBgn0267252|FBtr0079797	4273(1);
mRNA		FBgn0267252	Ggamma30A	2L	+	9293564	Doc	53122	GENE-TE	plus	1	1	DOC	.	3UTR|FBgn0267252|FBtr0330019;3UTR|FBgn0267252|FBtr0079797	676(1);
mRNA		FBgn0267252	Ggamma30A	2L	+	9293602	TART-A	59693	GENE-TE	minus	1	1	TART-A	.	3UTR|FBgn0267252|FBtr0330019;3UTR|FBgn0267252|FBtr0079797	6904(1);
mRNA		FBgn0267252	Ggamma30A	2L	+	9293633	TART-A	59693	TE-GENE	minus	1	1	TART-A	.	3UTR|FBgn0267252|FBtr0330019;3UTR|FBgn0267252|FBtr0079797	9802(1);
mRNA		FBgn0267252	Ggamma30A	2L	+	9293680	copia	56571	GENE-TE	plus	1	1	COPIA	.	3UTR|FBgn0267252|FBtr0330019;3UTR|FBgn0267252|FBtr0079797	3108(1);
mRNA		FBgn0267252	Ggamma30A	2L	+	9293910	Doc	53122	GENE-TE	plus	1	2	DOC	.	3UTR|FBgn0267252|FBtr0330019;3UTR|FBgn0267252|FBtr0079797	3247(2);
mRNA		FBgn0267252	Ggamma30A	2L	+	9294073	Doc	10684	TE-GENE	minus	1	1	DOC	.	3UTR|FBgn0267252|FBtr0330019;3UTR|FBgn0267252|FBtr0079797	2139(1);
mRNA		FBgn0267252	Ggamma30A	2L	+	9294311	Doc	53122	TE-GENE	plus	1	1	DOC	.	3UTR|FBgn0267252|FBtr0330019;3UTR|FBgn0267252|FBtr0079797	3592(1);
mRNA		FBgn0267252	Ggamma30A	2L	+	9294689	roo	10360	GENE-TE	minus	1	1	ROO	.	3UTR|FBgn0267252|FBtr0330019;3UTR|FBgn0267252|FBtr0079797	5831(1);
mRNA		FBgn0267252	Ggamma30A	2L	+	9294705	Doc	53122	GENE-TE	plus	1	1	DOC	.	3UTR|FBgn0267252|FBtr0330019;3UTR|FBgn0267252|FBtr0079797	3819(1);
mRNA		FBgn0267252	Ggamma30A	2L	+	9294859	Doc	53122	GENE-TE	plus	1	1	DOC	.	3UTR|FBgn0267252|FBtr0330019;3UTR|FBgn0267252|FBtr0079797	4293(1);
mRNA		FBgn0267252	Ggamma30A	2L	+	9294915	copia	56571	GENE-TE	plus	1	1	COPIA	.	3UTR|FBgn0267252|FBtr0330019;3UTR|FBgn0267252|FBtr0079797	712(1);
mRNA		FBgn0267252	Ggamma30A	2L	+	9295041	TART-A	59693	TE-GENE	minus	1	1	TART-A	.	3UTR|FBgn0267252|FBtr0330019;3UTR|FBgn0267252|FBtr0079797	6991(1);
mRNA		FBgn0267252	Ggamma30A	2L	+	9295055	TART-A	59693	GENE-TE	minus	1	1	TART-A	.	3UTR|FBgn0267252|FBtr0330019;3UTR|FBgn0267252|FBtr0079797	8769(1);
mRNA		FBgn0267252	Ggamma30A	2L	+	9295089	copia	56571	GENE-TE	plus	1	1	COPIA	.	3UTR|FBgn0267252|FBtr0330019;3UTR|FBgn0267252|FBtr0079797	3425(1);
mRNA		FBgn0267252	Ggamma30A	2L	+	9295110	copia	56571	TE-GENE	plus	1	1	COPIA	.	3UTR|FBgn0267252|FBtr0330019;3UTR|FBgn0267252|FBtr0079797	2222(1);
mRNA		FBgn0267252	Ggamma30A	2L	+	9295437	TART-A	3914	GENE-TE	plus	1	1	TART-A	.	3UTR|FBgn0267252|FBtr0330019;3UTR|FBgn0267252|FBtr0079797	15224(1);
gDNA				2L	.	9299042	roo_LTR		downstream	negative	2	5	ROO_LTR		3UTR|FBgn0267252|FBtr0079797(+)	1(5);																				1	49	979
gDNA				2L	.	9299051	roo_LTR		upstream	negative	2	17	ROO_LTR		3UTR|FBgn0267252|FBtr0079797(+)	428(17);																				1	49	980
mRNA		FBgn0085395	Shawl	2L	-	9383603	copia_LTR	39	TE-GENE	minus	2	3	COPIA_LTR	.	intron|FBgn0085395|FBtr0332598;intron|FBgn0085395|FBtr0308029	1(3);	637	157.6166235	0.019033525	yes	0	0	0	2	0	0	2	10	4	12	13	3	0.33	7.33	4.347826087
gDNA				2L	.	9383603	copia_LTR		upstream	positive	15	59	COPIA;COPIA_LTR		intron|FBgn0085395|FBtr0332598(-);intron|FBgn0085395|FBtr0308029(-)	1(56);1-15(1);1773-1746(1);3719(1);																				8	38	759
gDNA				2L	.	9383648	copia_LTR		downstream	positive	14	118	COPIA_LTR		intron|FBgn0085395|FBtr0332598(-);intron|FBgn0085395|FBtr0308029(-)	276(118);																				8	40	806
mRNA		FBgn0085395	Shawl	2L	-	9383648	copia_LTR	39	GENE-TE	minus	1	1	COPIA_LTR	.	intron|FBgn0085395|FBtr0332598;intron|FBgn0085395|FBtr0308029	276(1);
gDNA				2L	.	9384026	copia		downstream	negative	3	4	COPIA		intron|FBgn0085395|FBtr0332598(-);intron|FBgn0085395|FBtr0308029(-)	3916(1);3917(3);																				3	45	896
gDNA				2L	.	9387161	copia		upstream	negative	2	2	COPIA		intron|FBgn0085395|FBtr0332598(-);intron|FBgn0085395|FBtr0308029(-)	2421(1);2557(1);																				1	45	902
gDNA				2L	.	9665078	3S18_LTR		downstream	positive	7	9	3S18_LTR		intron|FBgn0267927|FBtr0347488(-);ncRNA|FBgn0267927|FBtr0347488(-)	361(9);																				6	48	968
gDNA				2L	.	9665081	3S18_LTR		upstream	positive	9	19	3S18_LTR		intron|FBgn0267927|FBtr0347488(-);ncRNA|FBgn0267927|FBtr0347488(-)	0-2(1);1(18);																				6	48	969
gDNA				2L	.	9666777	jockey		downstream	negative	9	41	JOCKEY		ncRNA|FBgn0267927|FBtr0347488(-);intron|FBgn0267927|FBtr0347488(-)	4397(41);																				7	57	1141
mRNA		FBgn0267927	lncRNA:CR46208	2L	-	9666777	jockey	4431	GENE-TE	plus	2	2	JOCKEY	.	ncRNA|FBgn0267927|FBtr0347488;intron|FBgn0267927|FBtr0347488	4397(2);	192	922.3621848	0.002168346	yes	0	1	1	0	0	0	0	0	0	0	0	0	0.33	0	100
gDNA				2L	.	9666786	jockey		upstream	negative	12	60	JOCKEY		ncRNA|FBgn0267927|FBtr0347488(-);intron|FBgn0267927|FBtr0347488(-)	5007(60);																				7	57	1139
gDNA				2L	.	9843447	hobo		downstream	positive	15	62	HOBO		intron|FBgn0032151|FBtr0079913(-);intron|FBgn0032151|FBtr0079916(-);intron|FBgn0032151|FBtr0079912(-);intron|FBgn0032151|FBtr0331284(-);intron|FBgn0032151|FBtr0079915(-);intron|FBgn0032151|FBtr0079914(-);intron|FBgn0032151|FBtr0303898(-)	3016(61);3022-3017(1);																				9	83	1664
gDNA				2L	.	9843454	hobo		upstream	positive	16	93	HOBO		intron|FBgn0032151|FBtr0079913(-);intron|FBgn0032151|FBtr0079916(-);intron|FBgn0032151|FBtr0079912(-);intron|FBgn0032151|FBtr0331284(-);intron|FBgn0032151|FBtr0079915(-);intron|FBgn0032151|FBtr0079914(-);intron|FBgn0032151|FBtr0303898(-)	1(93);																				9	84	1676
gDNA				2L	.	9844000	hobo		downstream	negative	2	2	HOBO		intron|FBgn0032151|FBtr0079913(-);intron|FBgn0032151|FBtr0079916(-);intron|FBgn0032151|FBtr0079912(-);intron|FBgn0032151|FBtr0331284(-);intron|FBgn0032151|FBtr0079915(-);intron|FBgn0032151|FBtr0079914(-);intron|FBgn0032151|FBtr0303898(-)	2338(2);																				2	88	1765
gDNA				2L	.	9871811	jockey		downstream	negative	15	103	JOCKEY		intron|FBgn0032151|FBtr0079915(-);intron|FBgn0032151|FBtr0303898(-);intron|FBgn0032151|FBtr0331284(-);intron|FBgn0032151|FBtr0079913(-);intron|FBgn0032151|FBtr0079914(-);intron|FBgn0032151|FBtr0079912(-);intron|FBgn0032151|FBtr0079916(-)	2461(103);																				9	67	1331
gDNA				2L	.	9871823	jockey		upstream	negative	6	9	JOCKEY		intron|FBgn0032151|FBtr0079915(-);intron|FBgn0032151|FBtr0303898(-);intron|FBgn0032151|FBtr0331284(-);intron|FBgn0032151|FBtr0079913(-);intron|FBgn0032151|FBtr0079914(-);intron|FBgn0032151|FBtr0079912(-);intron|FBgn0032151|FBtr0079916(-)	5020(9);																				5	66	1313
gDNA				2L	.	9874299	jockey		upstream	positive	2	2	JOCKEY		intron|FBgn0032151|FBtr0079915(-);intron|FBgn0032151|FBtr0303898(-);intron|FBgn0032151|FBtr0331284(-);intron|FBgn0032151|FBtr0079913(-);intron|FBgn0032151|FBtr0079914(-);intron|FBgn0032151|FBtr0079912(-);intron|FBgn0032151|FBtr0079916(-)	2811(1);3961(1);																				2	65	1298
gDNA				2L	.	9930891	blood_LTR		downstream	positive	11	24	BLOOD_LTR		CDS|FBgn0259713|FBtr0331634(+)	398(1);399(23);																				7	48	963
mRNA		FBgn0259713	CG42367	2L	+	9930891	blood_LTR	324	TE-GENE	plus	2	3	BLOOD_LTR	.	CDS|FBgn0259713|FBtr0331634	399(3);	108	187.0614872	0.016037507	yes	1	0	0	0	0	3	5	12	4	11	20	14	0.67	11	5.714285714
mRNA		FBgn0259713	CG42367	2L	+	9930895	blood_LTR	324	GENE-TE	plus	6	43	BLOOD_LTR	.	CDS|FBgn0259713|FBtr0331634	1(43);	108	187.0614872	0.229870941	yes	6	6	1	7	9	12	0	9	0	6	5	6	6.83	4.33	61.19402985
gDNA				2L	.	9930895	blood_LTR		upstream	positive	8	18	BLOOD_LTR		CDS|FBgn0259713|FBtr0331634(+)	1(18);																				6	48	960
gDNA				2L	.	9932397	blood		downstream	negative	2	2	BLOOD;BLOOD_LTR		3UTR|FBgn0051876|FBtr0079897(-)	178(1);5330(1);																				2	48	965
gDNA				2L	.	10055906	Max-element_LTR		downstream	negative	14	79	MAX;MAX_LTR		3UTR|FBgn0053302|FBtr0079936(+)	1(78);104(1);																				7	30	599
gDNA				2L	.	10055911	Max-element_LTR		upstream	negative	4	7	MAX_LTR		3UTR|FBgn0053302|FBtr0079936(+)	321(7);																				4	30	605
gDNA				2L	.	10082161	roo_LTR		downstream	positive	14	79	ROO_LTR		intron|FBgn0265002|FBtr0335510(-);intron|FBgn0265002|FBtr0335509(-)	428(79);																				10	27	543
mRNA		FBgn0265002	CG44153	2L	-	10082166	roo_LTR	907	TE-GENE	minus	2	6	ROO_LTR	.	intron|FBgn0265002|FBtr0335510;intron|FBgn0265002|FBtr0335509	1(6);	38	185.6502087	0.032318843	yes	0	0	0	5	0	1	0	0	1	5	1	7	1	2.33	30
gDNA				2L	.	10082166	roo_LTR		upstream	positive	12	30	ROO_LTR		intron|FBgn0265002|FBtr0335510(-);intron|FBgn0265002|FBtr0335509(-)	1(30);																				8	27	544
gDNA				2L	.	10102284	F-element		downstream	negative	2	2	FW		intron|FBgn0083945|FBtr0300423(+);intron|FBgn0265002|FBtr0335510(-);intron|FBgn0265002|FBtr0335509(-)	2769(1);3328(1);																				1	43	861
gDNA				2L	.	10103892	F-element		downstream	negative	2	3	FW		CDS|FBgn0083945|FBtr0300423(+);intron|FBgn0265002|FBtr0335510(-);intron|FBgn0265002|FBtr0335509(-)	2528(1);2534(1);2877(1);																				2	36	728
gDNA				2L	.	10104128	F-element		downstream	negative	4	4	FW		intron|FBgn0083945|FBtr0300423(+);intron|FBgn0265002|FBtr0335510(-);intron|FBgn0265002|FBtr0335509(-)	1670(2);1689(1);2919(1);																				3	41	821
gDNA				2L	.	10104241	F-element		downstream	positive	2	2	FW		intron|FBgn0083945|FBtr0300423(+);intron|FBgn0265002|FBtr0335510(-);intron|FBgn0265002|FBtr0335509(-)	4692(2);																				2	44	887
gDNA				2L	.	10104253	F-element		upstream	positive	18	152	FW		intron|FBgn0083945|FBtr0300423(+);intron|FBgn0265002|FBtr0335510(-);intron|FBgn0265002|FBtr0335509(-)	1(150);2(1);9-1(1);																				10	44	870
gDNA				2L	.	10104494	F-element		downstream	negative	2	2	FW		intron|FBgn0083945|FBtr0300423(+);intron|FBgn0265002|FBtr0335510(-);intron|FBgn0265002|FBtr0335509(-)	2931(1);3915(1);																				2	49	976
gDNA				2L	.	10106945	F-element		upstream	negative	2	2	FW		intron|FBgn0083945|FBtr0300423(+);intron|FBgn0265002|FBtr0335510(-);intron|FBgn0265002|FBtr0335509(-)	2559(1);3484(1);																				2	63	1266
gDNA				2L	.	10107002	F-element		downstream	negative	2	2	FW		intron|FBgn0083945|FBtr0300423(+);intron|FBgn0265002|FBtr0335510(-);intron|FBgn0265002|FBtr0335509(-)	2900(1);818(1);																				1	66	1317
gDNA				2L	.	10112599	Burdock		upstream	negative	2	2	BURDOCK;BURDOCK_LTR		intron|FBgn0083945|FBtr0300423(+);intron|FBgn0265002|FBtr0335510(-);intron|FBgn0265002|FBtr0335509(-)	1831(1);275(1);																				2	58	1157
gDNA				2L	.	10112746	McClintock		upstream	negative	2	2	QUASIMODO2		intron|FBgn0083945|FBtr0300423(+);intron|FBgn0265002|FBtr0335510(-);intron|FBgn0265002|FBtr0335509(-)	41(1);415(1);																				2	60	1196
gDNA				2L	.	10113167	McClintock_LTR		downstream	positive	17	85	QUASIMODO2_LTR		intron|FBgn0083945|FBtr0300423(+);intron|FBgn0265002|FBtr0335510(-);intron|FBgn0265002|FBtr0335509(-)	495(1);498(84);																				10	61	1213
mRNA		FBgn0083945	CG34109	2L	+	10113167	McClintock_LTR	8	TE-GENE	minus	2	2	QUASIMODO2_LTR	.	intron|FBgn0083945|FBtr0300423	1(1);498(1);	198	39.79949748	0.050251891	yes	0	0	0	2	0	0	0	0	0	1	0	0	0.33	0.17	66.66666667
mRNA		FBgn0265002	CG44153	2L	+	10113167	McClintock_LTR	8	TE-GENE	minus	2	2	QUASIMODO2_LTR	.	intron|FBgn0083945|FBtr0300423	1(1);498(1);	198	39.79949748	0.050251891	yes	0	0	0	2	0	0	0	0	0	1	0	0	0.33	0.17	66.66666667
gDNA				2L	.	10113177	McClintock_LTR		upstream	positive	17	118	QUASIMODO2_LTR		intron|FBgn0083945|FBtr0300423(+);intron|FBgn0265002|FBtr0335510(-);intron|FBgn0265002|FBtr0335509(-)	1(118);																				10	61	1213
mRNA		FBgn0083945	CG34109	2L	+	10114751	Burdock	3920	TE-GENE	plus	2	2	BURDOCK	10114751	CDS|FBgn0083945|FBtr0300423	201(2);	198	880.9994325	0.002270149	yes	0	0	0	2	1	0	0	0	0	0	0	0	0.5	0	100
gDNA				2L	.	10118444	hobo		upstream	negative	6	43	HOBO		intron|FBgn0083945|FBtr0300423(+);intron|FBgn0265002|FBtr0335510(-);intron|FBgn0265002|FBtr0335509(-)	102-126(1);102-127(1);103-126(1);103-127(3);108-127(1);108-128(2);108-129(3);108-130(2);108-131(2);110-126(1);65-126(3);65-127(5);65-128(1);66-126(2);67-126(1);67-127(3);68-127(2);69-126(1);69-127(1);96-126(2);96-127(2);98-126(1);98-127(1);99-126(1);																				5	35	698
gDNA				2L	.	10118566	hobo		downstream	negative	8	42	HOBO		intron|FBgn0083945|FBtr0300423(+);intron|FBgn0265002|FBtr0335510(-);intron|FBgn0265002|FBtr0335509(-)	4-36(1);4-37(1);4-43(3);4-48(1);4-49(1);4-5(1);4-8(1);4-9(3);5-35(1);5-36(1);5-37(2);5-39(1);5-48(1);5-49(2);5-5(3);5-50(5);5-6(2);5-7(1);5-9(2);6-48(4);8-48(5);																				6	35	707
gDNA				2L	.	10138218	Rt1b		upstream	negative	2	2	RT1B		intron|FBgn0265002|FBtr0335510(-);intron|FBgn0265002|FBtr0335509(-)	5183(2);																				2	22	444
gDNA				2L	.	10143402	Rt1b		downstream	negative	9	18	RT1B		intron|FBgn0265002|FBtr0335510(-);intron|FBgn0265002|FBtr0335509(-)	1(18);																				9	23	455
mRNA		FBgn0005593	RpL7	2L	+	10201228	Doc	53122	TE-GENE	plus	2	2	DOC	10201230	intron|FBgn0005593|FBtr0343653;intron|FBgn0005593|FBtr0079946	2343(1);4204(1);	436	4812.607609	0.000415575	no	0	0	0	1	0	1	13	127	35	82	166	330	0.33	125.5	0.264900662
gDNA				2L	.	10336386	blood		downstream	negative	13	33	BLOOD		CDS|FBgn0032223|FBtr0079993(+);CDS|FBgn0032223|FBtr0333097(+);CDS|FBgn0032223|FBtr0333098(+)	1624(33);																				8	18	368
gDNA				2L	.	10338461	blood_LTR		upstream	positive	11	30	BLOOD_LTR		3UTR|FBgn0032223|FBtr0333098(+)	284(29);336(1);																				8	19	375
mRNA		FBgn0003942	RpS27A	2L	+	10408739	GATE	120	GENE-TE	minus	3	4	BATUMI	.	5UTR|FBgn0025366|FBtr0080017;5UTR|FBgn0025366|FBtr0331641;intron|FBgn0003942|FBtr0080016	6909(4);	1956	484.4791017	0.00825629	yes	0	0	0	0	0	0	1047	3711	3632	3555	3231	3403	0	3096.5	0
mRNA		FBgn0003942	RpS27A	2L	+	10409734	GATE	447	TE-GENE	plus	1	1	BATUMI	.	CDS|FBgn0003942|FBtr0080016	3483(1);
mRNA		FBgn0003942	RpS27A	2L	+	10409785	copia	56571	TE-GENE	plus	1	1	COPIA	.	CDS|FBgn0003942|FBtr0080016	1146(1);
mRNA		FBgn0003942	RpS27A	2L	+	10409824	copia	56571	GENE-TE	plus	2	2	COPIA	.	CDS|FBgn0003942|FBtr0080016	1517(1);3349-3424(1);	2035	10729.49137	0.000186402	no	0	0	0	0	2	1	4586	14390	14152	13695	10379	11994	0.5	11532.67	0.004335323
mRNA		FBgn0003942	RpS27A	2L	+	10409889	copia	56571	GENE-TE	plus	1	1	COPIA	.	CDS|FBgn0003942|FBtr0080016	1757(1);
mRNA		FBgn0003942	RpS27A	2L	+	10410018	copia	56571	GENE-TE	plus	1	1	COPIA	.	CDS|FBgn0003942|FBtr0080016	4320(1);
gDNA				2L	.	10606227	Ivk		upstream	positive	2	2	IVK		intron|FBgn0051721|FBtr0080096(+);intron|FBgn0051721|FBtr0304114(+)	3027(1);3876(1);																				2	64	1274
gDNA				2L	.	10606304	Ivk		downstream	positive	2	2	IVK		intron|FBgn0051721|FBtr0080096(+);intron|FBgn0051721|FBtr0304114(+)	3175(1);5402(1);																				2	64	1278
gDNA				2L	.	10607269	Ivk		upstream	positive	4	4	IVK		intron|FBgn0051721|FBtr0080096(+);intron|FBgn0051721|FBtr0304114(+)	3067(1);3118(1);4104(1);4116(1);																				3	55	1109
gDNA				2L	.	10607631	Ivk		downstream	positive	2	2	IVK		intron|FBgn0051721|FBtr0080096(+);intron|FBgn0051721|FBtr0304114(+)	2290(1);4210(1);																				2	57	1144
gDNA				2L	.	10609275	Ivk		upstream	positive	2	2	IVK		intron|FBgn0051721|FBtr0080096(+);intron|FBgn0051721|FBtr0304114(+)	4558(1);4643(1);																				2	44	875
gDNA				2L	.	10609486	Ivk		downstream	negative	18	466	IVK		intron|FBgn0051721|FBtr0080096(+);intron|FBgn0051721|FBtr0304114(+)	2065(460);2068(3);2069-2065(1);2069-2104(1);2473(1);																				10	51	1024
gDNA				2L	.	10609496	Ivk		upstream	negative	18	179	IVK		intron|FBgn0051721|FBtr0080096(+);intron|FBgn0051721|FBtr0304114(+)	5398(1);5402(177);5409-5405(1);																				10	54	1076
gDNA				2L	.	10609546	Ivk		downstream	positive	2	3	IVK		intron|FBgn0051721|FBtr0080096(+);intron|FBgn0051721|FBtr0304114(+)	2959(3);																				2	65	1304
gDNA				2L	.	10609574	Ivk		downstream	positive	2	2	IVK		intron|FBgn0051721|FBtr0080096(+);intron|FBgn0051721|FBtr0304114(+)	2200(1);2204(1);																				2	66	1316
gDNA				2L	.	10609860	Ivk		downstream	positive	3	4	IVK		intron|FBgn0051721|FBtr0080096(+);intron|FBgn0051721|FBtr0304114(+)	2637(2);2706(1);2958(1);																				3	66	1313
gDNA				2L	.	10609990	Ivk		downstream	positive	2	2	IVK		intron|FBgn0051721|FBtr0080096(+);intron|FBgn0051721|FBtr0304114(+)	2513(1);2913(1);																				2	70	1391
gDNA				2L	.	10610161	Ivk		upstream	negative	2	2	IVK		intron|FBgn0051721|FBtr0080096(+);intron|FBgn0051721|FBtr0304114(+)	3014(1);3889(1);																				2	73	1451
gDNA				2L	.	10614097	Ivk		downstream	positive	2	2	IVK		intron|FBgn0051721|FBtr0080096(+);intron|FBgn0051721|FBtr0304114(+)	3684(1);4666(1);																				2	74	1474
gDNA				2L	.	10663486	I-element		downstream	negative	2	2	I		intron|FBgn0051871|FBtr0080104(+)	4606(1);5088(1);																				2	43	868
gDNA				2L	.	10669392	I-element		downstream	negative	2	2	I		intron|FBgn0051871|FBtr0080104(+)	2517(1);438(1);																				2	44	876
gDNA				2L	.	10669446	I-element		downstream	negative	2	2	I		intron|FBgn0051871|FBtr0080104(+)	2157(1);5057(1);																				2	45	904
gDNA				2L	.	10670143	I-element		downstream	negative	5	5	I		intron|FBgn0051871|FBtr0080104(+)	1292-1291(1);1461(1);3127(1);366(2);																				4	43	867
gDNA				2L	.	10670483	I-element		downstream	positive	17	134	I		intron|FBgn0051871|FBtr0080104(+)	5475(134);																				10	48	967
mRNA		FBgn0051871	CG31871	2L	+	10670483	I-element	3841	TE-GENE	plus	1	2	I	.	intron|FBgn0051871|FBtr0080104	5475(2);
mRNA		FBgn0051871	CG31871	2L	+	10670521	I-element	3841	GENE-TE	plus	2	3	I	.	CDS|FBgn0051871|FBtr0080104	100(3);	91	591.2114681	0.005074326	yes	1	0	0	2	0	0	0	1	1	1	2	5	0.5	1.67	23.07692308
gDNA				2L	.	10670521	I-element		upstream	positive	16	239	I		CDS|FBgn0051871|FBtr0080104(+)	100(238);107-100(1);																				10	49	980
gDNA	41			2L	.	10808974	Max-element_LTR		downstream	negative	14	179	MAX_LTR		intron|FBgn0011676|FBtr0100489(-);intron|FBgn0011676|FBtr0343888(-);intron|FBgn0011676|FBtr0080188(-)	1(178);3(1);																				9	51	1028
mRNA	41	FBgn0011676	Nos	2L	-	10808974	Max-element_LTR	12	GENE-TE	plus	1	1	MAX_LTR	.	intron|FBgn0011676|FBtr0100489;intron|FBgn0011676|FBtr0343888;intron|FBgn0011676|FBtr0080188	1(1);
mRNA	41	FBgn0011676	Nos	2L	-	10808985	Max-element_LTR	12	TE-GENE	plus	6	18	MAX_LTR	.	intron|FBgn0011676|FBtr0100489;intron|FBgn0011676|FBtr0343888;intron|FBgn0011676|FBtr0080188	321(18);	197	48.62098312	0.370210531	yes	2	4	2	5	5	1	2	7	6	20	14	10	3.17	9.83	24.35897436
gDNA	41			2L	.	10808985	Max-element_LTR		upstream	negative	9	59	MAX_LTR		intron|FBgn0011676|FBtr0100489(-);intron|FBgn0011676|FBtr0343888(-);intron|FBgn0011676|FBtr0080188(-)	321(59);																				5	52	1048
gDNA	41			2L	.	10809378	Max-element		upstream	positive	2	2	MAX		intron|FBgn0011676|FBtr0100489(-);intron|FBgn0011676|FBtr0343888(-);intron|FBgn0011676|FBtr0080188(-)	2750(1);6639(1);																				2	52	1031
mRNA	41	FBgn0011676	Nos	2L	-	10812287	Max-element	1050	GENE-TE	plus	5	14	MAX;MAX_LTR	10812287	CDS|FBgn0011676|FBtr0080188;CDS|FBgn0011676|FBtr0343888;3UTR|FBgn0011676|FBtr0100489	270(4);6951(10);	66	263.2489316	0.053181602	yes	0	3	3	2	7	6	3	6	11	23	9	67	3.5	19.83	15
mRNA	41	FBgn0011676	Nos	2L	-	10812464	Max-element	1050	GENE-TE	plus	5	20	MAX	10812464	CDS|FBgn0011676|FBtr0100489;CDS|FBgn0011676|FBtr0343888;CDS|FBgn0011676|FBtr0080188	6951(20);	68	267.2077843	0.074848119	yes	0	3	3	2	7	6	5	5	10	26	10	62	3.5	19.67	15.10791367
mRNA	41	FBgn0011676	Nos	2L	-	10813301	Max-element	1050	GENE-TE	plus	1	1	MAX	10813301	CDS|FBgn0011676|FBtr0100489;CDS|FBgn0011676|FBtr0343888;CDS|FBgn0011676|FBtr0080188	6951(1);
mRNA		FBgn0004363	porin	2L	-	10847839	Doc	53122	TE-GENE	plus	2	4	DOC	.	3UTR|FBgn0004363|FBtr0080183;3UTR|FBgn0004363|FBtr0305260;3UTR|FBgn0004363|FBtr0332029;3UTR|FBgn0004363|FBtr0100584;3UTR|FBgn0004363|FBtr0080182	1750(2);3194(1);4494(1);	865	6778.682025	0.000590085	no	0	0	0	0	3	1	566	984	764	1135	934	3320	0.67	1283.83	0.051900869
mRNA		FBgn0004363	porin	2L	-	10847904	Doc	10684	GENE-TE	minus	1	1	DOC	.	CDS|FBgn0004363|FBtr0305260;CDS|FBgn0004363|FBtr0100584;CDS|FBgn0004363|FBtr0080183;CDS|FBgn0004363|FBtr0080182;CDS|FBgn0004363|FBtr0332029	4161-4261(1);
mRNA		FBgn0004363	porin	2L	-	10848672	Doc	53122	GENE-TE	plus	1	1	DOC	.	CDS|FBgn0004363|FBtr0080182;CDS|FBgn0004363|FBtr0080183;CDS|FBgn0004363|FBtr0100584;CDS|FBgn0004363|FBtr0305260;CDS|FBgn0004363|FBtr0332029	3463(1);
mRNA	42	FBgn0026147	TTLL4A	2L	+	10994022	pogo	255	GENE-TE	minus	2	4	POGO	10994021	CDS|FBgn0026147|FBtr0304953;CDS|FBgn0026147|FBtr0304948;CDS|FBgn0026147|FBtr0304952;CDS|FBgn0026147|FBtr0304951;CDS|FBgn0026147|FBtr0304950;intron|FBgn0026147|FBtr0300401;intron|FBgn0026147|FBtr0300404;intron|FBgn0026147|FBtr0300402;intron|FBgn0026147|FBtr0300403;intron|FBgn0026147|FBtr0300400	2121(3);53(1);	2146	739.7499578	0.005407232	yes	1	4	8	10	3	1	94	163	160	408	320	250	4.5	232.5	1.898734177
gDNA	42			2L	.	10995992	pogo		downstream	negative	9	16	POGO		3UTR|FBgn0026147|FBtr0304951(+);3UTR|FBgn0026147|FBtr0304952(+);3UTR|FBgn0026147|FBtr0304950(+);intron|FBgn0026147|FBtr0300401(+);intron|FBgn0026147|FBtr0300404(+);intron|FBgn0026147|FBtr0300402(+);intron|FBgn0026147|FBtr0300403(+);intron|FBgn0026147|FBtr0300400(+)	1(14);2033(2);																				6	149	2986
mRNA	42	FBgn0026147	TTLL4A	2L	+	10995992	pogo	255	TE-GENE	minus	6	88	POGO	.	3UTR|FBgn0026147|FBtr0304951;3UTR|FBgn0026147|FBtr0304952;3UTR|FBgn0026147|FBtr0304950;intron|FBgn0026147|FBtr0300401;intron|FBgn0026147|FBtr0300404;intron|FBgn0026147|FBtr0300402;intron|FBgn0026147|FBtr0300403;intron|FBgn0026147|FBtr0300400	1(78);2033(9);6(1);	2124	735.9483678	0.119573606	yes	1	12	11	19	16	8	39	72	71	138	122	73	11.17	85.83	11.51202749
mRNA	42	FBgn0026147	TTLL4A	2L	+	10995996	pogo	255	GENE-TE	minus	6	81	POGO	.	3UTR|FBgn0026147|FBtr0304951;3UTR|FBgn0026147|FBtr0304952;3UTR|FBgn0026147|FBtr0304950;intron|FBgn0026147|FBtr0300401;intron|FBgn0026147|FBtr0300404;intron|FBgn0026147|FBtr0300402;intron|FBgn0026147|FBtr0300403;intron|FBgn0026147|FBtr0300400	2113(1);2114(1);2118(1);2121(71);88(7);	2126	736.2947779	0.110010287	yes	2	10	14	21	14	10	40	63	92	120	106	63	11.83	80.67	12.79279279
gDNA	42			2L	.	10995996	pogo		upstream	negative	8	14	POGO		3UTR|FBgn0026147|FBtr0304951(+);3UTR|FBgn0026147|FBtr0304952(+);3UTR|FBgn0026147|FBtr0304950(+);intron|FBgn0026147|FBtr0300401(+);intron|FBgn0026147|FBtr0300404(+);intron|FBgn0026147|FBtr0300402(+);intron|FBgn0026147|FBtr0300403(+);intron|FBgn0026147|FBtr0300400(+)	2121(14);																				6	149	2986
gDNA				2L	.	11040825	F-element		downstream	negative	16	93	FW		intron|FBgn0032330|FBtr0343624(-);intron|FBgn0032330|FBtr0080161(-);intron|FBgn0032330|FBtr0331197(-);intron|FBgn0032330|FBtr0347160(-)	-14-8(1);5(92);																				9	162	3233
gDNA				2L	.	11040835	F-element		upstream	negative	4	5	FW		intron|FBgn0032330|FBtr0343624(-);intron|FBgn0032330|FBtr0080161(-);intron|FBgn0032330|FBtr0331197(-);intron|FBgn0032330|FBtr0347160(-)	4691-4695(1);4692(4);																				2	163	3259
gDNA	43			2L	.	11525106	hobo		downstream	positive	10	28	HOBO		CDS|FBgn0028490|FBtr0321293(-);CDS|FBgn0028490|FBtr0345719(-);CDS|FBgn0028490|FBtr0080242(-)	3016(28);																				6	25	493
mRNA	43	FBgn0028490	CG31705	2L	-	11525106	hobo	691	GENE-TE	minus	6	185	HOBO	.	CDS|FBgn0028490|FBtr0321293;CDS|FBgn0028490|FBtr0345719;CDS|FBgn0028490|FBtr0080242	2772(27);3013(1);3016(157);	86	243.7744859	0.758898124	yes	11	31	15	34	45	67	85	209	98	354	372	862	33.83	330	9.299129638
mRNA	43	FBgn0028490	CG31705	2L	-	11525115	hobo	691	TE-GENE	minus	6	136	HOBO	.	CDS|FBgn0028490|FBtr0321293;CDS|FBgn0028490|FBtr0345719;CDS|FBgn0028490|FBtr0080242	1(123);97(13);	96	257.5577605	0.528036894	yes	12	19	12	37	44	27	101	218	93	393	405	892	25.17	350.33	6.702174878
gDNA	43			2L	.	11525115	hobo		upstream	positive	11	25	HOBO		CDS|FBgn0028490|FBtr0321293(-);CDS|FBgn0028490|FBtr0345719(-);CDS|FBgn0028490|FBtr0080242(-)	1(25);																				6	25	502
mRNA	43	FBgn0028490	CG31705	2L	-	11525142	hobo	691	GENE-TE	minus	1	1	HOBO	.	CDS|FBgn0028490|FBtr0321293;CDS|FBgn0028490|FBtr0345719;CDS|FBgn0028490|FBtr0080242	3007(1);
mRNA	43	FBgn0028490	CG31705	2L	-	11528120	hobo	691	GENE-TE	minus	2	3	HOBO	11528121	intron|FBgn0028490|FBtr0345719;intron|FBgn0028490|FBtr0080242;intron|FBgn0028490|FBtr0321293	197(1);270(1);475(1);	244	410.6141741	0.007306129	yes	0	0	2	0	0	1	93	313	118	369	518	1007	0.5	403	0.123915737
gDNA				2L	.	11549528	Tabor		upstream	positive	2	2	TABOR		ncRNA|FBgn0265687|FBtr0340564(-);intron|FBgn0265687|FBtr0340564(-)	1694(1);327(1);																				2	48	956
gDNA				2L	.	11610657	hopper		upstream	positive	3	3	HOPPER		3UTR|FBgn0032368|FBtr0340563(-);intron|FBgn0015400|FBtr0080252(+)	222(1);429(1);673(1);																				3	32	638
mRNA		FBgn0015400	kek2	2L	+	11614107	hopper	1512	GENE-TE	minus	3	3	HOPPER	.	intron|FBgn0015400|FBtr0080252	1435(3);	68	320.6493412	0.009356015	yes	0	1	0	1	1	0	9	28	13	27	31	41	0.5	24.83	1.973684211
gDNA				2L	.	11614107	hopper		upstream	negative	11	38	HOPPER		intron|FBgn0015400|FBtr0080252(+)	1435(36);1443-1436(1);1443-1437(1);																				9	22	437
gDNA				2L	.	11615545	hopper		downstream	negative	10	41	HOPPER		intron|FBgn0015400|FBtr0080252(+)	1(40);1435(1);																				8	21	426
mRNA	44	FBgn0264815	Pde1c	2L	-	11818163	I-element	1237	GENE-TE	minus	1	1	I	.	CDS|FBgn0264815|FBtr0334139;CDS|FBgn0264815|FBtr0334138;CDS|FBgn0264815|FBtr0344148;CDS|FBgn0264815|FBtr0334140;CDS|FBgn0264815|FBtr0334141;CDS|FBgn0264815|FBtr0334135;CDS|FBgn0264815|FBtr0334137;CDS|FBgn0264815|FBtr0334142;CDS|FBgn0264815|FBtr0334136	5188(1);
gDNA	44			2L	.	11857519	I-element		downstream	positive	3	3	I		intron|FBgn0264815|FBtr0334135(-);intron|FBgn0264815|FBtr0334136(-);intron|FBgn0264815|FBtr0334138(-);intron|FBgn0264815|FBtr0334142(-);intron|FBgn0264815|FBtr0334141(-);intron|FBgn0264815|FBtr0334140(-);intron|FBgn0264815|FBtr0344148(-);intron|FBgn0264815|FBtr0334139(-)	4879(2);5286(1);																				3	51	1028
gDNA	44			2L	.	11860340	I-element		downstream	negative	16	91	I		intron|FBgn0264815|FBtr0334135(-);intron|FBgn0264815|FBtr0334136(-);intron|FBgn0264815|FBtr0334141(-);intron|FBgn0264815|FBtr0334140(-);intron|FBgn0264815|FBtr0344148(-);intron|FBgn0264815|FBtr0334139(-);intron|FBgn0264815|FBtr0334142(-);intron|FBgn0264815|FBtr0334138(-)	100(90);81(1);																				10	52	1030
mRNA	44	FBgn0264815	Pde1c	2L	-	11860340	I-element	3841	GENE-TE	plus	4	8	I	.	intron|FBgn0264815|FBtr0334135;intron|FBgn0264815|FBtr0334136;intron|FBgn0264815|FBtr0334141;intron|FBgn0264815|FBtr0334140;intron|FBgn0264815|FBtr0344148;intron|FBgn0264815|FBtr0334139;intron|FBgn0264815|FBtr0334142;intron|FBgn0264815|FBtr0334138	100(8);	66	503.4937934	0.015888974	yes	1	0	0	2	5	1	7	17	12	45	37	23	1.5	23.5	6
mRNA	44	FBgn0264815	Pde1c	2L	-	11860366	I-element	3841	TE-GENE	plus	4	8	I	.	intron|FBgn0264815|FBtr0334135;intron|FBgn0264815|FBtr0334136;intron|FBgn0264815|FBtr0334141;intron|FBgn0264815|FBtr0334140;intron|FBgn0264815|FBtr0344148;intron|FBgn0264815|FBtr0334139;intron|FBgn0264815|FBtr0334142;intron|FBgn0264815|FBtr0334138	5475(8);	65	499.6648877	0.016010731	yes	1	2	0	1	4	0	13	35	27	48	40	99	1.33	43.67	2.962962963
gDNA	44			2L	.	11860366	I-element		upstream	negative	17	96	I		intron|FBgn0264815|FBtr0334135(-);intron|FBgn0264815|FBtr0334136(-);intron|FBgn0264815|FBtr0334141(-);intron|FBgn0264815|FBtr0334140(-);intron|FBgn0264815|FBtr0344148(-);intron|FBgn0264815|FBtr0334139(-);intron|FBgn0264815|FBtr0334142(-);intron|FBgn0264815|FBtr0334138(-)	5475(95);5476(1);																				10	55	1109
gDNA	44			2L	.	11861891	I-element		upstream	positive	2	2	I		intron|FBgn0264815|FBtr0334135(-);intron|FBgn0264815|FBtr0334136(-);intron|FBgn0264815|FBtr0334141(-);intron|FBgn0264815|FBtr0334140(-);intron|FBgn0264815|FBtr0344148(-);intron|FBgn0264815|FBtr0334139(-);intron|FBgn0264815|FBtr0334142(-);intron|FBgn0264815|FBtr0334138(-)	1324(1);3870(1);																				2	51	1025
gDNA	44			2L	.	11862158	I-element		upstream	positive	3	3	I		intron|FBgn0264815|FBtr0334135(-);intron|FBgn0264815|FBtr0334136(-);intron|FBgn0264815|FBtr0334141(-);intron|FBgn0264815|FBtr0334140(-);intron|FBgn0264815|FBtr0344148(-);intron|FBgn0264815|FBtr0334139(-);intron|FBgn0264815|FBtr0334142(-);intron|FBgn0264815|FBtr0334138(-)	4470(1);651(1);687(1);																				3	54	1081
gDNA	44			2L	.	11863015	I-element		downstream	positive	3	3	I		intron|FBgn0264815|FBtr0334135(-);intron|FBgn0264815|FBtr0334136(-);intron|FBgn0264815|FBtr0334141(-);intron|FBgn0264815|FBtr0334140(-);intron|FBgn0264815|FBtr0344148(-);intron|FBgn0264815|FBtr0334139(-);intron|FBgn0264815|FBtr0334142(-);intron|FBgn0264815|FBtr0334138(-)	1225-1369(1);293(1);473(1);																				3	54	1083
mRNA	44	FBgn0264815	Pde1c	2L	-	11874162	I-element	3841	GENE-TE	plus	1	1	I	.	intron|FBgn0264815|FBtr0334135;intron|FBgn0264815|FBtr0334136;intron|FBgn0264815|FBtr0334141;intron|FBgn0264815|FBtr0334140;intron|FBgn0264815|FBtr0344148;intron|FBgn0264815|FBtr0334139;intron|FBgn0264815|FBtr0334142;intron|FBgn0264815|FBtr0334138	395(1);
mRNA	44	FBgn0264815	Pde1c	2L	-	11874257	I-element	3841	GENE-TE	plus	4	4	I	11874257	5UTR|FBgn0264815|FBtr0334138;5UTR|FBgn0264815|FBtr0334142;intron|FBgn0264815|FBtr0334135;intron|FBgn0264815|FBtr0334136;intron|FBgn0264815|FBtr0334141;intron|FBgn0264815|FBtr0334140;intron|FBgn0264815|FBtr0344148;intron|FBgn0264815|FBtr0334139	100(1);396(2);545(1);	63	491.917676	0.008131442	yes	0	1	2	1	3	0	21	63	32	79	61	46	1.17	50.33	2.265372168
gDNA	44			2L	.	11891064	I-element		downstream	negative	2	2	I		intron|FBgn0264815|FBtr0334135(-);intron|FBgn0264815|FBtr0334136(-);intron|FBgn0264815|FBtr0334141(-);intron|FBgn0264815|FBtr0334140(-);intron|FBgn0264815|FBtr0334139(-)	2138(2);																				2	60	1210
mRNA		FBgn0264815	Pde1c	2L	-	11896687	BS2	161	TE-GENE	minus	1	1	BS2	.	5UTR|FBgn0264815|FBtr0334135;5UTR|FBgn0264815|FBtr0334139;5UTR|FBgn0264815|FBtr0334141;intron|FBgn0264815|FBtr0334136;intron|FBgn0264815|FBtr0334140	3673(1);
gDNA				2L	.	11896960	BS2		upstream	negative	2	5	BS2		intron|FBgn0264815|FBtr0334136(-);intron|FBgn0264815|FBtr0334140(-)	4503(1);4504(1);4664(3);																				2	49	973
mRNA		FBgn0264815	Pde1c	2L	-	11897167	BS2	161	TE-GENE	minus	3	3	BS2	.	intron|FBgn0264815|FBtr0334136;intron|FBgn0264815|FBtr0334140	1879(3);	50	89.72179222	0.033436693	yes	0	0	0	1	1	2	16	31	19	48	36	99	0.67	41.5	1.581027668
gDNA				2L	.	11897167	BS2		upstream	positive	13	151	BS2		intron|FBgn0264815|FBtr0334136(-);intron|FBgn0264815|FBtr0334140(-)	1879(151);																				9	33	653
gDNA	44			2L	.	11900725	I-element		downstream	negative	3	4	I		intron|FBgn0264815|FBtr0334136(-);intron|FBgn0264815|FBtr0334140(-)	1970(1);2447(1);3158(1);4340(1);																				3	50	992
gDNA	44			2L	.	11901300	I-element		downstream	negative	2	2	I		intron|FBgn0264815|FBtr0334136(-);intron|FBgn0264815|FBtr0334140(-)	4154(1);4396(1);																				2	41	812
gDNA	44			2L	.	11901841	I-element		downstream	negative	2	3	I		intron|FBgn0264815|FBtr0334136(-);intron|FBgn0264815|FBtr0334140(-)	3870(1);4032(1);4156(1);																				2	56	1128
gDNA	44			2L	.	11902244	I-element		downstream	negative	3	3	I		intron|FBgn0264815|FBtr0334136(-);intron|FBgn0264815|FBtr0334140(-)	1618(1);3655(2);																				2	51	1021
gDNA	44			2L	.	11902734	I-element		downstream	negative	2	2	I		intron|FBgn0264815|FBtr0334136(-);intron|FBgn0264815|FBtr0334140(-)	2141(1);3092(1);																				2	55	1093
gDNA	44			2L	.	11902896	I-element		downstream	negative	2	2	I		intron|FBgn0264815|FBtr0334136(-);intron|FBgn0264815|FBtr0334140(-)	2523(1);3667(1);																				2	56	1110
gDNA	44			2L	.	11902930	I-element		upstream	negative	2	2	I		intron|FBgn0264815|FBtr0334136(-);intron|FBgn0264815|FBtr0334140(-)	1584(2);																				2	56	1115
gDNA	44			2L	.	11903318	I-element		downstream	negative	2	2	I		intron|FBgn0264815|FBtr0334136(-);intron|FBgn0264815|FBtr0334140(-)	1547(1);2730(1);																				2	58	1160
gDNA	44			2L	.	11903794	I-element		downstream	positive	16	236	I		intron|FBgn0264815|FBtr0334136(-);intron|FBgn0264815|FBtr0334140(-)	5470(233);5474(1);5480(1);5498-5474(1);																				9	64	1280
mRNA	44	FBgn0264815	Pde1c	2L	-	11903794	I-element	1237	GENE-TE	minus	1	1	I	.	intron|FBgn0264815|FBtr0334136;intron|FBgn0264815|FBtr0334140	5470(1);
gDNA	44			2L	.	11903807	I-element		upstream	positive	17	406	I		intron|FBgn0264815|FBtr0334136(-);intron|FBgn0264815|FBtr0334140(-)	1447(2);1450(398);1453-1458(1);1453-1501(1);1454-1504(1);1455(1);1606(1);3585(1);																				9	62	1231
gDNA	44			2L	.	11904277	I-element		upstream	negative	2	2	I		intron|FBgn0264815|FBtr0334136(-);intron|FBgn0264815|FBtr0334140(-)	1690(1);5190(1);																				2	45	903
gDNA	44			2L	.	11904506	I-element		upstream	negative	2	2	I		intron|FBgn0264815|FBtr0334136(-);intron|FBgn0264815|FBtr0334140(-)	5047(2);																				2	34	684
gDNA	44			2L	.	11911731	I-element		downstream	negative	2	2	I		intron|FBgn0264815|FBtr0334140(-);intron|FBgn0264815|FBtr0334136(-)	4601(1);5047(1);																				2	36	720
mRNA		FBgn0032400	CG6770	2L	-	12045359	Doc	53122	GENE-TE	plus	1	1	DOC	.	3UTR|FBgn0032400|FBtr0080306	4316(1);
mRNA		FBgn0032400	CG6770	2L	-	12045520	Doc	53122	TE-GENE	plus	1	2	DOC	.	3UTR|FBgn0032400|FBtr0080306	2608(2);
mRNA		FBgn0032400	CG6770	2L	-	12045658	Doc	53122	GENE-TE	plus	1	1	DOC	.	3UTR|FBgn0032400|FBtr0080306	1929(1);
mRNA		FBgn0032400	CG6770	2L	-	12045717	copia	56571	GENE-TE	plus	1	3	COPIA	.	3UTR|FBgn0032400|FBtr0080306	1200(1);3930(1);4336(1);
mRNA		FBgn0032400	CG6770	2L	-	12045883	Doc	53122	GENE-TE	plus	1	1	DOC	.	CDS|FBgn0032400|FBtr0080306	213(1);
mRNA		FBgn0032400	CG6770	2L	-	12045922	Doc	53122	GENE-TE	plus	1	1	DOC	.	CDS|FBgn0032400|FBtr0080306	3069(1);
mRNA		FBgn0032400	CG6770	2L	-	12045962	copia	56571	GENE-TE	plus	1	1	COPIA	.	CDS|FBgn0032400|FBtr0080306	1214(1);
mRNA		FBgn0032400	CG6770	2L	-	12045965	Doc	53122	TE-GENE	plus	1	1	DOC	.	CDS|FBgn0032400|FBtr0080306	1023(1);
mRNA		FBgn0032400	CG6770	2L	-	12045966	Doc	53122	GENE-TE	plus	2	3	DOC	.	CDS|FBgn0032400|FBtr0080306	4255(1);4345(1);731(1);	2054	10445.6971	0.0002872	no	1	0	0	0	2	0	7563	9420	7363	21748	13813	24810	0.5	14119.5	0.003541076
mRNA		FBgn0032400	CG6770	2L	-	12046090	Doc	53122	TE-GENE	plus	1	1	DOC	.	5UTR|FBgn0032400|FBtr0080306	4321-4397(1);
mRNA		FBgn0032400	CG6770	2L	-	12046100	copia	56571	TE-GENE	plus	2	7	COPIA;COPIA_LTR	.	5UTR|FBgn0032400|FBtr0080306	260(1);3169(3);4238(1);4276(1);4452(1);	5735	18012.07054	0.000388628	no	0	0	0	0	5	0	0	3	0	0	2	0	0.83	0.83	50
gDNA				2L	.	12194045	Doc		downstream	negative	16	191	DOC		intron|FBgn0000114|FBtr0331998(+)	10(189);205(1);9(1);																				9	97	1944
gDNA				2L	.	12194058	Doc		upstream	negative	2	2	DOC		intron|FBgn0000114|FBtr0331998(+)	4713(1);4725(1);																				1	100	1992
gDNA				2L	.	12195355	Doc		upstream	positive	2	2	DOC		intron|FBgn0000114|FBtr0331998(+)	1037(1);1045(1);																				2	100	1992
gDNA				2L	.	12197074	Doc		upstream	positive	2	2	DOC		intron|FBgn0000114|FBtr0331998(+)	716(1);995(1);																				2	103	2058
gDNA				2L	.	12201417	Doc		upstream	negative	2	2	DOC		5UTR|FBgn0000114|FBtr0331648(+);intron|FBgn0000114|FBtr0331998(+)	2402(1);660(1);																				2	97	1934
gDNA				2L	.	12229875	hopper		downstream	positive	17	106	HOPPER		intron|FBgn0000114|FBtr0331648(+);intron|FBgn0000114|FBtr0080344(+);intron|FBgn0000114|FBtr0331646(+);intron|FBgn0000114|FBtr0331647(+);intron|FBgn0000114|FBtr0331645(+);intron|FBgn0000114|FBtr0331998(+)	0-39(1);1(1);1428-1437(1);1433-1437(1);1435(100);1443-1437(1);1444-1436(1);																				10	103	2059
gDNA				2L	.	12229879	hopper		upstream	positive	14	60	HOPPER		intron|FBgn0000114|FBtr0331648(+);intron|FBgn0000114|FBtr0080344(+);intron|FBgn0000114|FBtr0331646(+);intron|FBgn0000114|FBtr0331647(+);intron|FBgn0000114|FBtr0331645(+);intron|FBgn0000114|FBtr0331998(+)	0-27(1);1(56);12-2(1);1-51(1);5-1(1);																				9	103	2052
gDNA				2L	.	12258372	jockey		upstream	negative	2	2	JOCKEY		intron|FBgn0000114|FBtr0331648(+);intron|FBgn0000114|FBtr0331646(+);intron|FBgn0000114|FBtr0331647(+);intron|FBgn0000114|FBtr0331645(+);intron|FBgn0000114|FBtr0080344(+);intron|FBgn0000114|FBtr0331998(+)	4541(1);4663(1);																				2	90	1805
gDNA				2L	.	12258675	jockey		upstream	negative	3	3	JOCKEY		intron|FBgn0000114|FBtr0331648(+);intron|FBgn0000114|FBtr0331646(+);intron|FBgn0000114|FBtr0331647(+);intron|FBgn0000114|FBtr0331645(+);intron|FBgn0000114|FBtr0080344(+);intron|FBgn0000114|FBtr0331998(+)	4189(1);4541(1);4583(1);																				2	92	1843
gDNA				2L	.	12258722	jockey		downstream	positive	4	4	JOCKEY		intron|FBgn0000114|FBtr0331648(+);intron|FBgn0000114|FBtr0331646(+);intron|FBgn0000114|FBtr0331647(+);intron|FBgn0000114|FBtr0331645(+);intron|FBgn0000114|FBtr0080344(+);intron|FBgn0000114|FBtr0331998(+)	4938(1);5020(3);																				4	94	1881
gDNA				2L	.	12258733	jockey		upstream	positive	18	251	JOCKEY		intron|FBgn0000114|FBtr0331648(+);intron|FBgn0000114|FBtr0331646(+);intron|FBgn0000114|FBtr0331647(+);intron|FBgn0000114|FBtr0331645(+);intron|FBgn0000114|FBtr0080344(+);intron|FBgn0000114|FBtr0331998(+)	3007(250);3008(1);																				10	93	1854
gDNA				2L	.	12259380	jockey		downstream	negative	2	2	JOCKEY		intron|FBgn0000114|FBtr0331648(+);intron|FBgn0000114|FBtr0331646(+);intron|FBgn0000114|FBtr0331647(+);intron|FBgn0000114|FBtr0331645(+);intron|FBgn0000114|FBtr0080344(+);intron|FBgn0000114|FBtr0331998(+)	4765(1);4774(1);																				2	90	1792
gDNA				2L	.	12260320	jockey		upstream	negative	3	4	JOCKEY		intron|FBgn0000114|FBtr0331648(+);intron|FBgn0000114|FBtr0331646(+);intron|FBgn0000114|FBtr0331647(+);intron|FBgn0000114|FBtr0331645(+);intron|FBgn0000114|FBtr0080344(+);intron|FBgn0000114|FBtr0331998(+)	4942(1);4943(2);4964(1);																				3	100	2007
gDNA				2L	.	12261386	jockey		upstream	negative	2	2	JOCKEY		intron|FBgn0000114|FBtr0331648(+);intron|FBgn0000114|FBtr0331646(+);intron|FBgn0000114|FBtr0331647(+);intron|FBgn0000114|FBtr0331645(+);intron|FBgn0000114|FBtr0080344(+);intron|FBgn0000114|FBtr0331998(+)	4925(2);																				2	95	1904
gDNA				2L	.	12262277	jockey		downstream	negative	2	2	JOCKEY		intron|FBgn0000114|FBtr0331648(+);intron|FBgn0000114|FBtr0331646(+);intron|FBgn0000114|FBtr0331647(+);intron|FBgn0000114|FBtr0331645(+);intron|FBgn0000114|FBtr0080344(+);intron|FBgn0000114|FBtr0331998(+)	4390(1);4769(1);																				2	92	1850
gDNA				2L	.	12288821	F-element		downstream	positive	2	2	FW		intron|FBgn0000114|FBtr0331648(+);intron|FBgn0000114|FBtr0331646(+);intron|FBgn0000114|FBtr0331998(+);intron|FBgn0000114|FBtr0331645(+);intron|FBgn0000114|FBtr0080344(+);intron|FBgn0000114|FBtr0331644(+);intron|FBgn0000114|FBtr0080345(+);intron|FBgn0000114|FBtr0300567(+);intron|FBgn0000114|FBtr0331647(+);intron|FBgn0000114|FBtr0080347(+)	2535(1);4206(1);																				2	100	1997
gDNA				2L	.	12288858	F-element		downstream	positive	3	3	FW		intron|FBgn0000114|FBtr0331648(+);intron|FBgn0000114|FBtr0331646(+);intron|FBgn0000114|FBtr0331998(+);intron|FBgn0000114|FBtr0331645(+);intron|FBgn0000114|FBtr0080344(+);intron|FBgn0000114|FBtr0331644(+);intron|FBgn0000114|FBtr0080345(+);intron|FBgn0000114|FBtr0300567(+);intron|FBgn0000114|FBtr0331647(+);intron|FBgn0000114|FBtr0080347(+)	2506(1);3473(1);3816(1);																				3	103	2054
gDNA				2L	.	12290989	F-element		upstream	positive	2	2	FW		intron|FBgn0000114|FBtr0080347(+);intron|FBgn0000114|FBtr0331648(+);intron|FBgn0000114|FBtr0331646(+);intron|FBgn0000114|FBtr0331998(+);intron|FBgn0000114|FBtr0331645(+);intron|FBgn0000114|FBtr0080344(+);intron|FBgn0000114|FBtr0331644(+);intron|FBgn0000114|FBtr0080345(+);intron|FBgn0000114|FBtr0300567(+);intron|FBgn0000114|FBtr0331647(+)	3462(1);3752(1);																				2	117	2336
gDNA				2L	.	12291205	F-element		downstream	negative	17	266	FW		intron|FBgn0000114|FBtr0080347(+);intron|FBgn0000114|FBtr0331648(+);intron|FBgn0000114|FBtr0331646(+);intron|FBgn0000114|FBtr0331998(+);intron|FBgn0000114|FBtr0331645(+);intron|FBgn0000114|FBtr0080344(+);intron|FBgn0000114|FBtr0331644(+);intron|FBgn0000114|FBtr0080345(+);intron|FBgn0000114|FBtr0300567(+);intron|FBgn0000114|FBtr0331647(+)	1243(265);1269-1244(1);																				10	118	2352
gDNA				2L	.	12291211	F-element		upstream	negative	11	21	FW		intron|FBgn0000114|FBtr0080347(+);intron|FBgn0000114|FBtr0331648(+);intron|FBgn0000114|FBtr0331646(+);intron|FBgn0000114|FBtr0331998(+);intron|FBgn0000114|FBtr0331645(+);intron|FBgn0000114|FBtr0080344(+);intron|FBgn0000114|FBtr0331644(+);intron|FBgn0000114|FBtr0080345(+);intron|FBgn0000114|FBtr0300567(+);intron|FBgn0000114|FBtr0331647(+)	4652-4689(1);4690(1);4691(19);																				8	119	2386
gDNA				2L	.	12291246	F-element		downstream	positive	7	7	FW		intron|FBgn0000114|FBtr0080347(+);intron|FBgn0000114|FBtr0331648(+);intron|FBgn0000114|FBtr0331646(+);intron|FBgn0000114|FBtr0331998(+);intron|FBgn0000114|FBtr0331645(+);intron|FBgn0000114|FBtr0080344(+);intron|FBgn0000114|FBtr0331644(+);intron|FBgn0000114|FBtr0080345(+);intron|FBgn0000114|FBtr0300567(+);intron|FBgn0000114|FBtr0331647(+)	1334(1);1557(1);1559(1);1682(3);1695(1);																				5	126	2514
gDNA				2L	.	12291333	F-element		upstream	positive	3	4	FW		intron|FBgn0000114|FBtr0080347(+);intron|FBgn0000114|FBtr0331648(+);intron|FBgn0000114|FBtr0331646(+);intron|FBgn0000114|FBtr0331998(+);intron|FBgn0000114|FBtr0331645(+);intron|FBgn0000114|FBtr0080344(+);intron|FBgn0000114|FBtr0331644(+);intron|FBgn0000114|FBtr0080345(+);intron|FBgn0000114|FBtr0300567(+);intron|FBgn0000114|FBtr0331647(+)	1713(3);4313(1);																				3	102	2044
gDNA				2L	.	12292211	F-element		downstream	positive	3	6	FW		intron|FBgn0000114|FBtr0080347(+);intron|FBgn0000114|FBtr0331648(+);intron|FBgn0000114|FBtr0331646(+);intron|FBgn0000114|FBtr0331998(+);intron|FBgn0000114|FBtr0331645(+);intron|FBgn0000114|FBtr0080344(+);intron|FBgn0000114|FBtr0331644(+);intron|FBgn0000114|FBtr0080345(+);intron|FBgn0000114|FBtr0300567(+);intron|FBgn0000114|FBtr0331647(+)	1447(1);1493(1);2656(4);																				3	133	2660
gDNA				2L	.	12292283	F-element		upstream	positive	2	3	FW		intron|FBgn0000114|FBtr0080347(+);intron|FBgn0000114|FBtr0331648(+);intron|FBgn0000114|FBtr0331646(+);intron|FBgn0000114|FBtr0331998(+);intron|FBgn0000114|FBtr0331645(+);intron|FBgn0000114|FBtr0080344(+);intron|FBgn0000114|FBtr0331644(+);intron|FBgn0000114|FBtr0080345(+);intron|FBgn0000114|FBtr0300567(+);intron|FBgn0000114|FBtr0331647(+)	1769(2);3007(1);																				2	139	2785
gDNA				2L	.	12292673	F-element		upstream	positive	3	3	FW		intron|FBgn0000114|FBtr0080347(+);intron|FBgn0000114|FBtr0331648(+);intron|FBgn0000114|FBtr0331646(+);intron|FBgn0000114|FBtr0331998(+);intron|FBgn0000114|FBtr0331645(+);intron|FBgn0000114|FBtr0080344(+);intron|FBgn0000114|FBtr0331644(+);intron|FBgn0000114|FBtr0080345(+);intron|FBgn0000114|FBtr0300567(+);intron|FBgn0000114|FBtr0331647(+)	1569(1);1672(2);																				3	132	2644
gDNA				2L	.	12292733	F-element		upstream	positive	6	8	FW		intron|FBgn0000114|FBtr0080347(+);intron|FBgn0000114|FBtr0331648(+);intron|FBgn0000114|FBtr0331646(+);intron|FBgn0000114|FBtr0331998(+);intron|FBgn0000114|FBtr0331645(+);intron|FBgn0000114|FBtr0080344(+);intron|FBgn0000114|FBtr0331644(+);intron|FBgn0000114|FBtr0080345(+);intron|FBgn0000114|FBtr0300567(+);intron|FBgn0000114|FBtr0331647(+)	1858(1);2603(1);2717(2);2725-2717(1);2733(1);2742(1);3764(1);																				5	123	2465
gDNA				2L	.	12292984	F-element		upstream	positive	2	2	FW		intron|FBgn0000114|FBtr0080347(+);intron|FBgn0000114|FBtr0331648(+);intron|FBgn0000114|FBtr0331646(+);intron|FBgn0000114|FBtr0331998(+);intron|FBgn0000114|FBtr0331645(+);intron|FBgn0000114|FBtr0080344(+);intron|FBgn0000114|FBtr0331644(+);intron|FBgn0000114|FBtr0080345(+);intron|FBgn0000114|FBtr0300567(+);intron|FBgn0000114|FBtr0331647(+)	2729(2);																				2	109	2189
gDNA				2L	.	12294345	F-element		upstream	positive	2	2	FW		intron|FBgn0000114|FBtr0080347(+);intron|FBgn0000114|FBtr0331648(+);intron|FBgn0000114|FBtr0331646(+);intron|FBgn0000114|FBtr0331998(+);intron|FBgn0000114|FBtr0331645(+);intron|FBgn0000114|FBtr0080344(+);intron|FBgn0000114|FBtr0331644(+);intron|FBgn0000114|FBtr0080345(+);intron|FBgn0000114|FBtr0300567(+);intron|FBgn0000114|FBtr0331647(+)	2732(2);																				2	105	2098
gDNA				2L	.	12294625	F-element		upstream	positive	2	2	FW		intron|FBgn0000114|FBtr0080347(+);intron|FBgn0000114|FBtr0331648(+);intron|FBgn0000114|FBtr0331646(+);intron|FBgn0000114|FBtr0331998(+);intron|FBgn0000114|FBtr0331645(+);intron|FBgn0000114|FBtr0080344(+);intron|FBgn0000114|FBtr0331644(+);intron|FBgn0000114|FBtr0080345(+);intron|FBgn0000114|FBtr0300567(+);intron|FBgn0000114|FBtr0331647(+)	2693(1);3225(1);																				2	82	1636
gDNA				2L	.	12295042	F-element		downstream	positive	2	2	FW		intron|FBgn0000114|FBtr0080347(+);intron|FBgn0000114|FBtr0331648(+);intron|FBgn0000114|FBtr0331646(+);intron|FBgn0000114|FBtr0331998(+);intron|FBgn0000114|FBtr0331645(+);intron|FBgn0000114|FBtr0080344(+);intron|FBgn0000114|FBtr0331644(+);intron|FBgn0000114|FBtr0080345(+);intron|FBgn0000114|FBtr0300567(+);intron|FBgn0000114|FBtr0331647(+)	1415(1);2873(1);																				2	88	1752
gDNA				2L	.	12510194	accord		downstream	negative	2	2	ACCORD;ACCORD_LTR		intron|FBgn0259176|FBtr0346622(-);intron|FBgn0259176|FBtr0299658(-);intron|FBgn0259176|FBtr0300523(-);intron|FBgn0259176|FBtr0300521(-)	183(1);2528(1);																				2	73	1452
gDNA				2L	.	12763894	BS		upstream	positive	14	50	BS		intron|FBgn0032456|FBtr0347485(+)	4998(50);																				8	57	1135
gDNA				2L	.	12767742	jockey		upstream	negative	2	2	JOCKEY		ncRNA|FBgn0267925|FBtr0347486(-)	3198(1);406(1);																				2	87	1737
gDNA				2L	.	12767813	jockey		downstream	positive	17	75	JOCKEY		ncRNA|FBgn0267925|FBtr0347486(-)	5005(1);5006(1);5007(73);																				10	78	1564
gDNA				2L	.	12767823	jockey		upstream	positive	17	228	JOCKEY		ncRNA|FBgn0267925|FBtr0347486(-)	6-43(1);7(225);8(1);9(1);																				10	78	1554
gDNA				2L	.	12768117	jockey		downstream	negative	2	2	JOCKEY		ncRNA|FBgn0267925|FBtr0347486(-)	1740(1);4762(1);																				2	70	1397
gDNA				2L	.	12768289	jockey		upstream	negative	2	2	JOCKEY		ncRNA|FBgn0267925|FBtr0347486(-)	2160(1);4686(1);																				2	63	1263
mRNA	45	FBgn0262160	CG9932	2L	-	13022267	Doc	53122	GENE-TE	plus	1	1	DOC	.	3UTR|FBgn0262160|FBtr0336617;3UTR|FBgn0262160|FBtr0310277	874(1);
mRNA	45	FBgn0262160	CG9932	2L	-	13023266	Doc	53122	TE-GENE	plus	1	1	DOC	.	3UTR|FBgn0262160|FBtr0336617;3UTR|FBgn0262160|FBtr0310277;3UTR|FBgn0262160|FBtr0336616;3UTR|FBgn0262160|FBtr0089956	4547(1);
mRNA	45	FBgn0262160	CG9932	2L	-	13028052	Doc	10684	TE-GENE	minus	1	1	DOC	.	CDS|FBgn0262160|FBtr0336616;CDS|FBgn0262160|FBtr0336617;CDS|FBgn0262160|FBtr0310277;CDS|FBgn0262160|FBtr0089956	993(1);
mRNA		FBgn0262160	CG9932	2L	-	13030785	GATE	120	GENE-TE	minus	2	2	BATUMI	.	CDS|FBgn0262160|FBtr0089956;CDS|FBgn0262160|FBtr0310277;CDS|FBgn0262160|FBtr0336616;CDS|FBgn0262160|FBtr0336617	6909(2);	139	129.1510743	0.01548574	yes	0	0	0	0	0	0	11	22	6	45	32	184	0	50	0
mRNA	45	FBgn0262160	CG9932	2L	-	13031395	Doc	53122	TE-GENE	plus	1	1	DOC	13031394	intron|FBgn0262160|FBtr0336616;intron|FBgn0262160|FBtr0310277;intron|FBgn0262160|FBtr0336617;intron|FBgn0262160|FBtr0089956	2366(1);
gDNA				2L	.	13033380	Rt1b		upstream	positive	11	28	RT1B		intron|FBgn0262160|FBtr0336616(-);intron|FBgn0262160|FBtr0310277(-);intron|FBgn0262160|FBtr0336617(-);intron|FBgn0262160|FBtr0089956(-)	530(28);																				7	43	856
mRNA		FBgn0262160	CG9932	2L	-	13036296	BS2	161	TE-GENE	minus	1	1	BS2	.	intron|FBgn0262160|FBtr0336616;intron|FBgn0262160|FBtr0310277;intron|FBgn0262160|FBtr0336617;intron|FBgn0262160|FBtr0089956	4621(1);
gDNA				2L	.	13036296	BS2		upstream	positive	14	48	BS2		intron|FBgn0262160|FBtr0336616(-);intron|FBgn0262160|FBtr0310277(-);intron|FBgn0262160|FBtr0336617(-);intron|FBgn0262160|FBtr0089956(-)	4481(26);4621(22);																				8	42	843
gDNA				2L	.	13036481	BS2		downstream	positive	13	36	BS2		intron|FBgn0262160|FBtr0336616(-);intron|FBgn0262160|FBtr0310277(-);intron|FBgn0262160|FBtr0336617(-);intron|FBgn0262160|FBtr0089956(-)	4721(36);																				8	43	857
mRNA		FBgn0262160	CG9932	2L	-	13036481	BS2	161	GENE-TE	minus	4	4	BS2	.	intron|FBgn0262160|FBtr0336616;intron|FBgn0262160|FBtr0310277;intron|FBgn0262160|FBtr0336617;intron|FBgn0262160|FBtr0089956	4721(4);	143	151.7333187	0.026362041	yes	1	0	0	1	1	1	9	20	7	41	24	88	0.67	31.5	2.07253886
gDNA	45			2L	.	13054647	Doc		downstream	negative	16	147	DOC		intron|FBgn0262160|FBtr0336617(-);intron|FBgn0262160|FBtr0089956(-);intron|FBgn0262160|FBtr0310277(-);intron|FBgn0262160|FBtr0336616(-)	5(147);																				9	38	753
mRNA	45	FBgn0262160	CG9932	2L	-	13054647	Doc	53122	GENE-TE	plus	6	18	DOC	.	intron|FBgn0262160|FBtr0336617;intron|FBgn0262160|FBtr0089956;intron|FBgn0262160|FBtr0310277;intron|FBgn0262160|FBtr0336616	5(18);	146	2784.925852	0.006463368	yes	1	1	7	7	0	2	10	25	6	46	31	86	3	34	8.108108108
gDNA	45			2L	.	13054871	Doc		downstream	positive	2	2	DOC		intron|FBgn0262160|FBtr0336617(-);intron|FBgn0262160|FBtr0089956(-);intron|FBgn0262160|FBtr0310277(-);intron|FBgn0262160|FBtr0336616(-)	226(2);																				2	40	794
gDNA	45			2L	.	13055949	Doc		upstream	positive	2	2	DOC		intron|FBgn0262160|FBtr0336617(-);intron|FBgn0262160|FBtr0089956(-);intron|FBgn0262160|FBtr0310277(-);intron|FBgn0262160|FBtr0336616(-)	2136(1);610(1);																				2	42	850
mRNA	45	FBgn0262160	CG9932	2L	-	13059216	Doc	53122	GENE-TE	plus	2	2	DOC	13059217	intron|FBgn0262160|FBtr0336617;intron|FBgn0262160|FBtr0089956;intron|FBgn0262160|FBtr0310277;intron|FBgn0262160|FBtr0336616	2056(1);207(1);	152	2841.574212	0.000703835	no	0	0	1	0	0	1	97	191	156	354	189	338	0.33	220.83	0.150715901
gDNA				2L	.	13182746	pogo		downstream	negative	8	11	POGO		intron|FBgn0032477|FBtr0080436(+)	1(10);3(1);																				5	27	536
mRNA		FBgn0032477	CG5287	2L	-	13182746	pogo	523	GENE-TE	plus	4	5	POGO	.	.	1(3);2121(2);	217	336.8842531	0.014841893	yes	0	0	0	2	0	2	0	0	0	5	4	3	0.67	2	25
gDNA				2L	.	13182755	pogo		upstream	negative	8	13	POGO		intron|FBgn0032477|FBtr0080436(+)	2121(13);																				6	27	531
mRNA		FBgn0266869	asRNA:CR45330	2L	+	13242014	BS	614	GENE-TE	plus	6	186	BS	13242014	ncRNA|FBgn0266869|FBtr0345723;ncRNA|FBgn0266869|FBtr0345722	2798(186);	175	327.7956681	0.567426657	yes	27	26	16	30	17	43	0	0	0	0	0	0	26.5	0	100
gDNA				2L	.	13242014	BS		upstream	positive	16	69	BS		ncRNA|FBgn0266869|FBtr0345723(+);ncRNA|FBgn0266869|FBtr0345722(+)	2798(69);																				10	28	553
gDNA				2L	.	13244342	BS		downstream	positive	14	33	BS		ncRNA|FBgn0266869|FBtr0345723(+);ncRNA|FBgn0266869|FBtr0345722(+);intron|FBgn0266869|FBtr0345723(+);intron|FBgn0266869|FBtr0345722(+)	5120-5125(1);5124(30);5128-5126(1);5132-5125(1);																				9	28	559
gDNA				2L	.	13294470	pogo		downstream	negative	9	22	POGO		intron|FBgn0051729|FBtr0080461(+);intron|FBgn0051729|FBtr0344851(+)	1(22);																				6	40	790
mRNA		FBgn0051729	CG31729	2L	+	13294470	pogo	255	TE-GENE	minus	4	9	POGO	.	intron|FBgn0051729|FBtr0080461;intron|FBgn0051729|FBtr0344851	1(9);	278	266.2517606	0.033802593	yes	1	2	0	4	0	1	1	10	14	9	8	17	1.33	9.83	11.94029851
mRNA		FBgn0051729	CG31729	2L	+	13294487	pogo	255	GENE-TE	minus	4	5	POGO	.	intron|FBgn0051729|FBtr0080461;intron|FBgn0051729|FBtr0344851	2121(5);	278	266.2517606	0.018779219	yes	0	2	1	1	2	0	19	88	46	75	40	109	1	62.83	1.566579634
gDNA				2L	.	13294487	pogo		upstream	negative	9	20	POGO		intron|FBgn0051729|FBtr0080461(+);intron|FBgn0051729|FBtr0344851(+)	1920(1);2121(19);																				6	39	784
gDNA				2L	.	13321034	jockey		upstream	positive	16	137	JOCKEY		intron|FBgn0264308|FBtr0331504(-);intron|FBgn0264308|FBtr0331505(-);intron|FBgn0264308|FBtr0331503(-)	4759(135);4760(2);																				9	42	834
gDNA				2L	.	13389139	Quasimodo_LTR		downstream	negative	10	30	QUASIMODO_LTR		intron|FBgn0032517|FBtr0080499(+)	1(30);																				5	36	711
mRNA		FBgn0032517	CG7099	2L	+	13389142	Quasimodo_LTR	207	GENE-TE	minus	4	6	QUASIMODO_LTR	.	intron|FBgn0032517|FBtr0080499	658(6);	138	169.0147923	0.035499851	yes	1	1	1	2	0	0	7	18	20	44	44	23	0.83	26	3.105590062
gDNA				2L	.	13389142	Quasimodo_LTR		upstream	negative	7	19	QUASIMODO_LTR		intron|FBgn0032517|FBtr0080499(+)	658(19);																				5	36	711
gDNA				2L	.	13419987	hobo		upstream	positive	2	3	HOBO		intron|FBgn0264432|FBtr0346422(+);intron|FBgn0263354|FBtr0308949(+);intron|FBgn0264432|FBtr0332510(+)	2239(1);2342(2);																				2	40	810
gDNA				2L	.	13420714	hobo		downstream	negative	14	68	HOBO		intron|FBgn0263354|FBtr0308949(+)	1(67);1768(1);																				8	38	764
gDNA				2L	.	13420721	hobo		upstream	negative	9	35	HOBO		intron|FBgn0263354|FBtr0308949(+)	3013(1);3016(34);																				6	38	754
gDNA				2L	.	13442560	Juan		downstream	negative	14	50	DOC6		intron|FBgn0263354|FBtr0308949(+)	1(50);																				9	35	703
mRNA		FBgn0263354	CG42784	2L	-	13442560	Juan	3625	GENE-TE	plus	6	10	DOC6	.	.	1(9);4222(1);	78	531.7424188	0.018806098	yes	0	2	1	3	1	1	2	7	1	6	2	1	1.33	3.17	29.62962963
gDNA				2L	.	13442572	Juan		upstream	negative	12	41	DOC6		intron|FBgn0263354|FBtr0308949(+)	4222(41);																				8	35	709
mRNA		FBgn0259984	kuz	2L	+	13551666	roo	10360	GENE-TE	minus	2	3	ROO	13551666	CDS|FBgn0259984|FBtr0080510;CDS|FBgn0259984|FBtr0342903;CDS|FBgn0259984|FBtr0100660;CDS|FBgn0259984|FBtr0080509;CDS|FBgn0259984|FBtr0301412	2095(1);5461(2);	85	938.4028985	0.003196921	yes	0	0	0	0	2	0	53	88	103	133	63	134	0.33	95.67	0.347222222
mRNA	46	FBgn0259984	kuz	2L	+	13551668	G2	267	GENE-TE	plus	3	3	G2	13551666	intron|FBgn0259984|FBtr0100660;intron|FBgn0259984|FBtr0301412;intron|FBgn0259984|FBtr0080510;intron|FBgn0259984|FBtr0080509;intron|FBgn0259984|FBtr0342903	2653(3);	85	150.6485977	0.019913893	yes	0	0	1	0	1	0	53	88	103	133	63	134	0.33	95.67	0.347222222
gDNA	47			2L	.	13552373	roo		upstream	positive	2	2	ROO;ROO_LTR		intron|FBgn0259984|FBtr0100660(+);intron|FBgn0259984|FBtr0301412(+);intron|FBgn0259984|FBtr0080510(+);intron|FBgn0259984|FBtr0080509(+);intron|FBgn0259984|FBtr0342903(+)	341(1);8026-8057(1);																				2	48	951
gDNA	47			2L	.	13553588	roo		downstream	positive	2	2	ROO		intron|FBgn0259984|FBtr0100660(+);intron|FBgn0259984|FBtr0301412(+);intron|FBgn0259984|FBtr0080510(+);intron|FBgn0259984|FBtr0080509(+);intron|FBgn0259984|FBtr0342903(+)	7156(1);7901(1);																				2	43	852
gDNA	47			2L	.	13553848	roo_LTR		downstream	negative	10	42	ROO_LTR		intron|FBgn0259984|FBtr0100660(+);intron|FBgn0259984|FBtr0301412(+);intron|FBgn0259984|FBtr0080510(+);intron|FBgn0259984|FBtr0080509(+);intron|FBgn0259984|FBtr0342903(+)	1(41);3(1);																				6	41	817
mRNA	47	FBgn0259984	kuz	2L	+	13553848	roo_LTR	907	TE-GENE	minus	2	2	ROO_LTR	.	intron|FBgn0259984|FBtr0100660;intron|FBgn0259984|FBtr0301412;intron|FBgn0259984|FBtr0080510;intron|FBgn0259984|FBtr0080509;intron|FBgn0259984|FBtr0342903	1(2);	79	267.68078	0.007471586	yes	0	0	0	0	1	0	4	7	8	12	13	27	0.17	11.83	1.388888889
gDNA	47			2L	.	13553852	roo_LTR		upstream	negative	13	140	ROO_LTR		intron|FBgn0259984|FBtr0100660(+);intron|FBgn0259984|FBtr0301412(+);intron|FBgn0259984|FBtr0080510(+);intron|FBgn0259984|FBtr0080509(+);intron|FBgn0259984|FBtr0342903(+)	426(1);428(139);																				8	41	811
gDNA	47			2L	.	13554653	roo		upstream	positive	3	3	ROO		intron|FBgn0259984|FBtr0100660(+);intron|FBgn0259984|FBtr0301412(+);intron|FBgn0259984|FBtr0080510(+);intron|FBgn0259984|FBtr0080509(+);intron|FBgn0259984|FBtr0342903(+)	1136(1);2584(1);723(1);																				3	40	806
mRNA	46	FBgn0259984	kuz	2L	+	13558832	G2	267	GENE-TE	plus	1	1	G2	13558832	CDS|FBgn0259984|FBtr0301412;CDS|FBgn0259984|FBtr0342903;CDS|FBgn0259984|FBtr0080510;CDS|FBgn0259984|FBtr0100660;CDS|FBgn0259984|FBtr0080509	2653(1);
gDNA				2L	.	13589079	mdg1_LTR		downstream	negative	14	75	MDG1_LTR		intron|FBgn0259984|FBtr0080509(+);intron|FBgn0259984|FBtr0080510(+);intron|FBgn0259984|FBtr0100660(+);intron|FBgn0259984|FBtr0342903(+);intron|FBgn0259984|FBtr0301412(+)	0-23(2);0-27(1);0-34(1);0-40(1);0-43(2);0-49(1);0-51(1);0-56(2);0-57(2);0-58(1);0-63(1);0-69(1);1(31);113-59(1);1-17(1);1-22(1);1-24(1);1-28(1);1-29(1);13-1(2);1-33(1);1-35(1);1-37(1);1-38(1);1-40(1);1-44(1);1-49(1);1-58(3);1-59(1);1-61(1);1-64(1);1-65(1);1-66(1);1-71(1);1-8(1);2-17(1);37(1);9(1);																				8	43	864
gDNA				2L	.	13589082	mdg1_LTR		upstream	negative	14	64	MDG1_LTR		intron|FBgn0259984|FBtr0080509(+);intron|FBgn0259984|FBtr0080510(+);intron|FBgn0259984|FBtr0100660(+);intron|FBgn0259984|FBtr0342903(+);intron|FBgn0259984|FBtr0301412(+)	439(1);442(63);																				9	43	857
gDNA	46			2L	.	13606481	G2		downstream	positive	2	2	G2		intron|FBgn0259984|FBtr0080509(+);intron|FBgn0259984|FBtr0080510(+);intron|FBgn0259984|FBtr0100660(+);intron|FBgn0259984|FBtr0342903(+);intron|FBgn0259984|FBtr0301412(+)	3096(2);																				2	34	689
mRNA	46	FBgn0259984	kuz	2L	+	13606487	G2	267	GENE-TE	plus	1	1	G2	.	intron|FBgn0259984|FBtr0080509;intron|FBgn0259984|FBtr0080510;intron|FBgn0259984|FBtr0100660;intron|FBgn0259984|FBtr0342903;intron|FBgn0259984|FBtr0301412	2647(1);
gDNA	46			2L	.	13606487	G2		upstream	positive	13	91	G2		intron|FBgn0259984|FBtr0080509(+);intron|FBgn0259984|FBtr0080510(+);intron|FBgn0259984|FBtr0100660(+);intron|FBgn0259984|FBtr0342903(+);intron|FBgn0259984|FBtr0301412(+)	2647(90);2679-2650(1);																				7	33	660
gDNA	47			2L	.	13624242	roo_LTR		downstream	negative	13	28	ROO_LTR		intron|FBgn0259984|FBtr0301412(+);intron|FBgn0259984|FBtr0080509(+);intron|FBgn0259984|FBtr0342903(+);intron|FBgn0259984|FBtr0100660(+);intron|FBgn0259984|FBtr0080510(+)	1(28);																				8	29	585
mRNA	47	FBgn0259984	kuz	2L	+	13624242	roo_LTR	907	TE-GENE	minus	1	1	ROO_LTR	.	intron|FBgn0259984|FBtr0301412;intron|FBgn0259984|FBtr0080509;intron|FBgn0259984|FBtr0342903;intron|FBgn0259984|FBtr0100660;intron|FBgn0259984|FBtr0080510	1(1);
gDNA	47			2L	.	13624255	roo_LTR		upstream	negative	14	32	ROO_LTR		intron|FBgn0259984|FBtr0301412(+);intron|FBgn0259984|FBtr0080509(+);intron|FBgn0259984|FBtr0342903(+);intron|FBgn0259984|FBtr0100660(+);intron|FBgn0259984|FBtr0080510(+)	428(32);																				9	29	583
mRNA	47	FBgn0259984	kuz	2L	+	13630705	roo	10360	TE-GENE	minus	1	2	ROO	13630706	intron|FBgn0259984|FBtr0301412;intron|FBgn0259984|FBtr0080509;intron|FBgn0259984|FBtr0342903;intron|FBgn0259984|FBtr0100660;intron|FBgn0259984|FBtr0080510	5190(2);
mRNA		FBgn0001961	Arpc1	2L	-	13829346	Doc	53122	GENE-TE	plus	1	1	DOC	13829346	CDS|FBgn0001961|FBtr0080569;CDS|FBgn0001961|FBtr0080570	3391(1);
mRNA		FBgn0001961	Arpc1	2L	-	13829502	Doc	53122	GENE-TE	plus	2	3	DOC	.	5UTR|FBgn0001961|FBtr0080569;5UTR|FBgn0001961|FBtr0080570	2151(2);3984-4054(1);	140	2727.101025	0.001100069	no	0	0	1	0	2	0	142	393	247	648	577	877	0.5	480.67	0.103914098
mRNA	48	FBgn0028509	CenG1A	2L	+	13891318	blood	201	GENE-TE	minus	1	1	BLOOD	.	CDS|FBgn0028509|FBtr0080547;CDS|FBgn0028509|FBtr0080546	4787(1);
mRNA	48	FBgn0028509	CenG1A	2L	+	13891532	blood	201	GENE-TE	minus	5	11	BLOOD	13891532	CDS|FBgn0028509|FBtr0080547;CDS|FBgn0028509|FBtr0080546	4835(11);	90	134.4990706	0.081784952	yes	3	0	1	2	3	2	9	48	16	39	40	176	1.83	54.67	3.244837758
gDNA	48			2L	.	13893077	blood_LTR		downstream	negative	14	127	BLOOD_LTR		intron|FBgn0028509|FBtr0080547(+);intron|FBgn0028509|FBtr0080546(+)	1(127);																				8	39	784
mRNA	48	FBgn0028509	CenG1A	2L	+	13893077	blood_LTR	67	TE-GENE	minus	5	16	BLOOD_LTR	.	intron|FBgn0028509|FBtr0080547;intron|FBgn0028509|FBtr0080546	1(16);	85	75.46522378	0.212018188	yes	3	6	2	6	1	0	9	11	2	11	13	24	3	11.67	20.45454545
mRNA	48	FBgn0028509	CenG1A	2L	+	13893099	blood_LTR	67	GENE-TE	minus	3	7	BLOOD_LTR	.	intron|FBgn0028509|FBtr0080547;intron|FBgn0028509|FBtr0080546	399(7);	84	75.01999733	0.093308454	yes	0	0	0	2	3	0	7	15	8	15	9	44	0.83	16.33	4.854368932
gDNA	48			2L	.	13893099	blood_LTR		upstream	negative	13	99	BLOOD_LTR		intron|FBgn0028509|FBtr0080547(+);intron|FBgn0028509|FBtr0080546(+)	399(99);																				7	40	791
gDNA	48			2L	.	13893585	blood		downstream	positive	2	3	BLOOD;BLOOD_LTR		intron|FBgn0028509|FBtr0080547(+);intron|FBgn0028509|FBtr0080546(+)	399(1);867(1);887(1);																				2	38	755
mRNA	48	FBgn0028509	CenG1A	2L	+	13895029	blood	201	TE-GENE	minus	6	21	BLOOD	13895029	CDS|FBgn0028509|FBtr0080547;5UTR|FBgn0028509|FBtr0080548;CDS|FBgn0028509|FBtr0080546	4511(15);4695(2);4730(4);	107	146.6526508	0.143195502	yes	1	2	5	7	4	4	17	77	39	75	75	260	3.83	90.5	4.06360424
mRNA	49	FBgn0028509	CenG1A	2L	+	13898109	297_LTR	129	GENE-TE	plus	1	1	297_LTR	.	3UTR|FBgn0028509|FBtr0080547;3UTR|FBgn0028509|FBtr0080548;3UTR|FBgn0028509|FBtr0080546	1(1);
mRNA	49	FBgn0028509	CenG1A	2L	+	13898256	297_LTR	129	GENE-TE	plus	1	1	297_LTR	13898256	3UTR|FBgn0028509|FBtr0080547;3UTR|FBgn0028509|FBtr0080548;3UTR|FBgn0028509|FBtr0080546	143(1);
gDNA	49			2L	.	13898292	297_LTR		downstream	positive	10	25	297_LTR		3UTR|FBgn0028509|FBtr0080548(+);3UTR|FBgn0028509|FBtr0080546(+)	412(1);414(24);																				7	36	715
mRNA	49	FBgn0028509	CenG1A	2L	+	13898292	297_LTR	129	TE-GENE	plus	1	2	297_LTR	.	3UTR|FBgn0028509|FBtr0080548;3UTR|FBgn0028509|FBtr0080546	414(2);
mRNA	49	FBgn0028509	CenG1A	2L	+	13898297	297_LTR	129	GENE-TE	plus	6	388	297_LTR	.	3UTR|FBgn0028509|FBtr0080548;3UTR|FBgn0028509|FBtr0080546	1(388);	128	128.4990272	3.019478111	yes	16	62	83	84	71	68	96	186	203	254	176	130	64	174.17	26.87193842
gDNA	49			2L	.	13898297	297_LTR		upstream	positive	10	17	297_LTR		3UTR|FBgn0028509|FBtr0080548(+);3UTR|FBgn0028509|FBtr0080546(+)	1(17);																				8	36	722
gDNA				2L	.	13916897	pogo		downstream	negative	9	22	POGO		intron|FBgn0032536|FBtr0100327(+);intron|FBgn0032536|FBtr0343641(+)	1(22);																				6	30	609
gDNA				2L	.	13916898	pogo		upstream	negative	8	33	POGO		intron|FBgn0032536|FBtr0100327(+);intron|FBgn0032536|FBtr0343641(+)	2121(31);2127-2122(1);88(1);																				7	30	606
gDNA				2L	.	14033097	412_LTR		downstream	positive	13	50	412_LTR		ncRNA|FBgn0266822|FBtr0345549(-)	481(50);																				8	46	914
gDNA				2L	.	14033101	412_LTR		upstream	positive	11	37	412_LTR		ncRNA|FBgn0266822|FBtr0345549(-)	1(37);																				7	46	917
gDNA				2L	.	14055829	Doc		upstream	negative	2	2	DOC		intron|FBgn0028875|FBtr0080594(+);intron|FBgn0028875|FBtr0309867(+);intron|FBgn0028875|FBtr0300594(+);intron|FBgn0028875|FBtr0474155(+)	648(1);998(1);																				1	84	1678
gDNA				2L	.	14056089	Doc		downstream	negative	2	2	DOC		intron|FBgn0028875|FBtr0080594(+);intron|FBgn0028875|FBtr0309867(+);intron|FBgn0028875|FBtr0300594(+);intron|FBgn0028875|FBtr0474155(+)	2204(1);4150(1);																				2	74	1488
gDNA				2L	.	14056301	Doc		upstream	negative	2	2	DOC		intron|FBgn0028875|FBtr0080594(+);intron|FBgn0028875|FBtr0309867(+);intron|FBgn0028875|FBtr0300594(+);intron|FBgn0028875|FBtr0474155(+)	264(1);405(1);																				2	66	1316
gDNA				2L	.	14056422	Doc		upstream	negative	4	6	DOC		intron|FBgn0028875|FBtr0080594(+);intron|FBgn0028875|FBtr0309867(+);intron|FBgn0028875|FBtr0300594(+);intron|FBgn0028875|FBtr0474155(+)	1027(1);1752(1);2137(1);245(1);470(1);475(1);																				4	74	1488
gDNA				2L	.	14056424	Doc		downstream	negative	3	4	DOC		intron|FBgn0028875|FBtr0080594(+);intron|FBgn0028875|FBtr0309867(+);intron|FBgn0028875|FBtr0300594(+);intron|FBgn0028875|FBtr0474155(+)	2021(1);3551(1);4180(1);4454(1);																				3	74	1485
gDNA				2L	.	14056492	Doc		downstream	negative	2	2	DOC		intron|FBgn0028875|FBtr0080594(+);intron|FBgn0028875|FBtr0309867(+);intron|FBgn0028875|FBtr0300594(+);intron|FBgn0028875|FBtr0474155(+)	1007(1);3189(1);																				2	66	1322
gDNA				2L	.	14056559	Doc		downstream	negative	2	3	DOC		intron|FBgn0028875|FBtr0080594(+);intron|FBgn0028875|FBtr0309867(+);intron|FBgn0028875|FBtr0300594(+);intron|FBgn0028875|FBtr0474155(+)	1268(2);866(1);																				2	70	1396
gDNA				2L	.	14056598	Doc		downstream	negative	5	5	DOC		intron|FBgn0028875|FBtr0080594(+);intron|FBgn0028875|FBtr0309867(+);intron|FBgn0028875|FBtr0300594(+);intron|FBgn0028875|FBtr0474155(+)	2032(1);2507(1);3366(1);842(1);859(1);																				4	73	1453
gDNA				2L	.	14056620	Doc		downstream	negative	3	3	DOC		intron|FBgn0028875|FBtr0080594(+);intron|FBgn0028875|FBtr0309867(+);intron|FBgn0028875|FBtr0300594(+);intron|FBgn0028875|FBtr0474155(+)	1761(1);2015(1);729(1);																				3	74	1474
gDNA				2L	.	14056968	Doc		downstream	negative	2	2	DOC		intron|FBgn0028875|FBtr0080594(+);intron|FBgn0028875|FBtr0309867(+);intron|FBgn0028875|FBtr0300594(+);intron|FBgn0028875|FBtr0474155(+)	1047(1);2921(1);																				1	76	1517
gDNA				2L	.	14057717	Doc		downstream	positive	3	3	DOC		intron|FBgn0028875|FBtr0080594(+);intron|FBgn0028875|FBtr0309867(+);intron|FBgn0028875|FBtr0300594(+);intron|FBgn0028875|FBtr0474155(+)	4725(3);																				3	76	1518
gDNA				2L	.	14057730	Doc		upstream	positive	18	434	DOC		intron|FBgn0028875|FBtr0080594(+);intron|FBgn0028875|FBtr0309867(+);intron|FBgn0028875|FBtr0300594(+);intron|FBgn0028875|FBtr0474155(+)	1(2);3(431);8-11(1);																				10	73	1455
gDNA				2L	.	14060679	Doc		upstream	negative	2	2	DOC		intron|FBgn0028875|FBtr0080594(+);intron|FBgn0028875|FBtr0309867(+);intron|FBgn0028875|FBtr0300594(+);intron|FBgn0028875|FBtr0474155(+)	2634(1);4495(1);																				2	54	1084
mRNA		FBgn0016930	Dyrk2	2L	-	14185814	copia	56571	TE-GENE	plus	2	2	COPIA	.	3UTR|FBgn0016930|FBtr0089290;3UTR|FBgn0016930|FBtr0089289;3UTR|FBgn0016930|FBtr0100447;3UTR|FBgn0016930|FBtr0329933;3UTR|FBgn0016930|FBtr0100448;3UTR|FBgn0016930|FBtr0089288;3UTR|FBgn0016930|FBtr0336949	1031(1);2086(1);	316	4228.053453	0.000473031	no	0	0	0	0	1	1	480	613	633	805	591	1934	0.33	842.67	0.039541321
mRNA		FBgn0016930	Dyrk2	2L	-	14195932	copia	56571	GENE-TE	plus	1	1	COPIA	.	CDS|FBgn0016930|FBtr0089290;CDS|FBgn0016930|FBtr0336949;CDS|FBgn0016930|FBtr0100448;CDS|FBgn0016930|FBtr0329933;CDS|FBgn0016930|FBtr0100447;CDS|FBgn0016930|FBtr0089289;CDS|FBgn0016930|FBtr0089288	1783(1);
gDNA				2L	.	14295396	I-element		downstream	negative	2	102	I		intron|FBgn0261563|FBtr0305063(+);intron|FBgn0261563|FBtr0302731(+)	100(99);100-139(1);103(1);99(1);																				1	48	958
gDNA				2L	.	14295414	I-element		upstream	negative	2	54	I		intron|FBgn0261563|FBtr0305063(+);intron|FBgn0261563|FBtr0302731(+)	5475(54);																				1	49	973
mRNA		FBgn0000056	Adhr	2L	+	14615568	copia	56571	TE-GENE	plus	2	2	COPIA	.	5UTR|FBgn0000056|FBtr0006151;5UTR|FBgn0000055|FBtr0100591;5UTR|FBgn0000055|FBtr0100594;5UTR|FBgn0000055|FBtr0100589	1415(1);3197(1);	7610	20748.62188	9.64E-05	no	0	0	0	0	0	1	2	14	19	12	12	9	0.17	11.33	1.449275362
mRNA		FBgn0000056	Adhr	2L	+	14615568	Doc	53122	TE-GENE	plus	2	3	DOC	.	5UTR|FBgn0000056|FBtr0006151;5UTR|FBgn0000055|FBtr0100591;5UTR|FBgn0000055|FBtr0100594;5UTR|FBgn0000055|FBtr0100589	1747(1);2825(1);3816(1);	7610	20106.17865	0.000149208	no	0	0	0	1	1	0	2	14	19	12	12	9	0.33	11.33	2.857142857
mRNA		FBgn0000056	Adhr	2L	+	14615578	blood	11868	TE-GENE	plus	2	2	BLOOD	.	5UTR|FBgn0000056|FBtr0006151;5UTR|FBgn0000055|FBtr0100591;5UTR|FBgn0000055|FBtr0100594;5UTR|FBgn0000055|FBtr0100589	4019(1);5398(1);	8808	10224.15493	0.000195615	no	1	0	0	1	0	0	112	290	221	372	334	232	0.33	260.17	0.127959053
mRNA		FBgn0000056	Adhr	2L	+	14615937	Doc	53122	TE-GENE	plus	1	1	DOC	.	intron|FBgn0000056|FBtr0006151;intron|FBgn0000055|FBtr0100594;intron|FBgn0000055|FBtr0100591;intron|FBgn0000055|FBtr0100589	2003(1);
mRNA		FBgn0000056	Adhr	2L	+	14616216	Doc	10684	TE-GENE	minus	1	1	DOC	.	5UTR|FBgn0000055|FBtr0100594;intron|FBgn0000056|FBtr0006151;intron|FBgn0000055|FBtr0100591;intron|FBgn0000055|FBtr0100589	1031(1);
mRNA		FBgn0000056	Adhr	2L	+	14616301	TART-A	59693	GENE-TE	minus	1	1	TART-A	.	5UTR|FBgn0000055|FBtr0100594;5UTR|FBgn0000055|FBtr0100590;5UTR|FBgn0000055|FBtr0100593;5UTR|FBgn0000056|FBtr0100187;intron|FBgn0000056|FBtr0006151;intron|FBgn0000055|FBtr0100591;intron|FBgn0000055|FBtr0100589	9950(1);
mRNA		FBgn0000056	Adhr	2L	+	14616356	Doc	10684	TE-GENE	minus	1	1	DOC	.	5UTR|FBgn0000056|FBtr0100187;5UTR|FBgn0000056|FBtr0006151;CDS|FBgn0000055|FBtr0100589;CDS|FBgn0000055|FBtr0100594;CDS|FBgn0000055|FBtr0100593;CDS|FBgn0000055|FBtr0100591;CDS|FBgn0000055|FBtr0100590	2099-2173(1);
mRNA		FBgn0000056	Adhr	2L	+	14616379	Doc	53122	TE-GENE	plus	1	1	DOC	.	5UTR|FBgn0000056|FBtr0100187;5UTR|FBgn0000056|FBtr0006151;CDS|FBgn0000055|FBtr0100589;CDS|FBgn0000055|FBtr0100594;CDS|FBgn0000055|FBtr0100593;CDS|FBgn0000055|FBtr0100591;CDS|FBgn0000055|FBtr0100590	3813-3897(1);
mRNA		FBgn0000056	Adhr	2L	+	14616381	micropia	4010	GENE-TE	plus	2	3	MICROPIA	.	5UTR|FBgn0000056|FBtr0100187;5UTR|FBgn0000056|FBtr0006151;CDS|FBgn0000055|FBtr0100589;CDS|FBgn0000055|FBtr0100594;CDS|FBgn0000055|FBtr0100593;CDS|FBgn0000055|FBtr0100591;CDS|FBgn0000055|FBtr0100590	2345(2);3370-3356(1);	3576	3786.787557	0.000792228	no	0	0	1	0	0	0	2749	7983	3684	6272	8672	37125	0.17	11080.83	0.001504076
mRNA		FBgn0000056	Adhr	2L	+	14616390	copia	56571	GENE-TE	plus	3	4	COPIA	.	5UTR|FBgn0000056|FBtr0100187;5UTR|FBgn0000056|FBtr0006151;CDS|FBgn0000055|FBtr0100589;CDS|FBgn0000055|FBtr0100594;CDS|FBgn0000055|FBtr0100593;CDS|FBgn0000055|FBtr0100591;CDS|FBgn0000055|FBtr0100590	2163(2);2815(1);3097(1);	3055	13146.26962	0.000304269	no	0	0	0	0	1	0	2848	8343	3787	6475	9084	38987	0.17	11587.33	0.001438332
mRNA		FBgn0000056	Adhr	2L	+	14616398	Doc	53122	GENE-TE	plus	1	1	DOC	.	5UTR|FBgn0000056|FBtr0100187;5UTR|FBgn0000056|FBtr0006151;CDS|FBgn0000055|FBtr0100589;CDS|FBgn0000055|FBtr0100594;CDS|FBgn0000055|FBtr0100593;CDS|FBgn0000055|FBtr0100591;CDS|FBgn0000055|FBtr0100590	2339(1);
mRNA		FBgn0000056	Adhr	2L	+	14616404	TART-A	59693	GENE-TE	minus	2	2	TART-A	.	5UTR|FBgn0000056|FBtr0100187;5UTR|FBgn0000056|FBtr0006151;CDS|FBgn0000055|FBtr0100589;CDS|FBgn0000055|FBtr0100594;CDS|FBgn0000055|FBtr0100593;CDS|FBgn0000055|FBtr0100591;CDS|FBgn0000055|FBtr0100590	1889(1);6717(1);	2735	12777.33756	0.000156527	no	0	0	0	0	0	2	2942	8687	3924	6771	9467	42243	0.33	12339	0.002701389
mRNA		FBgn0000056	Adhr	2L	+	14616428	copia	56571	GENE-TE	plus	1	1	COPIA	14616437	5UTR|FBgn0000056|FBtr0100187;5UTR|FBgn0000056|FBtr0006151;CDS|FBgn0000055|FBtr0100589;CDS|FBgn0000055|FBtr0100594;CDS|FBgn0000055|FBtr0100593;CDS|FBgn0000055|FBtr0100591;CDS|FBgn0000055|FBtr0100590	4188(1);
mRNA		FBgn0000056	Adhr	2L	+	14616501	Doc	53122	TE-GENE	plus	1	2	DOC	14616503	intron|FBgn0000056|FBtr0100187;intron|FBgn0000055|FBtr0100594;intron|FBgn0000056|FBtr0006151;intron|FBgn0000055|FBtr0100593;intron|FBgn0000055|FBtr0100591;intron|FBgn0000055|FBtr0100589;intron|FBgn0000055|FBtr0100590	1017(1);4255(1);
mRNA		FBgn0000056	Adhr	2L	+	14616501	TART-A	59693	TE-GENE	minus	2	2	TART-A	14616503	intron|FBgn0000056|FBtr0100187;intron|FBgn0000055|FBtr0100594;intron|FBgn0000056|FBtr0006151;intron|FBgn0000055|FBtr0100593;intron|FBgn0000055|FBtr0100591;intron|FBgn0000055|FBtr0100589;intron|FBgn0000055|FBtr0100590	7106(1);7826(1);	2299	11714.70047	0.000170726	no	0	0	0	0	2	2	7943	24655	12588	17285	22930	77206	0.67	27101.17	0.002459858
mRNA		FBgn0000056	Adhr	2L	+	14616524	copia	56571	TE-GENE	plus	1	1	COPIA	.	5UTR|FBgn0000056|FBtr0006151;CDS|FBgn0000055|FBtr0100589;CDS|FBgn0000055|FBtr0100594;CDS|FBgn0000055|FBtr0100593;CDS|FBgn0000055|FBtr0100591;5UTR|FBgn0000056|FBtr0100187;CDS|FBgn0000055|FBtr0100590	764(1);
mRNA		FBgn0000056	Adhr	2L	+	14616609	TART-A	59693	GENE-TE	minus	1	1	TART-A	.	5UTR|FBgn0000056|FBtr0006151;CDS|FBgn0000055|FBtr0100589;CDS|FBgn0000055|FBtr0100594;CDS|FBgn0000055|FBtr0100593;CDS|FBgn0000055|FBtr0100591;5UTR|FBgn0000056|FBtr0100187;CDS|FBgn0000055|FBtr0100590	6954(1);
mRNA		FBgn0000056	Adhr	2L	+	14616637	Doc	53122	GENE-TE	plus	1	1	DOC	.	5UTR|FBgn0000056|FBtr0006151;CDS|FBgn0000055|FBtr0100589;CDS|FBgn0000055|FBtr0100594;CDS|FBgn0000055|FBtr0100593;CDS|FBgn0000055|FBtr0100591;5UTR|FBgn0000056|FBtr0100187;CDS|FBgn0000055|FBtr0100590	3710(1);
mRNA		FBgn0000056	Adhr	2L	+	14616638	copia	56571	GENE-TE	plus	1	1	COPIA	.	5UTR|FBgn0000056|FBtr0006151;CDS|FBgn0000055|FBtr0100589;CDS|FBgn0000055|FBtr0100594;CDS|FBgn0000055|FBtr0100593;CDS|FBgn0000055|FBtr0100591;5UTR|FBgn0000056|FBtr0100187;CDS|FBgn0000055|FBtr0100590	4276(1);
mRNA		FBgn0000056	Adhr	2L	+	14616680	TART-A	59693	GENE-TE	minus	1	1	TART-A	.	5UTR|FBgn0000056|FBtr0006151;CDS|FBgn0000055|FBtr0100589;CDS|FBgn0000055|FBtr0100594;CDS|FBgn0000055|FBtr0100593;CDS|FBgn0000055|FBtr0100591;5UTR|FBgn0000056|FBtr0100187;CDS|FBgn0000055|FBtr0100590	11145(1);
mRNA		FBgn0000056	Adhr	2L	+	14616715	copia	56571	GENE-TE	plus	1	3	COPIA	.	5UTR|FBgn0000056|FBtr0006151;CDS|FBgn0000055|FBtr0100589;CDS|FBgn0000055|FBtr0100594;CDS|FBgn0000055|FBtr0100593;CDS|FBgn0000055|FBtr0100591;5UTR|FBgn0000056|FBtr0100187;CDS|FBgn0000055|FBtr0100590	1160(2);3914(1);
mRNA		FBgn0000056	Adhr	2L	+	14616737	TART-A	59693	TE-GENE	minus	1	1	TART-A	.	5UTR|FBgn0000056|FBtr0006151;CDS|FBgn0000055|FBtr0100589;CDS|FBgn0000055|FBtr0100594;CDS|FBgn0000055|FBtr0100593;CDS|FBgn0000055|FBtr0100591;5UTR|FBgn0000056|FBtr0100187;CDS|FBgn0000055|FBtr0100590	5734(1);
mRNA		FBgn0000056	Adhr	2L	+	14616785	Doc	53122	GENE-TE	plus	1	1	DOC	.	5UTR|FBgn0000056|FBtr0006151;CDS|FBgn0000055|FBtr0100589;CDS|FBgn0000055|FBtr0100594;CDS|FBgn0000055|FBtr0100593;CDS|FBgn0000055|FBtr0100591;5UTR|FBgn0000056|FBtr0100187;CDS|FBgn0000055|FBtr0100590	2329(1);
mRNA		FBgn0000056	Adhr	2L	+	14616794	TART-A	59693	TE-GENE	minus	1	1	TART-A	.	5UTR|FBgn0000056|FBtr0006151;CDS|FBgn0000055|FBtr0100589;CDS|FBgn0000055|FBtr0100594;CDS|FBgn0000055|FBtr0100593;CDS|FBgn0000055|FBtr0100591;5UTR|FBgn0000056|FBtr0100187;CDS|FBgn0000055|FBtr0100590	4342(1);
mRNA		FBgn0000056	Adhr	2L	+	14616812	copia	56571	GENE-TE	plus	1	1	COPIA	.	5UTR|FBgn0000056|FBtr0006151;CDS|FBgn0000055|FBtr0100589;CDS|FBgn0000055|FBtr0100594;CDS|FBgn0000055|FBtr0100593;CDS|FBgn0000055|FBtr0100591;5UTR|FBgn0000056|FBtr0100187;CDS|FBgn0000055|FBtr0100590	4310(1);
mRNA		FBgn0000056	Adhr	2L	+	14616838	TART-A	59693	TE-GENE	minus	1	1	TART-A	.	5UTR|FBgn0000056|FBtr0006151;CDS|FBgn0000055|FBtr0100589;CDS|FBgn0000055|FBtr0100594;CDS|FBgn0000055|FBtr0100593;CDS|FBgn0000055|FBtr0100591;5UTR|FBgn0000056|FBtr0100187;CDS|FBgn0000055|FBtr0100590	6499-6573(1);
mRNA		FBgn0000056	Adhr	2L	+	14616853	copia	56571	GENE-TE	plus	1	1	COPIA	.	5UTR|FBgn0000056|FBtr0006151;CDS|FBgn0000055|FBtr0100589;CDS|FBgn0000055|FBtr0100594;CDS|FBgn0000055|FBtr0100593;CDS|FBgn0000055|FBtr0100591;5UTR|FBgn0000056|FBtr0100187;CDS|FBgn0000055|FBtr0100590	4277(1);
mRNA		FBgn0000056	Adhr	2L	+	14616907	micropia	4010	GENE-TE	plus	1	1	MICROPIA	14616907	5UTR|FBgn0000056|FBtr0006151;CDS|FBgn0000055|FBtr0100589;CDS|FBgn0000055|FBtr0100594;CDS|FBgn0000055|FBtr0100593;CDS|FBgn0000055|FBtr0100591;5UTR|FBgn0000056|FBtr0100187;CDS|FBgn0000055|FBtr0100590	416(1);
mRNA		FBgn0000056	Adhr	2L	+	14616973	copia	56571	TE-GENE	plus	1	1	COPIA	14616978	intron|FBgn0000056|FBtr0006151;intron|FBgn0000055|FBtr0100591;intron|FBgn0000055|FBtr0100589;intron|FBgn0000056|FBtr0100187;intron|FBgn0000055|FBtr0100594;intron|FBgn0000055|FBtr0100593;intron|FBgn0000055|FBtr0100590	3960(1);
mRNA		FBgn0000056	Adhr	2L	+	14617111	copia	56571	TE-GENE	plus	1	1	COPIA	.	5UTR|FBgn0000056|FBtr0100187;CDS|FBgn0000055|FBtr0100591;CDS|FBgn0000055|FBtr0100594;CDS|FBgn0000055|FBtr0100593;CDS|FBgn0000055|FBtr0100590;CDS|FBgn0000055|FBtr0100589;5UTR|FBgn0000056|FBtr0006151	1837(1);
mRNA		FBgn0000056	Adhr	2L	+	14617125	Doc	53122	TE-GENE	plus	1	1	DOC	.	5UTR|FBgn0000056|FBtr0100187;CDS|FBgn0000055|FBtr0100591;CDS|FBgn0000055|FBtr0100594;CDS|FBgn0000055|FBtr0100593;CDS|FBgn0000055|FBtr0100590;CDS|FBgn0000055|FBtr0100589;5UTR|FBgn0000056|FBtr0006151	4207(1);
mRNA		FBgn0000056	Adhr	2L	+	14617158	Doc	53122	TE-GENE	plus	2	3	DOC	.	5UTR|FBgn0000056|FBtr0100187;CDS|FBgn0000055|FBtr0100591;CDS|FBgn0000055|FBtr0100594;CDS|FBgn0000055|FBtr0100593;CDS|FBgn0000055|FBtr0100590;CDS|FBgn0000055|FBtr0100589;5UTR|FBgn0000056|FBtr0006151	1356(1);3225(1);3656(1);	1757	9661.02241	0.000310526	no	0	0	0	2	1	0	1539	3242	2186	3396	3817	26819	0.5	6833.17	0.007316716
mRNA		FBgn0000056	Adhr	2L	+	14617163	micropia	4010	TE-GENE	plus	1	1	MICROPIA	.	5UTR|FBgn0000056|FBtr0100187;CDS|FBgn0000055|FBtr0100591;CDS|FBgn0000055|FBtr0100594;CDS|FBgn0000055|FBtr0100593;CDS|FBgn0000055|FBtr0100590;CDS|FBgn0000055|FBtr0100589;5UTR|FBgn0000056|FBtr0006151	4476(1);
mRNA		FBgn0000056	Adhr	2L	+	14617169	TART-A	59693	TE-GENE	minus	1	2	TART-A	.	5UTR|FBgn0000056|FBtr0100187;CDS|FBgn0000055|FBtr0100591;CDS|FBgn0000055|FBtr0100594;CDS|FBgn0000055|FBtr0100593;CDS|FBgn0000055|FBtr0100590;CDS|FBgn0000055|FBtr0100589;5UTR|FBgn0000056|FBtr0006151	7106(2);
mRNA		FBgn0000056	Adhr	2L	+	14617174	copia	56571	GENE-TE	plus	1	1	COPIA	.	5UTR|FBgn0000056|FBtr0100187;CDS|FBgn0000055|FBtr0100591;CDS|FBgn0000055|FBtr0100594;CDS|FBgn0000055|FBtr0100593;CDS|FBgn0000055|FBtr0100590;CDS|FBgn0000055|FBtr0100589;5UTR|FBgn0000056|FBtr0006151	3683(1);
mRNA		FBgn0000056	Adhr	2L	+	14617182	copia	56571	TE-GENE	plus	1	2	COPIA	.	5UTR|FBgn0000056|FBtr0100187;CDS|FBgn0000055|FBtr0100591;CDS|FBgn0000055|FBtr0100594;CDS|FBgn0000055|FBtr0100593;CDS|FBgn0000055|FBtr0100590;CDS|FBgn0000055|FBtr0100589;5UTR|FBgn0000056|FBtr0006151	823(2);
mRNA		FBgn0000056	Adhr	2L	+	14617328	copia	56571	GENE-TE	plus	2	2	COPIA	.	5UTR|FBgn0000056|FBtr0100187;5UTR|FBgn0000056|FBtr0006151;3UTR|FBgn0000055|FBtr0100593;3UTR|FBgn0000055|FBtr0100590;3UTR|FBgn0000055|FBtr0100594;3UTR|FBgn0000055|FBtr0100589;3UTR|FBgn0000055|FBtr0100591	1(1);1485(1);	67	1946.858238	0.001027296	no	0	0	0	0	1	1	348	682	729	574	521	1163	0.33	669.5	0.049763623
mRNA		FBgn0000056	Adhr	2L	+	14618180	Doc	53122	GENE-TE	plus	1	1	DOC	.	3UTR|FBgn0000055|FBtr0100591;3UTR|FBgn0000055|FBtr0100593;CDS|FBgn0000056|FBtr0343699;CDS|FBgn0000056|FBtr0100187;CDS|FBgn0000056|FBtr0006151	1779(1);
gDNA				2L	.	14623315	roo_LTR		downstream	positive	15	131	ROO_LTR		intron|FBgn0003016|FBtr0301494(-);intron|FBgn0003016|FBtr0114465(-);intron|FBgn0003016|FBtr0301496(-);intron|FBgn0003016|FBtr0301495(-)	425(1);428(130);																				8	51	1028
gDNA				2L	.	14623324	roo_LTR		upstream	positive	13	81	ROO_LTR		intron|FBgn0003016|FBtr0301494(-);intron|FBgn0003016|FBtr0114465(-);intron|FBgn0003016|FBtr0301496(-);intron|FBgn0003016|FBtr0301495(-)	1(81);																				7	51	1028
gDNA				2L	.	14623444	roo		downstream	negative	2	2	ROO		intron|FBgn0003016|FBtr0301494(-);intron|FBgn0003016|FBtr0114465(-);intron|FBgn0003016|FBtr0301496(-);intron|FBgn0003016|FBtr0301495(-)	7772(1);7830(1);																				2	52	1034
gDNA				2L	.	14680168	HB		downstream	negative	10	20	HB		intron|FBgn0003016|FBtr0301494(-);intron|FBgn0003016|FBtr0301495(-);intron|FBgn0003016|FBtr0114465(-);intron|FBgn0003016|FBtr0301496(-)	1(15);4089(5);																				7	67	1346
gDNA				2L	.	14680179	HB		upstream	positive	8	12	HB		intron|FBgn0003016|FBtr0301494(-);intron|FBgn0003016|FBtr0301495(-);intron|FBgn0003016|FBtr0114465(-);intron|FBgn0003016|FBtr0301496(-)	1(10);4089(2);																				6	68	1351
gDNA				2L	.	14724687	F-element		upstream	positive	4	4	FW		CDS|FBgn0261571|FBtr0473612(-)	2002(1);2754(3);																				4	75	1504
gDNA				2L	.	14724731	F-element		upstream	positive	4	6	FW		CDS|FBgn0261571|FBtr0473612(-)	1130(2);2722(2);2912(1);3211(1);																				4	76	1519
gDNA				2L	.	14724904	F-element		upstream	positive	2	2	FW		CDS|FBgn0261571|FBtr0473612(-)	1757(1);3339(1);																				2	70	1403
gDNA				2L	.	14724971	F-element		upstream	positive	2	2	FW		CDS|FBgn0261571|FBtr0473612(-)	2826(1);2874(1);																				2	72	1432
gDNA				2L	.	14725135	F-element		upstream	negative	2	2	FW		CDS|FBgn0261571|FBtr0473612(-)	1399(1);1696(1);																				2	66	1314
gDNA				2L	.	14725514	F-element		downstream	positive	4	4	FW		CDS|FBgn0261571|FBtr0473612(-)	1399(2);2126(1);3049(1);																				4	68	1366
gDNA				2L	.	14726600	F-element		upstream	positive	2	2	FW		intron|FBgn0261571|FBtr0473612(-)	1103(1);3198(1);																				2	72	1444
gDNA				2L	.	14982728	412_LTR		downstream	positive	14	45	412_LTR		intron|FBgn0086711|FBtr0111015(-);intron|FBgn0086711|FBtr0080676(-);intron|FBgn0086711|FBtr0332520(-);intron|FBgn0086711|FBtr0111014(-);intron|FBgn0086711|FBtr0332521(-)	478(1);481(44);																				8	57	1143
gDNA				2L	.	14982736	412_LTR		upstream	positive	15	64	412_LTR		intron|FBgn0086711|FBtr0111015(-);intron|FBgn0086711|FBtr0080676(-);intron|FBgn0086711|FBtr0332520(-);intron|FBgn0086711|FBtr0111014(-);intron|FBgn0086711|FBtr0332521(-)	1(63);8-1(1);																				8	57	1146
gDNA				2L	.	15169002	Stalker2_LTR		downstream	negative	13	122	STALKER2_LTR		intron|FBgn0028888|FBtr0343105(-);intron|FBgn0028888|FBtr0305559(-)	1(121);2(1);																				8	66	1327
mRNA		FBgn0028888	CG4168	2L	-	15169002	Stalker2_LTR	699	GENE-TE	plus	5	11	STALKER2_LTR	.	intron|FBgn0028888|FBtr0343105;intron|FBgn0028888|FBtr0305559	1(11);	67	216.4093344	0.0508296	yes	0	1	2	5	2	0	9	38	21	44	31	56	1.67	33.17	4.784688995
mRNA		FBgn0028888	CG4168	2L	-	15169006	Stalker2_LTR	699	TE-GENE	plus	4	11	STALKER2_LTR	.	intron|FBgn0028888|FBtr0343105;intron|FBgn0028888|FBtr0305559	424(11);	67	216.4093344	0.0508296	yes	0	1	0	6	3	0	5	1	7	11	11	8	1.67	7.17	18.86792453
gDNA				2L	.	15169006	Stalker2_LTR		upstream	negative	14	86	STALKER2_LTR		intron|FBgn0028888|FBtr0343105(-);intron|FBgn0028888|FBtr0305559(-)	422(1);424(85);																				9	66	1322
gDNA				2L	.	15670686	roo_LTR		downstream	negative	4	31	ROO_LTR		CDS|FBgn0028517|FBtr0080757(+);intron|FBgn0028863|FBtr0344777(-);intron|FBgn0028863|FBtr0344774(-);intron|FBgn0028863|FBtr0344776(-);intron|FBgn0028863|FBtr0344779(-);intron|FBgn0028863|FBtr0344775(-);intron|FBgn0028863|FBtr0344778(-);intron|FBgn0028863|FBtr0344773(-);intron|FBgn0028863|FBtr0344780(-)	1(31);																				2	64	1280
gDNA				2L	.	15670701	roo_LTR		upstream	negative	3	43	ROO_LTR		CDS|FBgn0028517|FBtr0080757(+);intron|FBgn0028863|FBtr0344777(-);intron|FBgn0028863|FBtr0344774(-);intron|FBgn0028863|FBtr0344776(-);intron|FBgn0028863|FBtr0344779(-);intron|FBgn0028863|FBtr0344775(-);intron|FBgn0028863|FBtr0344778(-);intron|FBgn0028863|FBtr0344773(-);intron|FBgn0028863|FBtr0344780(-)	428(43);																				2	64	1288
gDNA				2L	.	15743700	pogo		downstream	positive	10	17	POGO		intron|FBgn0010382|FBtr0305561(-);intron|FBgn0010382|FBtr0080776(-);intron|FBgn0010382|FBtr0080774(-);intron|FBgn0010382|FBtr0080775(-);intron|FBgn0010382|FBtr0080773(-)	2121(16);88(1);																				7	58	1152
gDNA				2L	.	15743702	pogo		upstream	positive	13	26	POGO		intron|FBgn0010382|FBtr0305561(-);intron|FBgn0010382|FBtr0080776(-);intron|FBgn0010382|FBtr0080774(-);intron|FBgn0010382|FBtr0080775(-);intron|FBgn0010382|FBtr0080773(-)	1(25);2033(1);																				8	58	1151
gDNA				2L	.	15865030	hobo		downstream	negative	17	51	HOBO		3UTR|FBgn0261925|FBtr0344601(-);3UTR|FBgn0261925|FBtr0303589(-)	1(51);																				9	65	1299
gDNA				2L	.	15865037	hobo		upstream	negative	12	20	HOBO		3UTR|FBgn0261925|FBtr0344601(-);3UTR|FBgn0261925|FBtr0303589(-)	3016(7);375(13);																				9	65	1309
gDNA				2L	.	15920098	hobo		downstream	negative	15	40	HOBO		intron|FBgn0028645|FBtr0080808(-);intron|FBgn0028645|FBtr0300615(-)	1(39);2(1);																				8	73	1464
mRNA		FBgn0028645	beat-Ib	2L	-	15920098	hobo	6823	GENE-TE	plus	5	14	HOBO	.	intron|FBgn0028645|FBtr0080808;intron|FBgn0028645|FBtr0300615	1(14);	83	752.535049	0.018603785	yes	1	0	2	3	5	2	3	18	9	30	30	52	2.17	23.67	8.387096774
gDNA				2L	.	15920107	hobo		upstream	negative	13	37	HOBO		intron|FBgn0028645|FBtr0080808(-);intron|FBgn0028645|FBtr0300615(-)	3016(37);																				10	73	1465
gDNA				2L	.	15930579	HMS-Beagle		upstream	positive	2	3	HMSBEAGLE		intron|FBgn0028645|FBtr0080808(-);intron|FBgn0028645|FBtr0300615(-)	3096(1);4083(1);5259(1);																				2	82	1638
gDNA				2L	.	15931017	HMS-Beagle		upstream	negative	2	2	HMSBEAGLE		intron|FBgn0028645|FBtr0080808(-);intron|FBgn0028645|FBtr0300615(-)	2581(1);5879(1);																				2	80	1604
gDNA				2L	.	15931366	HMS-Beagle		downstream	positive	4	4	HMSBEAGLE		intron|FBgn0028645|FBtr0080808(-);intron|FBgn0028645|FBtr0300615(-)	179(1);564(1);730(1);755(1);																				3	89	1789
gDNA				2L	.	15932380	HMS-Beagle		downstream	positive	2	4	HMSBEAGLE		intron|FBgn0028645|FBtr0080808(-);intron|FBgn0028645|FBtr0300615(-)	1100(1);431(3);																				2	95	1907
gDNA				2L	.	15933884	HMS-Beagle		downstream	positive	4	7	HMSBEAGLE		intron|FBgn0028645|FBtr0080808(-);intron|FBgn0028645|FBtr0300615(-)	381(1);409(1);413(2);565(1);642(1);710(1);																				3	81	1626
gDNA				2L	.	15934817	Doc		downstream	negative	2	81	DOC		intron|FBgn0028645|FBtr0080808(-);intron|FBgn0028645|FBtr0300615(-)	970(81);																				2	102	2031
gDNA				2L	.	16005358	Doc		upstream	positive	2	2	DOC		3UTR|FBgn0264364|FBtr0332230(+);3UTR|FBgn0264364|FBtr0332229(+);3UTR|FBgn0045827|FBtr0080802(+);3UTR|FBgn0045827|FBtr0346121(+);3UTR|FBgn0045827|FBtr0332228(+);intron|FBgn0028644|FBtr0343726(+);intron|FBgn0028644|FBtr0343727(+);intron|FBgn0028644|FBtr0080801(+)	2622(1);2760(1);																				2	88	1758
gDNA				2L	.	16021168	roo		upstream	negative	3	4	ROO		intron|FBgn0028644|FBtr0080801(+);intron|FBgn0028644|FBtr0343726(+);intron|FBgn0028644|FBtr0343727(+)	390(1);495(1);518(1);662(1);																				3	73	1451
gDNA				2L	.	16024202	roo_LTR		downstream	positive	15	424	ROO_LTR		intron|FBgn0028644|FBtr0080801(+);intron|FBgn0028644|FBtr0343726(+);intron|FBgn0028644|FBtr0343727(+)	421(1);428(422);439-444(1);																				8	95	1909
mRNA		FBgn0028644	beat-Ic	2L	+	16024202	roo_LTR	619	TE-GENE	plus	1	1	ROO_LTR	.	intron|FBgn0028644|FBtr0080801;intron|FBgn0028644|FBtr0343726;intron|FBgn0028644|FBtr0343727	428(1);
mRNA		FBgn0028644	beat-Ic	2L	+	16024206	roo_LTR	619	GENE-TE	plus	3	3	ROO_LTR	.	intron|FBgn0028644|FBtr0080801;intron|FBgn0028644|FBtr0343726;intron|FBgn0028644|FBtr0343727	1(3);	73	212.5723406	0.014112843	yes	0	0	1	2	1	0	2	15	6	11	10	17	0.67	10.17	6.153846154
gDNA				2L	.	16024206	roo_LTR		upstream	positive	16	155	ROO_LTR		intron|FBgn0028644|FBtr0080801(+);intron|FBgn0028644|FBtr0343726(+);intron|FBgn0028644|FBtr0343727(+)	1(154);7(1);																				8	96	1926
gDNA				2L	.	16024318	roo		upstream	negative	2	2	ROO		intron|FBgn0028644|FBtr0080801(+);intron|FBgn0028644|FBtr0343726(+);intron|FBgn0028644|FBtr0343727(+)	3811(2);																				2	104	2077
gDNA				2L	.	16025864	roo		upstream	negative	2	2	ROO		intron|FBgn0028644|FBtr0080801(+);intron|FBgn0028644|FBtr0343726(+);intron|FBgn0028644|FBtr0343727(+)	4705(1);4739(1);																				1	103	2058
gDNA				2L	.	16025967	roo		upstream	negative	2	3	ROO		intron|FBgn0028644|FBtr0080801(+);intron|FBgn0028644|FBtr0343726(+);intron|FBgn0028644|FBtr0343727(+)	3463(1);4616(1);7819(1);																				2	100	2003
gDNA				2L	.	16032380	roo		downstream	negative	2	2	ROO		CDS|FBgn0028644|FBtr0080801(+);CDS|FBgn0028644|FBtr0343726(+);CDS|FBgn0028644|FBtr0343727(+)	75(1);7956(1);																				2	104	2071
gDNA				2L	.	16280300	Cr1a		downstream	negative	7	14	CR1A		intron|FBgn0001994|FBtr0080854(-);intron|FBgn0001994|FBtr0343814(-)	2097(1);4020(13);																				6	62	1243
gDNA				2L	.	16401233	Burdock		upstream	positive	2	2	BURDOCK		intron|FBgn0028523|FBtr0080880(-);intron|FBgn0028523|FBtr0340234(-)	591(2);																				2	65	1298
gDNA				2L	.	16484321	roo		upstream	negative	2	3	ROO		CDS|FBgn0005677|FBtr0100400(-);CDS|FBgn0005677|FBtr0100399(-);CDS|FBgn0005677|FBtr0080878(-);CDS|FBgn0005677|FBtr0080875(-);CDS|FBgn0005677|FBtr0080876(-);CDS|FBgn0005677|FBtr0080877(-)	750-744(1);750-749(2);																				2	52	1035
mRNA		FBgn0032587	CG5953	2L	-	16511405	Doc	53122	TE-GENE	plus	1	1	DOC	.	CDS|FBgn0032587|FBtr0337091;CDS|FBgn0032587|FBtr0301144;CDS|FBgn0032587|FBtr0080874;CDS|FBgn0032587|FBtr0080873	470(1);
gDNA				2L	.	16512008	Juan		downstream	positive	3	5	DOC6		intron|FBgn0032587|FBtr0337091(-);intron|FBgn0032587|FBtr0301144(-);intron|FBgn0032587|FBtr0080874(-);intron|FBgn0032587|FBtr0080873(-)	4196(5);																				3	79	1572
gDNA				2L	.	16512008	ZAM		downstream	positive	3	4	ZAM		intron|FBgn0032587|FBtr0337091(-);intron|FBgn0032587|FBtr0301144(-);intron|FBgn0032587|FBtr0080874(-);intron|FBgn0032587|FBtr0080873(-)	641(4);																				3	79	1572
gDNA	50			2L	.	16521593	Doc		downstream	negative	16	121	DOC		intron|FBgn0032587|FBtr0337091(-);intron|FBgn0032587|FBtr0080874(-);intron|FBgn0032587|FBtr0080873(-)	4(120);6(1);																				9	62	1239
mRNA	50	FBgn0032587	CG5953	2L	-	16521593	Doc	53122	GENE-TE	plus	2	2	DOC	.	intron|FBgn0032587|FBtr0337091;intron|FBgn0032587|FBtr0080874;intron|FBgn0032587|FBtr0080873	4(2);	50	1629.754583	0.001227179	no	1	0	1	0	0	5	4	5	6	8	3	29	1.17	9.17	11.29032258
gDNA	50			2L	.	16521727	Doc		upstream	positive	2	2	DOC		intron|FBgn0032587|FBtr0337091(-);intron|FBgn0032587|FBtr0080874(-);intron|FBgn0032587|FBtr0080873(-)	1453(1);1708(1);																				2	62	1244
mRNA	50	FBgn0032587	CG5953	2L	-	16527390	Doc	53122	GENE-TE	plus	3	17	DOC	16527390	CDS|FBgn0032587|FBtr0080874;CDS|FBgn0032587|FBtr0080873;CDS|FBgn0032587|FBtr0337091	4(17);	49	1613.374724	0.01053692	yes	1	0	0	2	0	14	4	5	4	7	2	62	2.83	14	16.83168317
mRNA	50	FBgn0032587	CG5953	2L	-	16532708	Doc	53122	GENE-TE	plus	1	1	DOC	.	5UTR|FBgn0032587|FBtr0080874;intron|FBgn0032587|FBtr0337091;intron|FBgn0032587|FBtr0080873	4(1);
gDNA				2L	.	16569577	roo		downstream	negative	2	2	ROO		intron|FBgn0259735|FBtr0300003(+)	6903(1);7492(1);																				2	57	1144
gDNA				2L	.	16570620	Doc		upstream	positive	2	2	DOC		intron|FBgn0259735|FBtr0300003(+)	2032(1);2119(1);																				2	57	1148
gDNA				2L	.	16570934	roo_LTR		downstream	negative	13	89	ROO_LTR		intron|FBgn0259735|FBtr0300003(+)	1(88);3(1);																				8	57	1134
gDNA				2L	.	16570944	roo_LTR		upstream	negative	16	135	ROO;ROO_LTR		intron|FBgn0259735|FBtr0300003(+)	428(133);440-435(1);7792(1);																				9	57	1135
gDNA				2L	.	16572087	Doc		downstream	negative	16	80	DOC		intron|FBgn0259735|FBtr0300003(+)	3(80);																				10	52	1039
gDNA				2L	.	16572202	Doc		downstream	positive	2	2	DOC		intron|FBgn0259735|FBtr0300003(+)	1536(1);1915(1);																				2	52	1036
gDNA				2L	.	16573423	roo		upstream	positive	2	2	ROO		intron|FBgn0259735|FBtr0300003(+)	1(1);105(1);																				2	60	1195
gDNA				2L	.	16573631	Doc		upstream	positive	3	3	DOC		intron|FBgn0259735|FBtr0300003(+)	1895(2);969(1);																				3	61	1218
gDNA				2L	.	16576323	Doc		upstream	positive	2	2	DOC		intron|FBgn0259735|FBtr0300003(+)	1264(1);134(1);																				2	53	1056
mRNA		FBgn0261278	grp	2L	+	16697091	pogo	523	GENE-TE	plus	3	5	POGO	.	intron|FBgn0261278|FBtr0080886;intron|FBgn0261278|FBtr0080885;intron|FBgn0261278|FBtr0080884;intron|FBgn0261278|FBtr0339514;intron|FBgn0261278|FBtr0100459	1(4);2033(1);	602	561.1113971	0.008910887	yes	0	2	0	0	2	0	5	8	5	18	19	58	0.67	18.83	3.418803419
gDNA				2L	.	16697091	pogo		upstream	positive	10	20	POGO		intron|FBgn0261278|FBtr0080886(+);intron|FBgn0261278|FBtr0080885(+);intron|FBgn0261278|FBtr0080884(+);intron|FBgn0261278|FBtr0339514(+);intron|FBgn0261278|FBtr0100459(+)	1(20);																				8	37	735
gDNA				2L	.	16697216	pogo		downstream	positive	8	11	POGO		intron|FBgn0261278|FBtr0080886(+);intron|FBgn0261278|FBtr0080885(+);intron|FBgn0261278|FBtr0080884(+);intron|FBgn0261278|FBtr0339514(+);intron|FBgn0261278|FBtr0100459(+)	2120(1);2121(10);																				7	40	809
mRNA		FBgn0284248	Cyt-c-p	2L	+	16722007	Doc	53122	TE-GENE	plus	2	2	DOC	16722009	intron|FBgn0284248|FBtr0080889	2695(1);3327(1);	980	7215.231112	0.000277191	no	1	0	0	1	0	1	89	190	90	146	164	2931	0.5	601.67	0.08303349
mRNA		FBgn0284248	Cyt-c-p	2L	+	16722134	Doc	10684	TE-GENE	minus	1	1	DOC	.	CDS|FBgn0284248|FBtr0080889;CDS|FBgn0284248|FBtr0344849	796(1);
mRNA		FBgn0284248	Cyt-c-p	2L	+	16722298	Doc	10684	TE-GENE	minus	1	1	DOC	.	CDS|FBgn0284248|FBtr0080889;CDS|FBgn0284248|FBtr0344849	1716(1);
gDNA				2L	.	16751990	297		upstream	negative	2	2	297		3UTR|FBgn0032600|FBtr0329944(+);3UTR|FBgn0032600|FBtr0308803(+);3UTR|FBgn0032600|FBtr0308802(+);3UTR|FBgn0032600|FBtr0329945(+)	390(1);5391(1);																				2	35	693
mRNA		FBgn0264695	Mhc	2L	+	16770537	Doc	53122	GENE-TE	plus	1	1	DOC	.	CDS|FBgn0264695|FBtr0307493;CDS|FBgn0264695|FBtr0307495;CDS|FBgn0264695|FBtr0307492;CDS|FBgn0264695|FBtr0080895;CDS|FBgn0264695|FBtr0346712;CDS|FBgn0264695|FBtr0301827;CDS|FBgn0264695|FBtr0080906;CDS|FBgn0264695|FBtr0301828;CDS|FBgn0264695|FBtr0080899;CDS|FBgn0264695|FBtr0080897;CDS|FBgn0264695|FBtr0080896;CDS|FBgn0264695|FBtr0307494;CDS|FBgn0264695|FBtr0307496;CDS|FBgn0264695|FBtr0301829;CDS|FBg…	2448(1);
mRNA		FBgn0264695	Mhc	2L	+	16770658	412	2688	GENE-TE	minus	2	2	412	.	CDS|FBgn0264695|FBtr0307493;CDS|FBgn0264695|FBtr0307495;CDS|FBgn0264695|FBtr0307492;CDS|FBgn0264695|FBtr0080895;CDS|FBgn0264695|FBtr0346712;CDS|FBgn0264695|FBtr0301827;CDS|FBgn0264695|FBtr0080906;CDS|FBgn0264695|FBtr0301828;CDS|FBgn0264695|FBtr0080899;CDS|FBgn0264695|FBtr0080897;CDS|FBgn0264695|FBtr0080896;CDS|FBgn0264695|FBtr0307494;CDS|FBgn0264695|FBtr0307496;CDS|FBgn0264695|FBtr0301829;CDS|FBg…	1826(1);2737(1);	932	1582.787415	0.001263594	no	1	0	0	0	1	0	1569	2902	2281	1681	1256	9733	0.33	3237	0.01029654
mRNA		FBgn0264695	Mhc	2L	+	16770836	Doc	53122	GENE-TE	plus	1	1	DOC	16770837	CDS|FBgn0264695|FBtr0307493;CDS|FBgn0264695|FBtr0307495;CDS|FBgn0264695|FBtr0307492;CDS|FBgn0264695|FBtr0080895;CDS|FBgn0264695|FBtr0346712;CDS|FBgn0264695|FBtr0301827;CDS|FBgn0264695|FBtr0080906;CDS|FBgn0264695|FBtr0301828;CDS|FBgn0264695|FBtr0080899;CDS|FBgn0264695|FBtr0080897;CDS|FBgn0264695|FBtr0080896;CDS|FBgn0264695|FBtr0307494;CDS|FBgn0264695|FBtr0307496;CDS|FBgn0264695|FBtr0301829;CDS|FBg…	2666(1);
mRNA		FBgn0264695	Mhc	2L	+	16773275	Doc	10684	TE-GENE	minus	1	1	DOC	16773277	intron|FBgn0264695|FBtr0301829;intron|FBgn0264695|FBtr0080905;intron|FBgn0264695|FBtr0080897;intron|FBgn0264695|FBtr0080907;intron|FBgn0264695|FBtr0080906;intron|FBgn0264695|FBtr0301827;intron|FBgn0264695|FBtr0080902;intron|FBgn0264695|FBtr0080899;intron|FBgn0264695|FBtr0080895;intron|FBgn0264695|FBtr0080898;intron|FBgn0264695|FBtr0301828;intron|FBgn0264695|FBtr0080896;intron|FBgn0264695|FBtr0080…	914(1);
mRNA		FBgn0264695	Mhc	2L	+	16775678	412	7412	TE-GENE	plus	1	1	412	16775683	intron|FBgn0264695|FBtr0080900;intron|FBgn0264695|FBtr0307492;intron|FBgn0264695|FBtr0080898;intron|FBgn0264695|FBtr0080899;intron|FBgn0264695|FBtr0080895;intron|FBgn0264695|FBtr0307493;intron|FBgn0264695|FBtr0346712;intron|FBgn0264695|FBtr0080907;intron|FBgn0264695|FBtr0080897;intron|FBgn0264695|FBtr0301828;intron|FBgn0264695|FBtr0080903;intron|FBgn0264695|FBtr0307496;intron|FBgn0264695|FBtr0080…	5383-5484(1);
mRNA		FBgn0264695	Mhc	2L	+	16776848	Doc	53122	TE-GENE	plus	1	2	DOC	16776850	intron|FBgn0264695|FBtr0080905;intron|FBgn0264695|FBtr0080906;intron|FBgn0264695|FBtr0080907;intron|FBgn0264695|FBtr0080900;intron|FBgn0264695|FBtr0307494;intron|FBgn0264695|FBtr0080897;intron|FBgn0264695|FBtr0307495;intron|FBgn0264695|FBtr0307496;intron|FBgn0264695|FBtr0301829;intron|FBgn0264695|FBtr0080895;intron|FBgn0264695|FBtr0301828;intron|FBgn0264695|FBtr0301827;intron|FBgn0264695|FBtr0307…	2400(2);
mRNA		FBgn0264695	Mhc	2L	+	16777127	Doc	53122	TE-GENE	plus	1	1	DOC	.	CDS|FBgn0264695|FBtr0080899;CDS|FBgn0264695|FBtr0080906;CDS|FBgn0264695|FBtr0301829;CDS|FBgn0264695|FBtr0080900;CDS|FBgn0264695|FBtr0080898;CDS|FBgn0264695|FBtr0307493;CDS|FBgn0264695|FBtr0080897;CDS|FBgn0264695|FBtr0307492;CDS|FBgn0264695|FBtr0080901;CDS|FBgn0264695|FBtr0307496;CDS|FBgn0264695|FBtr0301828;CDS|FBgn0264695|FBtr0307495;CDS|FBgn0264695|FBtr0080902;CDS|FBgn0264695|FBtr0346712;CDS|FBg…	3161-3241(1);
mRNA		FBgn0264695	Mhc	2L	+	16777370	412	7412	GENE-TE	plus	1	1	412	.	CDS|FBgn0264695|FBtr0080899;CDS|FBgn0264695|FBtr0080906;CDS|FBgn0264695|FBtr0301829;CDS|FBgn0264695|FBtr0080900;CDS|FBgn0264695|FBtr0080898;CDS|FBgn0264695|FBtr0307493;CDS|FBgn0264695|FBtr0080897;CDS|FBgn0264695|FBtr0307492;CDS|FBgn0264695|FBtr0080901;CDS|FBgn0264695|FBtr0307496;CDS|FBgn0264695|FBtr0301828;CDS|FBgn0264695|FBtr0307495;CDS|FBgn0264695|FBtr0080902;CDS|FBgn0264695|FBtr0346712;CDS|FBg…	1992(1);
mRNA		FBgn0264695	Mhc	2L	+	16777407	Doc	53122	GENE-TE	plus	1	1	DOC	.	CDS|FBgn0264695|FBtr0080899;CDS|FBgn0264695|FBtr0080906;CDS|FBgn0264695|FBtr0301829;CDS|FBgn0264695|FBtr0080900;CDS|FBgn0264695|FBtr0080898;CDS|FBgn0264695|FBtr0307493;CDS|FBgn0264695|FBtr0080897;CDS|FBgn0264695|FBtr0307492;CDS|FBgn0264695|FBtr0080901;CDS|FBgn0264695|FBtr0307496;CDS|FBgn0264695|FBtr0301828;CDS|FBgn0264695|FBtr0307495;CDS|FBgn0264695|FBtr0080902;CDS|FBgn0264695|FBtr0346712;CDS|FBg…	2662(1);
mRNA		FBgn0264695	Mhc	2L	+	16779144	Doc	53122	GENE-TE	plus	1	1	DOC	.	CDS|FBgn0264695|FBtr0307496;CDS|FBgn0264695|FBtr0080898;CDS|FBgn0264695|FBtr0080903;CDS|FBgn0264695|FBtr0080900;intron|FBgn0264695|FBtr0080895;intron|FBgn0264695|FBtr0301827;intron|FBgn0264695|FBtr0307492;intron|FBgn0264695|FBtr0080896;intron|FBgn0264695|FBtr0301828;intron|FBgn0264695|FBtr0080902;intron|FBgn0264695|FBtr0307494;intron|FBgn0264695|FBtr0346712;intron|FBgn0264695|FBtr0080899;intron|F…	3109(1);
mRNA		FBgn0264695	Mhc	2L	+	16780693	Doc	53122	TE-GENE	plus	1	1	DOC	.	CDS|FBgn0264695|FBtr0307495;CDS|FBgn0264695|FBtr0080903;CDS|FBgn0264695|FBtr0080897;CDS|FBgn0264695|FBtr0080898;CDS|FBgn0264695|FBtr0080896;CDS|FBgn0264695|FBtr0080902;CDS|FBgn0264695|FBtr0301827;CDS|FBgn0264695|FBtr0307493;CDS|FBgn0264695|FBtr0080895;CDS|FBgn0264695|FBtr0346712;CDS|FBgn0264695|FBtr0301829;CDS|FBgn0264695|FBtr0080899;CDS|FBgn0264695|FBtr0307496;CDS|FBgn0264695|FBtr0307494;CDS|FBg…	890(1);
mRNA		FBgn0264695	Mhc	2L	+	16782872	Doc	53122	GENE-TE	plus	1	1	DOC	.	CDS|FBgn0264695|FBtr0080901;CDS|FBgn0264695|FBtr0080902;CDS|FBgn0264695|FBtr0307492;CDS|FBgn0264695|FBtr0307493;CDS|FBgn0264695|FBtr0346712;CDS|FBgn0264695|FBtr0301828;CDS|FBgn0264695|FBtr0080905;CDS|FBgn0264695|FBtr0080900;CDS|FBgn0264695|FBtr0080895;CDS|FBgn0264695|FBtr0080899;CDS|FBgn0264695|FBtr0080907;CDS|FBgn0264695|FBtr0080906;CDS|FBgn0264695|FBtr0307494;CDS|FBgn0264695|FBtr0080897;CDS|FBg…	4350(1);
mRNA		FBgn0264695	Mhc	2L	+	16785308	Doc	53122	GENE-TE	plus	1	1	DOC	.	CDS|FBgn0264695|FBtr0301829;CDS|FBgn0264695|FBtr0080902;CDS|FBgn0264695|FBtr0307495;CDS|FBgn0264695|FBtr0307494;CDS|FBgn0264695|FBtr0080903;CDS|FBgn0264695|FBtr0080899;CDS|FBgn0264695|FBtr0307496;CDS|FBgn0264695|FBtr0080905;CDS|FBgn0264695|FBtr0301828;CDS|FBgn0264695|FBtr0080897;CDS|FBgn0264695|FBtr0301827;CDS|FBgn0264695|FBtr0080906;CDS|FBgn0264695|FBtr0080898;CDS|FBgn0264695|FBtr0080901;CDS|FBg…	501(1);
mRNA		FBgn0264695	Mhc	2L	+	16786216	412	7412	TE-GENE	plus	1	1	412	.	CDS|FBgn0264695|FBtr0080900;CDS|FBgn0264695|FBtr0307493;CDS|FBgn0264695|FBtr0307495;CDS|FBgn0264695|FBtr0080902;CDS|FBgn0264695|FBtr0346712;CDS|FBgn0264695|FBtr0080899;CDS|FBgn0264695|FBtr0080896;CDS|FBgn0264695|FBtr0080907;CDS|FBgn0264695|FBtr0080898;CDS|FBgn0264695|FBtr0307494;CDS|FBgn0264695|FBtr0307496;CDS|FBgn0264695|FBtr0080901;CDS|FBgn0264695|FBtr0080905;CDS|FBgn0264695|FBtr0080895;CDS|FBg…	120(1);
mRNA		FBgn0264695	Mhc	2L	+	16787282	Doc	53122	TE-GENE	plus	1	1	DOC	.	3UTR|FBgn0264695|FBtr0080907;3UTR|FBgn0264695|FBtr0080906;3UTR|FBgn0264695|FBtr0080905;intron|FBgn0264695|FBtr0080900;intron|FBgn0264695|FBtr0301829;intron|FBgn0264695|FBtr0307492;intron|FBgn0264695|FBtr0080898;intron|FBgn0264695|FBtr0080896;intron|FBgn0264695|FBtr0301827;intron|FBgn0264695|FBtr0307496;intron|FBgn0264695|FBtr0301828;intron|FBgn0264695|FBtr0307495;intron|FBgn0264695|FBtr0080902;in…	3263(1);
mRNA		FBgn0264695	Mhc	2L	+	16787351	Doc	10684	GENE-TE	minus	1	1	DOC	.	3UTR|FBgn0264695|FBtr0080907;3UTR|FBgn0264695|FBtr0080906;3UTR|FBgn0264695|FBtr0080905;intron|FBgn0264695|FBtr0080900;intron|FBgn0264695|FBtr0301829;intron|FBgn0264695|FBtr0307492;intron|FBgn0264695|FBtr0080898;intron|FBgn0264695|FBtr0080896;intron|FBgn0264695|FBtr0301827;intron|FBgn0264695|FBtr0307496;intron|FBgn0264695|FBtr0301828;intron|FBgn0264695|FBtr0307495;intron|FBgn0264695|FBtr0080902;in…	160(1);
mRNA		FBgn0264695	Mhc	2L	+	16788068	412	7412	TE-GENE	plus	1	1	412	.	3UTR|FBgn0264695|FBtr0307496;3UTR|FBgn0264695|FBtr0080905;3UTR|FBgn0264695|FBtr0301827;3UTR|FBgn0264695|FBtr0080907;3UTR|FBgn0264695|FBtr0301829;3UTR|FBgn0264695|FBtr0080906;CDS|FBgn0264695|FBtr0307494;CDS|FBgn0264695|FBtr0080903;CDS|FBgn0264695|FBtr0080901;CDS|FBgn0264695|FBtr0080897;CDS|FBgn0264695|FBtr0301828;CDS|FBgn0264695|FBtr0346712;CDS|FBgn0264695|FBtr0080896;CDS|FBgn0264695|FBtr0080899;C…	188(1);
mRNA		FBgn0264695	Mhc	2L	+	16788226	412	7412	TE-GENE	plus	1	1	412	.	3UTR|FBgn0264695|FBtr0307496;3UTR|FBgn0264695|FBtr0080905;3UTR|FBgn0264695|FBtr0301827;3UTR|FBgn0264695|FBtr0080907;3UTR|FBgn0264695|FBtr0301829;3UTR|FBgn0264695|FBtr0080906;3UTR|FBgn0264695|FBtr0307494;3UTR|FBgn0264695|FBtr0080899;3UTR|FBgn0264695|FBtr0346712;3UTR|FBgn0264695|FBtr0080902;3UTR|FBgn0264695|FBtr0307495;3UTR|FBgn0264695|FBtr0301828;3UTR|FBgn0264695|FBtr0080896;3UTR|FBgn0264695|FBtr0…	4325(1);
mRNA		FBgn0264695	Mhc	2L	+	16788237	Doc	53122	TE-GENE	plus	1	1	DOC	.	3UTR|FBgn0264695|FBtr0307496;3UTR|FBgn0264695|FBtr0080905;3UTR|FBgn0264695|FBtr0301827;3UTR|FBgn0264695|FBtr0080907;3UTR|FBgn0264695|FBtr0301829;3UTR|FBgn0264695|FBtr0080906;3UTR|FBgn0264695|FBtr0307494;3UTR|FBgn0264695|FBtr0080899;3UTR|FBgn0264695|FBtr0346712;3UTR|FBgn0264695|FBtr0080902;3UTR|FBgn0264695|FBtr0307495;3UTR|FBgn0264695|FBtr0301828;3UTR|FBgn0264695|FBtr0080896;3UTR|FBgn0264695|FBtr0…	3525(1);
mRNA		FBgn0264695	Mhc	2L	+	16788294	Doc	53122	TE-GENE	plus	1	1	DOC	.	3UTR|FBgn0264695|FBtr0307496;3UTR|FBgn0264695|FBtr0080905;3UTR|FBgn0264695|FBtr0301827;3UTR|FBgn0264695|FBtr0080907;3UTR|FBgn0264695|FBtr0301829;3UTR|FBgn0264695|FBtr0080906;3UTR|FBgn0264695|FBtr0307494;3UTR|FBgn0264695|FBtr0080899;3UTR|FBgn0264695|FBtr0346712;3UTR|FBgn0264695|FBtr0080902;3UTR|FBgn0264695|FBtr0307495;3UTR|FBgn0264695|FBtr0301828;3UTR|FBgn0264695|FBtr0080896;3UTR|FBgn0264695|FBtr0…	3067(1);
mRNA		FBgn0264695	Mhc	2L	+	16788387	Doc	53122	GENE-TE	plus	2	2	DOC	.	3UTR|FBgn0264695|FBtr0307496;3UTR|FBgn0264695|FBtr0080905;3UTR|FBgn0264695|FBtr0301827;3UTR|FBgn0264695|FBtr0080907;3UTR|FBgn0264695|FBtr0301829;3UTR|FBgn0264695|FBtr0080906;3UTR|FBgn0264695|FBtr0307494;3UTR|FBgn0264695|FBtr0080899;3UTR|FBgn0264695|FBtr0346712;3UTR|FBgn0264695|FBtr0080902;3UTR|FBgn0264695|FBtr0307495;3UTR|FBgn0264695|FBtr0301828;3UTR|FBgn0264695|FBtr0080896;3UTR|FBgn0264695|FBtr0…	2737(1);2967(1);	1037	7422.096335	0.000269466	no	0	0	0	0	2	0	9585	7531	10274	8668	4746	14719	0.33	9253.83	0.003601981
mRNA		FBgn0264695	Mhc	2L	+	16788442	Doc	53122	GENE-TE	plus	1	1	DOC	.	3UTR|FBgn0264695|FBtr0307496;3UTR|FBgn0264695|FBtr0080905;3UTR|FBgn0264695|FBtr0301827;3UTR|FBgn0264695|FBtr0080907;3UTR|FBgn0264695|FBtr0301829;3UTR|FBgn0264695|FBtr0080906;3UTR|FBgn0264695|FBtr0307494;3UTR|FBgn0264695|FBtr0080899;3UTR|FBgn0264695|FBtr0346712;3UTR|FBgn0264695|FBtr0080902;3UTR|FBgn0264695|FBtr0307495;3UTR|FBgn0264695|FBtr0301828;3UTR|FBgn0264695|FBtr0080896;3UTR|FBgn0264695|FBtr0…	3307(1);
mRNA		FBgn0264695	Mhc	2L	+	16788501	Doc	53122	GENE-TE	plus	2	3	DOC	.	3UTR|FBgn0264695|FBtr0307496;3UTR|FBgn0264695|FBtr0080905;3UTR|FBgn0264695|FBtr0301827;3UTR|FBgn0264695|FBtr0080907;3UTR|FBgn0264695|FBtr0301829;3UTR|FBgn0264695|FBtr0080906;3UTR|FBgn0264695|FBtr0307494;3UTR|FBgn0264695|FBtr0080899;3UTR|FBgn0264695|FBtr0346712;3UTR|FBgn0264695|FBtr0080902;3UTR|FBgn0264695|FBtr0307495;3UTR|FBgn0264695|FBtr0301828;3UTR|FBgn0264695|FBtr0080896;3UTR|FBgn0264695|FBtr0…	2255(1);2456(1);2489(1);	1307	8332.493864	0.000360036	no	0	0	0	1	3	0	3482	5404	6657	3036	2478	6041	0.67	4516.33	0.014759058
mRNA		FBgn0264695	Mhc	2L	+	16788564	Doc	53122	GENE-TE	plus	1	1	DOC	.	3UTR|FBgn0264695|FBtr0307496;3UTR|FBgn0264695|FBtr0080905;3UTR|FBgn0264695|FBtr0301827;3UTR|FBgn0264695|FBtr0080907;3UTR|FBgn0264695|FBtr0301829;3UTR|FBgn0264695|FBtr0080906;3UTR|FBgn0264695|FBtr0307494;3UTR|FBgn0264695|FBtr0080899;3UTR|FBgn0264695|FBtr0346712;3UTR|FBgn0264695|FBtr0080902;3UTR|FBgn0264695|FBtr0307495;3UTR|FBgn0264695|FBtr0301828;3UTR|FBgn0264695|FBtr0080896;3UTR|FBgn0264695|FBtr0…	1907(1);
mRNA		FBgn0264695	Mhc	2L	+	16788640	Doc	53122	GENE-TE	plus	1	1	DOC	.	3UTR|FBgn0264695|FBtr0307496;3UTR|FBgn0264695|FBtr0080905;3UTR|FBgn0264695|FBtr0301827;3UTR|FBgn0264695|FBtr0080907;3UTR|FBgn0264695|FBtr0301829;3UTR|FBgn0264695|FBtr0080906;3UTR|FBgn0264695|FBtr0307494;3UTR|FBgn0264695|FBtr0080899;3UTR|FBgn0264695|FBtr0346712;3UTR|FBgn0264695|FBtr0080902;3UTR|FBgn0264695|FBtr0307495;3UTR|FBgn0264695|FBtr0301828;3UTR|FBgn0264695|FBtr0080896;3UTR|FBgn0264695|FBtr0…	935(1);
gDNA				2L	.	16817999	HB		downstream	negative	4	5	HB		intron|FBgn0004797|FBtr0080916(+);intron|FBgn0004797|FBtr0080915(+);intron|FBgn0004797|FBtr0080917(+);intron|FBgn0004797|FBtr0347182(+);intron|FBgn0032609|FBtr0080931(-)	1(5);																				3	46	910
gDNA				2L	.	16818011	HB		upstream	positive	3	3	HB		intron|FBgn0004797|FBtr0080916(+);intron|FBgn0004797|FBtr0080915(+);intron|FBgn0004797|FBtr0080917(+);intron|FBgn0004797|FBtr0347182(+);intron|FBgn0032609|FBtr0080931(-)	1(2);4089(1);																				3	45	902
gDNA				2L	.	16856955	Doc4-element		downstream	positive	12	21	DOC4		intron|FBgn0051809|FBtr0344852(-);intron|FBgn0051809|FBtr0113414(-)	2685(19);2790(2);																				7	35	701
gDNA				2L	.	16948400	hobo		upstream	positive	12	20	HOBO		ncRNA|FBgn0265543|FBtr0340175(-);intron|FBgn0265543|FBtr0340175(-)	1(20);																				7	60	1198
gDNA				2L	.	16948468	hobo		downstream	positive	12	73	HOBO		ncRNA|FBgn0265543|FBtr0340175(-);intron|FBgn0265543|FBtr0340175(-)	3016(73);																				8	58	1155
gDNA				2L	.	16948477	hobo		upstream	positive	13	32	HOBO		ncRNA|FBgn0265543|FBtr0340175(-);intron|FBgn0265543|FBtr0340175(-)	1(31);312(1);																				9	58	1163
gDNA				2L	.	16949779	hobo		upstream	negative	2	2	HOBO		ncRNA|FBgn0265543|FBtr0340175(-);intron|FBgn0265543|FBtr0340175(-)	1970(1);2259(1);																				2	55	1095
gDNA				2L	.	17162931	F-element		upstream	negative	3	3	FW		intron|FBgn0265607|FBtr0340178(+);intron|FBgn0083942|FBtr0343134(+);intron|FBgn0265607|FBtr0303301(+)	4692(3);																				3	63	1253
gDNA				2L	.	17162938	F-element		downstream	negative	18	273	FW		intron|FBgn0265607|FBtr0340178(+);intron|FBgn0083942|FBtr0343134(+);intron|FBgn0265607|FBtr0303301(+)	1(272);3(1);																				10	64	1274
gDNA				2L	.	17163115	F-element		upstream	positive	2	3	FW		intron|FBgn0265607|FBtr0340178(+);intron|FBgn0083942|FBtr0343134(+);intron|FBgn0265607|FBtr0303301(+)	1810(2);2728(1);																				2	71	1415
gDNA				2L	.	17163161	F-element		upstream	positive	2	2	FW		intron|FBgn0265607|FBtr0340178(+);intron|FBgn0083942|FBtr0343134(+);intron|FBgn0265607|FBtr0303301(+)	3230(2);																				2	70	1390
gDNA				2L	.	17163187	F-element		upstream	positive	2	2	FW		intron|FBgn0265607|FBtr0340178(+);intron|FBgn0083942|FBtr0343134(+);intron|FBgn0265607|FBtr0303301(+)	3273(1);3353(1);																				2	68	1359
gDNA				2L	.	17163301	F-element		upstream	negative	2	2	FW		intron|FBgn0265607|FBtr0340178(+);intron|FBgn0083942|FBtr0343134(+);intron|FBgn0265607|FBtr0303301(+)	2946(1);3301(1);																				2	66	1321
gDNA				2L	.	17164082	F-element		upstream	positive	2	2	FW		intron|FBgn0265607|FBtr0340178(+);intron|FBgn0083942|FBtr0343134(+);intron|FBgn0265607|FBtr0303301(+)	1801(1);2095(1);																				2	65	1303
gDNA				2L	.	17164501	F-element		upstream	positive	2	2	FW		intron|FBgn0265607|FBtr0340178(+);intron|FBgn0083942|FBtr0343134(+);intron|FBgn0265607|FBtr0303301(+)	3008(1);813(1);																				2	72	1431
gDNA				2L	.	17164548	F-element		upstream	positive	2	2	FW		intron|FBgn0265607|FBtr0340178(+);intron|FBgn0083942|FBtr0343134(+);intron|FBgn0265607|FBtr0303301(+)	2722(1);772(1);																				2	69	1377
gDNA				2L	.	17165958	F-element		downstream	positive	2	2	FW		intron|FBgn0265607|FBtr0340178(+);intron|FBgn0083942|FBtr0343134(+);intron|FBgn0265607|FBtr0303301(+)	1495(1);2083(1);																				2	75	1494
gDNA				2L	.	17238229	Doc		downstream	negative	15	245	DOC		intron|FBgn0032629|FBtr0080971(-);intron|FBgn0032629|FBtr0080972(-)	2(1);4(244);																				8	63	1266
gDNA				2L	.	17238250	Doc		upstream	negative	4	5	DOC		intron|FBgn0032629|FBtr0080971(-);intron|FBgn0032629|FBtr0080972(-)	4723(2);4724(1);4725(2);																				4	66	1315
gDNA				2L	.	17238930	Doc		upstream	positive	2	2	DOC		intron|FBgn0032629|FBtr0080971(-);intron|FBgn0032629|FBtr0080972(-)	1010(1);991(1);																				2	75	1493
gDNA				2L	.	17239391	Doc		upstream	positive	2	2	DOC		intron|FBgn0032629|FBtr0080971(-);intron|FBgn0032629|FBtr0080972(-)	1020(1);2593(1);																				1	67	1336
gDNA				2L	.	17241737	Doc		upstream	negative	2	2	DOC		intron|FBgn0032629|FBtr0080971(-);intron|FBgn0032629|FBtr0080972(-)	1933(1);2129(1);																				1	64	1282
gDNA				2L	.	17242152	Doc		upstream	positive	2	2	DOC		intron|FBgn0032629|FBtr0080971(-);intron|FBgn0032629|FBtr0080972(-)	1167(1);1505(1);																				1	59	1180
gDNA				2L	.	17250771	pogo		downstream	positive	13	79	POGO		intron|FBgn0032629|FBtr0080971(-);intron|FBgn0032629|FBtr0080972(-)	2121(79);																				8	66	1330
gDNA				2L	.	17250780	pogo		upstream	positive	16	120	POGO		intron|FBgn0032629|FBtr0080971(-);intron|FBgn0032629|FBtr0080972(-)	1(119);2(1);																				9	66	1321
mRNA	51	FBgn0020503	CLIP-190	2L	+	17389530	flea_LTR	38	GENE-TE	minus	2	2	BLASTOPIA_LTR	17389530	5UTR|FBgn0020503|FBtr0080977;5UTR|FBgn0020503|FBtr0301441;5UTR|FBgn0020503|FBtr0290262;5UTR|FBgn0020503|FBtr0290263;5UTR|FBgn0020503|FBtr0339796;5UTR|FBgn0020503|FBtr0332452;5UTR|FBgn0020503|FBtr0332455;intron|FBgn0020503|FBtr0301442;intron|FBgn0020503|FBtr0332454;intron|FBgn0020503|FBtr0080975;intron|FBgn0020503|FBtr0080976;intron|FBgn0020503|FBtr0332453;intron|FBgn0020503|FBtr0332451;intron|FBg…	191(1);206(1);	156	76.99350622	0.025976217	yes	0	1	0	1	0	0	313	948	933	1238	1201	681	0.33	885.67	0.037622272
mRNA	51	FBgn0020503	CLIP-190	2L	+	17398382	flea_LTR	38	TE-GENE	minus	1	1	BLASTOPIA_LTR	.	intron|FBgn0020503|FBtr0332452;intron|FBgn0020503|FBtr0080977;intron|FBgn0020503|FBtr0301440;intron|FBgn0020503|FBtr0301442;intron|FBgn0020503|FBtr0080976;intron|FBgn0020503|FBtr0332455;intron|FBgn0020503|FBtr0332454;intron|FBgn0020503|FBtr0301441;intron|FBgn0020503|FBtr0332453;intron|FBgn0020503|FBtr0290263;intron|FBgn0020503|FBtr0080975;intron|FBgn0020503|FBtr0332451;intron|FBgn0020503|FBtr0290…	1(1);
mRNA	51	FBgn0020503	CLIP-190	2L	+	17398395	flea_LTR	38	GENE-TE	minus	1	2	BLASTOPIA_LTR	.	intron|FBgn0020503|FBtr0332452;intron|FBgn0020503|FBtr0080977;intron|FBgn0020503|FBtr0301440;intron|FBgn0020503|FBtr0301442;intron|FBgn0020503|FBtr0080976;intron|FBgn0020503|FBtr0332455;intron|FBgn0020503|FBtr0332454;intron|FBgn0020503|FBtr0301441;intron|FBgn0020503|FBtr0332453;intron|FBgn0020503|FBtr0290263;intron|FBgn0020503|FBtr0080975;intron|FBgn0020503|FBtr0332451;intron|FBgn0020503|FBtr0290…	275(2);
gDNA	51			2L	.	17405355	flea		downstream	positive	11	29	BLASTOPIA		intron|FBgn0020503|FBtr0080976(+);intron|FBgn0020503|FBtr0332454(+);intron|FBgn0020503|FBtr0332453(+);intron|FBgn0020503|FBtr0332451(+);intron|FBgn0020503|FBtr0080977(+);intron|FBgn0020503|FBtr0080975(+);intron|FBgn0020503|FBtr0301440(+);intron|FBgn0020503|FBtr0301441(+)	1778(29);																				7	52	1042
mRNA	51	FBgn0020503	CLIP-190	2L	+	17405355	flea	4680	TE-GENE	plus	2	4	BLASTOPIA	17405356	intron|FBgn0020503|FBtr0080976;intron|FBgn0020503|FBtr0332454;intron|FBgn0020503|FBtr0332453;intron|FBgn0020503|FBtr0332451;intron|FBgn0020503|FBtr0080977;intron|FBgn0020503|FBtr0080975;intron|FBgn0020503|FBtr0301440;intron|FBgn0020503|FBtr0301441	1525(2);1778(2);	106	704.3294684	0.00567916	yes	0	2	2	3	1	4	46	171	150	262	191	129	2	158.17	1.248699272
gDNA	51			2L	.	17405484	flea		downstream	positive	10	30	BLASTOPIA		intron|FBgn0020503|FBtr0080977(+);intron|FBgn0020503|FBtr0080975(+);intron|FBgn0020503|FBtr0301440(+);intron|FBgn0020503|FBtr0332454(+);intron|FBgn0020503|FBtr0332453(+);intron|FBgn0020503|FBtr0301441(+);intron|FBgn0020503|FBtr0080976(+);intron|FBgn0020503|FBtr0332451(+)	1778(30);																				7	54	1077
mRNA	51	FBgn0020503	CLIP-190	2L	+	17405484	flea	4680	TE-GENE	plus	5	10	BLASTOPIA	17405485	intron|FBgn0020503|FBtr0080977;intron|FBgn0020503|FBtr0080975;intron|FBgn0020503|FBtr0301440;intron|FBgn0020503|FBtr0332454;intron|FBgn0020503|FBtr0332453;intron|FBgn0020503|FBtr0301441;intron|FBgn0020503|FBtr0080976;intron|FBgn0020503|FBtr0332451	1778(10);	115	733.6211556	0.013631014	yes	0	2	2	3	1	4	52	199	187	300	206	147	2	181.83	1.087941976
mRNA	51	FBgn0020503	CLIP-190	2L	+	17406887	flea	4680	GENE-TE	plus	4	6	BLASTOPIA	.	CDS|FBgn0020503|FBtr0332451;CDS|FBgn0020503|FBtr0080977;CDS|FBgn0020503|FBtr0301440;CDS|FBgn0020503|FBtr0080976;CDS|FBgn0020503|FBtr0080975;CDS|FBgn0020503|FBtr0332454;CDS|FBgn0020503|FBtr0332453;CDS|FBgn0020503|FBtr0301441	4410(6);	122	755.6189516	0.00794051	yes	0	1	0	2	0	2	75	186	152	366	254	117	0.83	191.67	0.432900433
gDNA	51			2L	.	17406887	flea		upstream	positive	9	38	BLASTOPIA;BLASTOPIA_LTR		CDS|FBgn0020503|FBtr0332451(+);CDS|FBgn0020503|FBtr0080977(+);CDS|FBgn0020503|FBtr0301440(+);CDS|FBgn0020503|FBtr0080976(+);CDS|FBgn0020503|FBtr0080975(+);CDS|FBgn0020503|FBtr0332454(+);CDS|FBgn0020503|FBtr0332453(+);CDS|FBgn0020503|FBtr0301441(+)	1(10);4410(27);4412(1);																				6	56	1123
mRNA	52	FBgn0020503	CLIP-190	2L	+	17406942	F-element	4560	GENE-TE	plus	5	12	FW	17406941	intron|FBgn0020503|FBtr0080976;intron|FBgn0020503|FBtr0080975;intron|FBgn0020503|FBtr0080977;intron|FBgn0020503|FBtr0332451;intron|FBgn0020503|FBtr0301440;intron|FBgn0020503|FBtr0332453;intron|FBgn0020503|FBtr0332454;intron|FBgn0020503|FBtr0301441	1(12);	104	688.6508549	0.017425376	yes	6	9	8	35	22	4	49	161	137	269	210	97	14	153.83	8.341608739
gDNA	52			2L	.	17407122	F-element		downstream	positive	2	2	FW		CDS|FBgn0020503|FBtr0301441(+);CDS|FBgn0020503|FBtr0080977(+);CDS|FBgn0020503|FBtr0080975(+);CDS|FBgn0020503|FBtr0332451(+);CDS|FBgn0020503|FBtr0332454(+);CDS|FBgn0020503|FBtr0301440(+);CDS|FBgn0020503|FBtr0080976(+);CDS|FBgn0020503|FBtr0332453(+)	4687(2);																				2	55	1091
mRNA	52	FBgn0020503	CLIP-190	2L	+	17407122	F-element	4560	TE-GENE	plus	6	151	FW	.	CDS|FBgn0020503|FBtr0301441;CDS|FBgn0020503|FBtr0080977;CDS|FBgn0020503|FBtr0080975;CDS|FBgn0020503|FBtr0332451;CDS|FBgn0020503|FBtr0332454;CDS|FBgn0020503|FBtr0301440;CDS|FBgn0020503|FBtr0080976;CDS|FBgn0020503|FBtr0332453	4550-4687(1);4654-4689(1);4669-4688(1);4676-4686(1);4685(1);4686(15);4687(95);4688(21);4689(2);4692(1);4705-4686(7);4705-4687(4);4705-4688(1);	121	742.8054927	0.203283365	yes	12	16	21	42	33	24	68	178	197	348	267	172	24.67	205	10.74020319
mRNA	52	FBgn0020503	CLIP-190	2L	+	17407132	F-element	4560	GENE-TE	plus	6	105	FW	.	CDS|FBgn0020503|FBtr0301441;CDS|FBgn0020503|FBtr0080977;CDS|FBgn0020503|FBtr0080975;CDS|FBgn0020503|FBtr0332451;CDS|FBgn0020503|FBtr0332454;CDS|FBgn0020503|FBtr0301440;CDS|FBgn0020503|FBtr0080976;CDS|FBgn0020503|FBtr0332453	1(105);	121	742.8054927	0.141355982	yes	8	16	10	45	29	7	46	116	126	205	160	136	19.17	131.5	12.72123894
gDNA	52			2L	.	17407132	F-element		upstream	positive	14	94	FW		CDS|FBgn0020503|FBtr0301441(+);CDS|FBgn0020503|FBtr0080977(+);CDS|FBgn0020503|FBtr0080975(+);CDS|FBgn0020503|FBtr0332451(+);CDS|FBgn0020503|FBtr0332454(+);CDS|FBgn0020503|FBtr0301440(+);CDS|FBgn0020503|FBtr0080976(+);CDS|FBgn0020503|FBtr0332453(+)	1(94);																				8	54	1076
gDNA				2L	.	17423363	Rt1b		downstream	negative	11	30	RT1B		intron|FBgn0011274|FBtr0301577(-);intron|FBgn0011274|FBtr0081008(-);intron|FBgn0011274|FBtr0081009(-);intron|FBgn0011274|FBtr0301578(-)	1467(29);1481-1476(1);																				6	47	945
mRNA		FBgn0011274	Dif	2L	-	17423363	Rt1b	218	GENE-TE	plus	2	2	RT1B	.	intron|FBgn0011274|FBtr0301577;intron|FBgn0011274|FBtr0081008;intron|FBgn0011274|FBtr0081009;intron|FBgn0011274|FBtr0301578	1467(2);	123	163.7498092	0.012213755	yes	0	0	0	0	0	1	12	13	7	47	33	98	0.17	35	0.473933649
mRNA		FBgn0011274	Dif	2L	-	17423372	Rt1b	218	TE-GENE	plus	3	3	RT1B	.	intron|FBgn0011274|FBtr0301577;intron|FBgn0011274|FBtr0081008;intron|FBgn0011274|FBtr0081009;intron|FBgn0011274|FBtr0301578	5183(3);	123	163.7498092	0.018320632	yes	0	0	1	0	0	0	23	46	43	58	38	104	0.17	52	0.319488818
gDNA				2L	.	17423372	Rt1b		upstream	negative	4	4	RT1B		intron|FBgn0011274|FBtr0301577(-);intron|FBgn0011274|FBtr0081008(-);intron|FBgn0011274|FBtr0081009(-);intron|FBgn0011274|FBtr0301578(-)	5183(4);																				4	47	943
gDNA				2L	.	17430693	297_LTR		downstream	negative	9	25	297_LTR		intron|FBgn0011274|FBtr0301578(-)	1(24);3(1);																				6	48	965
gDNA				2L	.	17430703	297_LTR		upstream	negative	11	62	297_LTR		intron|FBgn0011274|FBtr0301578(-)	414(62);																				6	48	964
mRNA		FBgn0286781	cass	2L	-	17475275	TART-A	59693	TE-GENE	minus	1	1	TART-A	.	3UTR|FBgn0286781|FBtr0081001	9161(1);
mRNA		FBgn0286781	cass	2L	-	17476458	TART-A	59693	GENE-TE	minus	1	1	TART-A	.	CDS|FBgn0286781|FBtr0081001	1672(1);
mRNA		FBgn0286781	cass	2L	-	17476591	TART-A	59693	TE-GENE	minus	2	2	TART-A	.	CDS|FBgn0286781|FBtr0081001	2798(2);	402	4898.631033	0.000408277	no	0	0	0	0	1	1	53	134	79	401	459	474	0.33	266.67	0.124843945
mRNA		FBgn0286781	cass	2L	-	17476844	TART-A	59693	GENE-TE	minus	1	1	TART-A	.	CDS|FBgn0286781|FBtr0081001	11595(1);
mRNA		FBgn0286781	cass	2L	-	17477415	TART-A	59693	GENE-TE	minus	1	1	TART-A	.	CDS|FBgn0286781|FBtr0081001	11193(1);
gDNA				2L	.	17606982	Juan		upstream	negative	2	2	DOC6		ncRNA|FBgn0265585|FBtr0340253(-)	2473(1);914(1);																				2	74	1481
gDNA				2L	.	17800439	roo_LTR		downstream	positive	18	140	ROO;ROO_LTR		intron|FBgn0262018|FBtr0308770(-);intron|FBgn0262018|FBtr0303836(-)	428(138);429-422(1);8099(1);																				10	55	1106
gDNA				2L	.	17800450	roo_LTR		upstream	positive	11	32	ROO_LTR		intron|FBgn0262018|FBtr0308770(-);intron|FBgn0262018|FBtr0303836(-)	1(31);16-1(1);																				7	56	1121
gDNA				2L	.	18040727	pogo		downstream	negative	10	19	POGO		intron|FBgn0243486|FBtr0340228(+);intron|FBgn0243486|FBtr0081029(+)	1(16);2033(3);																				10	57	1136
gDNA				2L	.	18040730	pogo		upstream	negative	18	216	POGO		intron|FBgn0243486|FBtr0340228(+);intron|FBgn0243486|FBtr0081029(+)	1(1);2120(1);2121(214);																				10	56	1125
gDNA				2L	.	18040814	pogo		downstream	negative	18	154	POGO		intron|FBgn0243486|FBtr0340228(+);intron|FBgn0243486|FBtr0081029(+)	1(148);2033(4);2121(1);-51-7(1);																				10	46	910
mRNA		FBgn0000120	Arr1	2L	+	18078286	F-element	4560	TE-GENE	plus	2	2	FW	.	5UTR|FBgn0000120|FBtr0081030;5UTR|FBgn0000120|FBtr0307350	2386(1);3556(1);	14423	8109.801477	0.000246615	no	0	0	0	2	1	0	2387	5720	5756	8330	5397	3827	0.5	5236.17	0.009548059
mRNA		FBgn0000120	Arr1	2L	+	18078289	accord	9692	TE-GENE	plus	2	2	ACCORD	.	5UTR|FBgn0000120|FBtr0081030;5UTR|FBgn0000120|FBtr0307350	5428(1);5488(1);	15419	12224.60421	0.000163604	no	0	1	0	0	0	1	4093	9934	9801	14385	8792	6412	0.33	8902.83	0.003743986
mRNA		FBgn0000120	Arr1	2L	+	18078289	TART-A	59693	TE-GENE	minus	2	2	TART-A	.	5UTR|FBgn0000120|FBtr0081030;5UTR|FBgn0000120|FBtr0307350	198(1);8047(1);	15419	30338.1998	6.59E-05	no	0	0	0	0	0	0	4093	9934	9801	14385	8792	6412	0	8902.83	0
mRNA		FBgn0000120	Arr1	2L	+	18078319	copia	56571	TE-GENE	plus	3	7	COPIA;COPIA_LTR	.	5UTR|FBgn0000120|FBtr0081030;5UTR|FBgn0000120|FBtr0307350	0-74(1);1882(2);3847(1);4536(1);4593(1);797(1);	18496	32347.13613	0.000216402	no	0	0	0	1	6	0	7786	21398	18899	28292	19897	12110	1.17	18063.67	0.00645822
mRNA		FBgn0000120	Arr1	2L	+	18078335	Doc	53122	GENE-TE	plus	1	1	DOC	.	5UTR|FBgn0000120|FBtr0081030;5UTR|FBgn0000120|FBtr0307350	1883(1);
mRNA		FBgn0000120	Arr1	2L	+	18078342	copia	56571	TE-GENE	plus	1	2	COPIA;COPIA_LTR	.	5UTR|FBgn0000120|FBtr0081030;5UTR|FBgn0000120|FBtr0307350	276(1);4594(1);
mRNA		FBgn0000120	Arr1	2L	+	18078391	Doc	53122	GENE-TE	plus	2	2	DOC	.	CDS|FBgn0000120|FBtr0081030;CDS|FBgn0000120|FBtr0307350	213(1);3862(1);	4328	15162.84986	0.000131901	no	2	0	0	0	7	0	15054	45834	36970	55978	39211	30921	1.5	37328	0.00401827
mRNA		FBgn0000120	Arr1	2L	+	18078396	copia	56571	TE-GENE	plus	1	1	COPIA	.	CDS|FBgn0000120|FBtr0081030;CDS|FBgn0000120|FBtr0307350	2630(1);
mRNA		FBgn0000120	Arr1	2L	+	18078404	copia	56571	GENE-TE	plus	1	1	COPIA	.	CDS|FBgn0000120|FBtr0081030;CDS|FBgn0000120|FBtr0307350	4306(1);
mRNA		FBgn0000120	Arr1	2L	+	18078410	F-element	4560	GENE-TE	plus	1	1	FW	.	CDS|FBgn0000120|FBtr0081030;CDS|FBgn0000120|FBtr0307350	2749(1);
mRNA		FBgn0000120	Arr1	2L	+	18078427	Doc	53122	GENE-TE	plus	1	2	DOC	.	CDS|FBgn0000120|FBtr0081030;CDS|FBgn0000120|FBtr0307350	4097(2);
mRNA		FBgn0000120	Arr1	2L	+	18078484	copia	56571	GENE-TE	plus	1	1	COPIA	.	CDS|FBgn0000120|FBtr0081030;CDS|FBgn0000120|FBtr0307350	4052(1);
mRNA		FBgn0000120	Arr1	2L	+	18078484	Doc	53122	GENE-TE	plus	1	3	DOC	.	CDS|FBgn0000120|FBtr0081030;CDS|FBgn0000120|FBtr0307350	2044(1);4270(1);942(1);
mRNA		FBgn0000120	Arr1	2L	+	18079061	Doc	53122	GENE-TE	plus	1	1	DOC	.	CDS|FBgn0000120|FBtr0340229;CDS|FBgn0000120|FBtr0307350;CDS|FBgn0000120|FBtr0081030	720(1);
mRNA		FBgn0000120	Arr1	2L	+	18079176	Doc	53122	GENE-TE	plus	1	1	DOC	.	CDS|FBgn0000120|FBtr0340229;CDS|FBgn0000120|FBtr0307350;CDS|FBgn0000120|FBtr0081030	2602(1);
mRNA		FBgn0000120	Arr1	2L	+	18079211	copia	56571	GENE-TE	plus	1	1	COPIA	.	CDS|FBgn0000120|FBtr0340229;CDS|FBgn0000120|FBtr0307350;CDS|FBgn0000120|FBtr0081030	3371(1);
mRNA		FBgn0000120	Arr1	2L	+	18079336	copia	56571	GENE-TE	plus	1	1	COPIA	.	CDS|FBgn0000120|FBtr0340229;CDS|FBgn0000120|FBtr0307350;CDS|FBgn0000120|FBtr0081030	4075(1);
mRNA		FBgn0000120	Arr1	2L	+	18079381	copia	56571	TE-GENE	plus	1	1	COPIA	.	CDS|FBgn0000120|FBtr0340229;CDS|FBgn0000120|FBtr0307350;CDS|FBgn0000120|FBtr0081030	1970(1);
mRNA		FBgn0000120	Arr1	2L	+	18079382	F-element	2927	TE-GENE	minus	1	1	FW	.	CDS|FBgn0000120|FBtr0340229;CDS|FBgn0000120|FBtr0307350;CDS|FBgn0000120|FBtr0081030	3134(1);
mRNA		FBgn0000120	Arr1	2L	+	18079391	TART-A	59693	TE-GENE	minus	1	1	TART-A	.	CDS|FBgn0000120|FBtr0340229;CDS|FBgn0000120|FBtr0307350;CDS|FBgn0000120|FBtr0081030	8483(1);
mRNA		FBgn0000120	Arr1	2L	+	18079466	F-element	2927	TE-GENE	minus	1	1	FW	.	CDS|FBgn0000120|FBtr0340229;CDS|FBgn0000120|FBtr0307350;CDS|FBgn0000120|FBtr0081030	2579(1);
mRNA		FBgn0000120	Arr1	2L	+	18079517	Doc	53122	GENE-TE	plus	1	2	DOC	.	CDS|FBgn0000120|FBtr0340229;CDS|FBgn0000120|FBtr0307350;CDS|FBgn0000120|FBtr0081030	1758(2);
mRNA		FBgn0000120	Arr1	2L	+	18079536	Doc	53122	TE-GENE	plus	1	1	DOC	.	CDS|FBgn0000120|FBtr0340229;CDS|FBgn0000120|FBtr0307350;CDS|FBgn0000120|FBtr0081030	3851(1);
mRNA		FBgn0000120	Arr1	2L	+	18079561	Doc	53122	TE-GENE	plus	1	1	DOC	.	CDS|FBgn0000120|FBtr0340229;CDS|FBgn0000120|FBtr0307350;CDS|FBgn0000120|FBtr0081030	3633(1);
mRNA		FBgn0000120	Arr1	2L	+	18079564	copia	56571	TE-GENE	plus	1	2	COPIA	.	CDS|FBgn0000120|FBtr0340229;CDS|FBgn0000120|FBtr0307350;CDS|FBgn0000120|FBtr0081030	3446(2);
mRNA		FBgn0000120	Arr1	2L	+	18079610	Doc	53122	TE-GENE	plus	1	1	DOC	.	CDS|FBgn0000120|FBtr0340229;CDS|FBgn0000120|FBtr0307350;CDS|FBgn0000120|FBtr0081030	2738(1);
mRNA		FBgn0000120	Arr1	2L	+	18079650	TART-A	59693	TE-GENE	minus	1	1	TART-A	.	CDS|FBgn0000120|FBtr0340229;CDS|FBgn0000120|FBtr0307350;CDS|FBgn0000120|FBtr0081030	4350-4446(1);
mRNA		FBgn0000120	Arr1	2L	+	18080033	Doc	53122	GENE-TE	plus	1	1	DOC	.	CDS|FBgn0000120|FBtr0081030;CDS|FBgn0000120|FBtr0340229;CDS|FBgn0000120|FBtr0307350	4335(1);
mRNA		FBgn0000120	Arr1	2L	+	18080145	copia	56571	TE-GENE	plus	2	2	COPIA	18080147	intron|FBgn0000120|FBtr0081030;intron|FBgn0000120|FBtr0307350;intron|FBgn0000120|FBtr0340229	2518(1);2677(1);	1306	8595.447981	0.000232681	no	0	0	0	1	1	0	1638	7008	4087	7343	6895	12597	0.33	6594.67	0.005054334
mRNA		FBgn0000120	Arr1	2L	+	18080160	accord	9692	TE-GENE	plus	1	1	ACCORD	.	CDS|FBgn0000120|FBtr0340229;CDS|FBgn0000120|FBtr0307350;CDS|FBgn0000120|FBtr0081030	3595(1);
mRNA		FBgn0000120	Arr1	2L	+	18080223	Doc	53122	GENE-TE	plus	1	1	DOC	.	3UTR|FBgn0000120|FBtr0081030;3UTR|FBgn0000120|FBtr0307350;3UTR|FBgn0000120|FBtr0340229	1951(1);
mRNA		FBgn0000120	Arr1	2L	+	18080229	copia	56571	GENE-TE	plus	1	1	COPIA	.	3UTR|FBgn0000120|FBtr0081030;3UTR|FBgn0000120|FBtr0307350;3UTR|FBgn0000120|FBtr0340229	1060(1);
mRNA		FBgn0000120	Arr1	2L	+	18080303	copia	56571	GENE-TE	plus	1	1	COPIA	.	3UTR|FBgn0000120|FBtr0081030;3UTR|FBgn0000120|FBtr0307350;3UTR|FBgn0000120|FBtr0340229	4140(1);
mRNA		FBgn0261804	CG42750	2L	-	18161013	roo_LTR	619	GENE-TE	plus	2	5	ROO_LTR	.	3UTR|FBgn0261804|FBtr0343817;3UTR|FBgn0261804|FBtr0303280	1(5);	239	384.630992	0.012999472	yes	0	0	1	5	0	0	83	188	153	369	245	201	1	206.5	0.481927711
mRNA		FBgn0261804	CG42750	2L	-	18179801	jockey	1426	TE-GENE	minus	2	2	JOCKEY	.	intron|FBgn0261804|FBtr0303280;intron|FBgn0261804|FBtr0343817	4759(2);	172	495.2494321	0.004038369	yes	0	1	0	0	1	0	3	7	2	8	3	10	0.33	5.5	5.714285714
gDNA				2L	.	18179801	jockey		upstream	positive	16	228	JOCKEY		intron|FBgn0261804|FBtr0303280(-);intron|FBgn0261804|FBtr0343817(-)	4759(227);4761(1);																				9	59	1172
gDNA				2L	.	18180945	jockey		upstream	negative	2	2	JOCKEY		3UTR|FBgn0267486|FBtr0343821(-);intron|FBgn0261804|FBtr0303280(-);intron|FBgn0261804|FBtr0343817(-)	4965(2);																				2	63	1257
gDNA				2L	.	18243441	Doc		downstream	negative	2	25	DOC		intron|FBgn0261804|FBtr0343817(-);intron|FBgn0261804|FBtr0303280(-)	2(1);4(24);																				1	86	1727
gDNA				2L	.	18278834	jockey		downstream	positive	17	165	JOCKEY		ncRNA|FBgn0266207|FBtr0343816(-)	4991-5023(1);5020(164);																				10	66	1321
gDNA				2L	.	18278843	jockey		upstream	positive	19	227	JOCKEY		ncRNA|FBgn0266207|FBtr0343816(-)	4758-4771(1);4762-4821(1);4763(225);																				10	66	1322
gDNA				2L	.	18525818	roo_LTR		downstream	negative	11	24	ROO_LTR		intron|FBgn0032685|FBtr0343824(+);intron|FBgn0032685|FBtr0081069(+)	1(24);																				7	37	743
gDNA				2L	.	18525823	roo_LTR		upstream	negative	13	36	ROO_LTR		intron|FBgn0032685|FBtr0343824(+);intron|FBgn0032685|FBtr0081069(+)	426(1);428(35);																				7	37	741
mRNA		FBgn0085370	Pde11	2L	-	18532161	Doc	53122	TE-GENE	plus	1	1	DOC	.	3UTR|FBgn0085370|FBtr0303163;3UTR|FBgn0085370|FBtr0343830	4249(1);
mRNA		FBgn0085370	Pde11	2L	-	18532868	jockey	4431	GENE-TE	plus	1	1	JOCKEY	.	3UTR|FBgn0085370|FBtr0303163;3UTR|FBgn0085370|FBtr0343830;3UTR|FBgn0085370|FBtr0112545;3UTR|FBgn0085370|FBtr0112544;3UTR|FBgn0085370|FBtr0303162;3UTR|FBgn0085370|FBtr0343831	4853(1);
mRNA		FBgn0085370	Pde11	2L	-	18532989	Doc	53122	TE-GENE	plus	1	1	DOC	.	3UTR|FBgn0085370|FBtr0303163;3UTR|FBgn0085370|FBtr0343830;3UTR|FBgn0085370|FBtr0112545;3UTR|FBgn0085370|FBtr0112544;3UTR|FBgn0085370|FBtr0303162;3UTR|FBgn0085370|FBtr0343831	2595(1);
mRNA		FBgn0085370	Pde11	2L	-	18533120	jockey	4431	GENE-TE	plus	1	1	JOCKEY	.	3UTR|FBgn0085370|FBtr0303163;3UTR|FBgn0085370|FBtr0343830;3UTR|FBgn0085370|FBtr0112545;3UTR|FBgn0085370|FBtr0112544;3UTR|FBgn0085370|FBtr0303162;3UTR|FBgn0085370|FBtr0343831	4592(1);
gDNA				2L	.	18533175	jockey		downstream	negative	8	23	JOCKEY		3UTR|FBgn0085370|FBtr0303163(-);3UTR|FBgn0085370|FBtr0343830(-);3UTR|FBgn0085370|FBtr0112545(-);3UTR|FBgn0085370|FBtr0112544(-);3UTR|FBgn0085370|FBtr0303162(-);3UTR|FBgn0085370|FBtr0343831(-)	2934(23);																				5	34	676
mRNA		FBgn0085370	Pde11	2L	-	18533175	jockey	4431	GENE-TE	plus	6	397	JOCKEY	.	3UTR|FBgn0085370|FBtr0303163;3UTR|FBgn0085370|FBtr0343830;3UTR|FBgn0085370|FBtr0112545;3UTR|FBgn0085370|FBtr0112544;3UTR|FBgn0085370|FBtr0303162;3UTR|FBgn0085370|FBtr0343831	2933(1);2934(387);2935(1);2938(6);2939(1);2939-2957(1);	101	668.9775781	0.593442909	yes	27	48	49	93	94	53	100	164	165	409	287	246	60.67	228.5	20.97982709
mRNA		FBgn0085370	Pde11	2L	-	18533187	jockey	4431	TE-GENE	plus	3	7	JOCKEY	.	3UTR|FBgn0085370|FBtr0303163;3UTR|FBgn0085370|FBtr0343830;3UTR|FBgn0085370|FBtr0112545;3UTR|FBgn0085370|FBtr0112544;3UTR|FBgn0085370|FBtr0303162;3UTR|FBgn0085370|FBtr0343831	5007(5);5019-5043(1);5030-5269(1);	89	627.9800952	0.01114685	yes	1	0	0	0	3	3	80	141	135	342	280	217	1.17	199.17	0.582362729
mRNA	53	FBgn0085370	Pde11	2L	-	18537654	Doc	53122	TE-GENE	plus	1	1	DOC	.	CDS|FBgn0085370|FBtr0112544;CDS|FBgn0085370|FBtr0303163;CDS|FBgn0085370|FBtr0343831;CDS|FBgn0085370|FBtr0303162;CDS|FBgn0085370|FBtr0343830;CDS|FBgn0085370|FBtr0112545	2320(1);
mRNA	53	FBgn0085370	Pde11	2L	-	18538186	Doc	53122	TE-GENE	plus	4	5	DOC	18538185	intron|FBgn0085370|FBtr0303162;intron|FBgn0085370|FBtr0303163;intron|FBgn0085370|FBtr0112544;intron|FBgn0085370|FBtr0343830;intron|FBgn0085370|FBtr0112545;intron|FBgn0085370|FBtr0343831	2367(4);2402-2367(1);	62	1814.817897	0.002755097	yes	1	0	2	1	0	2	4	12	3	15	20	42	1	16	5.882352941
gDNA	53			2L	.	18538474	Doc		downstream	negative	16	103	DOC		intron|FBgn0085370|FBtr0303162(-);intron|FBgn0085370|FBtr0303163(-);intron|FBgn0085370|FBtr0112544(-);intron|FBgn0085370|FBtr0343830(-);intron|FBgn0085370|FBtr0112545(-);intron|FBgn0085370|FBtr0343831(-)	222(1);4(102);																				9	37	733
mRNA	53	FBgn0085370	Pde11	2L	-	18538474	Doc	53122	GENE-TE	plus	3	5	DOC	.	intron|FBgn0085370|FBtr0303162;intron|FBgn0085370|FBtr0303163;intron|FBgn0085370|FBtr0112544;intron|FBgn0085370|FBtr0343830;intron|FBgn0085370|FBtr0112545;intron|FBgn0085370|FBtr0343831	4(5);	54	1693.690645	0.002952133	yes	0	1	0	0	1	0	10	17	19	24	26	34	0.33	21.67	1.515151515
mRNA	53	FBgn0085370	Pde11	2L	-	18538484	Doc	53122	TE-GENE	plus	1	1	DOC	.	intron|FBgn0085370|FBtr0303162;intron|FBgn0085370|FBtr0303163;intron|FBgn0085370|FBtr0112544;intron|FBgn0085370|FBtr0343830;intron|FBgn0085370|FBtr0112545;intron|FBgn0085370|FBtr0343831	4725(1);
gDNA	53			2L	.	18538687	Doc		upstream	positive	4	5	DOC		intron|FBgn0085370|FBtr0303162(-);intron|FBgn0085370|FBtr0303163(-);intron|FBgn0085370|FBtr0112544(-);intron|FBgn0085370|FBtr0343830(-);intron|FBgn0085370|FBtr0112545(-);intron|FBgn0085370|FBtr0343831(-)	961(5);																				3	40	793
gDNA	53			2L	.	18539752	Doc		downstream	positive	2	2	DOC		intron|FBgn0085370|FBtr0303162(-);intron|FBgn0085370|FBtr0112544(-);intron|FBgn0085370|FBtr0112545(-);intron|FBgn0085370|FBtr0343831(-);intron|FBgn0085370|FBtr0343830(-);intron|FBgn0085370|FBtr0303163(-)	298(2);																				2	42	842
gDNA				2L	.	18570524	HB		downstream	negative	8	16	HB		intron|FBgn0085370|FBtr0303163(-);intron|FBgn0085370|FBtr0112545(-);intron|FBgn0085370|FBtr0343831(-)	1(16);																				6	34	687
gDNA				2L	.	18570533	HB		upstream	positive	10	24	HB		intron|FBgn0085370|FBtr0303163(-);intron|FBgn0085370|FBtr0112545(-);intron|FBgn0085370|FBtr0343831(-)	1(24);																				7	34	679
mRNA	54	FBgn0032699	CG10383	2L	-	18693335	Doc	53122	TE-GENE	plus	1	1	DOC	.	CDS|FBgn0032699|FBtr0343117;CDS|FBgn0032699|FBtr0089628	2303(1);
mRNA	54	FBgn0032699	CG10383	2L	-	18693459	Doc	53122	TE-GENE	plus	1	1	DOC	.	CDS|FBgn0032699|FBtr0343117;CDS|FBgn0032699|FBtr0089628	2245(1);
mRNA	54	FBgn0032699	CG10383	2L	-	18693516	Doc	53122	TE-GENE	plus	5	29	DOC	18693515	intron|FBgn0032699|FBtr0343117;intron|FBgn0032699|FBtr0089628	143(4);2364(1);2366(24);	94	2234.606901	0.012977674	yes	3	11	2	4	8	21	57	79	46	119	56	147	8.17	84	8.860759494
mRNA	54	FBgn0032699	CG10383	2L	-	18693544	Doc	53122	TE-GENE	plus	5	19	DOC	.	intron|FBgn0032699|FBtr0343117;intron|FBgn0032699|FBtr0089628	185(19);	90	2186.54522	0.008689507	yes	3	11	2	4	8	21	57	78	46	117	55	145	8.17	83	8.957952468
gDNA	54			2L	.	18693710	Doc		downstream	negative	13	110	DOC		intron|FBgn0032699|FBtr0343117(-);intron|FBgn0032699|FBtr0089628(-)	3(108);4(2);																				7	38	764
mRNA	54	FBgn0032699	CG10383	2L	-	18693710	Doc	53122	GENE-TE	plus	4	7	DOC	.	intron|FBgn0032699|FBtr0343117;intron|FBgn0032699|FBtr0089628	3(7);	90	2186.54522	0.003201397	yes	2	0	2	3	1	2	11	11	6	14	10	19	1.67	11.83	12.34567901
mRNA	54	FBgn0032699	CG10383	2L	-	18693733	Doc	53122	TE-GENE	plus	1	2	DOC	.	intron|FBgn0032699|FBtr0343117;intron|FBgn0032699|FBtr0089628	4681-4706(1);4725(1);
gDNA	54			2L	.	18693733	Doc		upstream	negative	2	2	DOC		intron|FBgn0032699|FBtr0343117(-);intron|FBgn0032699|FBtr0089628(-)	4725(2);																				2	40	801
gDNA	54			2L	.	18693822	Doc		upstream	positive	3	4	DOC		intron|FBgn0032699|FBtr0343117(-);intron|FBgn0032699|FBtr0089628(-)	1762(1);637(3);																				3	40	793
mRNA	54	FBgn0032699	CG10383	2L	-	18695045	Doc	53122	GENE-TE	plus	6	23	DOC	18695045	CDS|FBgn0032699|FBtr0343117;CDS|FBgn0032699|FBtr0089628	209(2);2190(21);	95	2246.461662	0.010238323	yes	1	4	4	2	2	6	65	87	51	129	56	155	3.17	90.5	3.380782918
[truncated: 11,559 more rows]
