# Supplementary material for: Transposon expression in the Drosophila brain is driven by neighboring genes and diversifies the neural transcriptome
Source: Genome Res. 2020 Nov;30(11):1559–69. doi: 10.1101/gr.259200.119 (PMC7605248; doi:10.1101/gr.259200.119)
Supplement: Supplemental Material [file supp_gr.259200.119_Supplemental_Tables_and_Files.zip › Supplemental_Tables_and_Files/Supplemental_Table_S6.csv]

Supplemental Table S6: Combined expression level for each transposon-gene pair and IGE-gene pair was calculated and plotted against the total number of reads supporting a chimeric transcript.
Combined_expression	TE	IGE_run1	IGE_run2	IGE_run3	IGE_run4	IGE_run5	IGE_run6	IGE_run7	IGE_run8	IGE_run9	IGE_run10
53569.4062	4
50535.0079	5
48205.4848	2
47115.4129	8
46706.9628	2
39325.3281	7
39291.5079	2
36977.3966	4
36137.8842	2
35583.8154	8
34118.345	7
34116.0229	7
33973.2497	4
33281.3375	2
33015.2999	11
32350.5258	3
32347.1361	7
32288.1897	2
31924.0594	12
31307.3337	2
30409.9319	2
30402.6775	3
30338.1998	2
29503.643	3
28278.0379	2
27996.2713	3
27920.0804	3
27733.3611	2
26527.0931	2
26158.1529	3
25991.0104	5
25974.3286	5
25505.0961	2
25327.0324	2
25244.2531	3
24758.5827	2
24591.4792	4
24524.4222	2
24514.9897	4
24452.9095	2
24418.4017	2
24338.5173	2
23952.9347	2
23738.2134	2
23415.2122	5
23329.8258	2
23068.6605	2
22887.3913	2
22751.3659	6
22746.6103	2
22070.2261	2
21897.0129	3
21844.7917	2
21558.9271	2
21120.2612	6
20748.6219	2
20734.2467	2
20614.5908	2
20253.304	3
20213.8216	2
20106.1787	3
19994.9037	2
19831.3285	3
19819.547	3
19630.0841	3
19585.3828	4
19398.7188	3
19130.5167	3
18927.8668	3
18765.1921	3
18737.1189	4
18601.4396	3
18589.3189	3
18368.1639	2
18012.0705	7
17687.5949	4
17663.2122	2
17455.4119	2
17428.347	3
17142.6633	3
17080.3	2
17067.5669	2
16875.3192	2
16676.4216	3
16606.7343	2
16593.1027	4
16449.5705	3
16447.5689	2
16290.3211	4
16252.1376	3
16189.8722	3
16052.4423	2
15976.4937	3
15948.1415	2
15943.2986	2
15912.6301	3
15893.065	9
15857.4303	2
15816.3794	2
15689.7211	2
15672.783	4
15471.5136	3
15417.4423	3
15381.9826	7
15359.5183	5
15307.9339	4
15162.8499	2
15102.292	4
15089.6744	2
15054.0169	2
15018.2748	2
14997.543	2
14650.2687	2
14544.133	5
14494.7408	2
14302.8956	2
14196.6499	3
14175.3375	3
14110.3244	2
14064.6308	4
14012.7778	3
13950.0624	2
13590.0751	2
13425.4589	3
13199.95	2
13189.2314	2
13169.7885	2
13146.2696	4
13083.7245	2
13080.7478	6
13079.4	3
12870.1161	4
12864.7968	2
12777.3376	2
12757.9704	2
12545.935	3
12520.3131	3
12515.3678	2
12224.6042	2
12119.5021	3
12095.6701	2
12008.3087	2
11792.0108	2
11780.7566	2
11714.7005	2
11689.148	7
11488.2611	2
11466.3399	2
11464.9024	2
11460.9993	2
11423.9405	2
11373.5332	3
11177.5422	2
10826.5928	2
10760.2281	2
10734.1333	2
10729.4914	2
10705.9774	2
10642.1851	2
10638.1436	2
10607.0543	2
10552.5115	2
10507.3924	4
10501.489	2
10445.6971	3
10338.3492	2
10292.0002	2
10258.4895	2
10250.1252	2
10224.1549	2
10221.3689	2
10029.0929	2
9934.95486	2
9895.27584	3
9849.83579	2
9669.26678	2
9661.02241	3
9651.91712	2
9610.0206	3
9555.39607	2
9305.31354	2
9259.03019	2
9210.637	3
9184.08194	2
9181.75441	2
9096.06255	3
9053.80467	2
8908.66253	2
8859.15707	2
8854.79565	2
8809.72429	4
8768.89389	2
8679.43351	2
8669.92676	2
8595.44798	2
8585.57005	2
8552.5612	2
8534.0648	2
8424.42829	2
8402.4168	2
8388.62229	2
8372.0648	3
8368.07624	2
8332.49386	3
8327.65537	3
8213.1192	2
8202.41989	2
8151.96173	2
8114.27008	2
8112.83908	2
8109.80148	2
8086.78403	2
8058.91506	3
8055.20273	2
8054.9324	2
8027.26516	2
8013.16666	2
7949.20166	2
7920.67434	2
7772.89058	2
7725.43882	2
7707.11035	2
7651.17272	2
7640.6645	2
7637.06102	4
7555.43195	2
7543.89992	2
7454.2345	2
7428.08259	2
7422.09633	2
7384.744	2
7380.91275	2
7353.86817	2
7296.11616	2
7231.06769	2
7224.4941	4
7215.23111	2
7190.68105	3
7185.70915	3
7163.16829	2
7152.40526	3
7088.9641	2
7082.59275	2
7023.52561	2
7021.87012	2
7019.4972	2
6942.51338	3
6902.92938	2
6871.91967	2
6864.34367	4
6861.02791	2
6851.13078	2
6841.08778	4
6838.105	2
6806.83774	2
6783.16386	2
6778.68203	4
6772.10189	3
6713.28645	2
6677.27489	2
6674.16152	2
6587.0463	2
6583.88578	2
6570.72325	2
6535.37336	2
6527.16202	2
6505.69535	6
6487.48017	2
6457.47629	2
6420.48845	3
6364.34097	10
6350.99386	4
6263.64239	3
6256.7669	2
6255.37529	2
6254.12856	2
6240.06619	3
6084.49004	2
6071.79282	2
6067.41675	2
6045.4889	2
6005.0259	3
5912.77245	2
5906.31941	2
5806.57524	2
5701.54742	2
5687.82014	2
5463.93302	2
5454.20205	2
5449.33005	2
5419.70433	2
5418.51908	2
5392.18045	2
5365.82929	2
5305.87787	2
5264.95869	2
5220.30516	2
5170.73941	2
5060.46411	3
5056.36352	2
5033.80512	13
4949.26692	2
4933.37126	2
4916.87553	2
4898.63103	2
4896.88687	2
4886.58777	2
4850.00619	2
4833.61387	2
4831.1451	2
4826.22834	2
4812.60761	2
4736.69136	3
4719.01176	2
4678.27575	2
4667.75588	2
4666.88708	2
4636.09016	2
4624.26621	2
4580.74121	3
4577.36201	2
4516.50839	4
4510.37781	2
4487.00769	2
4449.70224	2
4430.59104	2
4417.80432	2
4390.99522	2
4373.14075	2
4359.68302	3
4346.09894	2
4281.01507	2
4228.05345	2
4219.66823	2
4217.6842	2
4193.25434	9
4156.53919	2
4145.65725	2
4044.9445	9
4008.26197	2
4005.49622	2
3965.69515	43
3958.66013	6
3951.94484	2
3951.40431	2
3881.16477	2
3857.36931	2
3829.05628	2
3786.78756	3
3753.15587	2
3748.26093	2
3727.26696	2
3715.28249	3
3664.82264	2
3661.6017	2
3622.31059	18
3614.41005	2
3599.08058	2
3588.15621	2
3578.04444	18
3503.02469	2
3463.09861	3
3370.69859	2
3350.37789	2
3341.04639	2
3332.10114	5
3323.51877	2
3308.04051	2
3281.0858	2
3267.64778	3
3241.2911	2
3218.69539	2
3209.33685	2
3155.39158	2
3143.74188	2
3126.41136	7
3111.50333	3
3109.70513	3
3083.64038	8
3083.64038	349
3044.61032	3
3044.61032	9
3044.61032	13
3040.26775	2
2960.59622	349
2939.14579	2
2933.55348	2
2906.26874	6
2906.26874	15
2902.08149	2
2897.11512	2
2893.52864	2
2883.73664	2
2880.23124	2
2841.57421	2
2841.57421	18
2838.26285	2
2832.2115	26
2830.72429	2
2824.27176	2
2822.81774	95
2803.93581	7
2803.93581	6
2786.49852	2
2784.92585	18
2783.74783	2
2759.19046	3
2756.23548	2
2746.51124	2
2727.10102	3
2667.4977	2
2645.32607	2
2643.12315	3
2629.17249	97
2629.17249	16
2610.82209	2
2583.67529	3
2581.5108	2
2571.65239	3
2555.36847	3
2533.44666	10
2490.40298	4
2474.1348	4
2472.49287	2
2471.6452	2
2460.87545	2
2428.49089	46
2421.88274	2
2417.31669	2
2417.31669	6
2413.87924	4
2408.61205	3
2406.3038	4
2406.3038	2
2363.74174	3
2354.27271	2
2319.17766	11
2315.89464	2
2296.35363	34
2246.46166	23
2234.6069	29
2218.48529	2
2210.70667	3
2205.69853	2
2186.54522	19
2186.54522	7
2129.21958	6
2113.27045	2
2086.40217	3
2084.76641	2
2074.33556	7
2064.49994	31
2009.78009	673
1996.03357	11
1992.7333	50
1981.52467	2
1958.45756	303
1955.728	17
1946.85824	2
1909.6971	2
1887.39821	268
1887.22177	3
1885.79532	77
1883.30162	2
1876.55216	4
1872.80592	3
1870.77952	12
1868.5473	3
1854.5943	2
1850.715	6
1826.78734	3
1816.24613	3
1814.8179	5
1812.21412	5
1803.28367	2
1791.31237	3
1786.30345	2
1786.30345	2
1785.3067	4
1776.87985	2
1775.79869	19
1772.76282	12
1772.31374	2
1770.36663	2
1765.81737	4
1755.2994	3
1740.10172	3
1719.31963	5
1718.31313	15
1713.69046	2
1709.03482	2
1705.87221	19
1693.69064	5
1681.82936	4
1681.74909	2
1678.24313	8
1669.38312	2
1662.00181	2
1640.84369	2
1636.87141	2
1629.75458	2
1626.98494	2
1626.45627	5
1625.42179	4
1624.86923	9
1624.86923	94
1615.77226	22
1613.37472	17
1606.50272	3
1602.61661	2
1592.7043	2
1589.91824	6
1587.05765	4
1587.05765	133
1587.05765	149
1582.78741	2
1580.10569	2
1563.20568	2
1557.3272	2
1556.33062	3
1556.11696	9
1553.7857	11
1553.66663	2
1546.12095	5
1540.08052	548
1529.63917	10
1511.37222	21
1509.70196	15
1509.59663	84
1507.33507	9
1502.82401	11
1494.17536	2
1478.49924	3
1475.80554	28
1474.99153	29
1466.8415	2
1461.36888	16
1443.39184	5
1443.39184	58
1440.05208	2
1436.9572	25
1435.84122	9
1432.22903	6
1412.4146	182
1412.4146	36
1408.93151	50
1408.24749	42
1406.68404	14
1406.68404	12
1399.29982	4
1391.87643	2
1375.16108	4
1373.68555	10
1357.96907	13
1355.97493	2
1355.59876	11
1343.0376	44
1342.11475	114
1337.95516	2
1337.53131	2
1327.10211	4
1303.47229	7
1296.40696	3
1295.4999	14
1291.49526	5
1291.00891	4
1291.00891	2
1283.66234	4
1273.13982	6
1266.28117	3
1265.93839	4
1265.93839	4
1248.94515	5
1246.98035	4
1244.6606	5
1244.6606	17
1238.25684	5
1235.88713	2
1235.42705	7
1233.50274	11
1230.73393	25
1230.73393	8
1217.06614	7
1215.52458	17
1212.89736	12
1211.74213	77
1211.74213	7
1196.95154	2
1195.57727	17
1186.99621	10
1186.99621	2
1179.78473	770
1175.44885	3
1173.83133	3
1173.51608	2
1173.50756	5
1160.2517	28
1157.04365	3
1151.49077	24
1147.04839	17
1146.39566	11
1142.52352	10
1142.52352	2
1131.61787	11
1129.09876	2
1124.24197	14
1123.75042	29
1123.75042	101
1119.80936	2
1119.62494	2
1115.31834	3
1114.98879	3
1110.33328	9
1107.53781	33
1107.53781	6
1105.27598	12
1100.98138	2
1100.5753	77
1098.7684	4
1098.7684	11
1089.00138	7
1086.08517	8
1083.12142	3
1081.97967	2
1081.97967	2
1077.33003	2
1077.18151	2
1076.99118	10
1076.99118	4
1075.32507	16
1073.81889	8
1066.76895	4
1060.67903	6
1053.56538	38
1044.83492	3
1044.83492	14
1037.99807	12
1037.38132	4
1035.18114	43
1028.34819	16
1028.34819	2
1024.41984	2
1023.24582	9
1021.02889	12
1015.02365	4
1013.65675	6
1011.80532	30
1011.65706	355
1002.06038	17
998.969469	2
998.436277	46
997.276291	3
996.310695	10
995.048743	2
994.798975	3
989.122844	2
986.02434	7
981.610921	4
974.0308	11
971.870362	4
969.824211	2
965.608616	3
964.266561	2
962.004158	2
960.468636	3
960.229139	10
959.742153	3
958.514476	2
952.978489	2
949.332397	4
949.332397	35
941.411175	189
938.402899	3
938.402899	2
938.125791	6
936.7497	3
936.728349	12
924.498783	2
922.362185	2
922.362185	61
919.957064	7
917.545639	7
916.450762	4
910.384534	3
910.384534	5
908.295106	3
905.801303	7
904.853579	2
904.676738	42
895.708658	2
893.028555	256
886.774492	4
885.232173	107
880.999432	2
876.783896	3
876.631622	2
871.16359	7
870.416567	6
868.032257	5
867.54827	25
856.831372	14
856.831372	3
856.299013	4
854.247037	8
852.356733	3
847.488053	17
847.404272	2
847.404272	7
847.243767	7
844.338795	4
841.823022	38
834.266145	2
833.342667	2
833.342667	5
833.138644	12
832.09074	2
831.153415	2
830.662386	93
826.907492	2
826.897817	3
825.249053	3
820.421843	3
814.557549	2
814.557549	4
814.557549	2
813.529963	31
813.529963	6
812.80502	18
812.80502	18
809.325645	3
807.774721	4
804.734739	13
803.11892	3
803.11892	7
798.802854	2
798.789084	49
796.89397	36
796.140691	5
794.430614	2
793.528827	2
788.986692	9
788.986692	2
784.60181	7
784.60181	12
783.968112	40
783.058108	7
783.051722	2
781.135712	2
778.598099	327
775.846634	8
772.727636	3
766.838966	4
764.422658	12
759.563032	4
756.943855	2
755.618952	6
754.850979	4
752.535049	14
747.634269	29
745.741242	3
744.227788	35
743.413075	68
742.805493	151
742.805493	105
742.805493	3
742.805493	2
739.749958	4
739.72968	2
736.755047	16
736.294778	81
735.948368	88
733.621156	10
733.539365	2
733.539365	5
733.383256	101
732.764628	181
730.889869	16
730.424534	2
730.424534	5
727.296363	10
725.586659	3
724.15468	19
724.15468	148
722.982711	17
719.374728	8
717.749956	3
716.935144	17
716.935144	6
714.142843	4
711.449225	18
710.773522	12
710.773522	14
709.918305	3
709.841532	4
708.624019	2
707.129408	3
704.329468	4
700.896569	4
700.896569	191
698.431815	3
697.052365	24
692.910528	21
688.738702	21
688.650855	21
688.650855	12
686.428438	4
686.428438	4
686.139199	76
685.635472	2
685.332036	34
684.339097	52
683.96418	22
683.96418	8
681.997067	2
680.048528	3
679.358521	2
679.153885	3
677.79938	56
669.871629	10
668.977578	397
668.815371	3
668.815371	7
667.442881	3
663.287268	10
663.273699	2
661.458993	4
658.52107	2
657.446576	18
655.628706	2
655.596675	3
655.532608	6
650.124603	4
649.756878	8
648.178216	13
648.07407	6
647.703636	9
646.424009	6
645.504454	7
645.174395	77
644.695277	29
643.739078	2
643.735194	30
643.070758	733
641.298682	2
640.9922	9
640.437351	8
640.284312	37
640.284312	11
639.828102	9
639.100931	28
637.357043	4
636.076253	235
634.980315	11
630.732907	13
630.476011	26
628.985691	70
627.980095	7
620.180619	4
612.588769	25
612.588769	17
611.254448	33
606.554202	43
601.347653	3
596.793934	226
596.793934	267
596.544215	2
595.880861	20
593.969696	7
593.909084	233
593.498104	2
591.211468	3
590.672498	124
587.749947	40
585.238413	19
584.678544	25
584.678544	22
584.166072	4
583.050598	64
582.905653	5
582.456007	186
580.306815	63
576.847467	9
576.847467	9
575.777735	2
572.992147	2
572.279652	98
572.279652	7
571.182983	7
568.545513	2
566.436228	101
566.436228	2
561.582585	5
561.582585	22
561.248608	9
561.111397	5
560.544378	5
557.555378	5
555.090083	16
554.689102	2
547.91879	4
547.229385	25
546.377159	17
546.036629	3
546.011905	9
546.011905	10
545.924903	40
544.617297	136
542.888571	5
542.888571	3
542.888571	3
542.095932	4
542.095932	8
541.99262	82
540.782766	9
540.782766	2
538.798664	2
538.031598	2
533.696543	2
533.696543	3
532.233971	6
532.233971	6
531.742419	10
528.907364	6
527.40876	8
525.766108	11
523.251374	14
523.115666	15
523.115666	27
523.067873	3
521.632054	21
520.761942	42
515.01068	2
510.05882	16
510.05882	4
506.28648	41
506.28648	2
503.493793	8
501.237469	2
500.775399	5
500.775399	23
499.719922	5
499.664888	8
499.485736	27
499.479729	8
499.299509	6
496.44335	6
495.959676	3
495.249432	2
494.918175	2
492.890454	62
491.917676	4
485.412196	29
485.412196	12
484.479102	4
484.141508	30
482.369153	3
481.871352	6
480.97817	12
479.151333	5
478.47884	99
477.409677	11
474.740982	36
473.317018	5
473.317018	5
472.091093	4
471.993644	3
471.725556	105
470.138278	7
468.889113	352
468.790998	54
464.822547	17
464.613818	29
464.613818	18
463.784433	5
462.11254	11
462.032466	2
461.073747	94
461.073747	91
457.812189	7
457.274535	5
455.192267	3
454.719694	4
453.148982	4
450.059996	5
448.597815	104
447.553349	45
446.676617	2
446.002242	125
446.002242	125
446.002242	61
445.34481	12
445.189847	3
445.061793	7
443.668795	2
443.350877	4
442.985327	4
442.27141	2
441.588043	6
441.275424	4
438.684397	5
434.345485	207
433.012702	7
430.664603	2
427.533624	4
427.497368	10
426.425843	222
426.26283	3
426	2
424.246391	12
423.157181	28
422.563605	2
422.052129	112
421.902832	7
421.902832	6
421.046316	2
419.8726	13
419.8202	3
418.798281	19
418.798281	2
418.772014	22
418.541515	210
417.668529	4
417.668529	5
417.248128	41
417.111496	3
415.908644	132
415.237282	5
414.998795	14
413.347312	4
412.93583	7
412.93583	80
412.540907	4
410.73349	4
410.614174	3
410.455844	16
410.455844	16
408.798239	2
407.407658	26
407.407658	303
407.298416	3
405.721579	6
404.849355	45
403.236903	10
403.236903	2
401.55946	11
401.55946	8
401.229361	6
400.673184	3
400.182458	127
399.869979	10
398.085418	112
396.142651	2
396.011363	40
396.011363	6
396.011363	22
394.973417	13
394.973417	5
394.303183	2
394.096435	9
393.425978	39
391.645248	33
387.659645	8
387.659645	9
387.037466	6
386.852685	26
386.852685	5
386.709193	2
386.067352	2
385.870445	461
385.678623	168
385.678623	168
385.678623	179
385.678623	179
384.663489	3
384.630992	5
384.543886	17
383.88019	7
382.426464	4
382.426464	6
382.391161	3
381.835043	211
380.160492	103
379.507576	28
379.507576	4
378.956462	2
378.55779	2
378.138863	3
377.444036	5
375.978723	2
374.850637	6
374.243236	122
374.044115	45
374.044115	29
374.024063	152
372.491611	10
372.491611	2
372.491611	13
369.427936	94
368.062495	128
366.893718	5
366.766956	82
366.319533	27
366.237628	9
366.152973	5
365.926222	9
365.49145	599
364.76842	2
364.76842	2
364.570981	14
362.254054	8
361.384836	2
360.44417	5
359.274268	8
358.061447	4
357.491259	17
357.019607	2
357.019607	3
356.959381	2
356.249912	31
356.249912	4
356.023876	3
355.235133	1511
355.067599	3
355.067599	3
354.768939	14
354.768939	13
354.242855	4
352.420204	3
351.909079	47
350.971509	2
348.640216	7
348.248475	4
347.30966	2
347.10229	32
346.600635	5
346.420265	271
346.420265	3
346.410162	5
346.410162	2
346.073692	19
345.768709	2
344.752085	2
342.998542	8
342.893569	4
342.227994	9
342.052628	2
341.994152	22
340.954542	57
340.728631	5
339.420094	5
339.39505	2
339.384737	6
338.974925	8
337.416656	8
337.416656	6
336.998516	2
336.884253	5
334.007485	2
333.850266	42
332.98048	17
332.523683	22
332.523683	6
331.406095	17
331.280848	154
330.181768	6
327.795668	186
327.756007	2
326.821052	3
326.821052	8
326.354102	2
326.354102	4
325.759113	7
325.607125	410
325.330601	3
325.0723	114
324.610536	284
322.962846	47
322.589522	102
322.589522	102
322.189385	2
321.555594	29
321.555594	352
321.247568	2
320.984423	8
320.873807	3
320.872249	3
320.649341	3
318.72245	4
318.72245	30
318.72245	7
318.14305	10
317.708986	8
317.708986	8
317.679083	2
317.115121	9
315.863895	24
315.233247	2
314.706212	105
314.424872	9
313.381557	123
313.304963	2
312.769883	2
312.480399	39
311.396853	7
311.396853	9
310.790927	2
310.790927	4
310.747486	3
310.747486	9
310.21283	57
309.825757	16
309.825757	5
309.825757	9
308.601685	252
308.522284	75
307.382498	115
306.747453	383
306.613764	3
306.333152	4
305.749898	418
304.589888	5
304.509442	2
304.023025	170
304.023025	8
302.286288	7
302.286288	150
301.65046	4
301.227489	11
301.225829	6
300.778989	3
300.749065	101
300.406391	251
300.2832	5
300.099983	5
299.591388	3
299.591388	2
299.399399	33
299.098646	2
299.098646	73
298.677083	12
298.677083	4
298.677083	2
296.824864	8
296.605799	34
295.594317	11
295.594317	3
294.5539	333
294.346734	5
294.166619	2
293.591553	55
293.257566	7
293.141604	5
293.121135	6
292.868571	14
292.619206	2
292.499573	332
291.974314	2
290.432436	45
290.068957	8
289.309523	22
289.076115	2
288.866751	21
288.825207	5
288.374756	3
286.84142	64
286.84142	283
286.84142	4
286.080408	36
286.024474	5
285.552097	4
285.131549	7
283.093624	16
281.744565	2
281.652268	14
280.976867	6
279.773122	11
279.773122	8
279.51923	61
279.274059	10
279.274059	10
279.111089	38
278.424137	2
278.208555	5
277.659864	3
277.659864	43
277.164211	10
276.947648	9
276.781502	2
276.658634	27
274.914532	49
274.914532	6
274.594246	2
273.269098	8
272.715969	2
272.666463	18
272.257231	2
271.405601	9
271.405601	5
271.405601	16
271.164157	7
270.915116	235
270.466264	7
270.466264	7
269.9537	4
269.621958	23
269.399332	10
269.399332	33
269.165377	36
268.730348	2
268.719184	49
268.410134	27
267.68078	2
267.207784	20
266.251761	9
266.251761	5
265.981202	2
264.854677	4
264.854677	7
264.244205	8
263.931809	7
263.931809	11
263.317299	5
263.248932	14
262.221281	2
262.124016	8
262.124016	2
262.099218	52
260.998084	3
259.751805	2
258.936286	17
258.689002	17
258.689002	30
258.499516	4
257.557761	136
255.693176	9
253.88974	21
253.840501	8
253.72426	2
253.72426	24
252.784493	2
252.501485	174
252.440092	9
251.487574	9
251.356321	5
251.308575	11
251.308575	11
250.826633	16
250.81866	12
250.037997	4
249.439371	2
249.439371	4
249.379229	8
248.366664	33
248.346532	3
247.989919	8
247.925392	9
247.903207	3
247.766019	38
247.163913	5
246.513691	89
246.00813	12
245.666441	3
244.834638	630
244.487218	6
244.176166	4
243.825757	24
243.774486	185
243.774486	4
243.721152	4
243.413229	2
243.203618	12
242.833276	2
242.750901	903
242.462368	47
242.353048	4
242.353048	3
242.353048	10
242.330353	17
242.330353	3
241.81191	5
241.706434	4
240.898319	9
239.93124	284
239.165215	97
237.337313	2
237.170825	31
236.981012	4
236.52484	2
236.4741	17
236.4741	31
236.423349	3
236.029659	6
235.991525	32
235.372046	3
235.219047	3
234.776489	2
234.776489	14
234.230656	41
233.499465	21
233.499465	7
233.306665	2
233.306665	108
233.143732	150
233.006438	7
232.826115	2
232.447844	5
231.680815	11
231.680815	2
231.680815	3
230.92856	22
230.239006	94
229.926075	8
228.746585	18
228.394396	15
227.683992	64
227.683992	12
227.187148	58
226.030971	363
225.557088	3
225.295362	3
225.033331	3
225.022221	6
224.443757	4
224.258779	2
223.917395	7
223.714103	122
223.562072	3
223.539706	19
223.456931	5
223.253219	2
223.253219	8
223.105356	212
222.991031	54
222.849725	2
222.849725	19
222.786894	7
222.458985	2
222.38705	2
221.990991	3
221.528779	179
220.578784	61
219.731655	2
219.453868	35
219.10728	15
219.10728	18
219.061635	22
218.52231	26
218.275056	9
217.577572	10
217.356849	7
217.329243	3
216.896289	2
216.896289	15
216.748702	4
216.748702	18
216.409334	11
216.409334	11
216.333077	14
216.185106	32
215.810102	3
213.555613	7
213.555613	10
212.572341	3
212.572341	5
212.49	7
212.099033	3
211.494681	3
210.99763	2
210.684598	3
210.142809	3
208.451433	30
207.687265	11
206.760731	11
206.69059	2
206.397674	2
205.392308	3
205.363093	7
205.363093	4
205.363093	5
205.338745	3
204.71932	21
204.692452	373
204.4407	8
203.649208	38
203.649208	2
203.258456	6
203.258456	4
203.204331	4
203.071416	11
202.227595	56
200.676356	3
200.574176	21
200.5293	2
200.37964	33
198.582477	69
198.141364	8
198.141364	6
197.636029	4
196.417922	19
196.417922	39
195.903037	3
195.499361	7
195	7
194.953841	2
194.316752	4
194.316752	2
194.159728	2
194.152002	4
194.082457	2
193.638839	4
193.132079	4
192.935222	3
192.927448	2
192.873015	3
192.514934	2
192.145778	7
191.960934	2
191.624633	195
191.102067	7
190.871685	30
190.835007	16
190.651515	96
189.915771	10
189.208879	6
188.215302	23
188.148877	2
187.589978	82
187.549993	7
187.520666	221
187.51	16
187.494	7
187.34994	9
187.34994	40
187.061487	3
187.061487	43
186.107496	4
185.903201	2
185.650209	6
184.488482	2
184.488482	9
184.358347	13
183.564702	6
183.564702	28
183.303028	3
182.827788	31
182.827788	13
182.137311	3
182.112603	2
181.143589	3
181.127027	6
180.776105	5
180.698644	3
180.333025	3
179.103322	5
178.974859	3
177.988764	6
177.008474	3
176.720118	34
176.635217	17
176.499292	3
176.465294	33
175.95454	6
175.928963	33
175.928963	45
175.544866	45
174.988571	3
174.785583	132
174.585223	3
174.344487	2
174.172328	59
172.962424	3
172.049412	26
171.831313	2
171.764373	2
171.443868	2
171.306742	2
171.026314	57
170.129363	2
170.111728	2
170.111728	7
169.705627	2
169.398937	11
169.378275	13
169.014792	6
168.463646	2
168.380521	2
168.240899	88
167.257287	2
167.23038	2
167.140659	12
166.898173	2
166.718325	58
165.942761	2
165.617028	9
165.617028	2
165.227116	2
165.227116	6
164.954539	3
164.851448	2
164.833249	2
163.823075	4
163.749809	2
163.749809	3
163.248277	2
163.147173	2
162.886464	7
162.305268	2
159.771712	7
158.741929	3
158.480283	17
158.480283	11
158.03797	9
157.987341	3
157.987341	2
157.863865	2
157.616623	3
156.748206	4
156.2562	2
155.951916	4
155.826827	6
155.826827	30
154.996774	25
154.657687	7
154.62212	6
154.408549	38
154.35673	5
153.850577	539
153.182897	4
153.098008	38
152.872496	3
152.420471	35
152.03618	5
151.815678	6
151.733319	4
151.532175	113
151.532175	113
151.314243	8
151.24814	15
150.648598	3
150.465943	6
150.106629	52
149.666295	11
149.398795	24
148.976508	4
148.431803	3
148.377896	38
148.162073	3
147.797158	3
147.51949	15
146.969385	10
146.696967	69
146.652651	21
146.509385	57
146.201915	13
146.068477	7
146.013698	4
145.996575	3
145.749786	6
145.615933	102
145.550678	5
145.120639	5
145.051715	5
144.592531	14
144.592531	21
144.561406	8
144.561406	6
144.561406	10
144.048603	3
142.996503	3
142.996503	18
142.586816	36
142.383286	17
142.383286	20
142.383286	17
142.383286	3
142.302495	29
141.732142	3
141.64745	3
141.64745	9
141.446103	2
141.301097	2
141.258628	6
140.740897	2
140.445719	2
140.110671	6
139.6424	2
138.455769	45
138.260623	6
138.010869	8
138.010869	8
137.295302	9
137.29166	4
137.200583	6
137.200583	65
136.959848	4
136.821051	2
136.788157	2
136.352484	4
136.2938	15
135.528595	8
135.362476	35
134.744202	2
134.744202	16
134.499071	11
134.491635	3
134.491635	2
134.279559	5
134.231144	21
133.985074	12
133.985074	25
133.861869	5
132.272446	4
132.087092	2
131.984848	2
131.984848	9
131.783914	4
131.651054	4
131.651054	4
131.651054	15
131.651054	16
131.491445	10
131.491445	8
131.453414	2
131.422981	2
131.373513	41
131.224998	27
130.759321	6
130.184484	2
130.0769	2
129.938447	4
129.799846	7
129.695798	65
129.232349	42
129.232349	3
129.151074	2
128.728396	29
128.499027	388
127.984374	2
127.71061	3
127.49902	2
127.420563	7
127.420563	15
127.330279	55
127.157383	3
126.936992	28
126.921235	12
126.921235	12
126.332894	2
125.487051	83
124.779806	12
124.779806	4
124.362374	2
123.741666	3
123.741666	2
123.693169	4
123.304501	6
123.296391	29
122.678441	3
122.645832	2
122.568348	31
122.229293	2
121.971308	18
121.95901	4
121.835955	3
121.827747	19
120.664825	2
120.374416	13
120.124935	4
119.85825	2
119.85825	3
119.465476	4
118.92855	2
117.664778	2
117.473401	2
117.268922	5
117	60
116.910222	2
116.447413	2
116.094789	2
114.947814	3
114.899956	7
114.708326	9
114.673449	5
114.166545	132
113.841996	33
113.841996	25
113.485682	14
113.331373	2
113.066352	2
112.409964	13
112.245267	3
111.283422	3
111.130554	11
110.544109	28
110.045445	7
109.603832	9
109.320629	9
108.940351	4
108.830143	8
107.99074	2
107.99074	5
107.666151	14
107.666151	13
106.723943	2
106.245	2
106.094298	14
105.98113	101
105.4277	5
105.342299	3
105.071404	4
105.071404	3
105.057127	2
104.627912	7
104.498804	2
104.096109	4
103.97115	4
103.826779	2
103.826779	2
103.416633	33
103.082491	16
103.082491	5
103.07279	17
101.730035	12
101.730035	10
101.439637	14
100.632997	9
100.249688	141
100.039992	6
100.039992	4
99.939982	2
99.6393497	2
99.6393497	4
99.5188424	2
99.4786409	22
99.3025679	2
99.1009586	10
98.3564944	4
98.285299	4
97.642204	3
97.642204	3
97.5499872	3
97.2213968	16
97.1339282	5
96.8297475	2
96.3431368	2
95.9426912	27
95.8957768	2
95.3152664	3
95.3047743	8
95.0894316	4
94.8683298	5
94.5832966	2
94.5515732	11
94.5515732	39
93.8083152	3
93.4665716	7
92.962358	5
92.0108689	13
91.6515139	2
91.2195155	15
89.7217922	3
88.9494238	35
88.9494238	3
88.9438025	2
88.7411967	2
88.5381274	7
88.3289307	4
88.1589474	43
87.9772698	49
87.6698352	66
87.5671171	7
87.5671171	5
87.5671171	2
87.5042856	5
87.1206061	2
86.5505633	14
86.1394219	56
85.8312297	36
85.229103	13
84.923495	2
84.817451	2
84.2496291	7
84.2496291	3
84.231823	2
84	10
83.4266145	9
83.0662386	5
83.0662386	4
82.7888881	4
82.6135582	2
82.6135582	5
82.4984848	2
82.4984848	7
82.1583836	5
81.7006732	4
81.3879598	3
81.3879598	34
81.3879598	67
81.0863737	3
80.7217443	18
80.7217443	9
80	14
79.3725393	4
77.5951029	11
77.3627817	5
76.9935062	2
76.9415362	16
76.883028	5
76.8114575	7
76.642025	3
76.583288	79
76.583288	47
75.4652238	16
75.3724087	2
75.2462624	4
75.0199973	7
74.8665479	6
74.8331477	5
74.7395478	2
74.2967025	74
74.2967025	14
73.8918128	2
73.71567	7
72.9931504	14
72.9725976	4
72.5258575	4
72.5258575	2
72.3325653	2
72.2080328	28
71.9374728	60
71.2881477	6
71.2039325	105
71.2039325	6
70.5762	6
70.4840407	35
70.3988636	2
70.1213234	20
69.8569968	5
69.8212002	2
69.8212002	2
69.1953756	8
69.1303117	6
69.050706	2
68.8912186	16
68.4689711	5
67.9926467	4
67.7347769	3
67.6461381	189
67.3869424	5
67.2383819	27
66.8430999	11
66.4830806	2
66.4078309	2
66.1362231	29
65.4522727	2
64.9461315	21
64.6606526	2
64.3195149	3
64.3195149	2
64.0468578	3
63.7416661	6
63.5924524	2
63.5924524	2
63.4428877	4
63.1664468	3
63.1189354	2
62.8331123	8
62.0322497	10
61.9758017	10
61.9193023	3
61.7737808	2
61.3188389	2
61.1882342	11
61.1146464	2
61.1146464	5
60.7124369	4
60.5970296	3
60.3986755	14
59.9249531	4
59.7243669	3
59.7243669	10
59.3295879	4
59.245253	3
58.9915248	13
58.9915248	15
58.9915248	3
58.9915248	2
58.685603	3
58.6515132	2
58.5662019	5
58.5662019	3
58.3352381	8
58.3352381	2
57.8619046	17
57.3498038	4
56.7097875	2
56.204982	9
56.1248608	2
[truncated: 1,088 more rows]
