# Supplementary material for: Transposon expression in the Drosophila brain is driven by neighboring genes and diversifies the neural transcriptome
Source: Genome Res. 2020 Nov;30(11):1559–69. doi: 10.1101/gr.259200.119 (PMC7605248; doi:10.1101/gr.259200.119)
Supplement: Supplemental Material [file supp_gr.259200.119_Supplemental_Tables_and_Files.zip › Supplemental_Tables_and_Files/Supplemental_Table_S7.csv]

Supplemental Table S7: Results of FIMO (MEME-suite) for all transposon sections that were detected to form chimera with intron-exon junctions.
te	te_strand	breakpoint	motif_id	p-value	q-value	matched_sequence
17.6	-	5671	splice_accetor_site	0.00011	0.00695	tctatttcagtt
412_LTR	-	383	splice_accetor_site	0.00588	0.204	ttgattttagag
flea	+	1826	splice_accetor_site	1.27E-05	0.013	tcttttacagtt
flea	+	1826	splice_accetor_site	1.27E-05	0.013	tcttttacagtt
flea	+	1826	splice_accetor_site	1.27E-05	0.013	tcttttacagtt
flea	+	1826	splice_accetor_site	1.27E-05	0.013	tcttttacagtt
flea	+	3537	splice_accetor_site	0.00228	0.28	tcatccacagca
blood	-	4832	splice_accetor_site	0.000122	0.00695	ttgttttcagat
copia	-	2423	splice_accetor_site	0.000204	0.0105	tatctttcagga
copia	-	2531	splice_accetor_site	0.000204	0.0105	tatctttcagga
copia	+	141	splice_accetor_site	0.000299	0.122	tccttctcagaa
copia	+	4278	splice_accetor_site	0.00113	0.218	attcctacagag
copia	+	4278	splice_accetor_site	0.00113	0.218	attcctacagag
copia	+	4278	splice_accetor_site	0.00113	0.218	attcctacagag
copia	+	627	splice_accetor_site	0.00153	0.231	attattacagcg
Cr1a	-	1910	splice_accetor_site	0.00854	0.29	attgtgccaggt
diver	+	4466	splice_accetor_site	6.94E-05	0.0473	ctatttacagat
Doc	+	239	splice_accetor_site	0.00481	0.42	acgttctcagcg
Doc	+	2057	splice_accetor_site	0.00973	0.667	catataccagga
Doc2-element	-	1499	splice_accetor_site	0.00263	0.0975	cttatggcagtt
Juan	+	472	splice_accetor_site	0.00118	0.218	ttcaatgcagct
F-element	-	1065	splice_accetor_site	0.00129	0.0513	tttcctttagcg
F-element	+	3729	splice_accetor_site	0.00353	0.371	aagtttgcagtg
F-element	+	3718	splice_accetor_site	0.00438	0.398	tctatgacagaa
F-element	+	3205	splice_accetor_site	0.00566	0.454	acaatctcagcc
G2	+	1626	splice_accetor_site	0.00956	0.667	aaatccccagga
springer	+	5279	splice_accetor_site	0.00138	0.218	cacgttacaggt
hobo	-	197	splice_accetor_site	0.000404	0.0184	ccctttttaggc
hopper	-	894	splice_accetor_site	0.00101	0.0424	cattttttaggg
I-element	+	544	splice_accetor_site	0.00177	0.259	aaaattgcagat
Idefix	-	158	splice_accetor_site	0.0014	0.0544	aaacttacagat
jockey	-	4499	splice_accetor_site	0.00036	0.0169	ctcttcgcagca
jockey	+	4049	splice_accetor_site	0.00503	0.42	ccagtcacagag
Max-element	+	6953	splice_accetor_site	0.00138	0.218	ttattggcagac
Max-element_LTR	+	272	splice_accetor_site	0.00394	0.39	atttcagcagcc
Max-element_LTR	+	269	splice_accetor_site	0.00538	0.44	aaaatttcagca
Max-element_LTR	+	281	splice_accetor_site	0.00888	0.66	gccgccgcagca
mdg1_LTR	-	335	splice_accetor_site	0.000693	0.0299	tacattccagat
mdg3	+	159	splice_accetor_site	0.00872	0.66	ccaacggcagtt
mdg3_LTR	-	192	splice_accetor_site	0.00354	0.128	tgtcctttagct
mdg3_LTR	+	160	splice_accetor_site	0.000456	0.143	cactctgcagag
opus_LTR	+	33	splice_accetor_site	0.00239	0.28	tcttcgtcagga
pogo	-	50	splice_accetor_site	0.00431	0.153	aataatgcagat
Quasimodo	+	4579	splice_accetor_site	0.00205	0.262	acaattccagct
Quasimodo	+	5485	splice_accetor_site	0.00275	0.313	tgtattacagga
roo	-	5460	splice_accetor_site	2.63E-06	0.000209	tttcttgcagct
roo	-	2094	splice_accetor_site	1.09E-05	0.000753	ttctttacaggt
rooA	-	3305	splice_accetor_site	0.00143	0.0544	atcgttacaggt
Tabor	+	118	splice_accetor_site	0.00994	0.667	tcaaacccagac
Tc1-2	-	1126	splice_accetor_site	0.0003	0.0145	catctttcagaa
transib1	-	477	splice_accetor_site	0.000693	0.0299	ttaattacagtt
17.6	-	5592	splice_donor_site	0.00681	0.382	cgtggtttgtg
297	+	797	splice_donor_site	0.00526	0.365	gaaggtaacca
412	-	5689	splice_donor_site	0.000559	0.11	acaggtcagta
412	-	361	splice_donor_site	0.00218	0.225	aattgtgggta
412	-	357	splice_donor_site	0.00717	0.382	gtgggtatatt
412	-	5690	splice_donor_site	0.00785	0.382	gtcagtaatta
blood	-	4729	splice_donor_site	0.00029	0.0976	acgagtgagtt
blood	-	4510	splice_donor_site	0.000739	0.12	ttgtgtaagta
blood	-	4694	splice_donor_site	0.00306	0.225	ataggtatgac
blood	+	5721	splice_donor_site	0.00288	0.253	caaggtacgga
Burdock	+	200	splice_donor_site	0.00053	0.0803	tattgtaagta
Burdock	+	200	splice_donor_site	0.00053	0.0803	tattgtaagta
Burdock	+	5789	splice_donor_site	0.00221	0.23	acccgtaagat
Burdock	+	5789	splice_donor_site	0.00221	0.23	acccgtaagat
Doc	-	2555	splice_donor_site	3.92E-06	0.0185	acaggtgagtg
Doc	-	336	splice_donor_site	0.0004	0.103	gaaggtgaggg
Doc	-	3456	splice_donor_site	0.00127	0.15	acatgttagta
Doc	-	231	splice_donor_site	0.00374	0.235	gaacgtatgtc
Doc	-	129	splice_donor_site	0.00395	0.236	aattgttagtt
Doc	-	347	splice_donor_site	0.00454	0.267	tcgagttagtt
Doc	-	3452	splice_donor_site	0.00526	0.302	gttagtaagct
Doc	+	2366	splice_donor_site	0.00015	0.0575	aagggtaagca
Doc	+	143	splice_donor_site	0.00613	0.407	tatagtaatta
Juan	-	3908	splice_donor_site	1.25E-05	0.0295	taaggtaagtt
Juan	-	1163	splice_donor_site	0.000128	0.0865	attggtgagtg
Juan	-	3351	splice_donor_site	0.00182	0.21	caatgtaggtc
Juan	-	1175	splice_donor_site	0.00306	0.225	caaagtatgaa
Juan	-	448	splice_donor_site	0.00739	0.382	tttggtaaaaa
F-element	-	984	splice_donor_site	0.000888	0.131	gctggtaggtg
G3	+	4518	splice_donor_site	0.00685	0.407	atatgtatata
HB	+	1252	splice_donor_site	0.00256	0.251	tccggtcagtt
HB	+	2011	splice_donor_site	0.00335	0.266	catggtatggg
invader1	+	952	splice_donor_site	0.0004	0.0739	tctggtgagtc
jockey	-	4332	splice_donor_site	0.000276	0.0976	gaaggtgagct
jockey	-	1017	splice_donor_site	0.00789	0.382	cttggtacgca
Max-element	-	522	splice_donor_site	0.001	0.135	taatgtatgta
Max-element	-	498	splice_donor_site	0.00381	0.235	atttgtgtgta
Max-element	-	506	splice_donor_site	0.00904	0.41	ctatgtatatt
mdg1_LTR	-	244	splice_donor_site	0.00114	0.138	atatgtatgta
mdg1_LTR	-	240	splice_donor_site	0.00717	0.382	gtatgtatgaa
mdg3_LTR	-	51	splice_donor_site	0.000408	0.103	ttaggtatgta
mdg3_LTR	-	35	splice_donor_site	0.00843	0.393	aagagtaaagg
opus_LTR	+	460	splice_donor_site	0.000276	0.0575	caaggtgaggt
opus_LTR	+	465	splice_donor_site	0.00187	0.222	tgaggtatgcg
P-element	+	442	splice_donor_site	0.000246	0.0575	cagagtaagtt
P-element	+	455	splice_donor_site	0.00824	0.457	aatagtaaaaa
roo	-	2783	splice_donor_site	0.000178	0.093	gaatgtgagta
roo	-	1917	splice_donor_site	0.00221	0.225	tctggtaattg
roo	-	44	splice_donor_site	0.00743	0.382	tttggtagggg
roo_LTR	-	37	splice_donor_site	0.00082	0.129	aattgtaagtc
Tc1-2	-	149	splice_donor_site	0.00108	0.135	aaaggtaaacg
transib1	-	321	splice_donor_site	0.0005	0.11	atcagtaagtt
Transpac_LTR	-	22	splice_donor_site	0.000437	0.103	gagggtatgta
Transpac_LTR	-	18	splice_donor_site	0.00284	0.225	gtatgtaaggg
Transpac_LTR	-	242	splice_donor_site	0.00479	0.279	gtctgtaggtt
Transpac_LTR	-	12	splice_donor_site	0.00713	0.382	aagggtataca
