# Supplementary material for: Transposon expression in the Drosophila brain is driven by neighboring genes and diversifies the neural transcriptome
Source: Genome Res. 2020 Nov;30(11):1559–69. doi: 10.1101/gr.259200.119 (PMC7605248; doi:10.1101/gr.259200.119)
Supplement: Supplemental Material [file supp_gr.259200.119_Supplemental_Tables_and_Files.zip › Supplemental_Tables_and_Files/Supplemental_Table_S8.csv]

Supplemental Table S8: Combined TEchim output from mRNA data of 4 different fly strains.
STUDY	gene_id	gene_name	gene_chr	gene_strand	gene_breakpoint	te_name	fragment	te_orientation	samples	reads	data_source	te_concatenated_names	gene_splicesite	gene_features	te_breakpoint	above_threshold	te_coverage_01	te_coverage_02	te_coverage_03	te_coverage_04	te_coverage_05	te_coverage_06	gene_coverage_01	gene_coverage_02	gene_coverage_03	gene_coverage_04	gene_coverage_05	gene_coverage_06	te_mean_expression	gene_mean_expression	relative_te_expression
THIS_STUDY	FBgn0017545	RpS3A	4	-	66837	gypsy	GENE-TE	plus	2	3	mRNA	GYPSY;GYPSY_LTR	66840	intron|FBgn0017545|FBtr0308296;intron|FBgn0017545|FBtr0089176;intron|FBgn0017545|FBtr0089175	22(1);3629(1);6318(1);	no	0	0	0	2	0	2	10287	22534	28962	33718	19434	15574	0.67	21751.5	0.003064829
THIS_STUDY	FBgn0017545	RpS3A	4	-	66838	Doc	GENE-TE	plus	2	2	mRNA	DOC	66840	intron|FBgn0017545|FBtr0308296;intron|FBgn0017545|FBtr0089176;intron|FBgn0017545|FBtr0089175	1516(1);3122(1);	no	2	0	0	1	3	0	10288	22536	28962	33718	19434	15575	1	21752.17	0.004597032
THIS_STUDY	FBgn0017545	RpS3A	4	-	67004	Doc	GENE-TE	minus	2	2	mRNA	DOC	.	CDS|FBgn0017545|FBtr0308296;CDS|FBgn0017545|FBtr0089175;intron|FBgn0017545|FBtr0089176	4105(1);749(1);	no	2	0	0	1	3	0	14106	34790	43526	46307	26832	18740	1	30716.83	0.003255438
THIS_STUDY	FBgn0017545	RpS3A	4	-	67027	Doc	TE-GENE	minus	2	2	mRNA	DOC	.	CDS|FBgn0017545|FBtr0308296;CDS|FBgn0017545|FBtr0089175;intron|FBgn0017545|FBtr0089176	4209(1);977(1);	no	0	0	0	0	2	1	10458	28982	35610	35491	21228	13052	0.5	24136.83	0.00207148
THIS_STUDY	FBgn0017545	RpS3A	4	-	67179	TART-A	TE-GENE	minus	2	2	mRNA	TART-A	.	CDS|FBgn0017545|FBtr0308296;CDS|FBgn0017545|FBtr0089175;5UTR|FBgn0017545|FBtr0089176	2379(1);4748(1);	no	0	0	0	0	1	1	124	261	336	264	92	325	0.33	233.67	0.142450142
Croset_2017	FBgn0085432	pan	4	+	87166	pogo	GENE-TE	minus	1	3	mRNA	POGO	87166	CDS|FBgn0085432|FBtr0089162;CDS|FBgn0085432|FBtr0089159;CDS|FBgn0085432|FBtr0308615;CDS|FBgn0085432|FBtr0089161;CDS|FBgn0085432|FBtr0334301;CDS|FBgn0085432|FBtr0100245;CDS|FBgn0085432|FBtr0100246;CDS|FBgn0085432|FBtr0309803	52(3),
Hempshill_2018	FBgn0085432	pan	4	+	87168	T-element	GENE-TE	minus	1	1	mRNA	TART	87166	intron|FBgn0085432|FBtr0089162;intron|FBgn0085432|FBtr0308615;intron|FBgn0085432|FBtr0309803;intron|FBgn0085432|FBtr0089159;intron|FBgn0085432|FBtr0334301;intron|FBgn0085432|FBtr0100246;intron|FBgn0085432|FBtr0089161;intron|FBgn0085432|FBtr0100245	8819(1),
Croset_2017	FBgn0085432	pan	4	+	89809	pogo	TE-GENE	minus	1	1	mRNA	POGO	.	intron|FBgn0085432|FBtr0089162;intron|FBgn0085432|FBtr0308615;intron|FBgn0085432|FBtr0309803;intron|FBgn0085432|FBtr0089159;intron|FBgn0085432|FBtr0334301;intron|FBgn0085432|FBtr0100246;intron|FBgn0085432|FBtr0089161;intron|FBgn0085432|FBtr0100245	1(1),
Croset_2017	FBgn0085432	pan	4	+	100337	F-element	GENE-TE	plus	1	8	mRNA	FW	.	3UTR|FBgn0085432|FBtr0100246;intron|FBgn0085432|FBtr0100245;intron|FBgn0085432|FBtr0112657;intron|FBgn0085432|FBtr0089162;intron|FBgn0085432|FBtr0308615;intron|FBgn0085432|FBtr0309803;intron|FBgn0085432|FBtr0089159;intron|FBgn0085432|FBtr0089161;intron|FBgn0085432|FBtr0334301	1(8),
MacKay_2012	FBgn0085432	pan	4	+	101416	F-element	GENE-TE	minus	2	6	mRNA	FW	101419	3UTR|FBgn0085432|FBtr0100246;intron|FBgn0085432|FBtr0100245;intron|FBgn0085432|FBtr0112657;intron|FBgn0085432|FBtr0089162;intron|FBgn0085432|FBtr0308615;intron|FBgn0085432|FBtr0309803;intron|FBgn0085432|FBtr0089159;intron|FBgn0085432|FBtr0089161;intron|FBgn0085432|FBtr0334301	3897-3958(3),3907-3953(2),3909-3953(1),		3	15					2	16					9	9	50
Croset_2017	FBgn0085432	pan	4	+	101448	F-element	GENE-TE	minus	1	2	mRNA	FW	.	intron|FBgn0085432|FBtr0100245;intron|FBgn0085432|FBtr0112657;intron|FBgn0085432|FBtr0089162;intron|FBgn0085432|FBtr0308615;intron|FBgn0085432|FBtr0309803;intron|FBgn0085432|FBtr0089159;intron|FBgn0085432|FBtr0089161;intron|FBgn0085432|FBtr0334301	3922-3935(1),3923-3935(1),
MacKay_2012	FBgn0085432	pan	4	+	101448	F-element	GENE-TE	minus	2	10	mRNA	FW	.	intron|FBgn0085432|FBtr0100245;intron|FBgn0085432|FBtr0112657;intron|FBgn0085432|FBtr0089162;intron|FBgn0085432|FBtr0308615;intron|FBgn0085432|FBtr0309803;intron|FBgn0085432|FBtr0089159;intron|FBgn0085432|FBtr0089161;intron|FBgn0085432|FBtr0334301	3897-3939(1),3897-3940(3),3899-3935(1),3908-3935(1),3909-3935(4),		3	15					2	9					9	5.5	62.06896552
THIS_STUDY	FBgn0085432	pan	4	+	101448	F-element	GENE-TE	minus	6	36	mRNA	FW	.	intron|FBgn0085432|FBtr0100245;intron|FBgn0085432|FBtr0112657;intron|FBgn0085432|FBtr0089162;intron|FBgn0085432|FBtr0308615;intron|FBgn0085432|FBtr0309803;intron|FBgn0085432|FBtr0089159;intron|FBgn0085432|FBtr0089161;intron|FBgn0085432|FBtr0334301	3667(13);3676-3861(1);3917-3939(2);3917-3940(2);3918-3935(1);3919-3935(7);3920-3935(4);3922-3935(1);3926-3936(1);3927-3935(4);	yes	1	8	7	9	8	1	21	29	29	74	48	47	5.67	41.33	12.05673759
MacKay_2012	FBgn0085432	pan	4	+	101751	F-element	TE-GENE	minus	1	4	mRNA	FW	.	intron|FBgn0085432|FBtr0100245;intron|FBgn0085432|FBtr0112657;intron|FBgn0085432|FBtr0089162;intron|FBgn0085432|FBtr0308615;intron|FBgn0085432|FBtr0309803;intron|FBgn0085432|FBtr0089159;intron|FBgn0085432|FBtr0089161;intron|FBgn0085432|FBtr0334301	3518-3582(1),3559(3),
Hempshill_2018	FBgn0085432	pan	4	+	101966	F-element	TE-GENE	minus	2	3	mRNA	FW	.	intron|FBgn0085432|FBtr0100245;intron|FBgn0085432|FBtr0112657;intron|FBgn0085432|FBtr0089162;intron|FBgn0085432|FBtr0308615;intron|FBgn0085432|FBtr0309803;intron|FBgn0085432|FBtr0089159;intron|FBgn0085432|FBtr0089161;intron|FBgn0085432|FBtr0334301	3156-3192(1),3156-3193(1),3156-3195(1),		0	2	0	1			0	1	3	3			0.75	1.75	30
MacKay_2012	FBgn0085432	pan	4	+	101966	F-element	TE-GENE	minus	2	4	mRNA	FW	.	intron|FBgn0085432|FBtr0100245;intron|FBgn0085432|FBtr0112657;intron|FBgn0085432|FBtr0089162;intron|FBgn0085432|FBtr0308615;intron|FBgn0085432|FBtr0309803;intron|FBgn0085432|FBtr0089159;intron|FBgn0085432|FBtr0089161;intron|FBgn0085432|FBtr0334301	3148-3187(2),3152-3279(1),3153-3278(1),		1	3					5	9					2	7	22.22222222
THIS_STUDY	FBgn0085432	pan	4	+	101966	F-element	TE-GENE	minus	6	62	mRNA	FW	.	intron|FBgn0085432|FBtr0100245;intron|FBgn0085432|FBtr0112657;intron|FBgn0085432|FBtr0089162;intron|FBgn0085432|FBtr0308615;intron|FBgn0085432|FBtr0309803;intron|FBgn0085432|FBtr0089159;intron|FBgn0085432|FBtr0089161;intron|FBgn0085432|FBtr0334301	3192-3261(1);3192-3262(3);3192-3263(6);3192-3264(3);3192-3265(2);3192-3278(2);3193-3261(1);3194-3261(1);3195-3261(2);3196-3261(1);3197-3261(2);3343-3563(4);3344-3568(1);3345-3568(2);3559(31);	yes	3	5	11	19	18	1	4	37	27	53	33	18	9.5	28.67	24.89082969
Croset_2017	FBgn0011747	Ank	4	-	115696	G5	GENE-TE	plus	3	58	mRNA	G5	.	3UTR|FBgn0011747|FBtr0300497	4049(57),4051-4086(1),		9	1	48				0	0	0				19.33	0	100
Hempshill_2018	FBgn0011747	Ank	4	-	115696	G5	GENE-TE	plus	4	127	mRNA	G5	.	3UTR|FBgn0011747|FBtr0300497	4049(97),4049-4062(1),4052-4049(11),4053-4049(5),4054-4049(11),4055-4049(2),		41	42	55	20			0	0	0	0			39.5	0	100
MacKay_2012	FBgn0011747	Ank	4	-	115696	G5	GENE-TE	plus	2	32	mRNA	G5	.	3UTR|FBgn0011747|FBtr0300497	4049(30),4049-4070(1),4049-4072(1),		14	18					0	0					16	0	100
THIS_STUDY	FBgn0011747	Ank	4	-	115696	G5	GENE-TE	plus	6	373	mRNA	G5	.	3UTR|FBgn0011747|FBtr0300497	4049(372);4050-4052(1);	yes	25	45	41	131	118	35	0	0	0	0	0	0	65.83	0	100
MacKay_2012	FBgn0011747	Ank	4	-	115885	G5	GENE-TE	plus	1	1	mRNA	G5	.	3UTR|FBgn0011747|FBtr0300497	4205(1),
MacKay_2012	FBgn0011747	Ank	4	-	116640	pogo	GENE-TE	plus	1	3	mRNA	POGO	.	intron|FBgn0011747|FBtr0300497;intron|FBgn0011747|FBtr0089172;intron|FBgn0011747|FBtr0089171;intron|FBgn0011747|FBtr0089173	1(2),2121-2122(1),
MacKay_2012	FBgn0011747	Ank	4	-	121268	3S18	GENE-TE	plus	1	1	mRNA	3S18	.	CDS|FBgn0011747|FBtr0089172;CDS|FBgn0011747|FBtr0300497;CDS|FBgn0011747|FBtr0089173;CDS|FBgn0011747|FBtr0089171	819(1),
THIS_STUDY	FBgn0011747	Ank	4	-	123894	Tc1	TE-GENE	plus	2	2	mRNA	TC1	123892	intron|FBgn0011747|FBtr0089172;intron|FBgn0011747|FBtr0300497;intron|FBgn0011747|FBtr0089173;intron|FBgn0011747|FBtr0089171	1265-1334(1);1346(1);	yes	0	0	0	0	1	0	262	815	807	664	479	571	0.17	599.67	0.027785496
THIS_STUDY	FBgn0011747	Ank	4	-	124018	HB	TE-GENE	minus	2	4	mRNA	HB	.	intron|FBgn0011747|FBtr0089172;intron|FBgn0011747|FBtr0300497;intron|FBgn0011747|FBtr0089173;intron|FBgn0011747|FBtr0089171	1150-1274(1);1153-1274(1);1155-1274(2);	yes	0	6	0	1	0	0	196	653	625	470	349	438	1.17	455.17	0.255661066
THIS_STUDY	FBgn0011747	Ank	4	-	125491	Tc1	TE-GENE	plus	3	5	mRNA	TC1	.	intron|FBgn0011747|FBtr0089172;intron|FBgn0011747|FBtr0300497;intron|FBgn0011747|FBtr0089173;intron|FBgn0011747|FBtr0089171	1666(5);	yes	1	0	1	3	0	0	15	71	60	54	55	31	0.83	47.67	1.718213058
THIS_STUDY	FBgn0011747	Ank	4	-	126667	Tc1	GENE-TE	plus	5	12	mRNA	TC1	.	intron|FBgn0011747|FBtr0089172;intron|FBgn0011747|FBtr0300497;intron|FBgn0011747|FBtr0089173;intron|FBgn0011747|FBtr0089171	1(4);559(8);	yes	0	2	1	6	2	0	58	166	113	220	121	123	1.83	133.5	1.354679803
THIS_STUDY	FBgn0011747	Ank	4	-	128085	S2	TE-GENE	plus	2	2	mRNA	S2	.	intron|FBgn0011747|FBtr0089172;intron|FBgn0011747|FBtr0300497;intron|FBgn0011747|FBtr0089173;intron|FBgn0011747|FBtr0089171	1566(1);592(1);	yes	1	1	0	0	0	0	15	71	60	54	55	31	0.33	47.67	0.694444444
MacKay_2012	FBgn0011747	Ank	4	-	128440	S2	GENE-TE	plus	1	1	mRNA	S2	.	intron|FBgn0011747|FBtr0089172;intron|FBgn0011747|FBtr0300497;intron|FBgn0011747|FBtr0089173;intron|FBgn0011747|FBtr0089171	400-417(1),
THIS_STUDY	FBgn0011747	Ank	4	-	128440	S2	GENE-TE	plus	2	3	mRNA	S2	.	intron|FBgn0011747|FBtr0089172;intron|FBgn0011747|FBtr0300497;intron|FBgn0011747|FBtr0089173;intron|FBgn0011747|FBtr0089171	400(1);400-406(1);401-420(1);	yes	0	0	0	2	1	0	58	166	113	220	121	123	0.5	133.5	0.373134328
THIS_STUDY	FBgn0011747	Ank	4	-	129322	Tc1	GENE-TE	plus	3	5	mRNA	TC1	129322	CDS|FBgn0011747|FBtr0089173;CDS|FBgn0011747|FBtr0089171;CDS|FBgn0011747|FBtr0300497;CDS|FBgn0011747|FBtr0089172	559(5);	yes	1	1	0	3	0	0	409	1300	1212	1167	833	866	0.83	964.5	0.086325967
Croset_2017	FBgn0052000	anne	4	+	139549	HMS-Beagle	GENE-TE	plus	1	1	mRNA	HMSBEAGLE	.	intron|FBgn0052000|FBtr0089448;intron|FBgn0052000|FBtr0333161;intron|FBgn0052000|FBtr0113417;intron|FBgn0052000|FBtr0089446;intron|FBgn0052000|FBtr0089450;intron|FBgn0052000|FBtr0089451;intron|FBgn0052000|FBtr0089445;intron|FBgn0052000|FBtr0089447;intron|FBgn0052000|FBtr0089449	423(1),
MacKay_2012	FBgn0039889	Arl4	4	-	177993	roo	TE-GENE	minus	1	1	mRNA	ROO	177992	intron|FBgn0039889|FBtr0333677;intron|FBgn0039889|FBtr0089153;intron|FBgn0039889|FBtr0308248	5190(1),
MacKay_2012	FBgn0039890	CG2316	4	-	184335	opus_LTR	GENE-TE	plus	1	1	mRNA	NOMAD_LTR	.	3UTR|FBgn0039890|FBtr0089148;3UTR|FBgn0039890|FBtr0089147;3UTR|FBgn0039890|FBtr0308247;3UTR|FBgn0039890|FBtr0089146;3UTR|FBgn0039890|FBtr0089150;3UTR|FBgn0039890|FBtr0089149	1(1),
THIS_STUDY	FBgn0265634	lncRNA:CR44441	4	+	195824	F-element	TE-GENE	minus	4	8	mRNA	FW	.	ncRNA|FBgn0265634|FBtr0340500	1(7);4692(1);	yes	0	0	1	4	2	0	0	1	0	0	1	0	1.17	0.33	77.77777778
Hempshill_2018	FBgn0024811	Crk	4	+	210438	Cr1a	TE-GENE	minus	1	1	mRNA	CR1A	210438	5UTR|FBgn0024811|FBtr0089113;5UTR|FBgn0024811|FBtr0304871;5UTR|FBgn0024811|FBtr0308256;5UTR|FBgn0024811|FBtr0345064;5UTR|FBgn0024811|FBtr0089114;5UTR|FBgn0024811|FBtr0345065;5UTR|FBgn0024811|FBtr0089112	2000-2035(1),
THIS_STUDY	FBgn0024811	Crk	4	+	210439	Cr1a	TE-GENE	minus	4	7	mRNA	CR1A	210438	5UTR|FBgn0024811|FBtr0089113;5UTR|FBgn0024811|FBtr0304871;5UTR|FBgn0024811|FBtr0308256;5UTR|FBgn0024811|FBtr0345064;5UTR|FBgn0024811|FBtr0089114;5UTR|FBgn0024811|FBtr0345065;5UTR|FBgn0024811|FBtr0089112	1786(1);1911(6);	yes	0	5	1	3	6	1	799	1362	1629	3611	2191	1732	2.67	1887.33	0.141093474
Hempshill_2018	FBgn0024811	Crk	4	+	210556	Cr1a	TE-GENE	minus	3	3	mRNA	CR1A	210558	intron|FBgn0024811|FBtr0089112;intron|FBgn0024811|FBtr0089113;intron|FBgn0024811|FBtr0304871;intron|FBgn0024811|FBtr0308256;intron|FBgn0024811|FBtr0345065;intron|FBgn0024811|FBtr0345064;intron|FBgn0024811|FBtr0089114	1878-1935(1),1911(1),2003-2031(1),		1	1	1	0			947	869	1163	725			0.75	926	0.080927974
THIS_STUDY	FBgn0024811	Crk	4	+	210556	Cr1a	TE-GENE	minus	6	17	mRNA	CR1A	210558	intron|FBgn0024811|FBtr0089112;intron|FBgn0024811|FBtr0089113;intron|FBgn0024811|FBtr0304871;intron|FBgn0024811|FBtr0308256;intron|FBgn0024811|FBtr0345065;intron|FBgn0024811|FBtr0345064;intron|FBgn0024811|FBtr0089114	1713(1);1782(1);1785(4);1786(3);1911(7);1918-1911(1);	yes	0	5	1	3	6	1	822	1350	1630	3683	2237	1767	2.67	1914.83	0.13906997
Croset_2017	FBgn0024811	Crk	4	+	210558	Cr1a	TE-GENE	minus	1	1	mRNA	CR1A	210558	CDS|FBgn0024811|FBtr0089113;CDS|FBgn0024811|FBtr0089114;CDS|FBgn0024811|FBtr0304871;CDS|FBgn0024811|FBtr0089112;CDS|FBgn0024811|FBtr0345065;CDS|FBgn0024811|FBtr0345064;intron|FBgn0024811|FBtr0308256	1786(1),
THIS_STUDY	FBgn0024811	Crk	4	+	211588	Cr1a	TE-GENE	minus	5	8	mRNA	CR1A	211590	intron|FBgn0024811|FBtr0089114;intron|FBgn0024811|FBtr0345065;intron|FBgn0024811|FBtr0345064;intron|FBgn0024811|FBtr0304871;intron|FBgn0024811|FBtr0308256;intron|FBgn0024811|FBtr0089112;intron|FBgn0024811|FBtr0089113	1760-1911(1);1782(2);1785(2);1790(1);1911(2);	yes	0	5	3	4	1	2	588	1225	1375	1926	1597	1175	2.5	1314.33	0.189849386
MacKay_2012	FBgn0051999	CG31999	4	-	216448	gypsy12_LTR	TE-GENE	minus	1	4	mRNA	GYPSY12_LTR	.	intron|FBgn0051999|FBtr0344870;intron|FBgn0051999|FBtr0089144	2179-2232(1),2182-2239(2),2184-2239(1),
THIS_STUDY	FBgn0051999	CG31999	4	-	218891	F-element	TE-GENE	plus	2	4	mRNA	FW	218890	intron|FBgn0051999|FBtr0089144;intron|FBgn0051999|FBtr0344870	4127-4336(1);4127-4337(1);4135-4335(1);4143-4337(1);	yes	1	0	0	0	3	0	127	213	199	275	141	349	0.67	217.33	0.305810398
THIS_STUDY	FBgn0051999	CG31999	4	-	219598	F-element	GENE-TE	plus	3	5	mRNA	FW	.	intron|FBgn0051999|FBtr0089144;intron|FBgn0051999|FBtr0344870	3975-4075(3);3975-4084(1);3976-4079(1);	yes	0	3	1	2	1	0	118	179	152	209	98	332	1.17	181.33	0.639269406
MacKay_2012	FBgn0051999	CG31999	4	-	219641	F-element	GENE-TE	plus	1	3	mRNA	FW	.	intron|FBgn0051999|FBtr0089144;intron|FBgn0051999|FBtr0344870	4027-4083(3),
THIS_STUDY	FBgn0051999	CG31999	4	-	219641	F-element	GENE-TE	plus	3	3	mRNA	FW	.	intron|FBgn0051999|FBtr0089144;intron|FBgn0051999|FBtr0344870	4025-4079(1);4026-4067(1);4027-4083(1);	yes	0	3	1	2	1	0	122	185	159	216	106	340	1.17	188	0.616740088
MacKay_2012	FBgn0051999	CG31999	4	-	221424	Tc1-2	TE-GENE	minus	1	2	mRNA	TC1-2	.	intron|FBgn0051999|FBtr0344870;intron|FBgn0051999|FBtr0089144	1(2),
THIS_STUDY	FBgn0051999	CG31999	4	-	221424	Tc1-2	TE-GENE	minus	4	7	mRNA	TC1-2	.	intron|FBgn0051999|FBtr0344870;intron|FBgn0051999|FBtr0089144	1(7);	yes	0	0	3	2	2	1	19	35	39	59	38	58	1.33	41.33	3.125
THIS_STUDY	FBgn0051999	CG31999	4	-	222509	Tc1-2	GENE-TE	minus	4	6	mRNA	TC1-2	.	intron|FBgn0051999|FBtr0344870;intron|FBgn0051999|FBtr0089144	1561-1646(1);1564-1645(1);1644(4);	yes	1	0	1	1	0	3	200	290	298	387	298	461	1	322.33	0.309278351
Hempshill_2018	FBgn0051999	CG31999	4	-	222541	Tc1-2	GENE-TE	minus	1	1	mRNA	TC1-2	222541	CDS|FBgn0051999|FBtr0089144;CDS|FBgn0051999|FBtr0344870	1127(1),
THIS_STUDY	FBgn0051999	CG31999	4	-	224440	S-element	TE-GENE	plus	5	7	mRNA	S	224439	intron|FBgn0051999|FBtr0089144;intron|FBgn0051999|FBtr0344870	689(7);	yes	0	1	1	0	2	2	76	221	207	218	195	258	1	195.83	0.50804403
MacKay_2012	FBgn0051999	CG31999	4	-	225794	S-element	TE-GENE	plus	1	1	mRNA	S	.	CDS|FBgn0051999|FBtr0089144;CDS|FBgn0051999|FBtr0344870	679-712(1),
Hempshill_2018	FBgn0051999	CG31999	4	-	225798	S-element	TE-GENE	plus	1	1	mRNA	S	.	CDS|FBgn0051999|FBtr0089144;CDS|FBgn0051999|FBtr0344870	689(1),
Hempshill_2018	FBgn0051999	CG31999	4	-	226317	S-element	TE-GENE	plus	1	1	mRNA	S	.	5UTR|FBgn0051999|FBtr0344870	669-697(1),
MacKay_2012	FBgn0051999	CG31999	4	-	226317	S-element	TE-GENE	plus	1	6	mRNA	S	.	5UTR|FBgn0051999|FBtr0344870	681-697(1),682-697(1),689(3),697-697(1),
THIS_STUDY	FBgn0051999	CG31999	4	-	226317	S-element	TE-GENE	plus	4	7	mRNA	S	.	5UTR|FBgn0051999|FBtr0344870	689(6);689-697(1);	yes	1	3	1	0	2	0	0	0	0	0	0	0	1.17	0	100
THIS_STUDY	FBgn0051999	CG31999	4	-	226987	S-element	GENE-TE	plus	2	3	mRNA	S	.	intron|FBgn0051999|FBtr0344870	2-32(2);27-343(1);	yes	0	2	0	0	1	0	2	6	7	7	4	10	0.5	6	7.692307692
THIS_STUDY	FBgn0039896	yellow-h	4	+	228904	S-element	TE-GENE	minus	5	5	mRNA	S	228905	intron|FBgn0039896|FBtr0089115	434-454(1);436-590(1);441(3);	yes	0	1	1	0	1	1	143	458	569	177	152	538	0.67	339.5	0.195982362
MacKay_2012	FBgn0039897	CG1674	4	+	239229	Doc	TE-GENE	minus	1	1	mRNA	DOC	.	intron|FBgn0039897|FBtr0308087;intron|FBgn0039897|FBtr0300798;intron|FBgn0039897|FBtr0300799;intron|FBgn0039897|FBtr0300800;intron|FBgn0039897|FBtr0308086;intron|FBgn0039897|FBtr0089119;intron|FBgn0039897|FBtr0333671;intron|FBgn0039897|FBtr0300797;intron|FBgn0039897|FBtr0300796;intron|FBgn0039897|FBtr0089116	3(1),
MacKay_2012	FBgn0039897	CG1674	4	+	240312	opus_LTR	TE-GENE	plus	1	1	mRNA	NOMAD_LTR	240314	intron|FBgn0039897|FBtr0300798;intron|FBgn0039897|FBtr0300799;intron|FBgn0039897|FBtr0300800;intron|FBgn0039897|FBtr0308086;intron|FBgn0039897|FBtr0089119;intron|FBgn0039897|FBtr0333671;intron|FBgn0039897|FBtr0300797;intron|FBgn0039897|FBtr0300796;intron|FBgn0039897|FBtr0089116;intron|FBgn0039897|FBtr0308087	461(1),
MacKay_2012	FBgn0039897	CG1674	4	+	244978	Burdock_LTR	GENE-TE	minus	1	1	mRNA	BURDOCK_LTR	.	intron|FBgn0039897|FBtr0333671;intron|FBgn0039897|FBtr0300799;intron|FBgn0039897|FBtr0300797;intron|FBgn0039897|FBtr0300800;intron|FBgn0039897|FBtr0300798;intron|FBgn0039897|FBtr0089116;intron|FBgn0039897|FBtr0300796;intron|FBgn0039897|FBtr0308086;intron|FBgn0039897|FBtr0308087	275(1),
Croset_2017	FBgn0053481	dpr7	4	-	247470	Cr1a	TE-GENE	plus	1	5	mRNA	CR1A	.	intron|FBgn0053481|FBtr0334409;intron|FBgn0053481|FBtr0334408	2325-2346(1),2331-2346(1),2343(3),
Hempshill_2018	FBgn0053481	dpr7	4	-	247470	Cr1a	TE-GENE	plus	1	1	mRNA	CR1A	.	intron|FBgn0053481|FBtr0334409;intron|FBgn0053481|FBtr0334408	2297-2346(1),
THIS_STUDY	FBgn0053481	dpr7	4	-	247470	Cr1a	TE-GENE	plus	6	125	mRNA	CR1A	.	intron|FBgn0053481|FBtr0334409;intron|FBgn0053481|FBtr0334408	2295-2346(1);2324-2346(5);2325(2);2329-2347(1);2330-2346(1);2331-2346(1);2332-2346(1);2343(113);	yes	2	19	19	38	38	11	75	273	233	221	183	144	21.17	188.17	10.11146497
Croset_2017	FBgn0053481	dpr7	4	-	248172	Cr1a	GENE-TE	plus	2	12	mRNA	CR1A	.	intron|FBgn0053481|FBtr0334409;intron|FBgn0053481|FBtr0334408	1638(12),		6	0	7				35	9	35				4.33	26.33	14.12263536
THIS_STUDY	FBgn0053481	dpr7	4	-	248172	Cr1a	GENE-TE	plus	6	125	mRNA	CR1A	.	intron|FBgn0053481|FBtr0334409;intron|FBgn0053481|FBtr0334408	1638(124);1638-1726(1);	yes	6	9	9	44	39	18	0	0	0	0	0	0	20.83	0	100
Croset_2017	FBgn0053481	dpr7	4	-	248405	Cr1a	TE-GENE	plus	2	12	mRNA	CR1A	.	intron|FBgn0053481|FBtr0334409;intron|FBgn0053481|FBtr0334408	1262(3),1268(9),		4	0	5				138	16	161				3	105	2.777777778
Hempshill_2018	FBgn0053481	dpr7	4	-	248405	Cr1a	TE-GENE	plus	3	16	mRNA	CR1A	.	intron|FBgn0053481|FBtr0334409;intron|FBgn0053481|FBtr0334408	1255-1270(1),1256-1270(1),1268(9),1271-1271(4),1271-1272(1),		1	0	0	0			62	25	24	25			0.25	34	0.729927007
MacKay_2012	FBgn0053481	dpr7	4	-	248405	Cr1a	TE-GENE	plus	1	5	mRNA	CR1A	.	intron|FBgn0053481|FBtr0334409;intron|FBgn0053481|FBtr0334408	1268(4),1284-1270(1),
THIS_STUDY	FBgn0053481	dpr7	4	-	248405	Cr1a	TE-GENE	plus	6	104	mRNA	CR1A	.	intron|FBgn0053481|FBtr0334409;intron|FBgn0053481|FBtr0334408	1262(1);1268(101);1271-1270(1);1277-1270(1);	yes	7	12	6	24	46	11	33	98	70	96	83	48	17.67	71.33	19.85018727
THIS_STUDY	FBgn0053481	dpr7	4	-	248892	Cr1a	GENE-TE	plus	6	61	mRNA	CR1A	.	intron|FBgn0053481|FBtr0334409;intron|FBgn0053481|FBtr0334408	1(47);17-33(3);-3-37(1);-3-40(1);3-62(1);-3-64(1);-4-96(1);5(2);955(4);	yes	5	6	3	22	15	4	0	0	0	0	0	0	9.17	0	100
Hempshill_2018	FBgn0053481	dpr7	4	-	249143	gypsy8_LTR	TE-GENE	minus	2	2	mRNA	GYPSY8_LTR	.	intron|FBgn0053481|FBtr0334409;intron|FBgn0053481|FBtr0334408	-30-2(1),-30-3(1),		0	1	1	0			64	30	26	27			0.5	36.75	1.342281879
Hempshill_2018	FBgn0042696	NfI	4	-	273185	opus	GENE-TE	plus	1	1	mRNA	NOMAD	.	CDS|FBgn0042696|FBtr0333678;CDS|FBgn0042696|FBtr0089141	4629(1),
Croset_2017	FBgn0042696	NfI	4	-	276138	opus_LTR	TE-GENE	minus	1	2	mRNA	NOMAD_LTR	.	intron|FBgn0042696|FBtr0089141;intron|FBgn0042696|FBtr0333678	34(2),
Croset_2017	FBgn0264793	lncRNA:CR44023	4	+	276740	opus_LTR	GENE-TE	plus	1	10	mRNA	NOMAD_LTR	.	ncRNA|FBgn0264793|FBtr0334476	32(10),
Croset_2017	FBgn0039900	Syt7	4	+	279849	opus_LTR	GENE-TE	plus	2	10	mRNA	NOMAD_LTR	.	.	1(6),112(1),2(1),518(2),		0	6	2				433	100	1147				2.67	560	0.474523255
Croset_2017	FBgn0039900	Syt7	4	-	279849	opus_LTR	TE-GENE	minus	3	8	mRNA	NOMAD_LTR	.	3UTR|FBgn0039900|FBtr0305658;3UTR|FBgn0039900|FBtr0343990;3UTR|FBgn0039900|FBtr0089137;3UTR|FBgn0039900|FBtr0089139;3UTR|FBgn0039900|FBtr0089134	1(7),518(1),		1	6	1				486	115	1251				2.67	617.33	0.430645161
Croset_2017	FBgn0039900	Syt7	4	-	282738	transib1	TE-GENE	minus	1	13	mRNA	TRANSIB1	282738	CDS|FBgn0039900|FBtr0089137;CDS|FBgn0039900|FBtr0305658;CDS|FBgn0039900|FBtr0343990;CDS|FBgn0039900|FBtr0089134;5UTR|FBgn0039900|FBtr0089139	261-342(1),322(12),
Hempshill_2018	FBgn0039900	Syt7	4	-	282739	rooA	TE-GENE	plus	1	1	mRNA	ROOA	282738	intron|FBgn0039900|FBtr0089139;intron|FBgn0039900|FBtr0305658;intron|FBgn0039900|FBtr0343990;intron|FBgn0039900|FBtr0089134;intron|FBgn0039900|FBtr0089137	47-44(1),
Croset_2017	FBgn0039900	Syt7	4	-	282777	rooA_LTR	TE-GENE	plus	1	1	mRNA	ROOA_LTR	.	intron|FBgn0039900|FBtr0089139;intron|FBgn0039900|FBtr0305658;intron|FBgn0039900|FBtr0343990;intron|FBgn0039900|FBtr0089134;intron|FBgn0039900|FBtr0089137	386(1),
Hempshill_2018	FBgn0039900	Syt7	4	-	282777	rooA_LTR	TE-GENE	plus	2	2	mRNA	ROOA_LTR	.	intron|FBgn0039900|FBtr0089139;intron|FBgn0039900|FBtr0305658;intron|FBgn0039900|FBtr0343990;intron|FBgn0039900|FBtr0089134;intron|FBgn0039900|FBtr0089137	386(1),387-388(1),		0	0	1	1			52	152	166	93			0.5	115.75	0.430107527
MacKay_2012	FBgn0039900	Syt7	4	-	282777	rooA_LTR	TE-GENE	plus	1	2	mRNA	ROOA_LTR	.	intron|FBgn0039900|FBtr0089139;intron|FBgn0039900|FBtr0305658;intron|FBgn0039900|FBtr0343990;intron|FBgn0039900|FBtr0089134;intron|FBgn0039900|FBtr0089137	386(2),
THIS_STUDY	FBgn0039900	Syt7	4	-	282777	rooA_LTR	TE-GENE	plus	6	18	mRNA	ROOA_LTR	.	intron|FBgn0039900|FBtr0089139;intron|FBgn0039900|FBtr0305658;intron|FBgn0039900|FBtr0343990;intron|FBgn0039900|FBtr0089134;intron|FBgn0039900|FBtr0089137	386(18);	yes	1	3	1	3	4	4	312	944	1008	1068	757	864	2.67	825.5	0.321996378
Croset_2017	FBgn0039900	Syt7	4	-	289530	rooA_LTR	GENE-TE	plus	1	10	mRNA	ROOA_LTR	.	intron|FBgn0039900|FBtr0089139;intron|FBgn0039900|FBtr0305658;intron|FBgn0039900|FBtr0343990;intron|FBgn0039900|FBtr0089134;intron|FBgn0039900|FBtr0089137	1(10),
Hempshill_2018	FBgn0039900	Syt7	4	-	289530	rooA_LTR	GENE-TE	plus	1	2	mRNA	ROOA_LTR	.	intron|FBgn0039900|FBtr0089139;intron|FBgn0039900|FBtr0305658;intron|FBgn0039900|FBtr0343990;intron|FBgn0039900|FBtr0089134;intron|FBgn0039900|FBtr0089137	1(2),
THIS_STUDY	FBgn0039900	Syt7	4	-	289530	rooA_LTR	GENE-TE	plus	5	15	mRNA	ROOA_LTR	.	intron|FBgn0039900|FBtr0089139;intron|FBgn0039900|FBtr0305658;intron|FBgn0039900|FBtr0343990;intron|FBgn0039900|FBtr0089134;intron|FBgn0039900|FBtr0089137	1(15);	yes	0	1	3	4	6	1	124	211	200	431	264	383	2.5	268.83	0.921375921
Croset_2017	FBgn0039900	Syt7	4	-	290130	Cr1a	TE-GENE	plus	1	1	mRNA	CR1A	.	intron|FBgn0039900|FBtr0089139;intron|FBgn0039900|FBtr0305658;intron|FBgn0039900|FBtr0343990;intron|FBgn0039900|FBtr0089134;intron|FBgn0039900|FBtr0089137	4127-4120(1),
THIS_STUDY	FBgn0039900	Syt7	4	-	290130	Cr1a	TE-GENE	plus	3	5	mRNA	CR1A	.	intron|FBgn0039900|FBtr0089139;intron|FBgn0039900|FBtr0305658;intron|FBgn0039900|FBtr0343990;intron|FBgn0039900|FBtr0089134;intron|FBgn0039900|FBtr0089137	4028-4123(1);4033-4118(1);4036-4118(1);4116(1);4121-4119(1);	yes	0	0	1	1	3	0	77	238	218	246	174	254	0.83	201.17	0.412541254
Croset_2017	FBgn0039900	Syt7	4	-	290792	Cr1a	GENE-TE	plus	1	8	mRNA	CR1A	.	intron|FBgn0039900|FBtr0089139;intron|FBgn0039900|FBtr0305658;intron|FBgn0039900|FBtr0343990;intron|FBgn0039900|FBtr0089134;intron|FBgn0039900|FBtr0089137	2657(7),2657-2688(1),
Hempshill_2018	FBgn0039900	Syt7	4	-	290792	Cr1a	GENE-TE	plus	2	4	mRNA	CR1A	.	intron|FBgn0039900|FBtr0089139;intron|FBgn0039900|FBtr0305658;intron|FBgn0039900|FBtr0343990;intron|FBgn0039900|FBtr0089134;intron|FBgn0039900|FBtr0089137	2657(3),2664-2657(1),		0	0	1	3			11	27	21	18			1	19.25	4.938271605
THIS_STUDY	FBgn0039900	Syt7	4	-	290792	Cr1a	GENE-TE	plus	6	23	mRNA	CR1A	.	intron|FBgn0039900|FBtr0089139;intron|FBgn0039900|FBtr0305658;intron|FBgn0039900|FBtr0343990;intron|FBgn0039900|FBtr0089134;intron|FBgn0039900|FBtr0089137	2657(23);	yes	4	2	5	7	5	2	124	211	200	430	264	383	4.17	268.67	1.527183873
THIS_STUDY	FBgn0039900	Syt7	4	-	297091	transib1	TE-GENE	minus	4	8	mRNA	TRANSIB1	.	intron|FBgn0039900|FBtr0089139;intron|FBgn0039900|FBtr0305658;intron|FBgn0039900|FBtr0343990;intron|FBgn0039900|FBtr0089134;intron|FBgn0039900|FBtr0089137	169(3);18(5);	yes	2	1	0	1	3	0	77	238	217	246	174	254	1.17	201	0.577081616
Croset_2017	FBgn0039900	Syt7	4	-	299247	transib1	GENE-TE	minus	1	3	mRNA	TRANSIB1	.	intron|FBgn0039900|FBtr0089139;intron|FBgn0039900|FBtr0305658;intron|FBgn0039900|FBtr0343990;intron|FBgn0039900|FBtr0089134;intron|FBgn0039900|FBtr0089137	1816(2),1824-1817(1),
Hempshill_2018	FBgn0039900	Syt7	4	-	299247	transib1	GENE-TE	minus	1	1	mRNA	TRANSIB1	.	intron|FBgn0039900|FBtr0089139;intron|FBgn0039900|FBtr0305658;intron|FBgn0039900|FBtr0343990;intron|FBgn0039900|FBtr0089134;intron|FBgn0039900|FBtr0089137	1816(1),
MacKay_2012	FBgn0039900	Syt7	4	-	299247	transib1	GENE-TE	minus	1	1	mRNA	TRANSIB1	.	intron|FBgn0039900|FBtr0089139;intron|FBgn0039900|FBtr0305658;intron|FBgn0039900|FBtr0343990;intron|FBgn0039900|FBtr0089134;intron|FBgn0039900|FBtr0089137	1816(1),
THIS_STUDY	FBgn0039900	Syt7	4	-	299247	transib1	GENE-TE	minus	3	6	mRNA	TRANSIB1	.	intron|FBgn0039900|FBtr0089139;intron|FBgn0039900|FBtr0305658;intron|FBgn0039900|FBtr0343990;intron|FBgn0039900|FBtr0089134;intron|FBgn0039900|FBtr0089137	1816(6);	yes	0	0	1	4	0	1	124	210	201	430	264	384	1	268.83	0.370599135
Croset_2017	FBgn0039900	Syt7	4	-	302242	transib1	GENE-TE	minus	1	2	mRNA	TRANSIB1	302242	CDS|FBgn0039900|FBtr0089134;CDS|FBgn0039900|FBtr0305658;CDS|FBgn0039900|FBtr0089137;CDS|FBgn0039900|FBtr0343990;5UTR|FBgn0039900|FBtr0089139	405-441(1),411(1),
MacKay_2012	FBgn0039900	Syt7	4	-	303771	jockey2	TE-GENE	minus	1	3	mRNA	JOCKEY2	.	intron|FBgn0039900|FBtr0089134;intron|FBgn0039900|FBtr0305658;intron|FBgn0039900|FBtr0343990;intron|FBgn0039900|FBtr0089137;intron|FBgn0039900|FBtr0089139	1931(3),
THIS_STUDY	FBgn0039900	Syt7	4	-	303771	jockey2	TE-GENE	minus	2	3	mRNA	JOCKEY2	.	intron|FBgn0039900|FBtr0089134;intron|FBgn0039900|FBtr0305658;intron|FBgn0039900|FBtr0343990;intron|FBgn0039900|FBtr0089137;intron|FBgn0039900|FBtr0089139	1925(1);1931(1);1955-1935(1);	yes	0	0	0	0	0	0	68	253	264	193	143	95	0	169.33	0
MacKay_2012	FBgn0052850	CG32850	4	+	316510	opus_LTR	GENE-TE	plus	1	1	mRNA	NOMAD_LTR	316509	intron|FBgn0052850|FBtr0333680;intron|FBgn0052850|FBtr0089123	30(1),
MacKay_2012	FBgn0052850	CG32850	4	+	318286	Tc1	TE-GENE	plus	1	1	mRNA	TC1	.	intron|FBgn0052850|FBtr0333680;intron|FBgn0052850|FBtr0089123	1192(1),
Hempshill_2018	FBgn0052850	CG32850	4	+	319466	T-element	TE-GENE	minus	1	1	mRNA	TART	.	CDS|FBgn0052850|FBtr0089123;CDS|FBgn0052850|FBtr0333680	6347-6382(1),
Hempshill_2018	FBgn0259214	PMCA	4	-	329428	GATE	TE-GENE	minus	1	2	mRNA	BATUMI	329428	3UTR|FBgn0259214|FBtr0300555;CDS|FBgn0259214|FBtr0300557;CDS|FBgn0259214|FBtr0300556;CDS|FBgn0259214|FBtr0304047;CDS|FBgn0259214|FBtr0300554;CDS|FBgn0259214|FBtr0304046;CDS|FBgn0259214|FBtr0304049;CDS|FBgn0259214|FBtr0304048	1030-1071(2),
Croset_2017	FBgn0259214	PMCA	4	-	336748	Doc	TE-GENE	minus	3	9	mRNA	DOC	.	intron|FBgn0259214|FBtr0304048;intron|FBgn0259214|FBtr0300556;intron|FBgn0259214|FBtr0300554;intron|FBgn0259214|FBtr0300557;intron|FBgn0259214|FBtr0304046;intron|FBgn0259214|FBtr0304049;intron|FBgn0259214|FBtr0304047;intron|FBgn0259214|FBtr0300555;intron|FBgn0259214|FBtr0304050;intron|FBgn0259214|FBtr0300558;intron|FBgn0259214|FBtr0300559	19(8),4725(1),		5	2	1				189	50	214				2.67	151	1.737489425
THIS_STUDY	FBgn0259214	PMCA	4	-	344053	rooA_LTR	TE-GENE	minus	2	3	mRNA	ROOA_LTR	.	intron|FBgn0259214|FBtr0300558;intron|FBgn0259214|FBtr0300554;intron|FBgn0259214|FBtr0300559;intron|FBgn0259214|FBtr0300557;intron|FBgn0259214|FBtr0300556;intron|FBgn0259214|FBtr0300555;intron|FBgn0259214|FBtr0304048;intron|FBgn0259214|FBtr0304047;intron|FBgn0259214|FBtr0304049;intron|FBgn0259214|FBtr0304046;intron|FBgn0259214|FBtr0304050	11(3);	yes	0	0	0	0	2	1	165	519	516	406	260	509	0.5	395.83	0.126156434
MacKay_2012	FBgn0259214	PMCA	4	-	346565	rooA	GENE-TE	minus	2	15	mRNA	ROOA	.	intron|FBgn0259214|FBtr0300558;intron|FBgn0259214|FBtr0300554;intron|FBgn0259214|FBtr0300559;intron|FBgn0259214|FBtr0300557;intron|FBgn0259214|FBtr0300556;intron|FBgn0259214|FBtr0300555;intron|FBgn0259214|FBtr0304048;intron|FBgn0259214|FBtr0304047;intron|FBgn0259214|FBtr0304049;intron|FBgn0259214|FBtr0304046;intron|FBgn0259214|FBtr0304050	2939-2985(1),2949-2985(1),2949-2987(1),2966-2985(1),2972(7),2979-2985(1),6854-6847(1),6854-6852(1),6854-6859(1),		8	8					73	117					8	95	7.766990291
THIS_STUDY	FBgn0259214	PMCA	4	-	346640	Tc1-2	TE-GENE	plus	4	9	mRNA	TC1-2	.	intron|FBgn0259214|FBtr0300558;intron|FBgn0259214|FBtr0300554;intron|FBgn0259214|FBtr0300559;intron|FBgn0259214|FBtr0300557;intron|FBgn0259214|FBtr0300556;intron|FBgn0259214|FBtr0300555;intron|FBgn0259214|FBtr0304048;intron|FBgn0259214|FBtr0304047;intron|FBgn0259214|FBtr0304049;intron|FBgn0259214|FBtr0304046;intron|FBgn0259214|FBtr0304050	1643(8);1644(1);	yes	0	0	0	4	3	1	165	519	516	406	260	509	1.33	395.83	0.335711288
Hempshill_2018	FBgn0259214	PMCA	4	-	347727	Tc1-2	GENE-TE	plus	1	1	mRNA	TC1-2	.	intron|FBgn0259214|FBtr0300558;intron|FBgn0259214|FBtr0300554;intron|FBgn0259214|FBtr0300559;intron|FBgn0259214|FBtr0300557;intron|FBgn0259214|FBtr0300556;intron|FBgn0259214|FBtr0300555;intron|FBgn0259214|FBtr0304048;intron|FBgn0259214|FBtr0304047;intron|FBgn0259214|FBtr0304049;intron|FBgn0259214|FBtr0304046;intron|FBgn0259214|FBtr0304050	1(1),
MacKay_2012	FBgn0259214	PMCA	4	-	347727	Tc1-2	GENE-TE	plus	2	3	mRNA	TC1-2	.	intron|FBgn0259214|FBtr0300558;intron|FBgn0259214|FBtr0300554;intron|FBgn0259214|FBtr0300559;intron|FBgn0259214|FBtr0300557;intron|FBgn0259214|FBtr0300556;intron|FBgn0259214|FBtr0300555;intron|FBgn0259214|FBtr0304048;intron|FBgn0259214|FBtr0304047;intron|FBgn0259214|FBtr0304049;intron|FBgn0259214|FBtr0304046;intron|FBgn0259214|FBtr0304050	1(3),		1	2					73	116					1.5	94.5	1.5625
THIS_STUDY	FBgn0259214	PMCA	4	-	347727	Tc1-2	GENE-TE	plus	6	16	mRNA	TC1-2	.	intron|FBgn0259214|FBtr0300558;intron|FBgn0259214|FBtr0300554;intron|FBgn0259214|FBtr0300559;intron|FBgn0259214|FBtr0300557;intron|FBgn0259214|FBtr0300556;intron|FBgn0259214|FBtr0300555;intron|FBgn0259214|FBtr0304048;intron|FBgn0259214|FBtr0304047;intron|FBgn0259214|FBtr0304049;intron|FBgn0259214|FBtr0304046;intron|FBgn0259214|FBtr0304050	1(16);	yes	1	3	1	2	3	5	194	361	413	446	324	558	2.5	382.67	0.649069667
Croset_2017	FBgn0259214	PMCA	4	-	353510	BS3	TE-GENE	plus	1	2	mRNA	BS3	.	intron|FBgn0259214|FBtr0304047;intron|FBgn0259214|FBtr0304046;intron|FBgn0259214|FBtr0304050;intron|FBgn0259214|FBtr0304049;intron|FBgn0259214|FBtr0300554;intron|FBgn0259214|FBtr0300555;intron|FBgn0259214|FBtr0300557;intron|FBgn0259214|FBtr0300558;intron|FBgn0259214|FBtr0300559;intron|FBgn0259214|FBtr0300556;intron|FBgn0259214|FBtr0304048	1774(2),
Hempshill_2018	FBgn0259214	PMCA	4	-	353510	BS3	TE-GENE	plus	3	5	mRNA	BS3	.	intron|FBgn0259214|FBtr0304047;intron|FBgn0259214|FBtr0304046;intron|FBgn0259214|FBtr0304050;intron|FBgn0259214|FBtr0304049;intron|FBgn0259214|FBtr0300554;intron|FBgn0259214|FBtr0300555;intron|FBgn0259214|FBtr0300557;intron|FBgn0259214|FBtr0300558;intron|FBgn0259214|FBtr0300559;intron|FBgn0259214|FBtr0300556;intron|FBgn0259214|FBtr0304048	1763-1781(3),1772-1781(1),1774(1),		0	1	2	2			3	13	20	12			1.25	12	9.433962264
MacKay_2012	FBgn0259214	PMCA	4	-	353510	BS3	TE-GENE	plus	2	4	mRNA	BS3	.	intron|FBgn0259214|FBtr0304047;intron|FBgn0259214|FBtr0304046;intron|FBgn0259214|FBtr0304050;intron|FBgn0259214|FBtr0304049;intron|FBgn0259214|FBtr0300554;intron|FBgn0259214|FBtr0300555;intron|FBgn0259214|FBtr0300557;intron|FBgn0259214|FBtr0300558;intron|FBgn0259214|FBtr0300559;intron|FBgn0259214|FBtr0300556;intron|FBgn0259214|FBtr0304048	1774(4),		1	3					99	228					2	163.5	1.208459215
THIS_STUDY	FBgn0259214	PMCA	4	-	353510	BS3	TE-GENE	plus	2	2	mRNA	BS3	.	intron|FBgn0259214|FBtr0304047;intron|FBgn0259214|FBtr0304046;intron|FBgn0259214|FBtr0304050;intron|FBgn0259214|FBtr0304049;intron|FBgn0259214|FBtr0300554;intron|FBgn0259214|FBtr0300555;intron|FBgn0259214|FBtr0300557;intron|FBgn0259214|FBtr0300558;intron|FBgn0259214|FBtr0300559;intron|FBgn0259214|FBtr0300556;intron|FBgn0259214|FBtr0304048	1774(1);1791-1782(1);	yes	0	1	1	0	0	0	189	305	366	403	243	498	0.33	334	0.099700897
Croset_2017	FBgn0259214	PMCA	4	-	353607	BS3	GENE-TE	plus	2	2	mRNA	BS3	.	intron|FBgn0259214|FBtr0304047;intron|FBgn0259214|FBtr0304046;intron|FBgn0259214|FBtr0304050;intron|FBgn0259214|FBtr0304049;intron|FBgn0259214|FBtr0300554;intron|FBgn0259214|FBtr0300555;intron|FBgn0259214|FBtr0300557;intron|FBgn0259214|FBtr0300558;intron|FBgn0259214|FBtr0300559;intron|FBgn0259214|FBtr0300556;intron|FBgn0259214|FBtr0304048	1673(2),		1	0	1				297	45	271				0.67	204.33	0.326829268
Hempshill_2018	FBgn0259214	PMCA	4	-	353607	BS3	GENE-TE	plus	2	3	mRNA	BS3	.	intron|FBgn0259214|FBtr0304047;intron|FBgn0259214|FBtr0304046;intron|FBgn0259214|FBtr0304050;intron|FBgn0259214|FBtr0304049;intron|FBgn0259214|FBtr0300554;intron|FBgn0259214|FBtr0300555;intron|FBgn0259214|FBtr0300557;intron|FBgn0259214|FBtr0300558;intron|FBgn0259214|FBtr0300559;intron|FBgn0259214|FBtr0300556;intron|FBgn0259214|FBtr0304048	1673(3),		0	2	0	1			3	24	40	31			0.75	24.5	2.97029703
MacKay_2012	FBgn0259214	PMCA	4	-	353607	BS3	GENE-TE	plus	2	2	mRNA	BS3	.	intron|FBgn0259214|FBtr0304047;intron|FBgn0259214|FBtr0304046;intron|FBgn0259214|FBtr0304050;intron|FBgn0259214|FBtr0304049;intron|FBgn0259214|FBtr0300554;intron|FBgn0259214|FBtr0300555;intron|FBgn0259214|FBtr0300557;intron|FBgn0259214|FBtr0300558;intron|FBgn0259214|FBtr0300559;intron|FBgn0259214|FBtr0300556;intron|FBgn0259214|FBtr0304048	1673(2),		1	1					147	237					1	192	0.518134715
THIS_STUDY	FBgn0259214	PMCA	4	-	353607	BS3	GENE-TE	plus	3	5	mRNA	BS3	.	intron|FBgn0259214|FBtr0304047;intron|FBgn0259214|FBtr0304046;intron|FBgn0259214|FBtr0304050;intron|FBgn0259214|FBtr0304049;intron|FBgn0259214|FBtr0300554;intron|FBgn0259214|FBtr0300555;intron|FBgn0259214|FBtr0300557;intron|FBgn0259214|FBtr0300558;intron|FBgn0259214|FBtr0300559;intron|FBgn0259214|FBtr0300556;intron|FBgn0259214|FBtr0304048	1673(5);	yes	0	2	2	1	0	0	244	515	504	607	419	650	0.83	489.83	0.169836957
MacKay_2012	FBgn0039904	Hcf	4	+	368084	Fw3	TE-GENE	minus	1	2	mRNA	FW3	.	intron|FBgn0039904|FBtr0089126;intron|FBgn0039904|FBtr0089125;intron|FBgn0039904|FBtr0307379;intron|FBgn0039904|FBtr0334479;intron|FBgn0039904|FBtr0345284	58-96(2),
MacKay_2012	FBgn0039904	Hcf	4	+	369402	Quasimodo_LTR	GENE-TE	minus	1	2	mRNA	QUASIMODO_LTR	.	intron|FBgn0039904|FBtr0089126;intron|FBgn0039904|FBtr0089125;intron|FBgn0039904|FBtr0307379;intron|FBgn0039904|FBtr0334479;intron|FBgn0039904|FBtr0345284	1(1),658(1),
MacKay_2012	FBgn0016126	CaMKI	4	+	446895	pogo	TE-GENE	minus	2	4	mRNA	POGO	.	5UTR|FBgn0016126|FBtr0089065;5UTR|FBgn0016126|FBtr0333670;5UTR|FBgn0016126|FBtr0089069;5UTR|FBgn0016126|FBtr0089067;intron|FBgn0016126|FBtr0089063	1(3),2121(1),		2	1					773	1135					1.5	954	0.156985871
MacKay_2012	FBgn0016126	CaMKI	4	+	447702	pogo	TE-GENE	minus	2	5	mRNA	POGO	.	intron|FBgn0016126|FBtr0089063;intron|FBgn0016126|FBtr0089065;intron|FBgn0016126|FBtr0089067;intron|FBgn0016126|FBtr0333670;intron|FBgn0016126|FBtr0089069	1(5),		1	4					135	181					2.5	158	1.557632399
MacKay_2012	FBgn0016126	CaMKI	4	+	447703	pogo	GENE-TE	minus	1	1	mRNA	POGO	.	intron|FBgn0016126|FBtr0089063;intron|FBgn0016126|FBtr0089065;intron|FBgn0016126|FBtr0089067;intron|FBgn0016126|FBtr0333670;intron|FBgn0016126|FBtr0089069	2121(1),
Hempshill_2018	FBgn0016126	CaMKI	4	+	449952	copia	GENE-TE	plus	1	1	mRNA	COPIA	.	CDS|FBgn0016126|FBtr0089067;CDS|FBgn0016126|FBtr0089065;CDS|FBgn0016126|FBtr0089069;intron|FBgn0016126|FBtr0089063;intron|FBgn0016126|FBtr0333670	1114(1),
THIS_STUDY	FBgn0016126	CaMKI	4	+	450509	Doc	GENE-TE	plus	2	4	mRNA	DOC	450509	CDS|FBgn0016126|FBtr0089069;CDS|FBgn0016126|FBtr0089067;CDS|FBgn0016126|FBtr0333670;CDS|FBgn0016126|FBtr0089063;CDS|FBgn0016126|FBtr0089065	1859(1);2845(1);2950(1);3113(1);	no	0	0	0	1	2	0	1077	2371	2563	5044	3635	2066	0.5	2792.67	0.017900829
Hempshill_2018	FBgn0016126	CaMKI	4	+	453092	copia	GENE-TE	plus	1	1	mRNA	COPIA	.	CDS|FBgn0016126|FBtr0333670;CDS|FBgn0016126|FBtr0089065;CDS|FBgn0016126|FBtr0089069;CDS|FBgn0016126|FBtr0089063;CDS|FBgn0016126|FBtr0089067	2999(1),
MacKay_2012	FBgn0016126	CaMKI	4	+	453153	P-element	GENE-TE	plus	2	12	mRNA	P-ELEMENT	.	CDS|FBgn0016126|FBtr0333670;CDS|FBgn0016126|FBtr0089065;CDS|FBgn0016126|FBtr0089069;CDS|FBgn0016126|FBtr0089063;CDS|FBgn0016126|FBtr0089067	1(8),2907(3),2910-2908(1),		4	4					164	672					4	418	0.947867299
MacKay_2012	FBgn0016126	CaMKI	4	-	453153	P-element	TE-GENE	minus	2	13	mRNA	P-ELEMENT	.	.	1(6),2907(6),-36-1(1),		3	4					182	572					3.5	377	0.919842313
THIS_STUDY	FBgn0266619	asRNA:CR45126	4	+	460056	Cr1a	TE-GENE	minus	3	8	mRNA	CR1A	460056	ncRNA|FBgn0266619|FBtr0344902	3525(3);3545-3525(1);3546-3525(1);3548-3525(2);3552-3525(1);	yes	0	0	0	0	0	0	3	13	4	25	19	10	0	12.33	0
Hempshill_2018	FBgn0026262	bip2	4	-	466501	gypsy12_LTR	GENE-TE	plus	1	1	mRNA	GYPSY12_LTR	466501	CDS|FBgn0026262|FBtr0089110	1295(1),
MacKay_2012	FBgn0262731	CG33941	4	+	467994	HB	GENE-TE	plus	1	2	mRNA	HB	467994	CDS|FBgn0262731|FBtr0452090	1028-1022(1),1053-1070(1),
MacKay_2012	FBgn0262731	CG33941	4	+	468369	HB	GENE-TE	plus	1	2	mRNA	HB	.	intron|FBgn0262731|FBtr0452090	1-39(1),1-52(1),
THIS_STUDY	FBgn0262731	CG33941	4	+	468369	HB	GENE-TE	plus	3	3	mRNA	HB	.	intron|FBgn0262731|FBtr0452090	1-31(1);6-38(2);	yes	0	1	0	1	0	0	40	74	159	94	42	110	0.33	86.5	0.383877159
Hempshill_2018	FBgn0262731	CG33941	4	+	468849	HB	TE-GENE	plus	1	1	mRNA	HB	.	intron|FBgn0262731|FBtr0452090	1060-1110(1),
MacKay_2012	FBgn0262731	CG33941	4	+	468849	HB	TE-GENE	plus	2	7	mRNA	HB	.	intron|FBgn0262731|FBtr0452090	1110-1106(1),1110-1119(1),1110-1120(1),1110-1122(2),1112-1106(1),1115-1106(1),		3	4					86	31					3.5	58.5	5.64516129
Croset_2017	FBgn0039908	Asator	4	-	475233	F-element	TE-GENE	minus	1	5	mRNA	FW	.	intron|FBgn0039908|FBtr0332904;intron|FBgn0039908|FBtr0332905;intron|FBgn0039908|FBtr0344869;intron|FBgn0039908|FBtr0300342;intron|FBgn0039908|FBtr0332906;intron|FBgn0039908|FBtr0300344;intron|FBgn0039908|FBtr0332907;intron|FBgn0039908|FBtr0300343;intron|FBgn0039908|FBtr0332908	3502(5),
THIS_STUDY	FBgn0039908	Asator	4	-	475233	F-element	TE-GENE	minus	6	24	mRNA	FW	.	intron|FBgn0039908|FBtr0332904;intron|FBgn0039908|FBtr0332905;intron|FBgn0039908|FBtr0344869;intron|FBgn0039908|FBtr0300342;intron|FBgn0039908|FBtr0332906;intron|FBgn0039908|FBtr0300344;intron|FBgn0039908|FBtr0332907;intron|FBgn0039908|FBtr0300343;intron|FBgn0039908|FBtr0332908	3502(22);3520-3647(1);3614(1);	yes	1	1	4	5	9	1	162	553	452	634	514	407	3.5	453.67	0.765585126
THIS_STUDY	FBgn0039908	Asator	4	-	476337	F-element	GENE-TE	minus	5	11	mRNA	FW	.	intron|FBgn0039908|FBtr0332904;intron|FBgn0039908|FBtr0332905;intron|FBgn0039908|FBtr0344869;intron|FBgn0039908|FBtr0300342;intron|FBgn0039908|FBtr0332906;intron|FBgn0039908|FBtr0300344;intron|FBgn0039908|FBtr0332907;intron|FBgn0039908|FBtr0300343;intron|FBgn0039908|FBtr0332908	4470-4698(1);4474-4700(1);4475-4698(1);4479-4700(1);4497-4698(1);4500-4699(1);4513-4700(1);4513-4702(1);4517-4697(1);4517-4698(2);	yes	0	0	2	6	1	1	53	137	97	215	156	121	1.67	129.83	1.267427123
MacKay_2012	FBgn0039908	Asator	4	-	482481	Burdock_LTR	GENE-TE	minus	1	6	mRNA	BURDOCK_LTR	482484	intron|FBgn0039908|FBtr0332905;intron|FBgn0039908|FBtr0300344;intron|FBgn0039908|FBtr0344869;intron|FBgn0039908|FBtr0332908;intron|FBgn0039908|FBtr0332907;intron|FBgn0039908|FBtr0332906	275(5),291-276(1),
MacKay_2012	FBgn0039908	Asator	4	+	482481	Burdock_LTR	TE-GENE	minus	1	2	mRNA	BURDOCK_LTR	.	.	1(1),275(1),
Hempshill_2018	FBgn0004607	zfh2	4	+	526522	springer	GENE-TE	plus	1	1	mRNA	GYPSY1	526520	intron|FBgn0004607|FBtr0307167;intron|FBgn0004607|FBtr0332913;intron|FBgn0004607|FBtr0089070	5278(1),
MacKay_2012	FBgn0026869	Thd1	4	-	545272	Max-element	GENE-TE	plus	1	1	mRNA	MAX	545268	3UTR|FBgn0026869|FBtr0089106;3UTR|FBgn0026869|FBtr0345197;3UTR|FBgn0026869|FBtr0333706	6331(1),
THIS_STUDY	FBgn0026869	Thd1	4	-	545272	Max-element	GENE-TE	plus	6	40	mRNA	MAX	545268	3UTR|FBgn0026869|FBtr0089106;3UTR|FBgn0026869|FBtr0345197;3UTR|FBgn0026869|FBtr0333706	6416(40);	yes	3	2	2	13	9	10	45	172	181	216	194	127	6.5	155.83	4.004106776
THIS_STUDY	FBgn0026869	Thd1	4	-	546200	Max-element	TE-GENE	plus	2	2	mRNA	MAX	.	CDS|FBgn0026869|FBtr0089106;CDS|FBgn0026869|FBtr0333706;CDS|FBgn0026869|FBtr0345197	3614(1);3624(1);	yes	1	0	0	1	4	1	153	200	212	491	410	282	1.17	291.33	0.398860399
MacKay_2012	FBgn0026869	Thd1	4	-	546413	Max-element	TE-GENE	plus	1	3	mRNA	MAX	.	CDS|FBgn0026869|FBtr0089106;CDS|FBgn0026869|FBtr0333706;CDS|FBgn0026869|FBtr0345197	3662(3),
THIS_STUDY	FBgn0026869	Thd1	4	-	546413	Max-element	TE-GENE	plus	5	28	mRNA	MAX	.	CDS|FBgn0026869|FBtr0089106;CDS|FBgn0026869|FBtr0333706;CDS|FBgn0026869|FBtr0345197	3662(27);3667(1);	yes	2	0	0	2	7	14	205	260	251	663	482	473	4.17	389	1.059771089
MacKay_2012	FBgn0022361	Pur-alpha	4	+	558168	rover	GENE-TE	minus	1	1	mRNA	ROVER	558168	5UTR|FBgn0022361|FBtr0089995;5UTR|FBgn0022361|FBtr0089996	268(1),
THIS_STUDY	FBgn0022361	Pur-alpha	4	+	558244	Juan	GENE-TE	plus	2	2	mRNA	DOC6	.	5UTR|FBgn0022361|FBtr0089994;5UTR|FBgn0022361|FBtr0310639;5UTR|FBgn0022361|FBtr0089993;5UTR|FBgn0022361|FBtr0310640;intron|FBgn0022361|FBtr0089995;intron|FBgn0022361|FBtr0089996	4025(2);	no	2	0	0	0	2	0	969	2393	2578	2191	1280	2982	0.67	2065.5	0.032265871
THIS_STUDY	FBgn0022361	Pur-alpha	4	+	558458	Juan	TE-GENE	plus	2	9	mRNA	DOC6	.	intron|FBgn0022361|FBtr0089995;intron|FBgn0022361|FBtr0089996;intron|FBgn0022361|FBtr0310639;intron|FBgn0022361|FBtr0089993;intron|FBgn0022361|FBtr0089994;intron|FBgn0022361|FBtr0310640	4025(1);4222(7);4231-4232(1);	yes	2	0	0	0	5	0	58	139	116	304	275	121	1.17	168.83	0.68627451
THIS_STUDY	FBgn0022361	Pur-alpha	4	+	558469	Juan	GENE-TE	plus	3	11	mRNA	DOC6	.	intron|FBgn0022361|FBtr0089995;intron|FBgn0022361|FBtr0089996;intron|FBgn0022361|FBtr0310639;intron|FBgn0022361|FBtr0089993;intron|FBgn0022361|FBtr0089994;intron|FBgn0022361|FBtr0310640	4025(9);4027-4040(2);	yes	3	1	0	0	12	0	1094	2653	2823	2392	1414	3353	2.67	2288.17	0.116405966
Hempshill_2018	FBgn0022361	Pur-alpha	4	+	560885	HB	GENE-TE	plus	3	5	mRNA	HB	.	intron|FBgn0022361|FBtr0310638;intron|FBgn0022361|FBtr0089996;intron|FBgn0022361|FBtr0089995;intron|FBgn0022361|FBtr0089994;intron|FBgn0022361|FBtr0089993;intron|FBgn0022361|FBtr0310639;intron|FBgn0022361|FBtr0310640	0-36(1),0-46(1),1(3),		5	0	1	1			50	92	121	70			1.75	83.25	2.058823529
MacKay_2012	FBgn0022361	Pur-alpha	4	+	560885	HB	GENE-TE	plus	2	12	mRNA	HB	.	intron|FBgn0022361|FBtr0310638;intron|FBgn0022361|FBtr0089996;intron|FBgn0022361|FBtr0089995;intron|FBgn0022361|FBtr0089994;intron|FBgn0022361|FBtr0089993;intron|FBgn0022361|FBtr0310639;intron|FBgn0022361|FBtr0310640	0-26(1),0-34(1),1(8),2-23(2),		5	7					221	220					6	220.5	2.649006623
THIS_STUDY	FBgn0022361	Pur-alpha	4	+	560885	HB	GENE-TE	plus	6	44	mRNA	HB	.	intron|FBgn0022361|FBtr0310638;intron|FBgn0022361|FBtr0089996;intron|FBgn0022361|FBtr0089995;intron|FBgn0022361|FBtr0089994;intron|FBgn0022361|FBtr0089993;intron|FBgn0022361|FBtr0310639;intron|FBgn0022361|FBtr0310640	1(39);1-3(2);7-23(3);	yes	2	3	4	18	8	6	530	1423	1381	1513	1037	1968	6.83	1308.67	0.519447612
Hempshill_2018	FBgn0022361	Pur-alpha	4	+	562920	HB	TE-GENE	minus	1	1	mRNA	HB	.	intron|FBgn0022361|FBtr0310638;intron|FBgn0022361|FBtr0089996;intron|FBgn0022361|FBtr0089995;intron|FBgn0022361|FBtr0089994;intron|FBgn0022361|FBtr0089993;intron|FBgn0022361|FBtr0310639;intron|FBgn0022361|FBtr0310640	1(1),
MacKay_2012	FBgn0022361	Pur-alpha	4	+	562920	HB	TE-GENE	minus	1	4	mRNA	HB	.	intron|FBgn0022361|FBtr0310638;intron|FBgn0022361|FBtr0089996;intron|FBgn0022361|FBtr0089995;intron|FBgn0022361|FBtr0089994;intron|FBgn0022361|FBtr0089993;intron|FBgn0022361|FBtr0310639;intron|FBgn0022361|FBtr0310640	1(4),
THIS_STUDY	FBgn0022361	Pur-alpha	4	+	562920	HB	TE-GENE	minus	6	77	mRNA	HB	.	intron|FBgn0022361|FBtr0310638;intron|FBgn0022361|FBtr0089996;intron|FBgn0022361|FBtr0089995;intron|FBgn0022361|FBtr0089994;intron|FBgn0022361|FBtr0089993;intron|FBgn0022361|FBtr0310639;intron|FBgn0022361|FBtr0310640	0-1(2);0-10(1);0-11(1);0-12(1);0-13(1);0-2(1);0-38(1);0-50(1);0-9(1);1(54);10-104(3);26-105(1);3-37(1);4016-4091(1);4055-4093(1);4065-4091(1);4076-4091(2);4082-4093(1);4086-4091(1);8-1(1);	yes	2	2	3	10	13	3	175	367	411	389	323	341	5.5	334.33	1.618440412
MacKay_2012	FBgn0022361	Pur-alpha	4	+	565909	pogo	GENE-TE	plus	2	5	mRNA	POGO	.	3UTR|FBgn0022361|FBtr0089995;3UTR|FBgn0022361|FBtr0089993;3UTR|FBgn0022361|FBtr0310638;3UTR|FBgn0022361|FBtr0310639;3UTR|FBgn0022361|FBtr0089994;3UTR|FBgn0022361|FBtr0310640;3UTR|FBgn0022361|FBtr0089996	1(5),		2	3					40	14					2.5	27	8.474576271
MacKay_2012	FBgn0022361	Pur-alpha	4	-	565909	pogo	TE-GENE	minus	2	6	mRNA	POGO	.	.	1(4),2121(2),		1	3					39	12					2	25.5	7.272727273
THIS_STUDY	FBgn0022361	Pur-alpha	4	+	566446	Doc	GENE-TE	plus	2	2	mRNA	DOC	.	3UTR|FBgn0022361|FBtr0089993;3UTR|FBgn0022361|FBtr0310638;3UTR|FBgn0022361|FBtr0310640	2866(1);4280(1);	no	1	0	0	0	1	0	688	1474	1600	1496	1237	1682	0.33	1362.83	0.024452867
MacKay_2012	FBgn0040324	Ephrin	4	+	572435	blood_LTR	GENE-TE	plus	1	1	mRNA	BLOOD_LTR	.	intron|FBgn0040324|FBtr0089076;intron|FBgn0040324|FBtr0089075;intron|FBgn0040324|FBtr0089077	1(1),
MacKay_2012	FBgn0040324	Ephrin	4	+	575422	Tabor	GENE-TE	plus	1	1	mRNA	TABOR	.	CDS|FBgn0040324|FBtr0089075;CDS|FBgn0040324|FBtr0089077;CDS|FBgn0040324|FBtr0089076	6210-6235(1),
Hempshill_2018	FBgn0039911	CG1909	4	+	583129	Fw2	TE-GENE	plus	1	1	mRNA	FW2	.	5UTR|FBgn0039911|FBtr0089079;5UTR|FBgn0039911|FBtr0089080	3425-3431(1),
Hempshill_2018	FBgn0039911	CG1909	4	+	583787	Fw2	TE-GENE	plus	1	1	mRNA	FW2	583789	intron|FBgn0039911|FBtr0089080;intron|FBgn0039911|FBtr0089079	3425-3430(1),
Hempshill_2018	FBgn0028996	onecut	4	-	598921	roo_LTR	GENE-TE	plus	4	550	mRNA	ROO_LTR	.	3UTR|FBgn0028996|FBtr0310610;3UTR|FBgn0028996|FBtr0089104	1(515),1-16(3),1-4(1),3(1),5-1(19),6-1(9),7-22(1),8-1(1),		242	129	129	87			0	0	0	0			146.75	0	100
THIS_STUDY	FBgn0025936	Eph	4	+	618347	GATE	GENE-TE	minus	2	3	mRNA	BATUMI	.	intron|FBgn0025936|FBtr0089082;intron|FBgn0025936|FBtr0089083;intron|FBgn0025936|FBtr0089086;intron|FBgn0025936|FBtr0301285;intron|FBgn0025936|FBtr0089085;intron|FBgn0025936|FBtr0089084	6909(3);	yes	0	0	0	0	0	0	126	238	238	414	285	222	0	253.83	0
Hempshill_2018	FBgn0039915	Gat	4	+	634344	gypsy5	GENE-TE	minus	2	4	mRNA	GYPSY5	634344	3UTR|FBgn0039915|FBtr0089971;CDS|FBgn0039915|FBtr0089972	5840-5833(4),		0	0	2	2			138	144	149	94			1	131.25	0.756143667
Hempshill_2018	FBgn0039916	Ekar	4	-	643517	mariner2	TE-GENE	minus	1	2	mRNA	MARINER2	.	intron|FBgn0039916|FBtr0089102;intron|FBgn0039916|FBtr0110906;intron|FBgn0039916|FBtr0344874	1(1),-30-4(1),
THIS_STUDY	FBgn0039916	Ekar	4	-	643517	mariner2	TE-GENE	minus	3	3	mRNA	MARINER2	.	intron|FBgn0039916|FBtr0089102;intron|FBgn0039916|FBtr0110906;intron|FBgn0039916|FBtr0344874	1(3);	yes	1	1	0	1	0	0	23	51	41	57	27	36	0.5	39.17	1.260504202
Croset_2017	FBgn0039916	Ekar	4	-	643797	mariner2	GENE-TE	minus	1	1	mRNA	MARINER2	.	intron|FBgn0039916|FBtr0089102;intron|FBgn0039916|FBtr0110906;intron|FBgn0039916|FBtr0344874	342(1),
THIS_STUDY	FBgn0039916	Ekar	4	-	643797	mariner2	GENE-TE	minus	2	2	mRNA	MARINER2	.	intron|FBgn0039916|FBtr0089102;intron|FBgn0039916|FBtr0110906;intron|FBgn0039916|FBtr0344874	190(1);342(1);	yes	0	1	0	1	0	0	89	213	233	247	175	133	0.33	181.67	0.183150183
Croset_2017	FBgn0039916	Ekar	4	-	643883	mariner2	TE-GENE	minus	1	1	mRNA	MARINER2	.	intron|FBgn0039916|FBtr0089102;intron|FBgn0039916|FBtr0110906;intron|FBgn0039916|FBtr0344874	535(1),
MacKay_2012	FBgn0039916	Ekar	4	-	643883	mariner2	TE-GENE	minus	1	4	mRNA	MARINER2	.	intron|FBgn0039916|FBtr0089102;intron|FBgn0039916|FBtr0110906;intron|FBgn0039916|FBtr0344874	508-535(1),508-537(1),535(2),
THIS_STUDY	FBgn0039916	Ekar	4	-	643883	mariner2	TE-GENE	minus	2	2	mRNA	MARINER2	.	intron|FBgn0039916|FBtr0089102;intron|FBgn0039916|FBtr0110906;intron|FBgn0039916|FBtr0344874	535(2);	yes	1	1	0	1	0	0	23	51	41	57	27	36	0.5	39.17	1.260504202
Hempshill_2018	FBgn0039920	CG11360	4	+	680594	Tc1	GENE-TE	minus	1	1	mRNA	TC1	.	5UTR|FBgn0039920|FBtr0310540;5UTR|FBgn0039920|FBtr0310541;5UTR|FBgn0039920|FBtr0310539;5UTR|FBgn0039920|FBtr0089091	41-51(1),
MacKay_2012	FBgn0039920	CG11360	4	+	682171	Tc1	GENE-TE	minus	1	1	mRNA	TC1	.	intron|FBgn0039920|FBtr0310540;intron|FBgn0039920|FBtr0310541;intron|FBgn0039920|FBtr0310539;intron|FBgn0039920|FBtr0089091	1192(1),
THIS_STUDY	FBgn0039920	CG11360	4	+	682171	Tc1	GENE-TE	minus	6	22	mRNA	TC1	.	intron|FBgn0039920|FBtr0310540;intron|FBgn0039920|FBtr0310541;intron|FBgn0039920|FBtr0310539;intron|FBgn0039920|FBtr0089091	1192(18);1193(1);1197-1193(2);1199-1193(1);	yes	0	0	5	9	2	2	9	36	39	86	67	25	3	43.67	6.428571429
MacKay_2012	FBgn0039920	CG11360	4	+	683836	Tc1	TE-GENE	minus	1	1	mRNA	TC1	.	intron|FBgn0039920|FBtr0310540;intron|FBgn0039920|FBtr0310541;intron|FBgn0039920|FBtr0310539;intron|FBgn0039920|FBtr0089091	-40-3(1),
THIS_STUDY	FBgn0039920	CG11360	4	+	683836	Tc1	TE-GENE	minus	6	13	mRNA	TC1	.	intron|FBgn0039920|FBtr0310540;intron|FBgn0039920|FBtr0310541;intron|FBgn0039920|FBtr0310539;intron|FBgn0039920|FBtr0089091	1(6);1-1(1);112(1);13-1(1);30-85(1);3-100(1);8-1(2);	yes	1	2	1	6	2	1	16	30	32	109	64	41	2.17	48.67	4.262295082
Hempshill_2018	FBgn0005558	ey	4	+	712237	jockey	TE-GENE	minus	1	1	mRNA	JOCKEY	.	intron|FBgn0005558|FBtr0100395;intron|FBgn0005558|FBtr0089235;intron|FBgn0005558|FBtr0100396;intron|FBgn0005558|FBtr0089236	3961-4000(1),
THIS_STUDY	FBgn0005558	ey	4	+	712237	jockey	TE-GENE	minus	2	4	mRNA	JOCKEY	.	intron|FBgn0005558|FBtr0100395;intron|FBgn0005558|FBtr0089235;intron|FBgn0005558|FBtr0100396;intron|FBgn0005558|FBtr0089236	3992(4);	yes	0	0	0	3	0	1	25	96	78	120	132	102	0.67	92.17	0.718132855
THIS_STUDY	FBgn0005666	bt	4	+	732528	roo_LTR	GENE-TE	minus	6	26	mRNA	ROO_LTR	.	intron|FBgn0005666|FBtr0334482;intron|FBgn0005666|FBtr0334483;intron|FBgn0005666|FBtr0089793;intron|FBgn0005666|FBtr0344988;intron|FBgn0005666|FBtr0301340	1(1);428(25);	yes	4	4	4	5	4	2	121	193	307	239	204	119	3.83	197.17	1.907131012
MacKay_2012	FBgn0005666	bt	4	+	750931	copia	TE-GENE	plus	1	1	mRNA	COPIA	.	CDS|FBgn0005666|FBtr0301340;CDS|FBgn0005666|FBtr0344988;CDS|FBgn0005666|FBtr0089793;CDS|FBgn0005666|FBtr0334483;CDS|FBgn0005666|FBtr0334482	4317(1),
MacKay_2012	FBgn0005666	bt	4	+	770005	roo_LTR	GENE-TE	plus	1	1	mRNA	ROO_LTR	.	intron|FBgn0005666|FBtr0344988;intron|FBgn0005666|FBtr0334483;intron|FBgn0005666|FBtr0334482;intron|FBgn0005666|FBtr0089793;intron|FBgn0005666|FBtr0301340	1(1),
Hempshill_2018	FBgn0005666	bt	4	+	771595	Tc1	GENE-TE	plus	1	1	mRNA	TC1	771595	CDS|FBgn0005666|FBtr0301340;CDS|FBgn0005666|FBtr0334482;CDS|FBgn0005666|FBtr0089793;CDS|FBgn0005666|FBtr0344988;CDS|FBgn0005666|FBtr0334483	90-82(1),
THIS_STUDY	FBgn0005666	bt	4	+	771595	Tc1	GENE-TE	plus	2	3	mRNA	TC1	771595	CDS|FBgn0005666|FBtr0301340;CDS|FBgn0005666|FBtr0334482;CDS|FBgn0005666|FBtr0089793;CDS|FBgn0005666|FBtr0344988;CDS|FBgn0005666|FBtr0334483	1203(1);37-86(1);95-90(1);	yes	0	0	0	2	0	2	1294	1007	1580	2150	2041	1557	0.67	1604.83	0.041523928
MacKay_2012	FBgn0005666	bt	4	+	772459	Tc1	GENE-TE	plus	2	2	mRNA	TC1	772459	CDS|FBgn0005666|FBtr0089793;CDS|FBgn0005666|FBtr0344988;CDS|FBgn0005666|FBtr0334483;CDS|FBgn0005666|FBtr0301340;intron|FBgn0005666|FBtr0334482	1155-1227(1),88-106(1),		1	1					229	999					1	614	0.162601626
Hempshill_2018	FBgn0005666	bt	4	+	773207	Tc1	GENE-TE	plus	3	6	mRNA	TC1	.	intron|FBgn0005666|FBtr0334482;intron|FBgn0005666|FBtr0301340;intron|FBgn0005666|FBtr0089793;intron|FBgn0005666|FBtr0334483;intron|FBgn0005666|FBtr0344988	1(6),		3	3	1	0			39	100	150	73			1.75	90.5	1.89701897
MacKay_2012	FBgn0005666	bt	4	+	773207	Tc1	GENE-TE	plus	2	19	mRNA	TC1	.	intron|FBgn0005666|FBtr0334482;intron|FBgn0005666|FBtr0301340;intron|FBgn0005666|FBtr0089793;intron|FBgn0005666|FBtr0334483;intron|FBgn0005666|FBtr0344988	1(17),13-1(1),15-1(1),		3	17					137	302					10	219.5	4.357298475
THIS_STUDY	FBgn0005666	bt	4	+	773207	Tc1	GENE-TE	plus	6	33	mRNA	TC1	.	intron|FBgn0005666|FBtr0334482;intron|FBgn0005666|FBtr0301340;intron|FBgn0005666|FBtr0089793;intron|FBgn0005666|FBtr0334483;intron|FBgn0005666|FBtr0344988	1(27);1203(5);4(1);	yes	2	1	3	5	9	7	204	148	284	353	368	275	4.5	272	1.627486438
Hempshill_2018	FBgn0005666	bt	4	+	773806	Tc1	TE-GENE	plus	3	9	mRNA	TC1	.	intron|FBgn0005666|FBtr0334482;intron|FBgn0005666|FBtr0301340;intron|FBgn0005666|FBtr0089793;intron|FBgn0005666|FBtr0334483;intron|FBgn0005666|FBtr0344988	1660-1668(1),1666(8),		1	1	5	3			8	28	45	24			2.5	26.25	8.695652174
MacKay_2012	FBgn0005666	bt	4	+	773806	Tc1	TE-GENE	plus	2	30	mRNA	TC1	.	intron|FBgn0005666|FBtr0334482;intron|FBgn0005666|FBtr0301340;intron|FBgn0005666|FBtr0089793;intron|FBgn0005666|FBtr0334483;intron|FBgn0005666|FBtr0344988	1658-1668(1),1660-1668(1),1666(26),1671-1668(1),1672-1668(1),		4	26					39	280					15	159.5	8.595988539
THIS_STUDY	FBgn0005666	bt	4	+	773806	Tc1	TE-GENE	plus	6	101	mRNA	TC1	.	intron|FBgn0005666|FBtr0334482;intron|FBgn0005666|FBtr0301340;intron|FBgn0005666|FBtr0089793;intron|FBgn0005666|FBtr0334483;intron|FBgn0005666|FBtr0344988	1462(1);1666(100);	yes	10	7	10	30	35	11	1319	1012	1575	2234	2164	1608	17.17	1652	1.028457314
MacKay_2012	FBgn0005666	bt	4	+	774015	Tc1	TE-GENE	plus	1	2	mRNA	TC1	774017	intron|FBgn0005666|FBtr0334482;intron|FBgn0005666|FBtr0301340;intron|FBgn0005666|FBtr0089793;intron|FBgn0005666|FBtr0334483;intron|FBgn0005666|FBtr0344988	1320-1334(1),1666(1),
THIS_STUDY	FBgn0005666	bt	4	+	774183	Tc1	TE-GENE	plus	2	3	mRNA	TC1	774185	intron|FBgn0005666|FBtr0334483;intron|FBgn0005666|FBtr0301340;intron|FBgn0005666|FBtr0344988;intron|FBgn0005666|FBtr0334482;intron|FBgn0005666|FBtr0089793	1334(1);1365-1436(2);	yes	2	1	0	1	0	1	1546	1215	1944	2639	2602	1922	0.83	1978	0.042112356
MacKay_2012	FBgn0005666	bt	4	-	775693	pogo	GENE-TE	minus	2	6	mRNA	POGO	.	.	1(2),2121(4),		1	3					248	596					2	422	0.471698113
MacKay_2012	FBgn0005666	bt	4	+	775693	pogo	TE-GENE	minus	1	2	mRNA	POGO	.	3UTR|FBgn0005666|FBtr0089793;3UTR|FBgn0005666|FBtr0301340;3UTR|FBgn0005666|FBtr0344988;3UTR|FBgn0005666|FBtr0334482;3UTR|FBgn0005666|FBtr0334483	1(1),2121(1),
Croset_2017	FBgn0039923	MED26	4	-	784156	Tc1	TE-GENE	plus	1	7	mRNA	TC1	.	intron|FBgn0039923|FBtr0089253;intron|FBgn0039923|FBtr0089254	1614-1668(1),1636-1668(1),1645-1670(2),1652-1668(1),1666(1),1679-1669(1),
MacKay_2012	FBgn0039923	MED26	4	-	784156	Tc1	TE-GENE	plus	1	2	mRNA	TC1	.	intron|FBgn0039923|FBtr0089253;intron|FBgn0039923|FBtr0089254	1666(2),
THIS_STUDY	FBgn0039923	MED26	4	-	784156	Tc1	TE-GENE	plus	2	4	mRNA	TC1	.	intron|FBgn0039923|FBtr0089253;intron|FBgn0039923|FBtr0089254	1666(4);	yes	0	0	0	3	1	0	70	209	232	245	160	206	0.67	187	0.355239787
Croset_2017	FBgn0039923	MED26	4	-	785467	Tc1	GENE-TE	plus	2	5	mRNA	TC1	.	intron|FBgn0039923|FBtr0089253;intron|FBgn0039923|FBtr0089254	5(5),		1	0	4				64	8	166				1.67	79.33	2.061728395
Croset_2017	FBgn0039923	MED26	4	-	785687	HB	TE-GENE	plus	1	1	mRNA	HB	.	intron|FBgn0039923|FBtr0089253;intron|FBgn0039923|FBtr0089254	455(1),
THIS_STUDY	FBgn0039923	MED26	4	-	786150	HB	GENE-TE	minus	4	7	mRNA	HB	.	intron|FBgn0039923|FBtr0089253;intron|FBgn0039923|FBtr0089254	4086-4090(1);4091-4091(3);42-302(2);42-303(1);	yes	0	1	3	1	0	0	93	285	271	318	216	240	0.83	237.17	0.350140056
MacKay_2012	FBgn0039923	MED26	4	-	787209	Max-element	TE-GENE	minus	1	1	mRNA	MAX	787209	5UTR|FBgn0039923|FBtr0089254;5UTR|FBgn0039923|FBtr0089253	519(1),
Croset_2017	FBgn0039923	MED26	4	-	788955	Cr1a	GENE-TE	plus	1	1	mRNA	CR1A	.	5UTR|FBgn0039923|FBtr0089253	1638(1),
Hempshill_2018	FBgn0039923	MED26	4	-	788955	Cr1a	GENE-TE	plus	1	1	mRNA	CR1A	.	5UTR|FBgn0039923|FBtr0089253	1638(1),
Croset_2017	FBgn0039938	Sox102F	4	-	800863	opus_LTR	GENE-TE	plus	2	12	mRNA	NOMAD_LTR	.	3UTR|FBgn0039938|FBtr0334488;3UTR|FBgn0039938|FBtr0100600;3UTR|FBgn0039938|FBtr0089252;3UTR|FBgn0039938|FBtr0334489	1(12),		8	4	0				27	5	68				4	33.33	10.71524243
THIS_STUDY	FBgn0039938	Sox102F	4	-	803200	Tc1-2	TE-GENE	minus	4	5	mRNA	TC1-2	.	CDS|FBgn0039938|FBtr0334488;CDS|FBgn0039938|FBtr0334489;CDS|FBgn0039938|FBtr0089252;CDS|FBgn0039938|FBtr0100600	150(5);	yes	8	13	3	10	16	13	102	175	90	374	282	239	10.5	210.33	4.754716981
THIS_STUDY	FBgn0039938	Sox102F	4	-	803283	Tc1-2	TE-GENE	minus	2	2	mRNA	TC1-2	.	CDS|FBgn0039938|FBtr0334488;CDS|FBgn0039938|FBtr0334489;CDS|FBgn0039938|FBtr0089252;CDS|FBgn0039938|FBtr0100600	150(2);	yes	10	23	7	27	29	22	98	163	104	372	273	255	19.67	210.83	8.532176428
Croset_2017	FBgn0039938	Sox102F	4	-	803329	Tc1-2	TE-GENE	minus	2	6	mRNA	TC1-2	803327	intron|FBgn0039938|FBtr0089252;intron|FBgn0039938|FBtr0334489;intron|FBgn0039938|FBtr0334488;intron|FBgn0039938|FBtr0100600	118-150(1),149(5),		2	0	3				41	11	9				1.67	20.33	7.590909091
Hempshill_2018	FBgn0039938	Sox102F	4	-	803329	Tc1-2	TE-GENE	minus	4	14	mRNA	TC1-2	803327	intron|FBgn0039938|FBtr0089252;intron|FBgn0039938|FBtr0334489;intron|FBgn0039938|FBtr0334488;intron|FBgn0039938|FBtr0100600	121-149(1),121-161(3),121-162(2),121-164(1),121-167(1),121-191(1),121-193(3),123-149(1),125-149(1),		1	4	6	3			14	48	61	27			3.5	37.5	8.536585366
MacKay_2012	FBgn0039938	Sox102F	4	-	803329	Tc1-2	TE-GENE	minus	1	2	mRNA	TC1-2	803327	intron|FBgn0039938|FBtr0089252;intron|FBgn0039938|FBtr0334489;intron|FBgn0039938|FBtr0334488;intron|FBgn0039938|FBtr0100600	111-162(2),
THIS_STUDY	FBgn0039938	Sox102F	4	-	803329	Tc1-2	TE-GENE	minus	6	132	mRNA	TC1-2	803327	intron|FBgn0039938|FBtr0089252;intron|FBgn0039938|FBtr0334489;intron|FBgn0039938|FBtr0334488;intron|FBgn0039938|FBtr0100600	149(126);150(1);172-150(1);174-150(1);176-150(1);179-150(2);	yes	11	23	8	31	30	22	90	164	109	350	234	252	20.83	199.83	9.441087613
MacKay_2012	FBgn0039938	Sox102F	4	-	803632	Tc1-2	TE-GENE	minus	2	2	mRNA	TC1-2	.	intron|FBgn0039938|FBtr0089252;intron|FBgn0039938|FBtr0334489;intron|FBgn0039938|FBtr0334488;intron|FBgn0039938|FBtr0100600	81(2),		6	3					11	25					4.5	18	20
Hempshill_2018	FBgn0039938	Sox102F	4	-	803696	Tc1-2	TE-GENE	minus	3	3	mRNA	TC1-2	.	intron|FBgn0039938|FBtr0089252;intron|FBgn0039938|FBtr0334489;intron|FBgn0039938|FBtr0334488;intron|FBgn0039938|FBtr0100600	1(3),		0	1	2	1			2	5	9	5			1	5.25	16
MacKay_2012	FBgn0039938	Sox102F	4	-	803696	Tc1-2	TE-GENE	minus	2	9	mRNA	TC1-2	.	intron|FBgn0039938|FBtr0089252;intron|FBgn0039938|FBtr0334489;intron|FBgn0039938|FBtr0334488;intron|FBgn0039938|FBtr0100600	1(9),		8	3					6	12					5.5	9	37.93103448
THIS_STUDY	FBgn0039938	Sox102F	4	-	803696	Tc1-2	TE-GENE	minus	6	127	mRNA	TC1-2	.	intron|FBgn0039938|FBtr0089252;intron|FBgn0039938|FBtr0334489;intron|FBgn0039938|FBtr0334488;intron|FBgn0039938|FBtr0100600	1(126);2(1);	yes	16	33	14	63	62	34	61	100	71	194	128	185	37	123.17	23.10093652
MacKay_2012	FBgn0039938	Sox102F	4	-	805317	Tc1-2	GENE-TE	minus	2	3	mRNA	TC1-2	.	intron|FBgn0039938|FBtr0089252;intron|FBgn0039938|FBtr0334489;intron|FBgn0039938|FBtr0100600	1641(3),		2	1					6	8					1.5	7	17.64705882
THIS_STUDY	FBgn0039938	Sox102F	4	-	805317	Tc1-2	GENE-TE	minus	6	112	mRNA	TC1-2	.	intron|FBgn0039938|FBtr0089252;intron|FBgn0039938|FBtr0334489;intron|FBgn0039938|FBtr0100600	1641(112);	yes	1	17	23	28	17	15	14	18	12	42	34	41	16.83	26.83	38.54961832
Croset_2017	FBgn0039938	Sox102F	4	-	806822	Tc1-2	GENE-TE	minus	1	1	mRNA	TC1-2	806822	5UTR|FBgn0039938|FBtr0334489;intron|FBgn0039938|FBtr0089252;intron|FBgn0039938|FBtr0100600	248(1),
THIS_STUDY	FBgn0039938	Sox102F	4	-	806822	Tc1-2	GENE-TE	minus	4	6	mRNA	TC1-2	806822	5UTR|FBgn0039938|FBtr0334489;intron|FBgn0039938|FBtr0089252;intron|FBgn0039938|FBtr0100600	223(1);240(1);248(4);	yes	2	1	2	0	0	0	85	169	117	340	238	239	0.83	198	0.419111484
Croset_2017	FBgn0039937	fd102C	4	-	842696	HB	GENE-TE	plus	1	2	mRNA	HB	.	intron|FBgn0039937|FBtr0089251	1509(2),
Croset_2017	FBgn0039936	Gyf	4	-	857387	Cr1a	TE-GENE	minus	1	6	mRNA	CR1A	.	intron|FBgn0039936|FBtr0300882;intron|FBgn0039936|FBtr0300884;intron|FBgn0039936|FBtr0300885;intron|FBgn0039936|FBtr0300886	2835(1),2838(5),
Hempshill_2018	FBgn0039936	Gyf	4	-	857387	Cr1a	TE-GENE	minus	4	6	mRNA	CR1A	.	intron|FBgn0039936|FBtr0300882;intron|FBgn0039936|FBtr0300884;intron|FBgn0039936|FBtr0300885;intron|FBgn0039936|FBtr0300886	2807-2848(1),2807-2849(1),2809-2848(2),2838(2),		1	4	2	2			18	8	18	7			2.25	12.75	15
MacKay_2012	FBgn0039936	Gyf	4	-	857387	Cr1a	TE-GENE	minus	2	11	mRNA	CR1A	.	intron|FBgn0039936|FBtr0300882;intron|FBgn0039936|FBtr0300884;intron|FBgn0039936|FBtr0300885;intron|FBgn0039936|FBtr0300886	2797-2838(1),2799-2864(1),2838(9),		5	6					108	101					5.5	104.5	5
THIS_STUDY	FBgn0039936	Gyf	4	-	857387	Cr1a	TE-GENE	minus	6	233	mRNA	CR1A	.	intron|FBgn0039936|FBtr0300882;intron|FBgn0039936|FBtr0300884;intron|FBgn0039936|FBtr0300885;intron|FBgn0039936|FBtr0300886	2835(1);2837-2866(1);2838(231);	yes	18	11	8	83	81	24	48	106	110	124	126	109	37.5	103.83	26.53301887
Croset_2017	FBgn0039936	Gyf	4	-	857744	Cr1a	GENE-TE	minus	1	1	mRNA	CR1A	.	intron|FBgn0039936|FBtr0300882;intron|FBgn0039936|FBtr0300884;intron|FBgn0039936|FBtr0300885;intron|FBgn0039936|FBtr0300886	3223(1),
MacKay_2012	FBgn0039936	Gyf	4	-	857744	Cr1a	GENE-TE	minus	1	2	mRNA	CR1A	.	intron|FBgn0039936|FBtr0300882;intron|FBgn0039936|FBtr0300884;intron|FBgn0039936|FBtr0300885;intron|FBgn0039936|FBtr0300886	3223(2),
THIS_STUDY	FBgn0039936	Gyf	4	-	857744	Cr1a	GENE-TE	minus	6	124	mRNA	CR1A	.	intron|FBgn0039936|FBtr0300882;intron|FBgn0039936|FBtr0300884;intron|FBgn0039936|FBtr0300885;intron|FBgn0039936|FBtr0300886	3223(124);	yes	7	12	6	33	27	19	45	55	84	109	100	89	17.33	80.33	17.74744027
THIS_STUDY	FBgn0039936	Gyf	4	-	858854	Cr1a	TE-GENE	minus	5	19	mRNA	CR1A	.	intron|FBgn0039936|FBtr0300882;intron|FBgn0039936|FBtr0300884;intron|FBgn0039936|FBtr0300885;intron|FBgn0039936|FBtr0300886	3217(19);	yes	0	0	0	3	1	4	48	104	110	122	125	109	1.33	103	1.277955272
THIS_STUDY	FBgn0039936	Gyf	4	-	858854	Tc1-2	TE-GENE	minus	2	2	mRNA	TC1-2	.	intron|FBgn0039936|FBtr0300882;intron|FBgn0039936|FBtr0300884;intron|FBgn0039936|FBtr0300885;intron|FBgn0039936|FBtr0300886	984(2);	yes	0	0	0	0	0	0	48	104	110	122	125	109	0	103	0
Hempshill_2018	FBgn0039936	Gyf	4	-	860108	Cr1a	GENE-TE	minus	4	10	mRNA	CR1A	.	intron|FBgn0039936|FBtr0300882;intron|FBgn0039936|FBtr0300884;intron|FBgn0039936|FBtr0300885;intron|FBgn0039936|FBtr0300886	4450-4471(1),4457-4471(1),4458-4471(1),4459-4471(2),4464-4471(1),4465-4471(1),4466-4471(1),4467-4471(1),4470(1),		2	2	3	4			52	24	31	23			2.75	32.5	7.80141844
MacKay_2012	FBgn0039936	Gyf	4	-	860108	Cr1a	GENE-TE	minus	2	6	mRNA	CR1A	.	intron|FBgn0039936|FBtr0300882;intron|FBgn0039936|FBtr0300884;intron|FBgn0039936|FBtr0300885;intron|FBgn0039936|FBtr0300886	4458-4471(1),4461-4471(1),4470(4),		3	3					202	108					3	155	1.898734177
THIS_STUDY	FBgn0039936	Gyf	4	-	860108	Cr1a	GENE-TE	minus	6	64	mRNA	CR1A	.	intron|FBgn0039936|FBtr0300882;intron|FBgn0039936|FBtr0300884;intron|FBgn0039936|FBtr0300885;intron|FBgn0039936|FBtr0300886	4470(53);4476-4471(1);4476-4486(1);4477-4472(1);4479-4472(1);4480-4471(1);4481-4471(1);4482-4479(1);4483-4472(1);4496-4471(3);	yes	2	5	1	15	17	24	366	522	486	936	844	736	10.67	648.33	1.618614062
MacKay_2012	FBgn0025726	unc-13	4	-	872229	roo_LTR	TE-GENE	minus	1	1	mRNA	ROO_LTR	872225	intron|FBgn0025726|FBtr0308805;intron|FBgn0025726|FBtr0334487;intron|FBgn0025726|FBtr0308806;intron|FBgn0025726|FBtr0089247;intron|FBgn0025726|FBtr0089246;intron|FBgn0025726|FBtr0089245;intron|FBgn0025726|FBtr0344971	1(1),
MacKay_2012	FBgn0025726	unc-13	4	-	873212	roo_LTR	GENE-TE	minus	1	1	mRNA	ROO_LTR	873214	intron|FBgn0025726|FBtr0308805;intron|FBgn0025726|FBtr0334487;intron|FBgn0025726|FBtr0308806;intron|FBgn0025726|FBtr0089247;intron|FBgn0025726|FBtr0089246;intron|FBgn0025726|FBtr0089245;intron|FBgn0025726|FBtr0344971	345(1),
MacKay_2012	FBgn0025726	unc-13	4	-	879450	transib1	TE-GENE	plus	1	1	mRNA	TRANSIB1	.	intron|FBgn0025726|FBtr0334487;intron|FBgn0025726|FBtr0308806;intron|FBgn0025726|FBtr0089247;intron|FBgn0025726|FBtr0308805;intron|FBgn0025726|FBtr0089246;intron|FBgn0025726|FBtr0089245;intron|FBgn0025726|FBtr0344971	477(1),
MacKay_2012	FBgn0264821	asRNA:CR44029	4	+	881978	Max-element	GENE-TE	plus	1	1	mRNA	MAX	.	ncRNA|FBgn0264821|FBtr0334490;ncRNA|FBgn0264821|FBtr0344970	839-848(1),
MacKay_2012	FBgn0264821	asRNA:CR44029	4	+	884495	pogo	GENE-TE	plus	1	1	mRNA	POGO	.	ncRNA|FBgn0264821|FBtr0344970	1(1),
MacKay_2012	FBgn0025726	unc-13	4	-	884742	roo_LTR	GENE-TE	minus	1	1	mRNA	ROO_LTR	.	intron|FBgn0025726|FBtr0344971;intron|FBgn0025726|FBtr0308805;intron|FBgn0025726|FBtr0089245;intron|FBgn0025726|FBtr0089247;intron|FBgn0025726|FBtr0089246;intron|FBgn0025726|FBtr0308806;intron|FBgn0025726|FBtr0334487	428(1),
Hempshill_2018	FBgn0025726	unc-13	4	-	889629	roo_LTR	GENE-TE	plus	1	1	mRNA	ROO_LTR	.	CDS|FBgn0025726|FBtr0308806;CDS|FBgn0025726|FBtr0089247;intron|FBgn0025726|FBtr0344971;intron|FBgn0025726|FBtr0334487;intron|FBgn0025726|FBtr0308805;intron|FBgn0025726|FBtr0089246;intron|FBgn0025726|FBtr0089245	1(1),
Hempshill_2018	FBgn0025726	unc-13	4	-	903472	invader4	TE-GENE	plus	1	1	mRNA	INVADER4	903471	intron|FBgn0025726|FBtr0089246;intron|FBgn0025726|FBtr0089245;intron|FBgn0025726|FBtr0334487;intron|FBgn0025726|FBtr0308805;intron|FBgn0025726|FBtr0344971	948(1),
THIS_STUDY	FBgn0025726	unc-13	4	-	903472	invader4	TE-GENE	plus	2	2	mRNA	INVADER4	903471	intron|FBgn0025726|FBtr0089246;intron|FBgn0025726|FBtr0089245;intron|FBgn0025726|FBtr0334487;intron|FBgn0025726|FBtr0308805;intron|FBgn0025726|FBtr0344971	948(2);	yes	2	0	0	0	0	0	193	778	654	1215	802	272	0.33	652.33	0.051072523
MacKay_2012	FBgn0025726	unc-13	4	-	905029	transib1	TE-GENE	plus	2	6	mRNA	TRANSIB1	.	5UTR|FBgn0025726|FBtr0344971	481(3),483-479(2),484-479(1),		2	4					9	17					3	13	18.75
Hempshill_2018	FBgn0263093	CR43361	4	+	905578	transib1	GENE-TE	minus	4	47	mRNA	TRANSIB1	905578	pseudogene|FBgn0263093|FBtr0334486	443-454(1),462-478(9),463-456(1),465-478(3),466-478(3),475-478(1),476-478(2),479(26),479-478(1),		5	13	23	9			4	6	6	4			12.5	5	71.42857143
MacKay_2012	FBgn0263093	CR43361	4	+	905578	transib1	GENE-TE	minus	2	45	mRNA	TRANSIB1	905578	pseudogene|FBgn0263093|FBtr0334486	459-478(1),471-478(1),472-478(2),473-478(1),479(32),479-478(4),486-478(3),487-478(1),		38	8					5	28					23	16.5	58.2278481
THIS_STUDY	FBgn0263093	CR43361	4	+	905578	transib1	GENE-TE	minus	3	4	mRNA	TRANSIB1	905578	pseudogene|FBgn0263093|FBtr0334486	479(4);	yes	0	2	1	0	0	1	23	38	49	87	87	27	0.67	51.83	1.26984127
MacKay_2012	FBgn0025726	unc-13	4	-	905578	transib1	TE-GENE	plus	2	51	mRNA	TRANSIB1	.	5UTR|FBgn0025726|FBtr0344971	459(1),468-479(1),472-479(3),473-479(1),476-479(2),479(32),479-479(2),481-481(1),482-479(2),485-479(2),486-479(2),487-479(1),513(1),		40	12					6	28					26	17	60.46511628
MacKay_2012	FBgn0263093	CR43361	4	+	905764	transib1	GENE-TE	minus	1	1	mRNA	TRANSIB1	.	pseudogene|FBgn0263093|FBtr0334486;intron|FBgn0263093|FBtr0334486	477(1),
THIS_STUDY	FBgn0025726	unc-13	4	-	905966	transib1	TE-GENE	plus	2	6	mRNA	TRANSIB1	905963	intron|FBgn0025726|FBtr0344971	1590(6);	yes	0	0	0	2	9	2	2	2	2	10	14	7	2.17	6.17	26
Croset_2017	FBgn0263093	CR43361	4	+	906134	transib1	GENE-TE	minus	2	23	mRNA	TRANSIB1	.	pseudogene|FBgn0263093|FBtr0334486;intron|FBgn0263093|FBtr0334486	1590(23),		7	0	16				2	0	0				7.67	0.67	91.96642686
Hempshill_2018	FBgn0263093	CR43361	4	+	906134	transib1	GENE-TE	minus	1	2	mRNA	TRANSIB1	.	pseudogene|FBgn0263093|FBtr0334486;intron|FBgn0263093|FBtr0334486	1558-1585(1),1590(1),
MacKay_2012	FBgn0263093	CR43361	4	+	906134	transib1	GENE-TE	minus	2	11	mRNA	TRANSIB1	.	pseudogene|FBgn0263093|FBtr0334486;intron|FBgn0263093|FBtr0334486	1590(11),		4	8					0	0					6	0	100
THIS_STUDY	FBgn0263093	CR43361	4	+	906134	transib1	GENE-TE	minus	6	54	mRNA	TRANSIB1	.	pseudogene|FBgn0263093|FBtr0334486;intron|FBgn0263093|FBtr0334486	1542-1586(1);1590(53);	yes	6	4	4	18	20	4	0	0	1	3	0	2	9.33	1	90.32258065
Croset_2017	FBgn0025726	unc-13	4	-	906134	transib1	TE-GENE	plus	3	19	mRNA	TRANSIB1	.	5UTR|FBgn0025726|FBtr0344971	1590(19),		7	1	11				1	0	0				6.33	0.33	95.04504505
Hempshill_2018	FBgn0025726	unc-13	4	-	906134	transib1	TE-GENE	plus	4	8	mRNA	TRANSIB1	.	5UTR|FBgn0025726|FBtr0344971	1558-1586(4),1590(4),		2	3	1	2			0	1	0	1			2	0.5	80
MacKay_2012	FBgn0025726	unc-13	4	-	906134	transib1	TE-GENE	plus	2	9	mRNA	TRANSIB1	.	5UTR|FBgn0025726|FBtr0344971	1569-1586(2),1570-1586(2),1590(5),		6	5					1	0					5.5	0.5	91.66666667
THIS_STUDY	FBgn0025726	unc-13	4	-	906134	transib1	TE-GENE	plus	5	11	mRNA	TRANSIB1	.	5UTR|FBgn0025726|FBtr0344971	1590(11);	yes	0	2	1	3	10	2	0	0	0	0	1	0	3	0.17	94.73684211
Croset_2017	FBgn0025726	unc-13	4	-	907101	transib1	GENE-TE	plus	2	20	mRNA	TRANSIB1	.	5UTR|FBgn0025726|FBtr0344971	269(7),269-304(1),270-269(1),271-269(1),272-269(1),274-269(1),277-269(1),280-269(1),281-269(1),326-321(1),327-321(1),330-321(1),331-321(1),389(1),		11	0	9				11	1	18				6.67	10	40.0119976
Hempshill_2018	FBgn0025726	unc-13	4	-	907101	transib1	GENE-TE	plus	4	13	mRNA	TRANSIB1	.	5UTR|FBgn0025726|FBtr0344971	350-389(1),352-389(1),389(10),771(1),		3	4	4	2			10	9	6	14			3.25	9.75	25
THIS_STUDY	FBgn0025726	unc-13	4	-	907101	transib1	GENE-TE	plus	5	24	mRNA	TRANSIB1	.	5UTR|FBgn0025726|FBtr0344971	269(3);271-269(1);389(18);547(1);771(1);	yes	1	2	0	8	10	2	48	90	89	244	186	84	3.83	123.5	3.010471204
Croset_2017	FBgn0263093	CR43361	4	+	907101	transib1	TE-GENE	minus	3	19	mRNA	TRANSIB1	.	pseudogene|FBgn0263093|FBtr0334486;pseudogene|FBgn0263093|FBtr0307112;intron|FBgn0263093|FBtr0334486;intron|FBgn0263093|FBtr0307112	208-270(1),208-276(1),210-303(1),261-325(1),261-330(1),269(11),321(2),389(1),		10	1	8				1	0	1				6.33	0.67	90.42857143
MacKay_2012	FBgn0025726	unc-13	4	-	907115	transib1	GENE-TE	plus	2	42	mRNA	TRANSIB1	.	5UTR|FBgn0025726|FBtr0344971	269(3),269-278(2),321(15),322-323(4),322-327(1),322-333(3),322-335(1),322-336(1),322-341(1),322-354(2),325-347(1),326-347(2),329-389(1),389(2),771(3),		22	24					9	27					23	18	56.09756098
Hempshill_2018	FBgn0263093	CR43361	4	+	907115	transib1	TE-GENE	minus	4	43	mRNA	TRANSIB1	907115	pseudogene|FBgn0263093|FBtr0334486;pseudogene|FBgn0263093|FBtr0307112	238-270(1),238-288(3),241-303(1),291-333(3),291-334(4),291-335(3),291-336(2),291-337(8),291-338(2),291-340(1),291-350(1),291-355(1),291-356(2),295-347(4),299-389(1),301-389(1),321(5),		13	19	23	6			1	2	5	3			15.25	2.75	84.72222222
MacKay_2012	FBgn0263093	CR43361	4	+	907115	transib1	TE-GENE	minus	2	44	mRNA	TRANSIB1	907115	pseudogene|FBgn0263093|FBtr0334486;pseudogene|FBgn0263093|FBtr0307112	228-274(1),228-278(1),269(4),281-324(2),281-327(3),281-333(4),281-337(1),281-341(1),281-350(2),281-351(1),281-354(1),283-333(1),321(20),389(2),		27	22					3	12					24.5	7.5	76.5625
THIS_STUDY	FBgn0263093	CR43361	4	+	907115	transib1	TE-GENE	minus	6	105	mRNA	TRANSIB1	907115	pseudogene|FBgn0263093|FBtr0334486;pseudogene|FBgn0263093|FBtr0307112	269(21);274-269(1);321(80);321-321(1);321-328(1);323-328(1);	yes	1	11	6	29	31	20	7	12	14	18	15	12	16.33	13	55.68181818
THIS_STUDY	FBgn0025726	unc-13	4	-	908881	invader4	TE-GENE	plus	3	3	mRNA	INVADER4	.	intron|FBgn0025726|FBtr0344971	786(1);798(1);876(1);	yes	0	0	0	0	2	0	8	6	11	26	28	8	0.33	14.5	2.247191011
Croset_2017	FBgn0025726	unc-13	4	-	909185	invader4	TE-GENE	plus	1	2	mRNA	INVADER4	909184	intron|FBgn0025726|FBtr0344971	948(2),
Hempshill_2018	FBgn0025726	unc-13	4	-	909185	invader4	TE-GENE	plus	3	10	mRNA	INVADER4,INVADER4_LTR	909184	intron|FBgn0025726|FBtr0344971	306(1),756-748(1),917(2),948(5),954-949(1),		4	0	2	4			0	4	2	2			2.5	2	55.55555556
MacKay_2012	FBgn0025726	unc-13	4	-	909185	invader4	TE-GENE	plus	1	1	mRNA	INVADER4	909184	intron|FBgn0025726|FBtr0344971	948(1),
THIS_STUDY	FBgn0025726	unc-13	4	-	909185	invader1	TE-GENE	plus	2	2	mRNA	INVADER1	909184	intron|FBgn0025726|FBtr0344971	952(2);	yes	0	0	0	1	0	0	8	4	9	28	18	7	0.17	12.33	1.333333333
THIS_STUDY	FBgn0025726	unc-13	4	-	909186	invader4	TE-GENE	plus	6	32	mRNA	INVADER4;INVADER4_LTR	909184	intron|FBgn0025726|FBtr0344971	1155(1);306(1);748(12);917(9);948(9);	yes	2	8	5	8	4	4	8	4	9	28	18	7	5.17	12.33	29.52380952
Hempshill_2018	FBgn0025726	unc-13	4	-	909968	invader1_LTR	TE-GENE	plus	3	6	mRNA	INVADER1_LTR	.	intron|FBgn0025726|FBtr0344971	423(3),429-425(2),431-425(1),		1	3	2	3			0	0	0	0			2.25	0	100
MacKay_2012	FBgn0025726	unc-13	4	-	909968	invader1_LTR	TE-GENE	plus	2	14	mRNA	INVADER1_LTR	.	intron|FBgn0025726|FBtr0344971	423(14),		7	7					0	0					7	0	100
THIS_STUDY	FBgn0025726	unc-13	4	-	909968	invader1_LTR	TE-GENE	plus	6	57	mRNA	INVADER1_LTR	.	intron|FBgn0025726|FBtr0344971	423(57);	yes	2	6	3	19	15	4	0	0	0	0	0	0	8.17	0	100
Croset_2017	FBgn0023213	eIF4G1	4	-	923505	Cr1a	TE-GENE	minus	1	1	mRNA	CR1A	.	intron|FBgn0023213|FBtr0089243;intron|FBgn0023213|FBtr0112904;intron|FBgn0023213|FBtr0289951	1744(1),
MacKay_2012	FBgn0023213	eIF4G1	4	-	924009	HB	TE-GENE	plus	1	1	mRNA	HB	.	intron|FBgn0023213|FBtr0089243;intron|FBgn0023213|FBtr0112904;intron|FBgn0023213|FBtr0289951	2725-2736(1),
MacKay_2012	FBgn0052016	4E-T	4	-	952095	mariner2	GENE-TE	minus	1	1	mRNA	MARINER2	.	intron|FBgn0052016|FBtr0089229;intron|FBgn0052016|FBtr0089233;intron|FBgn0052016|FBtr0310651;intron|FBgn0052016|FBtr0334626	781-828(1),
MacKay_2012	FBgn0052016	4E-T	4	-	953513	3S18_LTR	GENE-TE	plus	1	1	mRNA	3S18_LTR	953513	CDS|FBgn0052016|FBtr0310651;CDS|FBgn0052016|FBtr0089233;CDS|FBgn0052016|FBtr0334626;CDS|FBgn0052016|FBtr0089229	75(1),
THIS_STUDY	FBgn0052016	4E-T	4	-	954697	GATE	GENE-TE	minus	2	3	mRNA	BATUMI	.	CDS|FBgn0052016|FBtr0089229;CDS|FBgn0052016|FBtr0310651;CDS|FBgn0052016|FBtr0334626;CDS|FBgn0052016|FBtr0089233	6909(3);	yes	0	0	0	0	0	0	182	406	432	650	468	406	0	424	0
MacKay_2012	FBgn0052016	4E-T	4	-	956204	jockey2	TE-GENE	minus	1	1	mRNA	JOCKEY2	.	intron|FBgn0052016|FBtr0310651;intron|FBgn0052016|FBtr0334626;intron|FBgn0052016|FBtr0089233;intron|FBgn0052016|FBtr0089229	1931(1),
MacKay_2012	FBgn0039932	fuss	4	-	965168	Tc1-2	TE-GENE	minus	1	1	mRNA	TC1-2	.	CDS|FBgn0039932|FBtr0301335;CDS|FBgn0039932|FBtr0334625;CDS|FBgn0039932|FBtr0301336	147(1),
Hempshill_2018	FBgn0039932	fuss	4	-	965641	Tc1-2	TE-GENE	minus	1	1	mRNA	TC1-2	965639	intron|FBgn0039932|FBtr0334625;intron|FBgn0039932|FBtr0301336;intron|FBgn0039932|FBtr0301335	146(1),
THIS_STUDY	FBgn0039932	fuss	4	-	965641	Tc1-2	TE-GENE	minus	3	4	mRNA	TC1-2	965639	intron|FBgn0039932|FBtr0334625;intron|FBgn0039932|FBtr0301336;intron|FBgn0039932|FBtr0301335	146(4);	yes	0	0	2	1	0	0	5	8	12	14	35	11	0.5	14.17	3.409090909
MacKay_2012	FBgn0039932	fuss	4	-	965950	roo_LTR	GENE-TE	plus	1	2	mRNA	ROO_LTR	.	intron|FBgn0039932|FBtr0334625;intron|FBgn0039932|FBtr0301336;intron|FBgn0039932|FBtr0301335	1(2),
MacKay_2012	FBgn0039932	fuss	4	-	967696	Tc1-2	TE-GENE	minus	1	1	mRNA	TC1-2	.	intron|FBgn0039932|FBtr0334625;intron|FBgn0039932|FBtr0301336;intron|FBgn0039932|FBtr0301335	148(1),
THIS_STUDY	FBgn0039932	fuss	4	-	968777	Tc1-2	TE-GENE	minus	3	5	mRNA	TC1-2	.	intron|FBgn0039932|FBtr0334625;intron|FBgn0039932|FBtr0301336;intron|FBgn0039932|FBtr0301335	1(5);	yes	0	0	1	0	1	3	2	3	2	4	7	3	0.83	3.5	19.23076923
MacKay_2012	FBgn0039932	fuss	4	-	970214	Tc1-2	GENE-TE	minus	1	2	mRNA	TC1-2	.	intron|FBgn0039932|FBtr0334625;intron|FBgn0039932|FBtr0301335	1453(2),
THIS_STUDY	FBgn0019650	toy	4	+	992246	copia	GENE-TE	plus	5	10	mRNA	COPIA	992246	CDS|FBgn0019650|FBtr0339509;CDS|FBgn0019650|FBtr0089185	142(1);4269(9);	no	1	2	0	1	0	6	139	275	239	490	353	333	1.67	304.83	0.54377379
MacKay_2012	FBgn0019650	toy	4	+	993399	F-element	TE-GENE	minus	1	1	mRNA	FW	.	intron|FBgn0019650|FBtr0339509;intron|FBgn0019650|FBtr0089185	1(1),
THIS_STUDY	FBgn0019650	toy	4	+	993774	copia_LTR	TE-GENE	plus	6	29	mRNA	COPIA_LTR	.	intron|FBgn0019650|FBtr0339509;intron|FBgn0019650|FBtr0089185	276(29);	yes	4	12	5	4	2	8	29	55	57	76	77	72	5.83	61	8.728179551
THIS_STUDY	FBgn0019650	toy	4	+	993778	copia_LTR	GENE-TE	plus	6	101	mRNA	COPIA_LTR	.	intron|FBgn0019650|FBtr0339509;intron|FBgn0019650|FBtr0089185	1(101);	yes	4	23	12	37	20	11	34	61	42	98	67	79	17.83	63.5	21.92622951
THIS_STUDY	FBgn0019650	toy	4	+	996501	copia	TE-GENE	plus	3	4	mRNA	COPIA;COPIA_LTR	.	intron|FBgn0019650|FBtr0339509;intron|FBgn0019650|FBtr0089185	1331(2);276(2);	no	1	1	0	0	0	2	155	309	296	606	407	383	0.67	359.33	0.185185185
Croset_2017	FBgn0019650	toy	4	+	999635	R1A1-element	GENE-TE	plus	1	2	mRNA	R1	.	intron|FBgn0019650|FBtr0339509;intron|FBgn0019650|FBtr0089185	2372(2),
MacKay_2012	FBgn0019650	toy	4	+	999637	R1A1-element	GENE-TE	plus	1	1	mRNA	R1	.	intron|FBgn0019650|FBtr0339509;intron|FBgn0019650|FBtr0089185	2372(1),
THIS_STUDY	FBgn0019650	toy	4	+	999637	R1A1-element	GENE-TE	plus	6	33	mRNA	R1	.	intron|FBgn0019650|FBtr0339509;intron|FBgn0019650|FBtr0089185	2372(33);	yes	2	2	1	9	8	11	11	60	24	58	71	84	5.5	51.33	9.677419355
Croset_2017	FBgn0019650	toy	4	+	1000847	R1A1-element	TE-GENE	plus	2	7	mRNA	R1	.	intron|FBgn0019650|FBtr0339509;intron|FBgn0019650|FBtr0089185	4700(7),		0	1	6				137	14	166				2.33	105.67	2.157407407
Hempshill_2018	FBgn0019650	toy	4	+	1000847	R1A1-element	TE-GENE	plus	1	2	mRNA	R1	.	intron|FBgn0019650|FBtr0339509;intron|FBgn0019650|FBtr0089185	5358-5360(1),5364-5358(1),
MacKay_2012	FBgn0019650	toy	4	+	1000847	R1A1-element	TE-GENE	plus	2	6	mRNA	R1	.	intron|FBgn0019650|FBtr0339509;intron|FBgn0019650|FBtr0089185	4700(4),4714-4738(1),5368-5372(1),		1	5					0	5					3	2.5	54.54545455
THIS_STUDY	FBgn0019650	toy	4	+	1000847	R1A1-element	TE-GENE	plus	5	34	mRNA	R1	.	intron|FBgn0019650|FBtr0339509;intron|FBgn0019650|FBtr0089185	4700(33);4704-4738(1);	yes	2	4	0	10	11	5	8	51	43	71	40	42	5.33	42.5	11.14982578
MacKay_2012	FBgn0025741	PlexA	4	-	1013062	I-element	GENE-TE	plus	1	1	mRNA	I	.	3UTR|FBgn0025741|FBtr0309865	100(1),
MacKay_2012	FBgn0025741	PlexA	4	-	1023683	HB	TE-GENE	minus	1	1	mRNA	HB	1023680	intron|FBgn0025741|FBtr0089224;intron|FBgn0025741|FBtr0089225;intron|FBgn0025741|FBtr0089223;intron|FBgn0025741|FBtr0309865	2238-2327(1),
MacKay_2012	FBgn0025741	PlexA	4	-	1023879	HB	TE-GENE	minus	1	1	mRNA	HB	.	intron|FBgn0025741|FBtr0089224;intron|FBgn0025741|FBtr0089225;intron|FBgn0025741|FBtr0089223;intron|FBgn0025741|FBtr0309865	1778-1811(1),
Croset_2017	FBgn0025741	PlexA	4	-	1025263	Tc1	TE-GENE	minus	2	3	mRNA	TC1	.	intron|FBgn0025741|FBtr0089224;intron|FBgn0025741|FBtr0089225;intron|FBgn0025741|FBtr0089223;intron|FBgn0025741|FBtr0309865	1(3),		0	1	2				0	1	10				1	3.67	21.41327623
THIS_STUDY	FBgn0025741	PlexA	4	-	1025263	Tc1	TE-GENE	minus	4	9	mRNA	TC1	.	intron|FBgn0025741|FBtr0089224;intron|FBgn0025741|FBtr0089225;intron|FBgn0025741|FBtr0089223;intron|FBgn0025741|FBtr0309865	1(9);	yes	0	0	6	2	0	1	1	16	16	4	7	4	1.5	8	15.78947368
Croset_2017	FBgn0025741	PlexA	4	-	1025880	Tc1	GENE-TE	minus	3	7	mRNA	TC1	.	intron|FBgn0025741|FBtr0089224;intron|FBgn0025741|FBtr0089225;intron|FBgn0025741|FBtr0089223;intron|FBgn0025741|FBtr0309865	521-620(1),529-620(1),538-620(1),543(3),543-620(1),		2	2	3				0	1	10				2.33	3.67	38.83333333
THIS_STUDY	FBgn0025741	PlexA	4	-	1025880	Tc1	GENE-TE	minus	5	10	mRNA	TC1	.	intron|FBgn0025741|FBtr0089224;intron|FBgn0025741|FBtr0089225;intron|FBgn0025741|FBtr0089223;intron|FBgn0025741|FBtr0309865	515-620(2);531-621(1);532-620(1);543(4);548-621(1);550-620(1);	yes	0	0	1	5	3	1	24	114	110	94	59	59	1.67	76.67	2.127659574
Croset_2017	FBgn0264823	asRNA:CR44031	4	+	1028079	gypsy_LTR	TE-GENE	minus	3	27	mRNA	GYPSY_LTR	.	ncRNA|FBgn0264823|FBtr0334623;intron|FBgn0264823|FBtr0334623	1(27),		20	2	5				7	0	18				9	8.33	51.93306405
THIS_STUDY	FBgn0010217	ATPsynbeta	4	+	1033375	Doc	TE-GENE	minus	2	2	mRNA	DOC	.	CDS|FBgn0010217|FBtr0333672;CDS|FBgn0010217|FBtr0089186;CDS|FBgn0010217|FBtr0344754	2299(1);3593(1);	no	0	0	0	1	6	4	25240	24222	28363	27184	14921	37384	1.83	26219	0.006991896
THIS_STUDY	FBgn0010217	ATPsynbeta	4	+	1033884	Doc	TE-GENE	plus	2	2	mRNA	DOC	.	CDS|FBgn0010217|FBtr0333672;CDS|FBgn0010217|FBtr0089186;CDS|FBgn0010217|FBtr0344754	2327(1);4203(1);	no	0	0	0	2	3	0	21613	23109	22298	21777	15937	22878	0.83	21268.67	0.003917973
THIS_STUDY	FBgn0010217	ATPsynbeta	4	+	1033975	Doc	TE-GENE	minus	2	2	mRNA	DOC	.	CDS|FBgn0010217|FBtr0333672;CDS|FBgn0010217|FBtr0089186;CDS|FBgn0010217|FBtr0344754	1779(1);2460-2550(1);	no	0	0	0	2	2	0	20051	23660	23328	20287	14182	22242	0.67	20625	0.003232219
THIS_STUDY	FBgn0010217	ATPsynbeta	4	+	1034131	copia	GENE-TE	plus	2	3	mRNA	COPIA	.	CDS|FBgn0010217|FBtr0333672;CDS|FBgn0010217|FBtr0089186;CDS|FBgn0010217|FBtr0344754	3571(1);3987(2);	no	0	0	0	1	4	0	10970	15617	15684	12191	9235	12371	0.83	12678	0.006572634
THIS_STUDY	FBgn0264607	CaMKII	4	-	1038495	pogo	GENE-TE	plus	6	226	mRNA	POGO	.	intron|FBgn0264607|FBtr0100146;intron|FBgn0264607|FBtr0333675;intron|FBgn0264607|FBtr0333673;intron|FBgn0264607|FBtr0333674;intron|FBgn0264607|FBtr0300378;intron|FBgn0264607|FBtr0089219;intron|FBgn0264607|FBtr0089217;intron|FBgn0264607|FBtr0089218;intron|FBgn0264607|FBtr0300377;intron|FBgn0264607|FBtr0300379;intron|FBgn0264607|FBtr0100147;intron|FBgn0264607|FBtr0100148	1(212);2033(10);2-26(1);5-1(1);6-1(1);9-1(1);	yes	6	51	38	53	59	23	151	392	394	522	374	498	38.33	388.5	8.980866849
MacKay_2012	FBgn0264607	CaMKII	4	+	1038496	pogo	GENE-TE	minus	2	22	mRNA	POGO	.	.	1(9),2121(12),2127-2122(1),		1	12					498	396					6.5	447	1.433296582
Croset_2017	FBgn0264607	CaMKII	4	-	1038496	pogo	TE-GENE	plus	1	1	mRNA	POGO	.	intron|FBgn0264607|FBtr0100146;intron|FBgn0264607|FBtr0333675;intron|FBgn0264607|FBtr0333673;intron|FBgn0264607|FBtr0333674;intron|FBgn0264607|FBtr0300378;intron|FBgn0264607|FBtr0089219;intron|FBgn0264607|FBtr0089217;intron|FBgn0264607|FBtr0089218;intron|FBgn0264607|FBtr0300377;intron|FBgn0264607|FBtr0300379;intron|FBgn0264607|FBtr0100147;intron|FBgn0264607|FBtr0100148	2121(1),
MacKay_2012	FBgn0264607	CaMKII	4	-	1038496	pogo	TE-GENE	plus	2	17	mRNA	POGO	.	intron|FBgn0264607|FBtr0100146;intron|FBgn0264607|FBtr0333675;intron|FBgn0264607|FBtr0333673;intron|FBgn0264607|FBtr0333674;intron|FBgn0264607|FBtr0300378;intron|FBgn0264607|FBtr0089219;intron|FBgn0264607|FBtr0089217;intron|FBgn0264607|FBtr0089218;intron|FBgn0264607|FBtr0300377;intron|FBgn0264607|FBtr0300379;intron|FBgn0264607|FBtr0100147;intron|FBgn0264607|FBtr0100148	1(5),2121(12),		2	10					524	434					6	479	1.237113402
THIS_STUDY	FBgn0264607	CaMKII	4	-	1038496	pogo	TE-GENE	plus	6	267	mRNA	POGO	.	intron|FBgn0264607|FBtr0100146;intron|FBgn0264607|FBtr0333675;intron|FBgn0264607|FBtr0333673;intron|FBgn0264607|FBtr0333674;intron|FBgn0264607|FBtr0300378;intron|FBgn0264607|FBtr0089219;intron|FBgn0264607|FBtr0089217;intron|FBgn0264607|FBtr0089218;intron|FBgn0264607|FBtr0300377;intron|FBgn0264607|FBtr0300379;intron|FBgn0264607|FBtr0100147;intron|FBgn0264607|FBtr0100148	2118(1);2120(1);2121(260);88(5);	yes	13	34	29	49	59	37	732	1400	1476	1872	1178	1770	36.83	1404.67	2.555208695
MacKay_2012	FBgn0264607	CaMKII	4	-	1039317	copia_LTR	TE-GENE	minus	1	1	mRNA	COPIA_LTR	.	intron|FBgn0264607|FBtr0100146;intron|FBgn0264607|FBtr0333675;intron|FBgn0264607|FBtr0333673;intron|FBgn0264607|FBtr0333674;intron|FBgn0264607|FBtr0300378;intron|FBgn0264607|FBtr0089219;intron|FBgn0264607|FBtr0089217;intron|FBgn0264607|FBtr0089218;intron|FBgn0264607|FBtr0300377;intron|FBgn0264607|FBtr0300379;intron|FBgn0264607|FBtr0100147;intron|FBgn0264607|FBtr0100148	1(1),
Hempshill_2018	FBgn0264607	CaMKII	4	-	1041047	frogger	GENE-TE	minus	1	1	mRNA	FROGGER	.	intron|FBgn0264607|FBtr0333673;intron|FBgn0264607|FBtr0089219;intron|FBgn0264607|FBtr0089217;intron|FBgn0264607|FBtr0089218;intron|FBgn0264607|FBtr0300377;intron|FBgn0264607|FBtr0100147;intron|FBgn0264607|FBtr0100148;intron|FBgn0264607|FBtr0100146;intron|FBgn0264607|FBtr0300379;intron|FBgn0264607|FBtr0333674;intron|FBgn0264607|FBtr0300378;intron|FBgn0264607|FBtr0333675	1426-1474(1),
MacKay_2012	FBgn0264607	CaMKII	4	-	1045415	Tc1	TE-GENE	minus	1	1	mRNA	TC1	.	intron|FBgn0264607|FBtr0089217;intron|FBgn0264607|FBtr0089219;intron|FBgn0264607|FBtr0089218;intron|FBgn0264607|FBtr0300379;intron|FBgn0264607|FBtr0333674;intron|FBgn0264607|FBtr0333673;intron|FBgn0264607|FBtr0300377;intron|FBgn0264607|FBtr0300378;intron|FBgn0264607|FBtr0333675;intron|FBgn0264607|FBtr0100148;intron|FBgn0264607|FBtr0100146;intron|FBgn0264607|FBtr0100147	-39-13(1),
THIS_STUDY	FBgn0264607	CaMKII	4	-	1045415	Tc1	TE-GENE	minus	2	2	mRNA	TC1	.	intron|FBgn0264607|FBtr0089217;intron|FBgn0264607|FBtr0089219;intron|FBgn0264607|FBtr0089218;intron|FBgn0264607|FBtr0300379;intron|FBgn0264607|FBtr0333674;intron|FBgn0264607|FBtr0333673;intron|FBgn0264607|FBtr0300377;intron|FBgn0264607|FBtr0300378;intron|FBgn0264607|FBtr0333675;intron|FBgn0264607|FBtr0100148;intron|FBgn0264607|FBtr0100146;intron|FBgn0264607|FBtr0100147	0-2(1);1(1);	yes	0	0	1	1	1	0	595	1297	1154	1653	1027	1656	0.5	1230.33	0.040622884
Croset_2017	FBgn0264607	CaMKII	4	-	1046704	Tc1	GENE-TE	minus	1	1	mRNA	TC1	.	intron|FBgn0264607|FBtr0089217;intron|FBgn0264607|FBtr0089219;intron|FBgn0264607|FBtr0089218;intron|FBgn0264607|FBtr0300379;intron|FBgn0264607|FBtr0333674;intron|FBgn0264607|FBtr0333673;intron|FBgn0264607|FBtr0300377;intron|FBgn0264607|FBtr0300378;intron|FBgn0264607|FBtr0333675;intron|FBgn0264607|FBtr0100148;intron|FBgn0264607|FBtr0100146;intron|FBgn0264607|FBtr0100147	1652-1666(1),
Hempshill_2018	FBgn0264607	CaMKII	4	-	1046704	Tc1	GENE-TE	minus	4	20	mRNA	TC1	.	intron|FBgn0264607|FBtr0089217;intron|FBgn0264607|FBtr0089219;intron|FBgn0264607|FBtr0089218;intron|FBgn0264607|FBtr0300379;intron|FBgn0264607|FBtr0333674;intron|FBgn0264607|FBtr0333673;intron|FBgn0264607|FBtr0300377;intron|FBgn0264607|FBtr0300378;intron|FBgn0264607|FBtr0333675;intron|FBgn0264607|FBtr0100148;intron|FBgn0264607|FBtr0100146;intron|FBgn0264607|FBtr0100147	1642-1666(2),1643-1666(2),1644-1666(9),1646-1666(3),1648-1666(1),1662-1666(2),1664-1667(1),		9	7	8	1			50	55	72	58			6.25	58.75	9.615384615
MacKay_2012	FBgn0264607	CaMKII	4	-	1046704	Tc1	GENE-TE	minus	2	3	mRNA	TC1	.	intron|FBgn0264607|FBtr0089217;intron|FBgn0264607|FBtr0089219;intron|FBgn0264607|FBtr0089218;intron|FBgn0264607|FBtr0300379;intron|FBgn0264607|FBtr0333674;intron|FBgn0264607|FBtr0333673;intron|FBgn0264607|FBtr0300377;intron|FBgn0264607|FBtr0300378;intron|FBgn0264607|FBtr0333675;intron|FBgn0264607|FBtr0100148;intron|FBgn0264607|FBtr0100146;intron|FBgn0264607|FBtr0100147	1660-1666(2),1661-1666(1),		1	3					231	222					2	226.5	0.875273523
THIS_STUDY	FBgn0264607	CaMKII	4	-	1046704	Tc1	GENE-TE	minus	4	7	mRNA	TC1	.	intron|FBgn0264607|FBtr0089217;intron|FBgn0264607|FBtr0089219;intron|FBgn0264607|FBtr0089218;intron|FBgn0264607|FBtr0300379;intron|FBgn0264607|FBtr0333674;intron|FBgn0264607|FBtr0333673;intron|FBgn0264607|FBtr0300377;intron|FBgn0264607|FBtr0300378;intron|FBgn0264607|FBtr0333675;intron|FBgn0264607|FBtr0100148;intron|FBgn0264607|FBtr0100146;intron|FBgn0264607|FBtr0100147	1452-1585(1);1493-1584(1);1504(2);1646-1675(1);1653-1666(1);1666-1668(1);	yes	0	0	2	3	1	0	215	535	606	675	421	517	1	494.83	0.201680672
Hempshill_2018	FBgn0264607	CaMKII	4	-	1047264	roo	GENE-TE	minus	1	1	mRNA	ROO	1047264	CDS|FBgn0264607|FBtr0089218;CDS|FBgn0264607|FBtr0333675;CDS|FBgn0264607|FBtr0100147;CDS|FBgn0264607|FBtr0300379;CDS|FBgn0264607|FBtr0333674;CDS|FBgn0264607|FBtr0333673;CDS|FBgn0264607|FBtr0300378;CDS|FBgn0264607|FBtr0300377;CDS|FBgn0264607|FBtr0100146;CDS|FBgn0264607|FBtr0089219;CDS|FBgn0264607|FBtr0089217;CDS|FBgn0264607|FBtr0100148	5460(1),
THIS_STUDY	FBgn0264607	CaMKII	4	-	1047264	Tc1	GENE-TE	minus	2	2	mRNA	TC1	1047264	CDS|FBgn0264607|FBtr0089218;CDS|FBgn0264607|FBtr0333675;CDS|FBgn0264607|FBtr0100147;CDS|FBgn0264607|FBtr0300379;CDS|FBgn0264607|FBtr0333674;CDS|FBgn0264607|FBtr0333673;CDS|FBgn0264607|FBtr0300378;CDS|FBgn0264607|FBtr0300377;CDS|FBgn0264607|FBtr0100146;CDS|FBgn0264607|FBtr0089219;CDS|FBgn0264607|FBtr0089217;CDS|FBgn0264607|FBtr0100148	1477-1652(1);1504(1);	yes	1	0	1	0	0	0	1253	2781	2831	3413	2199	3128	0.33	2600.83	0.012814763
Croset_2017	FBgn0011642	Zyx	4	-	1059836	TART-A	TE-GENE	minus	1	1	mRNA	TART-A	1059836	CDS|FBgn0011642|FBtr0089211;CDS|FBgn0011642|FBtr0345298;CDS|FBgn0011642|FBtr0089214;CDS|FBgn0011642|FBtr0089210;5UTR|FBgn0011642|FBtr0309882	10312(1),
MacKay_2012	FBgn0087002	apolpp	4	+	1063603	S-element	GENE-TE	minus	1	2	mRNA	S	.	intron|FBgn0087002|FBtr0345296;intron|FBgn0087002|FBtr0345297	1712-1738(2),
MacKay_2012	FBgn0011642	Zyx	4	-	1063603	S-element	TE-GENE	plus	1	2	mRNA	S	.	intron|FBgn0011642|FBtr0309882;intron|FBgn0011642|FBtr0345298	1712-1739(2),
Hempshill_2018	FBgn0011642	Zyx	4	-	1063825	S-element	GENE-TE	plus	1	1	mRNA	S	.	intron|FBgn0011642|FBtr0309882;intron|FBgn0011642|FBtr0345298	1518-1517(1),
Croset_2017	FBgn0087002	apolpp	4	+	1063825	S-element	TE-GENE	minus	1	1	mRNA	S	.	intron|FBgn0087002|FBtr0345296;intron|FBgn0087002|FBtr0345297	1458-1517(1),
MacKay_2012	FBgn0087002	apolpp	4	+	1063825	S-element	TE-GENE	minus	1	2	mRNA	S	.	intron|FBgn0087002|FBtr0345296;intron|FBgn0087002|FBtr0345297	1476-1528(1),1477-1525(1),
Hempshill_2018	FBgn0087002	apolpp	4	+	1065593	TART-A	GENE-TE	plus	1	1	mRNA	TART-A	.	intron|FBgn0087002|FBtr0345296;intron|FBgn0087002|FBtr0334627;intron|FBgn0087002|FBtr0089188;intron|FBgn0087002|FBtr0345297	3896(1),
Hempshill_2018	FBgn0087002	apolpp	4	+	1069866	HB	GENE-TE	minus	1	1	mRNA	HB	.	CDS|FBgn0087002|FBtr0345296;CDS|FBgn0087002|FBtr0345297;CDS|FBgn0087002|FBtr0089188;CDS|FBgn0087002|FBtr0334627	1218(1),
Hempshill_2018	FBgn0087002	apolpp	4	+	1071851	opus	TE-GENE	plus	1	1	mRNA	NOMAD	.	CDS|FBgn0087002|FBtr0345296;CDS|FBgn0087002|FBtr0345297;CDS|FBgn0087002|FBtr0089188;CDS|FBgn0087002|FBtr0334627	4968(1),
THIS_STUDY	FBgn0087002	apolpp	4	+	1072819	Doc	GENE-TE	plus	2	2	mRNA	DOC	.	CDS|FBgn0087002|FBtr0345296;CDS|FBgn0087002|FBtr0345297;CDS|FBgn0087002|FBtr0089188;CDS|FBgn0087002|FBtr0334627	1720(1);4355(1);	no	0	0	1	1	2	0	1044	5173	6324	5342	3697	280	0.67	3643.33	0.018294914
MacKay_2012	FBgn0087002	apolpp	4	+	1073757	TART-A	TE-GENE	plus	1	1	mRNA	TART-A	.	CDS|FBgn0087002|FBtr0345297;CDS|FBgn0087002|FBtr0089188;CDS|FBgn0087002|FBtr0345296;CDS|FBgn0087002|FBtr0334627	5776(1),
THIS_STUDY	FBgn0087002	apolpp	4	+	1073884	copia	GENE-TE	plus	2	3	mRNA	COPIA	.	CDS|FBgn0087002|FBtr0345297;CDS|FBgn0087002|FBtr0089188;CDS|FBgn0087002|FBtr0345296;CDS|FBgn0087002|FBtr0334627	3886(1);4013(1);4014(1);	no	0	0	0	1	1	1	1797	7461	9215	9349	6586	532	0.5	5823.33	0.008585411
MacKay_2012	FBgn0087002	apolpp	4	+	1075713	Tabor	GENE-TE	plus	1	1	mRNA	TABOR	.	CDS|FBgn0087002|FBtr0089188;CDS|FBgn0087002|FBtr0345296;CDS|FBgn0087002|FBtr0334627;CDS|FBgn0087002|FBtr0345297	941-944(1),
Hempshill_2018	FBgn0087002	apolpp	4	+	1075869	copia	TE-GENE	plus	1	1	mRNA	COPIA	.	CDS|FBgn0087002|FBtr0334627;CDS|FBgn0087002|FBtr0089188;CDS|FBgn0087002|FBtr0345296;CDS|FBgn0087002|FBtr0345297	4374(1),
MacKay_2012	FBgn0087002	apolpp	4	+	1076273	pogo	GENE-TE	minus	2	7	mRNA	POGO	.	3UTR|FBgn0087002|FBtr0334627	1(1),2121(6),		2	4					3	25					3	14	17.64705882
Hempshill_2018	FBgn0087002	apolpp	4	+	1076317	HB	GENE-TE	minus	4	10	mRNA	HB	.	3UTR|FBgn0087002|FBtr0334627	2694-2709(2),2697-2704(1),2705-2704(1),2707-2704(4),2712-2704(2),		2	3	4	1			1	0	0	0			2.5	0.25	90.90909091
MacKay_2012	FBgn0087002	apolpp	4	+	1076317	HB	GENE-TE	minus	1	9	mRNA	HB	.	3UTR|FBgn0087002|FBtr0334627	2714-2706(6),2715-2704(1),2716-2704(2),
THIS_STUDY	FBgn0087002	apolpp	4	+	1076317	HB	GENE-TE	minus	6	186	mRNA	HB	.	3UTR|FBgn0087002|FBtr0334627	2465(71);2466-2656(1);2625-2703(3);2633-2702(32);2633-2707(1);2633-2709(27);2634-2701(3);2635-2700(2);2635-2701(36);2635-2702(1);2637-2701(5);2638-2701(2);2649-2703(1);2666-2701(1);	yes	12	34	53	49	24	6	0	0	0	0	0	0	29.67	0	100
Hempshill_2018	FBgn0087002	apolpp	4	+	1076994	HB	TE-GENE	minus	4	49	mRNA	HB	.	3UTR|FBgn0087002|FBtr0334627	1076-1142(22),1076-1143(7),1076-1153(2),1076-1154(1),1076-1155(4),1076-1156(2),1077-1142(9),1078-1142(1),1079-1142(1),		27	35	40	20			3	10	10	4			30.5	6.75	81.87919463
MacKay_2012	FBgn0087002	apolpp	4	+	1076994	HB	TE-GENE	minus	2	26	mRNA	HB	.	3UTR|FBgn0087002|FBtr0334627	1066-1130(1),1066-1153(3),1066-1158(8),1066-1159(2),1067-1130(2),1107(10),		10	16					53	34					13	43.5	23.00884956
THIS_STUDY	FBgn0087002	apolpp	4	+	1076994	HB	TE-GENE	minus	6	235	mRNA	HB	.	3UTR|FBgn0087002|FBtr0334627	1106-1111(12);1106-1112(23);1106-1127(1);1106-1134(5);1106-1135(2);1106-1150(1);1107(112);1107-1127(2);1107-1134(10);1107-1142(1);1107-1149(1);1107-1170(1);1108-1127(11);1108-1130(1);1108-1142(10);1109-1127(11);1109-1142(4);1110(1);1110-1127(6);1110-1142(16);1110-1183(1);1111-1127(2);1111-1170(1);	yes	9	44	38	71	66	1	61	221	296	328	212	24	38.17	190.33	16.7031364
THIS_STUDY	FBgn0024913	Actbeta	4	-	1078133	Stalker2	GENE-TE	plus	2	2	mRNA	STALKER2	.	CDS|FBgn0024913|FBtr0089209	5297(1);619(1);	no	0	0	0	0	1	1	239	429	410	919	590	508	0.33	515.83	0.064578624
Hempshill_2018	FBgn0024913	Actbeta	4	-	1082125	T-element	GENE-TE	minus	1	1	mRNA	TART	1082127	intron|FBgn0024913|FBtr0089209	8813-8816(1),
Croset_2017	FBgn0024913	Actbeta	4	-	1083545	mariner2	TE-GENE	minus	1	10	mRNA	MARINER2	.	intron|FBgn0024913|FBtr0089209	393-457(1),454(9),
Hempshill_2018	FBgn0024913	Actbeta	4	-	1083545	mariner2	TE-GENE	minus	2	5	mRNA	MARINER2	.	intron|FBgn0024913|FBtr0089209	423-473(1),424-454(1),454(3),		0	2	3	0			2	12	6	10			1.25	7.5	14.28571429
THIS_STUDY	FBgn0024913	Actbeta	4	-	1083545	mariner2	TE-GENE	minus	5	15	mRNA	MARINER2	.	intron|FBgn0024913|FBtr0089209	454(15);	yes	3	3	2	6	3	0	100	361	322	340	218	276	2.83	269.5	1.040391677
Croset_2017	FBgn0024913	Actbeta	4	-	1083981	mariner2	GENE-TE	minus	1	17	mRNA	MARINER2	.	intron|FBgn0024913|FBtr0089209	911(2),912(15),
Hempshill_2018	FBgn0024913	Actbeta	4	-	1083981	mariner2	GENE-TE	minus	2	2	mRNA	MARINER2	.	intron|FBgn0024913|FBtr0089209	912(2),		0	0	1	1			2	11	7	4			0.5	6	7.692307692
THIS_STUDY	FBgn0024913	Actbeta	4	-	1083981	mariner2	GENE-TE	minus	5	18	mRNA	MARINER2	.	intron|FBgn0024913|FBtr0089209	912(18);	yes	0	4	4	5	4	2	10	41	29	58	43	24	3.17	34.17	8.482142857
THIS_STUDY	FBgn0005561	sv	4	+	1111035	Doc	TE-GENE	minus	6	28	mRNA	DOC	.	intron|FBgn0005561|FBtr0100342;intron|FBgn0005561|FBtr0100346;intron|FBgn0005561|FBtr0301563;intron|FBgn0005561|FBtr0089327;intron|FBgn0005561|FBtr0089328	3(27);4725(1);	yes	0	4	1	11	5	5	68	114	98	287	168	150	4.33	147.5	2.854006586
Hempshill_2018	FBgn0052017	CG32017	4	-	1143251	Fw2	GENE-TE	minus	1	1	mRNA	FW2	.	intron|FBgn0052017|FBtr0300992;intron|FBgn0052017|FBtr0344977;intron|FBgn0052017|FBtr0300993	1264-1269(1),
Hempshill_2018	FBgn0052017	CG32017	4	-	1143871	copia	TE-GENE	plus	2	3	mRNA	COPIA,COPIA_LTR	1143868	intron|FBgn0052017|FBtr0300992;intron|FBgn0052017|FBtr0344977;intron|FBgn0052017|FBtr0300993	1329(2),97(1),		0	0	1	2			30	154	184	126			0.75	123.5	0.60362173
Hempshill_2018	FBgn0052017	CG32017	4	-	1144115	copia	TE-GENE	plus	4	10	mRNA	COPIA	1144113	intron|FBgn0052017|FBtr0300992;intron|FBgn0052017|FBtr0300993;intron|FBgn0052017|FBtr0344977	1329(4),1333(1),1333-1329(1),324(2),797(1),801-798(1),		1	5	3	1			34	160	175	110			2.5	119.75	2.044989775
Hempshill_2018	FBgn0052017	CG32017	4	-	1145105	copia	TE-GENE	plus	1	3	mRNA	COPIA	1145100	intron|FBgn0052017|FBtr0300993;intron|FBgn0052017|FBtr0300992;intron|FBgn0052017|FBtr0344977	1329(1),284(2),
Hempshill_2018	FBgn0052017	CG32017	4	-	1145237	copia	GENE-TE	plus	1	1	mRNA	COPIA	.	5UTR|FBgn0052017|FBtr0300992;intron|FBgn0052017|FBtr0300993;intron|FBgn0052017|FBtr0344977	2866(1),
Hempshill_2018	FBgn0052017	CG32017	4	-	1145343	copia	TE-GENE	plus	3	5	mRNA	COPIA	.	intron|FBgn0052017|FBtr0300993;intron|FBgn0052017|FBtr0300992;intron|FBgn0052017|FBtr0344977	1329(3),1330(2),		0	2	1	2			5	26	24	20			1.25	18.75	6.25
Hempshill_2018	FBgn0052017	CG32017	4	-	1146468	copia_LTR	GENE-TE	plus	2	8	mRNA	COPIA,COPIA_LTR	1146470	intron|FBgn0052017|FBtr0300993;intron|FBgn0052017|FBtr0344977	1041(1),1078(1),158(5),4268(1),		0	0	3	2			16	41	48	38			1.25	35.75	3.378378378
Croset_2017	FBgn0052017	CG32017	4	-	1148585	Tc1	GENE-TE	plus	1	1	mRNA	TC1	.	intron|FBgn0052017|FBtr0344977	1236(1),
Croset_2017	FBgn0039925	Kif3C	4	+	1148585	Tc1	TE-GENE	minus	1	2	mRNA	TC1	.	intron|FBgn0039925|FBtr0089196	1236(2),
Croset_2017	FBgn0039925	Kif3C	4	+	1149215	Doc3-element	GENE-TE	minus	2	8	mRNA	DOC3	1149213	intron|FBgn0039925|FBtr0089196	2902(8),		0	1	6				93	21	262				2.33	125.33	1.825160583
Croset_2017	FBgn0039925	Kif3C	4	+	1149215	Cr1a	GENE-TE	minus	1	1	mRNA	CR1A	1149213	intron|FBgn0039925|FBtr0089196	3579-3634(1),
Hempshill_2018	FBgn0039925	Kif3C	4	+	1149215	Cr1a	GENE-TE	minus	3	4	mRNA	CR1A	1149213	intron|FBgn0039925|FBtr0089196	3680-3699(1),3681-3699(2),3684-3699(1),		1	0	3	1			7	18	21	20			1.25	16.5	7.042253521
Hempshill_2018	FBgn0039925	Kif3C	4	+	1149215	Doc3-element	GENE-TE	minus	3	7	mRNA	DOC3	1149213	intron|FBgn0039925|FBtr0089196	2902(7),		0	4	2	2			7	18	21	20			2	16.5	10.81081081
MacKay_2012	FBgn0039925	Kif3C	4	+	1149215	Doc3-element	GENE-TE	minus	2	2	mRNA	DOC3	1149213	intron|FBgn0039925|FBtr0089196	2902(2),		1	1					4	26					1	15	6.25
THIS_STUDY	FBgn0039925	Kif3C	4	+	1149215	Cr1a	GENE-TE	minus	6	27	mRNA	CR1A	1149213	intron|FBgn0039925|FBtr0089196	1662(11);1663-1823(1);1665-1823(3);1666-1823(1);3579-3629(1);3579-3632(2);3579-3634(2);3579-3638(1);3579-3639(5);	yes	1	3	13	3	3	2	10	47	49	75	68	25	4.17	45.67	8.361204013
THIS_STUDY	FBgn0039925	Kif3C	4	+	1149215	Doc3-element	GENE-TE	minus	6	27	mRNA	DOC3	1149213	intron|FBgn0039925|FBtr0089196	2902(27);	yes	0	5	5	9	4	2	10	47	49	75	68	25	4.17	45.67	8.361204013
Croset_2017	FBgn0052017	CG32017	4	-	1149215	Cr1a	TE-GENE	plus	2	3	mRNA	CR1A	.	intron|FBgn0052017|FBtr0344977	1663-1824(2),3580-3630(1),		2	0	1				50	12	209				1	90.33	1.094930472
Croset_2017	FBgn0052017	CG32017	4	-	1149215	Doc3-element	TE-GENE	plus	2	5	mRNA	DOC3	.	intron|FBgn0052017|FBtr0344977	2902(5),		0	0	4				50	12	209				1.33	90.33	1.451014619
MacKay_2012	FBgn0052017	CG32017	4	-	1149215	Doc3-element	TE-GENE	plus	2	3	mRNA	DOC3	.	intron|FBgn0052017|FBtr0344977	2902(3),		1	2					1	7					1.5	4	27.27272727
Hempshill_2018	FBgn0039925	Kif3C	4	+	1149413	Cr1a	GENE-TE	minus	1	1	mRNA	CR1A	.	intron|FBgn0039925|FBtr0089196	3684-3699(1),
Croset_2017	FBgn0039925	Kif3C	4	+	1149540	gypsy2_LTR	GENE-TE	plus	1	1	mRNA	GYPSY2_LTR	.	intron|FBgn0039925|FBtr0089196	1-36(1),
MacKay_2012	FBgn0052017	CG32017	4	-	1149540	gypsy2_LTR	TE-GENE	minus	1	2	mRNA	GYPSY2_LTR	.	intron|FBgn0052017|FBtr0344977	-40-42(1),-40-54(1),
Croset_2017	FBgn0039925	Kif3C	4	+	1150424	Cr1a	GENE-TE	minus	1	39	mRNA	CR1A	.	intron|FBgn0039925|FBtr0089196	3825-3884(1),3840-3884(1),3841-3884(1),3844-3884(1),3852-3885(5),3852-3886(1),3854-3884(1),3858(12),3858-3884(4),3859-3884(3),3861-3884(1),3864-3885(2),3866-3884(1),3867-3884(4),3867-3887(1),
MacKay_2012	FBgn0039925	Kif3C	4	+	1150424	Cr1a	GENE-TE	minus	1	3	mRNA	CR1A	.	intron|FBgn0039925|FBtr0089196	3824-3884(1),3858(1),4176-4177(1),
THIS_STUDY	FBgn0039925	Kif3C	4	+	1150424	Cr1a	GENE-TE	minus	4	17	mRNA	CR1A	.	intron|FBgn0039925|FBtr0089196	3817-3884(2);3818-3884(1);3819-3884(1);3820-3884(3);3821-3884(1);3844-3884(1);3846-3884(1);3858(7);	yes	1	0	0	8	5	2	1	10	5	11	9	1	2.67	6.17	30.18867925
Croset_2017	FBgn0052017	CG32017	4	-	1150424	Cr1a	TE-GENE	plus	2	31	mRNA	CR1A	.	intron|FBgn0052017|FBtr0344977	3816-3885(1),3840-3885(1),3846-3885(1),3849-3885(1),3852-3886(3),3852-3887(1),3853-3885(1),3854-3885(3),3855-3885(1),3856-3885(2),3858(6),3858-3885(1),3861-3885(2),3864-3885(1),3864-3886(1),3864-3887(1),3866-3885(2),3867-3885(2),		0	3	28				14	3	18				10.33	11.67	46.95454545
MacKay_2012	FBgn0052017	CG32017	4	-	1150424	Cr1a	TE-GENE	plus	1	1	mRNA	CR1A	.	intron|FBgn0052017|FBtr0344977	3858(1),
MacKay_2012	FBgn0052017	CG32017	4	-	1150720	Cr1a	GENE-TE	plus	1	2	mRNA	CR1A	.	intron|FBgn0052017|FBtr0344977	3519-3525(1),3589-3653(1),
Hempshill_2018	FBgn0039925	Kif3C	4	+	1150720	Cr1a	TE-GENE	minus	4	18	mRNA	CR1A	.	intron|FBgn0039925|FBtr0089196	3488-3531(3),3488-3533(8),3488-3534(2),3488-3536(3),3488-3537(1),3559-3649(1),		5	6	9	1			1	5	5	0			5.25	2.75	65.625
Hempshill_2018	FBgn0039925	Kif3C	4	+	1150769	Cr1a	GENE-TE	minus	3	7	mRNA	CR1A	.	intron|FBgn0039925|FBtr0089196	1646-1663(1),1647-1663(2),1662(1),1663-1663(2),1665-1663(1),		4	0	4	2			3	8	10	8			2.5	7.25	25.64102564
MacKay_2012	FBgn0039925	Kif3C	4	+	1150769	Cr1a	GENE-TE	minus	2	3	mRNA	CR1A	.	intron|FBgn0039925|FBtr0089196	1643-1663(1),1662(2),		1	2					1	1					1.5	1	60
MacKay_2012	FBgn0052017	CG32017	4	-	1150769	Cr1a	TE-GENE	plus	1	4	mRNA	CR1A	.	intron|FBgn0052017|FBtr0344977	1597-1650(1),1643-1664(3),
Croset_2017	FBgn0052017	CG32017	4	-	1150891	Cr1a	GENE-TE	plus	3	24	mRNA	CR1A	.	intron|FBgn0052017|FBtr0344977	1522(23),1525(1),		4	1	21				31	9	73				8.67	37.67	18.7095382
MacKay_2012	FBgn0052017	CG32017	4	-	1150891	Cr1a	GENE-TE	plus	1	1	mRNA	CR1A	.	intron|FBgn0052017|FBtr0344977	1522(1),
Croset_2017	FBgn0039925	Kif3C	4	+	1150891	Cr1a	TE-GENE	minus	3	21	mRNA	CR1A	.	intron|FBgn0039925|FBtr0089196	1522(21),		4	1	16				37	6	49				7	30.67	18.58242633
Hempshill_2018	FBgn0039925	Kif3C	4	+	1150891	Cr1a	TE-GENE	minus	3	5	mRNA	CR1A	.	intron|FBgn0039925|FBtr0089196	1497-1538(2),1498-1541(1),1522(2),		2	0	1	2			1	5	5	0			1.25	2.75	31.25
THIS_STUDY	FBgn0039925	Kif3C	4	+	1150891	Cr1a	TE-GENE	minus	4	14	mRNA	CR1A	.	intron|FBgn0039925|FBtr0089196	1522(13);3649(1);	yes	2	1	0	6	4	0	5	24	20	39	25	5	2.17	19.67	9.923664122
MacKay_2012	FBgn0039925	Kif3C	4	+	1153147	Doc3-element	GENE-TE	minus	1	1	mRNA	DOC3	.	intron|FBgn0039925|FBtr0089196	2930-2923(1),
THIS_STUDY	FBgn0039925	Kif3C	4	+	1153147	Doc3-element	GENE-TE	minus	3	7	mRNA	DOC3	.	intron|FBgn0039925|FBtr0089196	2922(7);	yes	0	3	0	2	2	0	0	6	3	6	5	1	1.17	3.5	25
Croset_2017	FBgn0052017	CG32017	4	-	1155740	Doc3-element	GENE-TE	plus	2	3	mRNA	DOC3	.	intron|FBgn0052017|FBtr0344977	3(3),		0	2	1				11	7	40				1	19.33	4.918839154
MacKay_2012	FBgn0052017	CG32017	4	-	1155740	Doc3-element	GENE-TE	plus	1	1	mRNA	DOC3	.	intron|FBgn0052017|FBtr0344977	3(1),
Croset_2017	FBgn0039925	Kif3C	4	+	1155740	Doc3-element	TE-GENE	minus	2	2	mRNA	DOC3	.	intron|FBgn0039925|FBtr0089196	3(2),		0	2	1				7	3	18				1	9.33	9.68054211
MacKay_2012	FBgn0039925	Kif3C	4	+	1155740	Doc3-element	TE-GENE	minus	1	3	mRNA	DOC3	.	intron|FBgn0039925|FBtr0089196	3(3),
THIS_STUDY	FBgn0039925	Kif3C	4	+	1155740	Doc3-element	TE-GENE	minus	4	15	mRNA	DOC3	.	intron|FBgn0039925|FBtr0089196	1(1);3(14);	yes	0	2	0	8	3	2	0	3	6	5	3	0	2.5	2.83	46.875
MacKay_2012	FBgn0039925	Kif3C	4	+	1157068	Burdock	GENE-TE	minus	1	1	mRNA	BURDOCK	.	intron|FBgn0039925|FBtr0089196	5867-5864(1),
MacKay_2012	FBgn0052017	CG32017	4	-	1157068	Burdock	TE-GENE	plus	1	1	mRNA	BURDOCK	.	intron|FBgn0052017|FBtr0344977	5867-5865(1),
Croset_2017	FBgn0039925	Kif3C	4	+	1162183	Tc1	GENE-TE	minus	1	2	mRNA	TC1	.	intron|FBgn0039925|FBtr0089196	1657-1667(1),1675-1667(1),
Hempshill_2018	FBgn0039925	Kif3C	4	+	1162183	Tc1	GENE-TE	minus	1	1	mRNA	TC1	.	intron|FBgn0039925|FBtr0089196	1646-1667(1),
MacKay_2012	FBgn0039925	Kif3C	4	+	1162183	Tc1	GENE-TE	minus	2	2	mRNA	TC1	.	intron|FBgn0039925|FBtr0089196	1660-1667(2),		1	1					0	1					1	0.5	66.66666667
THIS_STUDY	FBgn0039925	Kif3C	4	+	1162183	Tc1	GENE-TE	minus	3	7	mRNA	TC1	.	intron|FBgn0039925|FBtr0089196	1636-1667(1);1666(5);1679-1670(1);	yes	0	0	0	4	1	0	0	6	3	7	5	1	0.83	3.67	18.51851852
Hempshill_2018	FBgn0039925	Kif3C	4	+	1163614	Tc1	TE-GENE	minus	3	7	mRNA	TC1	.	intron|FBgn0039925|FBtr0089196	1(3),-30-11(1),-30-18(1),-30-21(2),		0	1	0	0			1	1	1	0			0.25	0.75	25
MacKay_2012	FBgn0039925	Kif3C	4	+	1163614	Tc1	TE-GENE	minus	2	7	mRNA	TC1	.	intron|FBgn0039925|FBtr0089196	1(7),		0	1					0	4					0.5	2	20
THIS_STUDY	FBgn0039925	Kif3C	4	+	1163614	Tc1	TE-GENE	minus	4	16	mRNA	TC1	.	intron|FBgn0039925|FBtr0089196	1(16);	yes	0	2	2	2	9	0	0	3	6	5	3	0	2.5	2.83	46.875
MacKay_2012	FBgn0039925	Kif3C	4	+	1164037	Tc1	GENE-TE	minus	1	1	mRNA	TC1	.	intron|FBgn0039925|FBtr0089196	184(1),
MacKay_2012	FBgn0039925	Kif3C	4	+	1164446	Tc1	GENE-TE	minus	1	1	mRNA	TC1	.	intron|FBgn0039925|FBtr0089196	184(1),
THIS_STUDY	FBgn0039925	Kif3C	4	+	1164446	Tc1	GENE-TE	minus	3	5	mRNA	TC1	.	intron|FBgn0039925|FBtr0089196	184(4);186-188(1);	yes	0	0	0	2	2	0	2	12	15	16	9	7	0.67	10.17	6.153846154
Hempshill_2018	FBgn0039925	Kif3C	4	+	1164630	Tc1	TE-GENE	minus	1	1	mRNA	TC1	.	intron|FBgn0039925|FBtr0089196	-30-16(1),
MacKay_2012	FBgn0039925	Kif3C	4	+	1164630	Tc1	TE-GENE	minus	2	3	mRNA	TC1	.	intron|FBgn0039925|FBtr0089196	1(1),-39-7(2),		5	4					0	6					4.5	3	60
THIS_STUDY	FBgn0039925	Kif3C	4	+	1164630	Tc1	TE-GENE	minus	4	9	mRNA	TC1	.	intron|FBgn0039925|FBtr0089196	1(9);	yes	0	0	1	3	3	5	3	17	29	30	23	14	2	19.33	9.375
Hempshill_2018	FBgn0039925	Kif3C	4	+	1164881	Doc3-element	TE-GENE	minus	1	1	mRNA	DOC3	1164882	intron|FBgn0039925|FBtr0089196	2664-2699(1),
MacKay_2012	FBgn0039925	Kif3C	4	+	1164881	Doc3-element	TE-GENE	minus	1	1	mRNA	DOC3	1164882	intron|FBgn0039925|FBtr0089196	2656-2711(1),
THIS_STUDY	FBgn0039925	Kif3C	4	+	1164881	Doc3-element	TE-GENE	minus	5	8	mRNA	DOC3	1164882	intron|FBgn0039925|FBtr0089196	2469(2);2693(4);2694(1);2694-2696(1);	yes	0	0	2	3	2	1	8	25	37	32	38	17	1.33	26.17	4.848484848
Hempshill_2018	FBgn0039925	Kif3C	4	+	1165261	Doc3-element	TE-GENE	minus	1	1	mRNA	DOC3	.	CDS|FBgn0039925|FBtr0089196	2664-2705(1),
THIS_STUDY	FBgn0039925	Kif3C	4	-	1167468	roo_LTR	GENE-TE	plus	6	105	mRNA	ROO_LTR	.	.	1(101);428(3);7(1);	yes	7	8	14	31	19	21	9	8	9	32	23	5	16.67	14.33	53.76344086
THIS_STUDY	FBgn0039925	Kif3C	4	+	1167468	roo_LTR	TE-GENE	minus	6	29	mRNA	ROO_LTR	.	3UTR|FBgn0039925|FBtr0089196	1(29);	yes	3	5	2	10	8	1	5	14	12	29	25	12	4.83	16.17	23.01587302
MacKay_2012	FBgn0039925	Kif3C	4	+	1168619	F-element	GENE-TE	plus	1	2	mRNA	FW	.	3UTR|FBgn0039925|FBtr0089196	1638(2),
THIS_STUDY	FBgn0002521	pho	4	-	1175385	jockey2	TE-GENE	plus	6	32	mRNA	JOCKEY2	.	intron|FBgn0002521|FBtr0089204;intron|FBgn0002521|FBtr0089205	3349-3460(1);3424(2);3425(28);3426(1);	yes	4	4	2	9	11	3	265	324	347	770	516	393	5.5	435.83	1.246223565
Hempshill_2018	FBgn0002521	pho	4	-	1177590	jockey2	TE-GENE	plus	2	2	mRNA	JOCKEY2	.	intron|FBgn0002521|FBtr0089204;intron|FBgn0002521|FBtr0089205	1317(2),		1	0	0	0			14	20	34	25			0.25	23.25	1.063829787
MacKay_2012	FBgn0002521	pho	4	-	1177590	jockey2	TE-GENE	plus	2	2	mRNA	JOCKEY2	.	intron|FBgn0002521|FBtr0089204;intron|FBgn0002521|FBtr0089205	1317(2),		1	1					87	67					1	77	1.282051282
THIS_STUDY	FBgn0002521	pho	4	-	1177590	jockey2	TE-GENE	plus	6	21	mRNA	JOCKEY2	.	intron|FBgn0002521|FBtr0089204;intron|FBgn0002521|FBtr0089205	1317(21);	yes	1	3	1	4	7	3	50	100	112	203	106	111	3.17	113.67	2.710413695
THIS_STUDY	FBgn0002521	pho	4	-	1179403	Cr1a	GENE-TE	minus	5	7	mRNA	CR1A	.	intron|FBgn0002521|FBtr0089204;intron|FBgn0002521|FBtr0089205	4260-4477(3);4265-4477(2);4291-4477(1);4303-4477(1);	yes	0	2	0	2	2	1	29	61	65	94	85	54	1.17	64.67	1.772151899
MacKay_2012	FBgn0250819	CG33521	4	+	1189053	Transpac_LTR	TE-GENE	minus	1	1	mRNA	TRANSPAC_LTR	1189054	intron|FBgn0250819|FBtr0091473;intron|FBgn0250819|FBtr0091472;intron|FBgn0250819|FBtr0091470;intron|FBgn0250819|FBtr0334661	23(1),
MacKay_2012	FBgn0250819	CG33521	4	+	1190549	17.6	GENE-TE	plus	1	1	mRNA	176	1190549	CDS|FBgn0250819|FBtr0091470;CDS|FBgn0250819|FBtr0091473;CDS|FBgn0250819|FBtr0091472;CDS|FBgn0250819|FBtr0334661	434(1),
Hempshill_2018	FBgn0039924	PIP4K	4	-	1192982	gypsy7	TE-GENE	plus	2	2	mRNA	GYPSY7	.	intron|FBgn0039924|FBtr0100543;intron|FBgn0039924|FBtr0100544	1733-1793(2),		1	1	0	1			99	45	65	32			0.75	60.25	1.229508197
MacKay_2012	FBgn0039924	PIP4K	4	-	1193364	pogo	GENE-TE	minus	1	1	mRNA	POGO	.	intron|FBgn0039924|FBtr0100543;intron|FBgn0039924|FBtr0100544	2113(1),
MacKay_2012	FBgn0039924	PIP4K	4	-	1194042	F-element	TE-GENE	minus	1	1	mRNA	FW	.	intron|FBgn0039924|FBtr0100543;intron|FBgn0039924|FBtr0100544	4405(1),
Hempshill_2018	FBgn0263112	Mitf	4	+	1199177	T-element	GENE-TE	minus	1	1	mRNA	TART	1199175	intron|FBgn0263112|FBtr0307326;intron|FBgn0263112|FBtr0307327;intron|FBgn0263112|FBtr0307329	8817(1),
MacKay_2012	FBgn0263112	Mitf	4	+	1223096	297_LTR	GENE-TE	minus	2	2	mRNA	297_LTR	.	3UTR|FBgn0263112|FBtr0307326;3UTR|FBgn0263112|FBtr0307327;3UTR|FBgn0263112|FBtr0307328;3UTR|FBgn0263112|FBtr0307329	1(1),414(1),		1	0					216	156					0.5	186	0.268096515
MacKay_2012	FBgn0263112	Mitf	4	+	1223096	297_LTR	TE-GENE	minus	1	1	mRNA	297_LTR	.	3UTR|FBgn0263112|FBtr0307326;3UTR|FBgn0263112|FBtr0307327;3UTR|FBgn0263112|FBtr0307328;3UTR|FBgn0263112|FBtr0307329	1(1),
MacKay_2012	FBgn0263112	Mitf	4	+	1223116	roo_LTR	GENE-TE	plus	1	2	mRNA	ROO_LTR	.	3UTR|FBgn0263112|FBtr0307326;3UTR|FBgn0263112|FBtr0307327;3UTR|FBgn0263112|FBtr0307328;3UTR|FBgn0263112|FBtr0307329	1(2),
MacKay_2012	FBgn0027101	Dyrk3	4	-	1229995	roo_LTR	TE-GENE	minus	1	1	mRNA	ROO_LTR	.	5UTR|FBgn0027101|FBtr0100406;5UTR|FBgn0027101|FBtr0100404;5UTR|FBgn0027101|FBtr0100402	1(1),
MacKay_2012	FBgn0027101	Dyrk3	4	-	1230118	P-element	TE-GENE	plus	1	1	mRNA	P-ELEMENT	1230118	5UTR|FBgn0027101|FBtr0100406;5UTR|FBgn0027101|FBtr0100404;5UTR|FBgn0027101|FBtr0100402	50(1),
Croset_2017	FBgn0053653	Cadps	4	+	1236255	297_LTR	GENE-TE	minus	1	6	mRNA	297_LTR	.	intron|FBgn0053653|FBtr0091631;intron|FBgn0053653|FBtr0307334;intron|FBgn0053653|FBtr0333702;intron|FBgn0053653|FBtr0307333;intron|FBgn0053653|FBtr0091630	267-278(1),310(5),
Hempshill_2018	FBgn0053653	Cadps	4	+	1250804	invader3	TE-GENE	plus	1	1	mRNA	INVADER3	.	CDS|FBgn0053653|FBtr0333702;CDS|FBgn0053653|FBtr0091630;CDS|FBgn0053653|FBtr0091631;CDS|FBgn0053653|FBtr0307333;CDS|FBgn0053653|FBtr0307334	4396-4374(1),
Hempshill_2018	FBgn0053653	Cadps	4	+	1256226	F-element	GENE-TE	plus	2	2	mRNA	FW	.	intron|FBgn0053653|FBtr0333702;intron|FBgn0053653|FBtr0307334;intron|FBgn0053653|FBtr0091631;intron|FBgn0053653|FBtr0091630;intron|FBgn0053653|FBtr0307333	99-113(2),		1	0	0	1			22	25	39	26			0.5	28	1.754385965
MacKay_2012	FBgn0053653	Cadps	4	+	1256226	F-element	GENE-TE	plus	1	6	mRNA	FW	.	intron|FBgn0053653|FBtr0333702;intron|FBgn0053653|FBtr0307334;intron|FBgn0053653|FBtr0091631;intron|FBgn0053653|FBtr0091630;intron|FBgn0053653|FBtr0307333	100-102(3),101-102(2),99-102(1),
THIS_STUDY	FBgn0053653	Cadps	4	+	1256226	F-element	GENE-TE	plus	4	21	mRNA	FW	.	intron|FBgn0053653|FBtr0333702;intron|FBgn0053653|FBtr0307334;intron|FBgn0053653|FBtr0091631;intron|FBgn0053653|FBtr0091630;intron|FBgn0053653|FBtr0307333	147-328(2);147-339(1);148-327(2);148-328(3);148-336(1);148-337(1);148-338(1);148-339(4);148-341(1);148-343(2);149-336(1);151-318(1);151-335(1);	yes	1	0	3	8	7	0	421	897	904	1584	1062	1035	3.17	983.83	0.320837555
MacKay_2012	FBgn0053653	Cadps	4	+	1256389	F-element	GENE-TE	plus	1	1	mRNA	FW	.	intron|FBgn0053653|FBtr0333702;intron|FBgn0053653|FBtr0307334;intron|FBgn0053653|FBtr0091631;intron|FBgn0053653|FBtr0091630;intron|FBgn0053653|FBtr0307333	311-337(1),
THIS_STUDY	FBgn0053653	Cadps	4	+	1257061	F-element	TE-GENE	plus	6	34	mRNA	FW	.	intron|FBgn0053653|FBtr0333702;intron|FBgn0053653|FBtr0307334;intron|FBgn0053653|FBtr0091631;intron|FBgn0053653|FBtr0091630;intron|FBgn0053653|FBtr0307333	2020-2072(1);2025-2069(1);2027-2069(2);2060(30);	yes	3	4	3	13	8	9	94	246	205	259	160	251	6.67	202.5	3.187250996
MacKay_2012	FBgn0053653	Cadps	4	+	1260312	F-element	GENE-TE	plus	1	2	mRNA	FW	.	intron|FBgn0053653|FBtr0333702;intron|FBgn0053653|FBtr0307334;intron|FBgn0053653|FBtr0091631;intron|FBgn0053653|FBtr0091630;intron|FBgn0053653|FBtr0307333	2058-2096(1),2060-2069(1),
THIS_STUDY	FBgn0053653	Cadps	4	+	1260312	F-element	GENE-TE	plus	2	2	mRNA	FW	.	intron|FBgn0053653|FBtr0333702;intron|FBgn0053653|FBtr0307334;intron|FBgn0053653|FBtr0091631;intron|FBgn0053653|FBtr0091630;intron|FBgn0053653|FBtr0307333	2058-2081(1);2058-2094(1);	yes	0	0	0	0	0	0	106	198	147	351	248	148	0	199.67	0
Hempshill_2018	FBgn0053653	Cadps	4	+	1260814	F-element	TE-GENE	plus	2	6	mRNA	FW	.	intron|FBgn0053653|FBtr0333702;intron|FBgn0053653|FBtr0307334;intron|FBgn0053653|FBtr0091631;intron|FBgn0053653|FBtr0091630;intron|FBgn0053653|FBtr0307333	3991(1),4470-4485(1),4471-4485(1),4472-4485(1),4483-4490(1),4490-4485(1),		0	1	5	0			21	21	36	26			1.5	26	5.454545455
MacKay_2012	FBgn0053653	Cadps	4	+	1260814	F-element	TE-GENE	plus	1	5	mRNA	FW	.	intron|FBgn0053653|FBtr0333702;intron|FBgn0053653|FBtr0307334;intron|FBgn0053653|FBtr0091631;intron|FBgn0053653|FBtr0091630;intron|FBgn0053653|FBtr0307333	3991(2),4477-4487(1),4486-4485(1),4493-4485(1),
THIS_STUDY	FBgn0053653	Cadps	4	+	1260814	F-element	TE-GENE	plus	6	18	mRNA	FW	.	intron|FBgn0053653|FBtr0333702;intron|FBgn0053653|FBtr0307334;intron|FBgn0053653|FBtr0091631;intron|FBgn0053653|FBtr0091630;intron|FBgn0053653|FBtr0307333	3991(18);	yes	0	1	1	8	3	4	94	246	205	259	162	252	2.83	203	1.376518219
Hempshill_2018	FBgn0053653	Cadps	4	+	1264208	copia	TE-GENE	plus	1	1	mRNA	COPIA	.	intron|FBgn0053653|FBtr0307334;intron|FBgn0053653|FBtr0333702;intron|FBgn0053653|FBtr0307333;intron|FBgn0053653|FBtr0091631;intron|FBgn0053653|FBtr0091630	3881(1),
Hempshill_2018	FBgn0053653	Cadps	4	+	1265877	Cr1a	GENE-TE	plus	1	1	mRNA	CR1A	.	intron|FBgn0053653|FBtr0091631;intron|FBgn0053653|FBtr0333702;intron|FBgn0053653|FBtr0091630;intron|FBgn0053653|FBtr0307334;intron|FBgn0053653|FBtr0307333	909-910(1),
MacKay_2012	FBgn0053653	Cadps	4	+	1265877	Cr1a	GENE-TE	plus	1	1	mRNA	CR1A	.	intron|FBgn0053653|FBtr0091631;intron|FBgn0053653|FBtr0333702;intron|FBgn0053653|FBtr0091630;intron|FBgn0053653|FBtr0307334;intron|FBgn0053653|FBtr0307333	909-909(1),
THIS_STUDY	FBgn0053653	Cadps	4	+	1266878	Quasimodo_LTR	GENE-TE	plus	5	9	mRNA	QUASIMODO_LTR	.	intron|FBgn0053653|FBtr0091631;intron|FBgn0053653|FBtr0333702;intron|FBgn0053653|FBtr0091630;intron|FBgn0053653|FBtr0307334;intron|FBgn0053653|FBtr0307333	1(9);	yes	1	1	0	5	3	1	89	153	135	301	194	340	1.83	202	0.899427637
THIS_STUDY	FBgn0053653	Cadps	4	+	1267389	Quasimodo_LTR	TE-GENE	plus	2	3	mRNA	QUASIMODO_LTR	.	intron|FBgn0053653|FBtr0091631;intron|FBgn0053653|FBtr0333702;intron|FBgn0053653|FBtr0091630;intron|FBgn0053653|FBtr0307334;intron|FBgn0053653|FBtr0307333	355-556(1);366-556(1);367-556(1);	yes	3	5	1	3	9	3	47	157	155	155	124	145	4	130.5	2.973977695
MacKay_2012	FBgn0053653	Cadps	4	+	1269526	297	TE-GENE	minus	1	2	mRNA	297	.	intron|FBgn0053653|FBtr0091631;intron|FBgn0053653|FBtr0333702;intron|FBgn0053653|FBtr0091630;intron|FBgn0053653|FBtr0307334;intron|FBgn0053653|FBtr0307333	2897-2939(2),
MacKay_2012	FBgn0002121	l(2)gl	2L	-	10292	412_LTR	GENE-TE	minus	1	1	mRNA	412_LTR	.	3UTR|FBgn0002121|FBtr0306589;3UTR|FBgn0002121|FBtr0078171;3UTR|FBgn0002121|FBtr0078170;3UTR|FBgn0002121|FBtr0306590;3UTR|FBgn0002121|FBtr0306591;3UTR|FBgn0002121|FBtr0306592;3UTR|FBgn0002121|FBtr0078166;3UTR|FBgn0002121|FBtr0078169;3UTR|FBgn0002121|FBtr0078168;3UTR|FBgn0002121|FBtr0330655;3UTR|FBgn0002121|FBtr0078167	480-478(1),
MacKay_2012	FBgn0002121	l(2)gl	2L	-	11779	TART-A	GENE-TE	minus	1	1	mRNA	TART-A	11779	CDS|FBgn0002121|FBtr0306589;CDS|FBgn0002121|FBtr0078167;CDS|FBgn0002121|FBtr0330655;CDS|FBgn0002121|FBtr0078168;CDS|FBgn0002121|FBtr0078166;CDS|FBgn0002121|FBtr0306592;CDS|FBgn0002121|FBtr0078169;CDS|FBgn0002121|FBtr0078171;CDS|FBgn0002121|FBtr0306590;CDS|FBgn0002121|FBtr0078170;CDS|FBgn0002121|FBtr0306591	3536(1),
MacKay_2012	FBgn0002121	l(2)gl	2L	-	12084	gypsy5	GENE-TE	minus	1	1	mRNA	GYPSY5	.	CDS|FBgn0002121|FBtr0306589;CDS|FBgn0002121|FBtr0078167;CDS|FBgn0002121|FBtr0330655;CDS|FBgn0002121|FBtr0078168;CDS|FBgn0002121|FBtr0078166;CDS|FBgn0002121|FBtr0306592;CDS|FBgn0002121|FBtr0078169;CDS|FBgn0002121|FBtr0078171;CDS|FBgn0002121|FBtr0306590;CDS|FBgn0002121|FBtr0078170;CDS|FBgn0002121|FBtr0306591	254-250(1),
MacKay_2012	FBgn0002121	l(2)gl	2L	-	17185	Tabor	TE-GENE	plus	1	1	mRNA	TABOR	.	5UTR|FBgn0002121|FBtr0330655;5UTR|FBgn0002121|FBtr0306592;5UTR|FBgn0002121|FBtr0306591;5UTR|FBgn0002121|FBtr0306590;5UTR|FBgn0002121|FBtr0306589;5UTR|FBgn0002121|FBtr0078170;5UTR|FBgn0002121|FBtr0078171;intron|FBgn0002121|FBtr0078168;intron|FBgn0002121|FBtr0078169;intron|FBgn0002121|FBtr0078167;intron|FBgn0002121|FBtr0078166	6178-6171(1),
THIS_STUDY	FBgn0051973	Cda5	2L	-	28451	mdg3	TE-GENE	plus	2	2	mRNA	MDG3	.	CDS|FBgn0051973|FBtr0113416;intron|FBgn0051973|FBtr0309228;intron|FBgn0051973|FBtr0309227;intron|FBgn0051973|FBtr0078163;intron|FBgn0051973|FBtr0309226;intron|FBgn0051973|FBtr0309229;intron|FBgn0051973|FBtr0078164;intron|FBgn0051973|FBtr0309225	4249(2);	yes	0	0	0	0	0	0	596	384	328	269	194	996	0	461.17	0
MacKay_2012	FBgn0051973	Cda5	2L	-	61537	mdg1_LTR	TE-GENE	minus	1	1	mRNA	MDG1_LTR	.	intron|FBgn0051973|FBtr0309226	-40-48(1),
Croset_2017	FBgn0051973	Cda5	2L	-	64315	BS2	TE-GENE	minus	1	7	mRNA	BS2	.	intron|FBgn0051973|FBtr0309226	4067-4131(1),4131(6),
MacKay_2012	FBgn0051973	Cda5	2L	-	64315	BS2	TE-GENE	minus	2	3	mRNA	BS2	.	intron|FBgn0051973|FBtr0309226	4131(3),		2	1					0	1					1.5	0.5	75
THIS_STUDY	FBgn0051973	Cda5	2L	-	64315	BS2	TE-GENE	minus	4	10	mRNA	BS2	.	intron|FBgn0051973|FBtr0309226	4131(10);	yes	0	0	5	3	0	1	0	0	0	0	0	0	1.5	0	100
Croset_2017	FBgn0051973	Cda5	2L	-	64915	BS2	GENE-TE	minus	1	2	mRNA	BS2	.	intron|FBgn0051973|FBtr0309226	4688-4722(1),4691-4722(1),
MacKay_2012	FBgn0051973	Cda5	2L	-	64915	BS2	GENE-TE	minus	1	2	mRNA	BS2	.	intron|FBgn0051973|FBtr0309226	4661-4722(1),4702-4724(1),
THIS_STUDY	FBgn0051973	Cda5	2L	-	64915	BS2	GENE-TE	minus	2	4	mRNA	BS2	.	intron|FBgn0051973|FBtr0309226	4563-4718(1);4718-4722(1);4721(2);	yes	0	0	0	0	3	1	50	20	35	49	30	121	0.67	50.83	1.294498382
MacKay_2012	FBgn0067779	dbr	2L	+	70956	roo_LTR	GENE-TE	plus	1	1	mRNA	ROO_LTR	.	3UTR|FBgn0067779|FBtr0078100;3UTR|FBgn0067779|FBtr0306536;3UTR|FBgn0067779|FBtr0306539;3UTR|FBgn0067779|FBtr0306538;3UTR|FBgn0067779|FBtr0306537	1(1),
MacKay_2012	FBgn0266322	asRNA:CR44987	2L	-	73522	jockey	TE-GENE	minus	1	1	mRNA	JOCKEY	.	ncRNA|FBgn0266322|FBtr0344053;ncRNA|FBgn0266322|FBtr0344052	4673(1),
MacKay_2012	FBgn0031216	Zir	2L	-	101817	roo_LTR	TE-GENE	minus	2	4	mRNA	ROO_LTR	.	.	1(3),428(1),		0	2					14	17					1	15.5	6.060606061
MacKay_2012	FBgn0005278	Sam-S	2L	+	114001	Stalker2	TE-GENE	plus	1	1	mRNA	STALKER2	.	3UTR|FBgn0005278|FBtr0330656;3UTR|FBgn0005278|FBtr0089428;3UTR|FBgn0005278|FBtr0089435;3UTR|FBgn0005278|FBtr0089437;3UTR|FBgn0005278|FBtr0089429;3UTR|FBgn0005278|FBtr0089434;3UTR|FBgn0005278|FBtr0089433;3UTR|FBgn0005278|FBtr0089436;3UTR|FBgn0005278|FBtr0089430;3UTR|FBgn0005278|FBtr0089431;3UTR|FBgn0005278|FBtr0089432	985-977(1),
Hempshill_2018	FBgn0031228	ND-15	2L	+	114992	flea_LTR	GENE-TE	plus	3	3	mRNA	BLASTOPIA_LTR	114991	intron|FBgn0031228|FBtr0306542;intron|FBgn0031228|FBtr0330638;intron|FBgn0031228|FBtr0330639	10(1),13(2),		1	1	0	1			9	5	2	6			0.75	5.5	12
Hempshill_2018	FBgn0031228	ND-15	2L	+	117010	flea_LTR	GENE-TE	plus	1	1	mRNA	BLASTOPIA_LTR	.	intron|FBgn0031228|FBtr0306542;intron|FBgn0031228|FBtr0330638;intron|FBgn0031228|FBtr0330639	1(1),
Hempshill_2018	FBgn0031220	CG4822	2L	-	117010	flea_LTR	TE-GENE	minus	1	2	mRNA	BLASTOPIA_LTR	.	3UTR|FBgn0031220|FBtr0100307	1(2),
MacKay_2012	FBgn0266304	asRNA:CR44969	2L	+	123442	McClintock_LTR	TE-GENE	minus	1	1	mRNA	QUASIMODO2_LTR	.	ncRNA|FBgn0266304|FBtr0344032;intron|FBgn0031228|FBtr0306542;intron|FBgn0031228|FBtr0330638;intron|FBgn0031228|FBtr0330639	77-129(1),
Croset_2017	FBgn0266304	asRNA:CR44969	2L	+	123546	McClintock_LTR	GENE-TE	minus	2	7	mRNA	QUASIMODO2_LTR	.	ncRNA|FBgn0266304|FBtr0344032;intron|FBgn0031228|FBtr0306542;intron|FBgn0031228|FBtr0330638;intron|FBgn0031228|FBtr0330639	193-223(1),198-223(1),198-224(1),200-223(1),200-224(1),205-223(1),211(1),		5	0	2				12	7	12				2.33	10.33	18.40442338
Hempshill_2018	FBgn0266304	asRNA:CR44969	2L	+	123546	McClintock_LTR	GENE-TE	minus	1	1	mRNA	QUASIMODO2_LTR	.	ncRNA|FBgn0266304|FBtr0344032;intron|FBgn0031228|FBtr0306542;intron|FBgn0031228|FBtr0330638;intron|FBgn0031228|FBtr0330639	202-230(1),
MacKay_2012	FBgn0266304	asRNA:CR44969	2L	+	123546	McClintock_LTR	GENE-TE	minus	2	468	mRNA	QUASIMODO2_LTR	.	ncRNA|FBgn0266304|FBtr0344032;intron|FBgn0031228|FBtr0306542;intron|FBgn0031228|FBtr0330638;intron|FBgn0031228|FBtr0330639	173-223(9),174-223(14),178-223(2),180-223(6),181-223(19),186-221(2),186-223(2),187-223(1),201-223(5),211(1),212-222(19),212-223(38),212-224(10),212-225(6),212-226(12),212-229(4),212-231(7),212-232(48),212-235(39),212-237(2),212-238(5),212-240(1),213-222(22),213-226(1),213-236(1),214-222(4),215-222(12),216-222(7),217-222(86),217-224(1),218-222(25),218-225(1),219-222(15),220-222(18),221-222(6),222-…		121	352					126	374					236.5	250	48.61253854
THIS_STUDY	FBgn0266304	asRNA:CR44969	2L	+	123546	McClintock_LTR	GENE-TE	minus	2	2	mRNA	QUASIMODO2_LTR	.	ncRNA|FBgn0266304|FBtr0344032;intron|FBgn0031228|FBtr0306542;intron|FBgn0031228|FBtr0330638;intron|FBgn0031228|FBtr0330639	200-223(1);200-225(1);	yes	0	1	0	0	1	0	1	2	0	3	3	0	0.33	1.5	18.18181818
Croset_2017	FBgn0025683	CG3164	2L	-	123546	McClintock_LTR	TE-GENE	plus	3	10	mRNA	QUASIMODO2_LTR	.	CDS|FBgn0025683|FBtr0078153;CDS|FBgn0025683|FBtr0078154;CDS|FBgn0025683|FBtr0100379;CDS|FBgn0025683|FBtr0078155	190-224(1),193-224(1),194-224(1),195-224(1),198-224(2),198-225(1),198-226(1),201-224(1),203-224(1),		5	2	3				15	18	8				3.33	13.67	19.58823529
Hempshill_2018	FBgn0025683	CG3164	2L	-	123546	McClintock_LTR	TE-GENE	plus	4	732	mRNA	QUASIMODO2_LTR	.	CDS|FBgn0025683|FBtr0078153;CDS|FBgn0025683|FBtr0078154;CDS|FBgn0025683|FBtr0100379;CDS|FBgn0025683|FBtr0078155	160-224(11),165-224(3),168-224(1),168-226(1),169-224(19),170-224(19),171-224(7),173-224(4),174-224(1),202-226(4),202-227(5),202-231(16),205-223(46),208-223(50),208-224(175),208-225(264),208-226(1),208-227(1),209-223(26),210-223(1),210-227(1),212-223(1),213-223(8),214-223(66),214-224(1),		166	230	308	150			55	89	131	69			213.5	86	71.28547579
MacKay_2012	FBgn0025683	CG3164	2L	-	123546	McClintock_LTR	TE-GENE	plus	2	511	mRNA	QUASIMODO2_LTR	.	CDS|FBgn0025683|FBtr0078153;CDS|FBgn0025683|FBtr0078154;CDS|FBgn0025683|FBtr0100379;CDS|FBgn0025683|FBtr0078155	167-230(2),173-224(14),174-224(14),175-225(1),178-224(2),180-224(4),181-224(27),186-222(1),186-224(3),187-224(1),200-224(1),201-224(6),212-223(24),212-224(38),212-225(4),212-226(16),212-227(14),212-230(3),212-231(2),212-232(8),212-233(42),212-236(43),212-237(3),212-238(1),212-239(4),213-223(24),214-223(6),214-226(1),215-223(22),216-223(8),216-227(1),217-223(67),218-223(43),219-223(13),220-223(25)…		117	395					123	372					256	247.5	50.84409136
THIS_STUDY	FBgn0025683	CG3164	2L	-	123546	McClintock_LTR	TE-GENE	plus	6	461	mRNA	QUASIMODO2_LTR	.	CDS|FBgn0025683|FBtr0078153;CDS|FBgn0025683|FBtr0078154;CDS|FBgn0025683|FBtr0100379;CDS|FBgn0025683|FBtr0078155	186-231(1);187-226(1);187-228(1);188-225(1);189-225(2);191-224(3);191-229(1);192-224(12);193-224(118);193-225(1);193-229(1);193-230(2);193-233(1);194-224(23);194-229(1);194-230(2);195-224(15);198-224(18);198-225(5);198-227(1);198-234(1);198-235(1);199-224(42);199-225(11);200-224(124);200-225(4);200-226(5);201-224(19);201-225(3);201-226(2);201-227(3);202-224(7);203-224(9);203-225(5);204-224(5);204…	yes	39	78	68	77	86	115	670	1773	1816	1727	1462	1825	77.17	1545.5	4.755546426
Hempshill_2018	FBgn0025683	CG3164	2L	-	123636	McClintock_LTR	GENE-TE	plus	2	3	mRNA	QUASIMODO2_LTR	.	intron|FBgn0025683|FBtr0100379;intron|FBgn0025683|FBtr0078153;intron|FBgn0025683|FBtr0078155;intron|FBgn0025683|FBtr0078154	134-140(1),138-172(1),139-134(1),		133	189	288	187			18	28	52	26			199.25	31	86.53637351
MacKay_2012	FBgn0025683	CG3164	2L	-	123636	McClintock_LTR	GENE-TE	plus	2	11	mRNA	QUASIMODO2_LTR	.	intron|FBgn0025683|FBtr0100379;intron|FBgn0025683|FBtr0078153;intron|FBgn0025683|FBtr0078155;intron|FBgn0025683|FBtr0078154	133-181(1),134-141(1),134-142(1),134-146(2),135-134(1),140-134(3),143-172(1),149-172(1),		357	351					108	297					354	202.5	63.61185984
THIS_STUDY	FBgn0025683	CG3164	2L	-	123636	McClintock_LTR	GENE-TE	plus	3	4	mRNA	QUASIMODO2_LTR	.	intron|FBgn0025683|FBtr0100379;intron|FBgn0025683|FBtr0078153;intron|FBgn0025683|FBtr0078155;intron|FBgn0025683|FBtr0078154	134-140(1);136-134(1);137-140(1);139-134(1);	yes	61	132	165	153	100	203	668	1757	1816	1720	1441	1794	135.67	1532.67	8.131868132
MacKay_2012	FBgn0266304	asRNA:CR44969	2L	+	123636	McClintock_LTR	TE-GENE	minus	2	6	mRNA	QUASIMODO2_LTR	.	ncRNA|FBgn0266304|FBtr0344032;intron|FBgn0031228|FBtr0306542;intron|FBgn0031228|FBtr0330638;intron|FBgn0031228|FBtr0330639	108-172(1),93-134(3),93-141(1),94-134(1),		421	370					112	300					395.5	206	65.75228595
THIS_STUDY	FBgn0266304	asRNA:CR44969	2L	+	123636	McClintock_LTR	TE-GENE	minus	2	3	mRNA	QUASIMODO2_LTR	.	ncRNA|FBgn0266304|FBtr0344032;intron|FBgn0031228|FBtr0306542;intron|FBgn0031228|FBtr0330638;intron|FBgn0031228|FBtr0330639	134-134(2);135-140(1);	yes	0	0	2	0	1	0	1	2	0	3	3	0	0.5	1.5	25
Croset_2017	FBgn0025683	CG3164	2L	-	123693	McClintock_LTR	GENE-TE	plus	3	20	mRNA	QUASIMODO2_LTR	123694	intron|FBgn0025683|FBtr0100379;intron|FBgn0025683|FBtr0078153;intron|FBgn0025683|FBtr0078155;intron|FBgn0025683|FBtr0078154	141-132(2),141-133(2),141-134(1),141-135(4),141-138(1),141-139(3),141-140(2),141-144(1),141-146(1),141-148(1),142-138(1),143-138(1),		12	7	5				13	17	5				8	11.67	40.6710727
Hempshill_2018	FBgn0025683	CG3164	2L	-	123693	McClintock_LTR	GENE-TE	plus	4	729	mRNA	QUASIMODO2_LTR	123694	intron|FBgn0025683|FBtr0100379;intron|FBgn0025683|FBtr0078153;intron|FBgn0025683|FBtr0078155;intron|FBgn0025683|FBtr0078154	140-178(2),140-179(7),140-184(2),141-130(1),141-131(1),141-135(5),141-138(2),141-139(29),141-140(4),141-141(23),141-142(13),141-143(28),141-144(23),142-138(104),143-138(236),143-172(7),144-172(7),145-172(128),146-172(96),147-174(1),148-172(10),		133	189	287	187			19	33	54	32			199	34.5	85.2248394
MacKay_2012	FBgn0025683	CG3164	2L	-	123693	McClintock_LTR	GENE-TE	plus	2	702	mRNA	QUASIMODO2_LTR	123694	intron|FBgn0025683|FBtr0100379;intron|FBgn0025683|FBtr0078153;intron|FBgn0025683|FBtr0078155;intron|FBgn0025683|FBtr0078154	123(1),140-172(1),140-173(5),140-174(20),140-175(4),140-176(6),140-178(3),140-179(5),140-180(4),140-181(31),140-182(16),140-183(2),141-132(7),141-133(52),141-134(39),141-135(3),141-138(6),141-139(28),141-140(12),141-141(81),141-142(27),141-143(13),141-145(2),141-146(18),141-147(3),141-148(4),141-149(15),141-150(31),141-151(6),141-160(1),141-161(1),141-162(1),141-172(1),141-175(1),142-128(1),142-1…		369	358					111	348					363.5	229.5	61.29848229
Croset_2017	FBgn0266304	asRNA:CR44969	2L	+	123693	McClintock_LTR	TE-GENE	minus	3	27	mRNA	QUASIMODO2_LTR	.	ncRNA|FBgn0266304|FBtr0344032;intron|FBgn0031228|FBtr0306542;intron|FBgn0031228|FBtr0330638;intron|FBgn0031228|FBtr0330639	103-141(2),105-141(1),106-141(2),109-141(2),110-141(4),114-141(1),118-141(1),80-130(1),80-132(1),80-134(1),80-140(3),80-141(2),80-143(1),80-144(1),80-146(1),81-138(3),		4	3	8				10	7	11				5	9.33	34.89183531
MacKay_2012	FBgn0266304	asRNA:CR44969	2L	+	123693	McClintock_LTR	TE-GENE	minus	2	804	mRNA	QUASIMODO2_LTR	.	ncRNA|FBgn0266304|FBtr0344032;intron|FBgn0031228|FBtr0306542;intron|FBgn0031228|FBtr0330638;intron|FBgn0031228|FBtr0330639	100-132(3),100-133(38),100-134(41),100-135(2),100-138(9),100-139(46),100-140(7),100-141(150),100-142(38),100-143(10),100-145(2),100-146(14),100-147(6),100-148(6),100-149(19),100-150(22),100-151(4),100-160(4),100-162(1),101-128(2),101-172(3),102-172(3),103-172(4),104-172(6),106-172(11),108-127(1),108-172(1),109-172(2),111-172(2),112-172(8),113-172(4),114-172(54),115-172(141),116-172(2),117-172(10)…		433	387					114	352					410	233	63.76360809
THIS_STUDY	FBgn0025683	CG3164	2L	-	123697	McClintock_LTR	GENE-TE	plus	6	1511	mRNA	QUASIMODO2_LTR	123694	CDS|FBgn0025683|FBtr0078153;CDS|FBgn0025683|FBtr0100379;CDS|FBgn0025683|FBtr0078155;CDS|FBgn0025683|FBtr0078154	123(7);138(1231);141-130(3);141-131(1);141-132(7);141-133(6);141-138(53);141-139(17);141-140(17);141-141(11);141-143(8);141-150(17);141-151(4);142-138(55);142-143(2);142-148(3);142-150(9);143-138(29);143-148(4);144-138(14);144-148(3);145-138(5);145-148(5);	yes	67	146	170	157	108	222	778	2101	2246	2048	1668	2193	145	1839	7.308467742
MacKay_2012	FBgn0025683	CG3164	2L	-	123772	G6	TE-GENE	minus	1	1	mRNA	G6	.	CDS|FBgn0025683|FBtr0078153;CDS|FBgn0025683|FBtr0100379;CDS|FBgn0025683|FBtr0078155;CDS|FBgn0025683|FBtr0078154	1117(1),
Croset_2017	FBgn0025683	CG3164	2L	-	123856	McClintock_LTR	GENE-TE	plus	1	4	mRNA	QUASIMODO2_LTR	123856	CDS|FBgn0025683|FBtr0078154;CDS|FBgn0025683|FBtr0078153;CDS|FBgn0025683|FBtr0100379;CDS|FBgn0025683|FBtr0078155	39-142(1),39-144(2),41-138(1),
THIS_STUDY	FBgn0025683	CG3164	2L	-	123856	McClintock_LTR	GENE-TE	plus	6	599	mRNA	QUASIMODO2_LTR	123856	CDS|FBgn0025683|FBtr0078154;CDS|FBgn0025683|FBtr0078153;CDS|FBgn0025683|FBtr0100379;CDS|FBgn0025683|FBtr0078155	39-132(32);39-133(16);39-138(143);39-139(36);39-140(13);39-141(10);39-143(4);39-148(2);39-150(15);39-151(12);40-130(1);40-138(146);40-139(1);40-141(1);40-143(21);40-148(12);40-150(16);41-131(1);41-138(78);41-148(1);42-127(2);42-138(19);43-138(14);43-148(2);44-140(1);	yes	67	146	170	156	107	221	821	2124	2567	2058	1657	2148	144.5	1895.83	7.082176115
Croset_2017	FBgn0266304	asRNA:CR44969	2L	+	123856	McClintock_LTR	TE-GENE	minus	2	4	mRNA	QUASIMODO2_LTR	.	ncRNA|FBgn0266304|FBtr0344032;intron|FBgn0031228|FBtr0306542;intron|FBgn0031228|FBtr0330638;intron|FBgn0031228|FBtr0330639	12-141(1),15-141(1),17-141(1),5-141(1),		0	1	1				62	42	57				0.67	53.67	1.232977549
Hempshill_2018	FBgn0031228	ND-15	2L	+	129146	Idefix	GENE-TE	minus	1	1	mRNA	IDEFIX	.	intron|FBgn0031228|FBtr0306542;intron|FBgn0031228|FBtr0330638;intron|FBgn0031228|FBtr0330639	4134-4128(1),
Hempshill_2018	FBgn0016977	spen	2L	+	171215	roo_LTR	GENE-TE	plus	1	1	mRNA	ROO_LTR	.	intron|FBgn0016977|FBtr0330652;intron|FBgn0016977|FBtr0078122;intron|FBgn0016977|FBtr0332336;intron|FBgn0016977|FBtr0306341;intron|FBgn0016977|FBtr0078121	1(1),
THIS_STUDY	FBgn0016977	spen	2L	+	176513	I-element	TE-GENE	minus	3	3	mRNA	I	.	intron|FBgn0016977|FBtr0078122;intron|FBgn0016977|FBtr0078121;intron|FBgn0016977|FBtr0306341;intron|FBgn0016977|FBtr0332336;intron|FBgn0016977|FBtr0330652	5361(3);	yes	0	1	0	0	1	1	9	23	20	30	14	11	0.5	17.83	2.727272727
MacKay_2012	FBgn0016977	spen	2L	+	191223	flea	TE-GENE	plus	1	1	mRNA	BLASTOPIA	.	CDS|FBgn0016977|FBtr0078121;CDS|FBgn0016977|FBtr0078123;CDS|FBgn0016977|FBtr0330652;CDS|FBgn0016977|FBtr0306341;CDS|FBgn0016977|FBtr0332336;CDS|FBgn0016977|FBtr0078122;CDS|FBgn0016977|FBtr0332337;CDS|FBgn0016977|FBtr0330653	185(1),
MacKay_2012	FBgn0266557	kis	2L	-	236535	gypsy11	TE-GENE	plus	1	1	mRNA	GYPSY11	.	CDS|FBgn0266557|FBtr0078144;CDS|FBgn0266557|FBtr0308253;CDS|FBgn0266557|FBtr0299837;CDS|FBgn0266557|FBtr0308254;CDS|FBgn0266557|FBtr0308255	3526-3538(1),
MacKay_2012	FBgn0031245	CG3625	2L	-	285183	Quasimodo_LTR	GENE-TE	minus	1	1	mRNA	QUASIMODO_LTR	.	intron|FBgn0031245|FBtr0343778;intron|FBgn0031245|FBtr0078135;intron|FBgn0031245|FBtr0078136;intron|FBgn0031245|FBtr0113009	658(1),
Hempshill_2018	FBgn0020622	Pi3K21B	2L	+	302344	copia	TE-GENE	plus	1	1	mRNA	COPIA	.	CDS|FBgn0020622|FBtr0331208;CDS|FBgn0020622|FBtr0331205;CDS|FBgn0020622|FBtr0331207;CDS|FBgn0020622|FBtr0331206	3959(1),
THIS_STUDY	FBgn0004611	Plc21C	2L	+	329817	roo_LTR	GENE-TE	minus	4	5	mRNA	ROO_LTR	.	intron|FBgn0004611|FBtr0078047;intron|FBgn0004611|FBtr0078050;intron|FBgn0004611|FBtr0078049;intron|FBgn0004611|FBtr0078048;intron|FBgn0004611|FBtr0330673;intron|FBgn0004611|FBtr0330674	428(5);	yes	0	0	1	2	1	1	11	23	15	53	44	52	0.83	33	2.463054187
Croset_2017	FBgn0004611	Plc21C	2L	+	347940	blood_LTR	GENE-TE	minus	3	17	mRNA	BLOOD_LTR	347936	intron|FBgn0004611|FBtr0078049	399(17),		10	2	5				26	4	21				5.67	17	25.01102779
THIS_STUDY	FBgn0004611	Plc21C	2L	+	347940	blood_LTR	GENE-TE	minus	6	141	mRNA	BLOOD_LTR	347936	intron|FBgn0004611|FBtr0078049	399(141);	yes	9	26	24	33	26	28	28	142	99	134	118	69	24.33	98.33	19.83695652
Croset_2017	FBgn0004611	Plc21C	2L	+	355384	blood_LTR	TE-GENE	minus	2	15	mRNA	BLOOD_LTR	355384	3UTR|FBgn0004611|FBtr0078049	1(13),-54-1(2),		10	0	5				53	9	33				5	31.67	13.63512408
MacKay_2012	FBgn0031251	CG4213	2L	-	398227	Doc	TE-GENE	minus	1	2	mRNA	DOC	.	CDS|FBgn0031251|FBtr0078093;CDS|FBgn0031251|FBtr0331204	9(2),
THIS_STUDY	FBgn0002593	RpLP1	2L	+	420091	copia	GENE-TE	plus	2	2	mRNA	COPIA	.	CDS|FBgn0002593|FBtr0331932;CDS|FBgn0002593|FBtr0078056	3371(1);4092(1);	no	0	0	0	0	1	2	119	697	344	442	720	2223	0.5	757.5	0.065963061
Hempshill_2018	FBgn0002593	RpLP1	2L	+	420479	copia	GENE-TE	plus	1	1	mRNA	COPIA	.	CDS|FBgn0002593|FBtr0078056;CDS|FBgn0002593|FBtr0331932	4335(1),
MacKay_2012	FBgn0004583	ex	2L	+	438380	TART-A	TE-GENE	minus	1	1	mRNA	TART-A	438380	5UTR|FBgn0004583|FBtr0078059;5UTR|FBgn0004583|FBtr0329832	10314(1),
MacKay_2012	FBgn0015924	crq	2L	-	451297	HB	GENE-TE	plus	1	1	mRNA	HB	.	5UTR|FBgn0015924|FBtr0304741;intron|FBgn0015924|FBtr0078087;intron|FBgn0015924|FBtr0331232;intron|FBgn0015924|FBtr0331233;intron|FBgn0015924|FBtr0078088	1(1),
MacKay_2012	FBgn0015924	crq	2L	-	451305	HB	TE-GENE	minus	1	1	mRNA	HB	451302	intron|FBgn0015924|FBtr0078087;intron|FBgn0015924|FBtr0331232;intron|FBgn0015924|FBtr0331233;intron|FBgn0015924|FBtr0078088	1(1),
MacKay_2012	FBgn0031258	CG4297	2L	-	465188	copia	GENE-TE	plus	1	1	mRNA	COPIA	.	intron|FBgn0031258|FBtr0310035;intron|FBgn0031258|FBtr0310034	2126(1),
Hempshill_2018	FBgn0031258	CG4297	2L	-	470263	Burdock_LTR	TE-GENE	plus	3	4	mRNA	BURDOCK_LTR	.	intron|FBgn0031258|FBtr0310035;intron|FBgn0031258|FBtr0310034	275(3),282-277(1),		1	2	1	0			0	0	0	1			1	0.25	80
MacKay_2012	FBgn0043364	cbt	2L	-	478905	P-element	TE-GENE	plus	1	1	mRNA	P-ELEMENT	.	5UTR|FBgn0043364|FBtr0078084;intron|FBgn0043364|FBtr0310030;intron|FBgn0043364|FBtr0078083	2907(1),
Hempshill_2018	FBgn0267991	lncRNA:CR46258	2L	+	491360	T-element	GENE-TE	minus	1	1	mRNA	TART	.	ncRNA|FBgn0267991|FBtr0347589;intron|FBgn0003963|FBtr0333012;intron|FBgn0003963|FBtr0333013;intron|FBgn0003963|FBtr0310027	8815-8816(1),
MacKay_2012	FBgn0003963	ush	2L	+	540198	pogo	GENE-TE	minus	1	1	mRNA	POGO	.	3UTR|FBgn0003963|FBtr0078063;3UTR|FBgn0003963|FBtr0310027;3UTR|FBgn0003963|FBtr0333012;3UTR|FBgn0003963|FBtr0333013;3UTR|FBgn0003963|FBtr0329895	2121(1),
THIS_STUDY	FBgn0010323	Gsc	2L	-	585786	hobo	TE-GENE	plus	2	2	mRNA	HOBO	.	intron|FBgn0010323|FBtr0347398;intron|FBgn0010323|FBtr0343221;intron|FBgn0010323|FBtr0343220	3016(2);	yes	0	0	0	1	1	0	0	0	0	0	0	2	0.33	0.33	50
MacKay_2012	FBgn0031273	CG2839	2L	+	625987	gypsy2	TE-GENE	plus	1	1	mRNA	GYPSY2	.	CDS|FBgn0031273|FBtr0077999	2854-2839(1),
MacKay_2012	FBgn0026438	Eaat2	2L	+	737589	opus_LTR	GENE-TE	plus	1	6	mRNA	NOMAD_LTR	.	.	1(5),518(1),
MacKay_2012	FBgn0026438	Eaat2	2L	-	737589	opus_LTR	TE-GENE	minus	1	3	mRNA	NOMAD_LTR	.	3UTR|FBgn0026438|FBtr0078043;3UTR|FBgn0026438|FBtr0301317;3UTR|FBgn0026438|FBtr0301316	1(2),521-517(1),
Hempshill_2018	FBgn0010583	dock	2L	+	826509	T-element	GENE-TE	minus	1	1	mRNA	TART	826507	intron|FBgn0010583|FBtr0332973;intron|FBgn0010583|FBtr0078015;intron|FBgn0010583|FBtr0078014;intron|FBgn0010583|FBtr0078013	8816-8816(1),
MacKay_2012	FBgn0020545	kraken	2L	+	852849	P-element	GENE-TE	minus	1	1	mRNA	P-ELEMENT	.	5UTR|FBgn0020545|FBtr0078016;5UTR|FBgn0020545|FBtr0334794	2907(1),
MacKay_2012	FBgn0029095	aru	2L	-	864795	Transpac_LTR	TE-GENE	plus	1	1	mRNA	TRANSPAC_LTR	864794	intron|FBgn0029095|FBtr0078032;intron|FBgn0029095|FBtr0078031;intron|FBgn0029095|FBtr0078033	291(1),
MacKay_2012	FBgn0029095	aru	2L	-	867530	diver_LTR	GENE-TE	plus	1	2	mRNA	DIVER_LTR	.	intron|FBgn0029095|FBtr0078032;intron|FBgn0029095|FBtr0078031	1(2),
Croset_2017	FBgn0028481	CG4341	2L	+	923219	roo	GENE-TE	plus	1	1	mRNA	ROO	923219	5UTR|FBgn0028481|FBtr0077949;5UTR|FBgn0028481|FBtr0305064	358(1),
Croset_2017	FBgn0028481	CG4341	2L	+	928969	roo_LTR	TE-GENE	plus	1	1	mRNA	ROO_LTR	.	intron|FBgn0028481|FBtr0077949;intron|FBgn0028481|FBtr0305064	428(1),
THIS_STUDY	FBgn0028481	CG4341	2L	+	928975	roo_LTR	GENE-TE	plus	2	6	mRNA	ROO_LTR	.	intron|FBgn0028481|FBtr0077949;intron|FBgn0028481|FBtr0305064	1(6);	yes	0	0	0	2	6	0	9	36	20	40	24	37	1.33	27.67	4.597701149
THIS_STUDY	FBgn0028481	CG4341	2L	+	930062	roo	TE-GENE	plus	3	4	mRNA	ROO	930065	intron|FBgn0028481|FBtr0077949;intron|FBgn0028481|FBtr0305064	662(1);693-741(1);695(1);743(1);	yes	1	0	0	0	0	1	65	144	75	291	188	499	0.33	210.33	0.158227848
Hempshill_2018	FBgn0031294	IA-2	2L	-	1008647	T-element	TE-GENE	minus	1	2	mRNA	TART	.	3UTR|FBgn0031294|FBtr0301417	6162(2),
MacKay_2012	FBgn0031294	IA-2	2L	-	1012546	Doc	TE-GENE	minus	1	1	mRNA	DOC	.	3UTR|FBgn0031294|FBtr0301417;3UTR|FBgn0031294|FBtr0301416;3UTR|FBgn0031294|FBtr0332270	3254(1),
MacKay_2012	FBgn0031294	IA-2	2L	-	1013135	Tabor	GENE-TE	plus	1	1	mRNA	TABOR	.	3UTR|FBgn0031294|FBtr0301417;3UTR|FBgn0031294|FBtr0301416;3UTR|FBgn0031294|FBtr0332270	6217-6237(1),
MacKay_2012	FBgn0031294	IA-2	2L	-	1033686	Max-element	GENE-TE	minus	1	2	mRNA	MAX	1033687	intron|FBgn0031294|FBtr0301417;intron|FBgn0031294|FBtr0332270;intron|FBgn0031294|FBtr0301416	631(2),
MacKay_2012	FBgn0003310	S	2L	-	1050358	Tabor	GENE-TE	minus	1	1	mRNA	TABOR	.	3UTR|FBgn0003310|FBtr0077993	6285-6276(1),
MacKay_2012	FBgn0015905	ast	2L	+	1078625	412_LTR	TE-GENE	minus	1	1	mRNA	412_LTR	1078625	CDS|FBgn0015905|FBtr0077952	203(1),
MacKay_2012	FBgn0015905	ast	2L	+	1080779	I-element	GENE-TE	plus	1	1	mRNA	I	.	3UTR|FBgn0015905|FBtr0077952	106-96(1),
MacKay_2012	FBgn0031299	CG4629	2L	-	1102323	blood	GENE-TE	minus	1	1	mRNA	BLOOD	1102323	5UTR|FBgn0031299|FBtr0332570;5UTR|FBgn0031299|FBtr0332571	4833(1),
MacKay_2012	FBgn0031302	CG14340	2L	+	1112942	Burdock_LTR	TE-GENE	plus	1	2	mRNA	BURDOCK_LTR	1112941	5UTR|FBgn0031302|FBtr0077955	220(2),
MacKay_2012	FBgn0016926	Pino	2L	-	1116087	copia_LTR	GENE-TE	plus	1	3	mRNA	COPIA_LTR	.	intron|FBgn0016926|FBtr0332272;intron|FBgn0016926|FBtr0077987;intron|FBgn0016926|FBtr0077988	1(3),
Hempshill_2018	FBgn0016926	Pino	2L	-	1123856	roo_LTR	GENE-TE	plus	4	9	mRNA	ROO_LTR	.	intron|FBgn0016926|FBtr0077987	1(8),8-1(1),		10	3	4	2			20	53	45	47			4.75	41.25	10.32608696
Hempshill_2018	FBgn0016926	Pino	2L	-	1128129	roo	GENE-TE	plus	1	1	mRNA	ROO	1128129	CDS|FBgn0016926|FBtr0077987	3700(1),
MacKay_2012	FBgn0031312	Tango14	2L	+	1159469	T-element	GENE-TE	minus	1	1	mRNA	TART	1159467	intron|FBgn0031312|FBtr0331287;intron|FBgn0031312|FBtr0077961	8820(1),
MacKay_2012	FBgn0024314	Plap	2L	-	1167200	opus_LTR	GENE-TE	minus	1	1	mRNA	NOMAD_LTR	.	3UTR|FBgn0024314|FBtr0344015;3UTR|FBgn0024314|FBtr0077980;3UTR|FBgn0024314|FBtr0304710	518(1),
THIS_STUDY	FBgn0259229	CG42329	2L	+	1220183	blood_LTR	GENE-TE	plus	5	13	mRNA	BLOOD_LTR	.	intron|FBgn0259229|FBtr0299796	1(13);	yes	1	2	1	7	1	0	15	39	25	108	66	10	2	43.83	4.363636364
THIS_STUDY	FBgn0259229	CG42329	2L	+	1227593	blood_LTR	TE-GENE	plus	6	33	mRNA	BLOOD_LTR	.	intron|FBgn0259229|FBtr0299796	399(33);	yes	7	6	2	11	14	3	17	42	25	115	73	11	7.17	47.17	13.19018405
THIS_STUDY	FBgn0259229	CG42329	2L	+	1227703	blood_LTR	TE-GENE	plus	2	7	mRNA	BLOOD_LTR	1227702	CDS|FBgn0259229|FBtr0299796	281(1);286(2);287(2);399(2);	yes	7	6	2	11	14	3	32	60	33	168	90	26	7.17	68.17	9.513274336
THIS_STUDY	FBgn0259229	CG42329	2L	+	1227827	blood_LTR	TE-GENE	plus	5	25	mRNA	BLOOD_LTR	1227828	intron|FBgn0259229|FBtr0299796	328(14);362-389(2);362-390(2);363-389(2);399(5);	yes	7	1	1	7	13	2	39	59	43	202	101	30	5.17	79	6.138613861
MacKay_2012	FBgn0051661	CG31661	2L	+	1497677	412_LTR	TE-GENE	plus	1	1	mRNA	412_LTR	.	CDS|FBgn0051661|FBtr0077932	474-482(1),
Croset_2017	FBgn0261509	haf	2L	+	1568319	F-element	GENE-TE	plus	1	2	mRNA	FW	.	intron|FBgn0261509|FBtr0474154;intron|FBgn0261509|FBtr0474153;intron|FBgn0261509|FBtr0310017;intron|FBgn0261509|FBtr0310020;intron|FBgn0261509|FBtr0344146;intron|FBgn0261509|FBtr0310019;intron|FBgn0261509|FBtr0310018;intron|FBgn0261509|FBtr0474152	2245(2),
THIS_STUDY	FBgn0265814	lncRNA:CR44603	2L	-	1623016	Doc	GENE-TE	plus	2	2	mRNA	DOC	.	ncRNA|FBgn0265814|FBtr0342645;ncRNA|FBgn0265814|FBtr0342646	2588(2);	no	1	1	0	0	2	0	1	1	0	5	5	2	0.67	2.33	22.22222222
MacKay_2012	FBgn0086758	chinmo	2L	+	1699237	roo_LTR	TE-GENE	minus	1	1	mRNA	ROO_LTR	.	3UTR|FBgn0086758|FBtr0307047	-39-5(1),
Hempshill_2018	FBgn0031357	mRpL48	2L	+	1710598	17.6	TE-GENE	minus	4	9	mRNA	176	1710599	intron|FBgn0031357|FBtr0077882;intron|FBgn0031357|FBtr0333542	4517-4544(7),4518-4544(2),		2	1	4	2			56	32	40	19			2.25	36.75	5.769230769
Croset_2017	FBgn0086698	frtz	2L	-	1711410	mdg3_LTR	TE-GENE	plus	1	1	mRNA	MDG3_LTR	.	3UTR|FBgn0086698|FBtr0333545;3UTR|FBgn0086698|FBtr0077911	267(1),
MacKay_2012	FBgn0264494	CG17646	2L	+	1745719	Burdock_LTR	TE-GENE	plus	1	1	mRNA	BURDOCK_LTR	1745719	CDS|FBgn0264494|FBtr0077886;CDS|FBgn0264494|FBtr0077885	220(1),
MacKay_2012	FBgn0264494	CG17646	2L	+	1746928	hobo	GENE-TE	plus	1	1	mRNA	HOBO	.	intron|FBgn0264494|FBtr0077885;intron|FBgn0264494|FBtr0077886	12-1(1),
THIS_STUDY	FBgn0051665	wry	2L	+	1840215	hobo	GENE-TE	plus	2	2	mRNA	HOBO	.	intron|FBgn0051665|FBtr0304911;intron|FBgn0051665|FBtr0334823;intron|FBgn0051665|FBtr0089786	1(2);	yes	0	0	1	0	2	0	30	79	73	93	80	70	0.5	70.83	0.700934579
THIS_STUDY	FBgn0051665	wry	2L	+	1842979	GATE	GENE-TE	minus	2	2	mRNA	BATUMI	.	5UTR|FBgn0051665|FBtr0334823;5UTR|FBgn0051665|FBtr0304911;5UTR|FBgn0051665|FBtr0089786	6909(2);	yes	0	0	0	0	0	0	67	174	132	287	204	207	0	178.5	0
MacKay_2012	FBgn0051663	CG31663	2L	-	1874695	Stalker2_LTR	GENE-TE	plus	1	1	mRNA	STALKER2_LTR	.	intron|FBgn0051663|FBtr0304597;intron|FBgn0051663|FBtr0077893;intron|FBgn0051663|FBtr0334826	1(1),
MacKay_2012	FBgn0031374	Wdr62	2L	+	1885318	ZAM_LTR	GENE-TE	minus	1	1	mRNA	ZAM_LTR	1885318	5UTR|FBgn0031374|FBtr0113012;5UTR|FBgn0031374|FBtr0077811;5UTR|FBgn0031374|FBtr0333007	480-489(1),
THIS_STUDY	FBgn0031374	Wdr62	2L	+	1909668	roo	TE-GENE	minus	3	3	mRNA	ROO	1909669	intron|FBgn0031374|FBtr0113012;intron|FBgn0031374|FBtr0333007;intron|FBgn0031374|FBtr0077811	5191(2);5192(1);	yes	0	1	0	0	0	1	32	79	77	136	117	83	0.33	87.33	0.380228137
MacKay_2012	FBgn0031374	Wdr62	2L	+	1909887	jockey	GENE-TE	plus	1	1	mRNA	JOCKEY	.	5UTR|FBgn0031374|FBtr0113012;5UTR|FBgn0031374|FBtr0077811;5UTR|FBgn0031374|FBtr0333007	6(1),
THIS_STUDY	FBgn0031375	erm	2L	-	1969258	opus	GENE-TE	plus	3	3	mRNA	NOMAD	.	intron|FBgn0031375|FBtr0330200	4169(1);5136(2);	yes	0	1	1	0	1	0	0	0	0	3	1	3	0.5	1.17	30
MacKay_2012	FBgn0031389	CG4259	2L	-	2127520	Rt1a	TE-GENE	minus	1	1	mRNA	RT1A	.	3UTR|FBgn0031389|FBtr0334781	1(1),
MacKay_2012	FBgn0004507	GlyP	2L	+	2137055	hopper	TE-GENE	minus	1	1	mRNA	HOPPER	.	3UTR|FBgn0004507|FBtr0077828	106-148(1),
THIS_STUDY	FBgn0031391	CG11723	2L	-	2145754	gypsy_LTR	GENE-TE	minus	5	11	mRNA	GYPSY_LTR	.	3UTR|FBgn0031391|FBtr0334813;3UTR|FBgn0031391|FBtr0077852	1(3);480(8);	yes	0	1	3	1	3	0	41	95	108	98	71	87	1.33	83.33	1.57480315
MacKay_2012	FBgn0000097	aop	2L	-	2159312	F-element	GENE-TE	plus	1	1	mRNA	FW	2159312	CDS|FBgn0000097|FBtr0330658;CDS|FBgn0000097|FBtr0077851;CDS|FBgn0000097|FBtr0330659;CDS|FBgn0000097|FBtr0077850;CDS|FBgn0000097|FBtr0330660	3642-3667(1),
MacKay_2012	FBgn0031399	mio	2L	+	2220461	gypsy_LTR	GENE-TE	plus	1	1	mRNA	GYPSY_LTR	.	3UTR|FBgn0031399|FBtr0077835	1(1),
MacKay_2012	FBgn0031399	mio	2L	+	2220603	pogo	GENE-TE	minus	1	1	mRNA	POGO	.	3UTR|FBgn0031399|FBtr0077835	2121(1),
MacKay_2012	FBgn0031401	papi	2L	+	2222602	412_LTR	GENE-TE	plus	1	2	mRNA	412_LTR	.	intron|FBgn0031401|FBtr0077836;intron|FBgn0031401|FBtr0077837	1(2),
MacKay_2012	FBgn0267378	sau	2L	+	2229265	Juan	TE-GENE	minus	1	1	mRNA	DOC6	2229266	intron|FBgn0267378|FBtr0100674;intron|FBgn0267378|FBtr0077840;intron|FBgn0267378|FBtr0100673	1163(1),
THIS_STUDY	FBgn0031413	CG9967	2L	-	2323349	springer	GENE-TE	plus	2	5	mRNA	GYPSY1	2323351	intron|FBgn0031413|FBtr0333226;intron|FBgn0031413|FBtr0100648;intron|FBgn0031413|FBtr0077799	5280(5);	yes	0	2	0	0	0	3	4	1	2	5	6	19	0.83	6.17	11.9047619
THIS_STUDY	FBgn0031413	CG9967	2L	-	2330656	springer	GENE-TE	plus	2	3	mRNA	GYPSY1	2330656	5UTR|FBgn0031413|FBtr0077799;5UTR|FBgn0031413|FBtr0100648;intron|FBgn0031413|FBtr0333226	5280(3);	yes	0	0	0	0	0	1	11	12	7	17	17	36	0.17	16.67	0.99009901
THIS_STUDY	FBgn0031413	CG9967	2L	-	2330656	gypsy6_LTR	GENE-TE	plus	2	3	mRNA	GYPSY6_LTR	2330656	5UTR|FBgn0031413|FBtr0077799;5UTR|FBgn0031413|FBtr0100648;intron|FBgn0031413|FBtr0333226	185(2);242(1);	yes	0	2	0	0	0	0	11	12	7	17	17	36	0.33	16.67	1.960784314
THIS_STUDY	FBgn0031413	CG9967	2L	+	2345705	hopper	GENE-TE	minus	2	2	mRNA	HOPPER	.	intron|FBgn0031414|FBtr0344662;intron|FBgn0031414|FBtr0344663	1(1);1435(1);	yes	0	0	0	1	0	0	6	1	8	8	12	35	0.17	11.67	1.408450704
THIS_STUDY	FBgn0031414	eys	2L	+	2345705	hopper	GENE-TE	minus	2	2	mRNA	HOPPER	.	intron|FBgn0031414|FBtr0344662;intron|FBgn0031414|FBtr0344663	1(1);1435(1);	yes	0	0	0	1	0	0	20	34	23	34	21	65	0.17	32.83	0.505050505
THIS_STUDY	FBgn0031414	eys	2L	+	2349476	Max-element_LTR	TE-GENE	minus	3	5	mRNA	MAX_LTR	.	intron|FBgn0031414|FBtr0344662;intron|FBgn0031414|FBtr0344663	1(5);	yes	0	0	0	2	1	2	2	20	12	17	9	45	0.83	17.5	4.545454545
THIS_STUDY	FBgn0031413	CG9967	2L	+	2349481	Max-element_LTR	GENE-TE	minus	5	22	mRNA	MAX_LTR	.	intron|FBgn0031414|FBtr0344662;intron|FBgn0031414|FBtr0344663	1(2);321(20);	yes	1	6	3	5	6	0	8	7	7	14	11	28	3.5	12.5	21.875
THIS_STUDY	FBgn0031414	eys	2L	+	2349481	Max-element_LTR	GENE-TE	minus	5	22	mRNA	MAX_LTR	.	intron|FBgn0031414|FBtr0344662;intron|FBgn0031414|FBtr0344663	1(2);321(20);	yes	1	6	3	5	6	0	22	40	22	40	20	58	3.5	33.67	9.417040359
THIS_STUDY	FBgn0031413	CG9967	2L	-	2357078	Max-element	GENE-TE	plus	6	36	mRNA	MAX;MAX_LTR	2357078	5UTR|FBgn0031413|FBtr0077799;5UTR|FBgn0031413|FBtr0333226;5UTR|FBgn0031413|FBtr0100648	1(5);269(2);6953(25);6954(4);	yes	2	4	5	6	9	8	22	33	52	34	36	59	5.67	39.33	12.59259259
MacKay_2012	FBgn0250835	CG15394	2L	+	2592055	roo_LTR	TE-GENE	plus	1	3	mRNA	ROO_LTR	.	intron|FBgn0250835|FBtr0335172	428(3),
THIS_STUDY	FBgn0051690	CG31690	2L	+	2703474	412_LTR	GENE-TE	plus	5	10	mRNA	412_LTR	.	intron|FBgn0051690|FBtr0301682	1(10);	yes	1	1	0	3	2	3	0	1	0	3	6	13	1.67	3.83	30.3030303
THIS_STUDY	FBgn0051690	CG31690	2L	+	2703519	412_LTR	TE-GENE	plus	2	2	mRNA	412_LTR	.	intron|FBgn0051690|FBtr0301682	481(2);	yes	0	0	0	0	1	1	7	3	3	10	11	16	0.33	8.33	3.846153846
MacKay_2012	FBgn0031449	CG31689	2L	+	2739481	hobo	GENE-TE	minus	2	4	mRNA	HOBO	.	CDS|FBgn0031449|FBtr0334161;CDS|FBgn0031449|FBtr0334159;CDS|FBgn0031449|FBtr0334158;CDS|FBgn0031449|FBtr0077708;CDS|FBgn0031449|FBtr0334160;CDS|FBgn0031449|FBtr0077707;CDS|FBgn0031449|FBtr0077705;CDS|FBgn0031449|FBtr0077706	3016(4),		1	3					87	231					2	159	1.242236025
MacKay_2012	FBgn0031453	Bacc	2L	+	2753056	P-element	GENE-TE	plus	2	2	mRNA	P-ELEMENT	.	intron|FBgn0031453|FBtr0307080;intron|FBgn0031453|FBtr0077713;intron|FBgn0031453|FBtr0335125	1(2),		2	1					376	433					1.5	404.5	0.369458128
MacKay_2012	FBgn0250906	Pgk	2L	-	2753056	P-element	TE-GENE	minus	2	5	mRNA	P-ELEMENT	.	5UTR|FBgn0250906|FBtr0330718	1(5),		1	4					2	1					2.5	1.5	62.5
MacKay_2012	FBgn0031453	Bacc	2L	+	2753661	Max-element	GENE-TE	minus	1	1	mRNA	MAX	2753660	intron|FBgn0031453|FBtr0077713;intron|FBgn0031453|FBtr0077714;intron|FBgn0031453|FBtr0335125;intron|FBgn0031453|FBtr0307080	654-669(1),
MacKay_2012	FBgn0031453	Bacc	2L	+	2756005	P-element	TE-GENE	plus	1	1	mRNA	P-ELEMENT	2756008	intron|FBgn0031453|FBtr0077713;intron|FBgn0031453|FBtr0077714;intron|FBgn0031453|FBtr0335125;intron|FBgn0031453|FBtr0307080	2591(1),
MacKay_2012	FBgn0031453	Bacc	2L	+	2756008	Max-element	TE-GENE	minus	1	1	mRNA	MAX	2756008	CDS|FBgn0031453|FBtr0077713;CDS|FBgn0031453|FBtr0077714;CDS|FBgn0031453|FBtr0335125;CDS|FBgn0031453|FBtr0307080	522(1),
THIS_STUDY	FBgn0031453	Bacc	2L	+	2756127	Doc	TE-GENE	minus	2	2	mRNA	DOC	.	CDS|FBgn0031453|FBtr0077713;CDS|FBgn0031453|FBtr0077714;CDS|FBgn0031453|FBtr0335125;CDS|FBgn0031453|FBtr0307080	1837-1938(1);2491(1);	no	0	0	0	0	1	1	1301	1795	1626	4919	3292	5173	0.33	3017.67	0.011044842
MacKay_2012	FBgn0004242	Syt1	2L	+	2772512	hobo	TE-GENE	minus	1	2	mRNA	HOBO	.	.	1(1),3016(1),
THIS_STUDY	FBgn0004242	Syt1	2L	-	2779687	hobo	GENE-TE	plus	6	673	mRNA	HOBO	.	3UTR|FBgn0004242|FBtr0345331;3UTR|FBgn0004242|FBtr0332218;3UTR|FBgn0004242|FBtr0077728	1(671);2(1);34-60(1);	yes	34	80	55	203	222	110	723	1141	914	2811	2212	1559	117.33	1560	6.995230525
THIS_STUDY	FBgn0004242	Syt1	2L	-	2779696	hobo	TE-GENE	plus	6	50	mRNA	HOBO	.	3UTR|FBgn0004242|FBtr0345331;3UTR|FBgn0004242|FBtr0332218;3UTR|FBgn0004242|FBtr0077728	3015(1);3016(49);	yes	2	7	3	9	18	11	516	731	608	2111	1521	1140	8.33	1104.5	0.748839299
THIS_STUDY	FBgn0004242	Syt1	2L	-	2779716	hobo	GENE-TE	plus	2	3	mRNA	HOBO	.	3UTR|FBgn0004242|FBtr0345331;3UTR|FBgn0004242|FBtr0332218;3UTR|FBgn0004242|FBtr0077728	23(1);-40-13(1);5(1);	no	34	80	55	203	222	110	650	983	823	2710	1994	1463	117.33	1437.17	7.547978986
MacKay_2012	FBgn0004242	Syt1	2L	-	2780043	P-element	GENE-TE	minus	1	1	mRNA	P-ELEMENT	.	3UTR|FBgn0004242|FBtr0345331;3UTR|FBgn0004242|FBtr0332218;3UTR|FBgn0004242|FBtr0077728	2907(1),
MacKay_2012	FBgn0004242	Syt1	2L	-	2780051	BS2	GENE-TE	plus	1	3	mRNA	BS2	.	3UTR|FBgn0004242|FBtr0345331;3UTR|FBgn0004242|FBtr0332218;3UTR|FBgn0004242|FBtr0077728	14(3),
MacKay_2012	FBgn0004242	Syt1	2L	-	2780161	hobo	GENE-TE	plus	1	1	mRNA	HOBO	.	3UTR|FBgn0004242|FBtr0345331;3UTR|FBgn0004242|FBtr0332218;3UTR|FBgn0004242|FBtr0077728	1(1),
THIS_STUDY	FBgn0004242	Syt1	2L	-	2781019	copia	TE-GENE	plus	2	2	mRNA	COPIA	.	3UTR|FBgn0004242|FBtr0345331;3UTR|FBgn0004242|FBtr0332218;3UTR|FBgn0004242|FBtr0077728;3UTR|FBgn0004242|FBtr0332220;3UTR|FBgn0004242|FBtr0332219;3UTR|FBgn0004242|FBtr0343993;3UTR|FBgn0004242|FBtr0077726;3UTR|FBgn0004242|FBtr0077727	1436(1);299(1);	no	0	0	0	1	1	0	1506	2638	2683	5735	4412	3251	0.33	3370.83	0.009887774
MacKay_2012	FBgn0004242	Syt1	2L	-	2782614	hopper	TE-GENE	plus	1	1	mRNA	HOPPER	.	3UTR|FBgn0004242|FBtr0345331;3UTR|FBgn0004242|FBtr0332218;3UTR|FBgn0004242|FBtr0077728;3UTR|FBgn0004242|FBtr0332220;3UTR|FBgn0004242|FBtr0332219;3UTR|FBgn0004242|FBtr0343993;3UTR|FBgn0004242|FBtr0077726;3UTR|FBgn0004242|FBtr0077727	1435(1),
MacKay_2012	FBgn0004242	Syt1	2L	-	2785272	297_LTR	TE-GENE	minus	1	1	mRNA	297_LTR	.	intron|FBgn0004242|FBtr0345331;intron|FBgn0004242|FBtr0077727;intron|FBgn0004242|FBtr0077728;intron|FBgn0004242|FBtr0077726;intron|FBgn0004242|FBtr0343993;intron|FBgn0004242|FBtr0332220;intron|FBgn0004242|FBtr0332218;intron|FBgn0004242|FBtr0332219	1(1),
MacKay_2012	FBgn0004242	Syt1	2L	-	2788648	pogo	TE-GENE	minus	1	1	mRNA	POGO	.	intron|FBgn0004242|FBtr0332218;intron|FBgn0004242|FBtr0343993;intron|FBgn0004242|FBtr0077726;intron|FBgn0004242|FBtr0077728;intron|FBgn0004242|FBtr0332220;intron|FBgn0004242|FBtr0332219;intron|FBgn0004242|FBtr0345331;intron|FBgn0004242|FBtr0077727	1(1),
MacKay_2012	FBgn0283531	Duox	2L	-	2816718	F-element	GENE-TE	minus	1	1	mRNA	FW	2816718	CDS|FBgn0283531|FBtr0335133;CDS|FBgn0283531|FBtr0300382	2310(1),
Croset_2017	FBgn0031473	CG3104	2L	-	2855323	jockey	GENE-TE	plus	2	4	mRNA	JOCKEY	.	intron|FBgn0031473|FBtr0077686	566(4),		0	3	1				24	9	31				1.33	21.33	5.869373345
Hempshill_2018	FBgn0031473	CG3104	2L	-	2855323	jockey	GENE-TE	plus	1	1	mRNA	JOCKEY	.	intron|FBgn0031473|FBtr0077686	566(1),
THIS_STUDY	FBgn0031473	CG3104	2L	-	2855323	jockey	GENE-TE	plus	4	7	mRNA	JOCKEY	.	intron|FBgn0031473|FBtr0077686	566(7);	yes	1	4	0	4	1	0	41	277	187	238	194	157	1.67	182.33	0.905797101
THIS_STUDY	FBgn0031473	CG3104	2L	-	2855431	jockey	TE-GENE	minus	4	5	mRNA	JOCKEY	.	intron|FBgn0031473|FBtr0077686	1831(5);	yes	2	0	0	2	1	1	0	0	0	0	0	4	1	0.67	60
MacKay_2012	FBgn0031474	CG2991	2L	+	2864969	Tirant	TE-GENE	plus	1	1	mRNA	TIRANT	2864969	5UTR|FBgn0031474|FBtr0077627;5UTR|FBgn0031474|FBtr0077625;5UTR|FBgn0031474|FBtr0077626	44(1),
MacKay_2012	FBgn0051694	CG31694	2L	-	2873367	copia_LTR	TE-GENE	minus	1	1	mRNA	COPIA_LTR	.	intron|FBgn0051694|FBtr0077685	1(1),
Croset_2017	FBgn0041111	lilli	2L	+	2925019	roo_LTR	TE-GENE	minus	1	2	mRNA	ROO_LTR	.	5UTR|FBgn0041111|FBtr0290041;intron|FBgn0041111|FBtr0290040;intron|FBgn0041111|FBtr0077632;intron|FBgn0041111|FBtr0077633;intron|FBgn0041111|FBtr0332458;intron|FBgn0041111|FBtr0452101;intron|FBgn0041111|FBtr0077634;intron|FBgn0041111|FBtr0290039	1(2),
THIS_STUDY	FBgn0041111	lilli	2L	+	2933353	pogo	GENE-TE	minus	2	2	mRNA	POGO	.	intron|FBgn0041111|FBtr0290040;intron|FBgn0041111|FBtr0077633;intron|FBgn0041111|FBtr0332458;intron|FBgn0041111|FBtr0452101;intron|FBgn0041111|FBtr0077634;intron|FBgn0041111|FBtr0290039;intron|FBgn0041111|FBtr0290041;intron|FBgn0041111|FBtr0077632	2121(2);	yes	0	0	1	0	0	1	8	24	16	36	19	42	0.33	24.17	1.360544218
THIS_STUDY	FBgn0041111	lilli	2L	+	2935476	pogo	TE-GENE	minus	3	4	mRNA	POGO	.	intron|FBgn0041111|FBtr0290040;intron|FBgn0041111|FBtr0077633;intron|FBgn0041111|FBtr0332458;intron|FBgn0041111|FBtr0452101;intron|FBgn0041111|FBtr0077634;intron|FBgn0041111|FBtr0290039;intron|FBgn0041111|FBtr0290041;intron|FBgn0041111|FBtr0077632	1(4);	yes	0	1	2	0	1	0	12	12	10	41	25	21	0.67	20.17	3.2
MacKay_2012	FBgn0041111	lilli	2L	+	2942468	opus_LTR	TE-GENE	minus	1	1	mRNA	NOMAD_LTR	.	intron|FBgn0041111|FBtr0290040;intron|FBgn0041111|FBtr0077633;intron|FBgn0041111|FBtr0332458;intron|FBgn0041111|FBtr0452101;intron|FBgn0041111|FBtr0077634;intron|FBgn0041111|FBtr0290039;intron|FBgn0041111|FBtr0290041;intron|FBgn0041111|FBtr0077632	1(1),
MacKay_2012	FBgn0041111	lilli	2L	+	2945405	jockey	TE-GENE	minus	1	1	mRNA	JOCKEY	.	5UTR|FBgn0041111|FBtr0077632;5UTR|FBgn0041111|FBtr0077633;5UTR|FBgn0041111|FBtr0290041;5UTR|FBgn0041111|FBtr0077634;intron|FBgn0041111|FBtr0290040;intron|FBgn0041111|FBtr0332458;intron|FBgn0041111|FBtr0452101;intron|FBgn0041111|FBtr0290039	3642(1),
MacKay_2012	FBgn0010263	Rbp9	2L	+	2961673	opus_LTR	GENE-TE	minus	1	1	mRNA	NOMAD_LTR	2961672	intron|FBgn0010263|FBtr0077639;intron|FBgn0010263|FBtr0077638;intron|FBgn0010263|FBtr0290237;intron|FBgn0010263|FBtr0077637;intron|FBgn0010263|FBtr0343782;intron|FBgn0010263|FBtr0077640;intron|FBgn0010263|FBtr0330213;intron|FBgn0010263|FBtr0100468;intron|FBgn0010263|FBtr0290238	95(1),
MacKay_2012	FBgn0031489	CG17224	2L	-	3018082	3S18_LTR	TE-GENE	plus	1	1	mRNA	3S18_LTR	3018081	5UTR|FBgn0031489|FBtr0331629;5UTR|FBgn0031489|FBtr0077671;intron|FBgn0031489|FBtr0300815;intron|FBgn0031489|FBtr0077672	361(1),
MacKay_2012	FBgn0042627	FASN2	2L	+	3055933	P-element	GENE-TE	plus	1	2	mRNA	P-ELEMENT	.	3UTR|FBgn0042627|FBtr0335386	1(2),
MacKay_2012	FBgn0283427	FASN1	2L	+	3059253	P-element	TE-GENE	plus	1	1	mRNA	P-ELEMENT	.	intron|FBgn0283427|FBtr0077659;intron|FBgn0283427|FBtr0335387	2907(1),
MacKay_2012	FBgn0283427	FASN1	2L	+	3059602	P-element	TE-GENE	plus	1	1	mRNA	P-ELEMENT	3059605	intron|FBgn0283427|FBtr0077659;intron|FBgn0283427|FBtr0335387	809(1),
THIS_STUDY	FBgn0283427	FASN1	2L	+	3067456	Doc	TE-GENE	minus	2	2	mRNA	DOC	.	CDS|FBgn0283427|FBtr0335387;CDS|FBgn0283427|FBtr0077659	1911(1);2502(1);	no	0	0	0	1	0	1	1600	3925	3062	7339	5640	2390	0.33	3992.67	0.008347942
MacKay_2012	FBgn0015600	toc	2L	-	3085763	blood_LTR	TE-GENE	plus	1	1	mRNA	BLOOD_LTR	.	intron|FBgn0015600|FBtr0329907;intron|FBgn0015600|FBtr0077663;intron|FBgn0015600|FBtr0077665;intron|FBgn0015600|FBtr0077664;intron|FBgn0015600|FBtr0077662;intron|FBgn0015600|FBtr0110903;intron|FBgn0015600|FBtr0329906;intron|FBgn0015600|FBtr0335388;intron|FBgn0015600|FBtr0335389	399(1),
MacKay_2012	FBgn0015600	toc	2L	-	3112060	jockey	GENE-TE	plus	1	1	mRNA	JOCKEY	.	intron|FBgn0015600|FBtr0077663;intron|FBgn0015600|FBtr0335388;intron|FBgn0015600|FBtr0077662	500(1),
Croset_2017	FBgn0015600	toc	2L	-	3138220	roo_LTR	GENE-TE	plus	2	28	mRNA	ROO_LTR	.	intron|FBgn0015600|FBtr0077662	1(28),		0	2	26				1	1	3				9.33	1.67	84.81818182
Hempshill_2018	FBgn0011648	Mad	2L	-	3159492	T-element	GENE-TE	minus	1	1	mRNA	TART	3159494	intron|FBgn0011648|FBtr0077616	8817(1),
MacKay_2012	FBgn0031522	CG3285	2L	+	3332193	hopper	GENE-TE	minus	1	1	mRNA	HOPPER	.	CDS|FBgn0031522|FBtr0077586;CDS|FBgn0031522|FBtr0339547	1435(1),
MacKay_2012	FBgn0031523	CG15408	2L	+	3333114	mdg1_LTR	TE-GENE	minus	1	2	mRNA	MDG1_LTR	.	CDS|FBgn0031523|FBtr0077587	-39-19(1),442(1),
MacKay_2012	FBgn0261560	Thor	2L	+	3478438	P-element	TE-GENE	plus	2	2	mRNA	P-ELEMENT	3478434	5UTR|FBgn0261560|FBtr0077524	2907(2),		1	1					0	0					1	0	100
MacKay_2012	FBgn0261560	Thor	2L	+	3478490	Tabor	GENE-TE	plus	1	1	mRNA	TABOR	.	5UTR|FBgn0261560|FBtr0077524	6223-6239(1),
MacKay_2012	FBgn0014396	tim	2L	-	3494035	Burdock_LTR	GENE-TE	plus	1	1	mRNA	BURDOCK_LTR	.	3UTR|FBgn0014396|FBtr0333253;3UTR|FBgn0014396|FBtr0077567;3UTR|FBgn0014396|FBtr0333252;3UTR|FBgn0014396|FBtr0445397;3UTR|FBgn0014396|FBtr0333259;3UTR|FBgn0014396|FBtr0333258;3UTR|FBgn0014396|FBtr0333256	1(1),
MacKay_2012	FBgn0002985	odd	2L	-	3605937	roo	GENE-TE	plus	1	2	mRNA	ROO	.	CDS|FBgn0002985|FBtr0077557	689-686(2),
MacKay_2012	FBgn0000721	for	2L	-	3631892	P-element	GENE-TE	plus	1	2	mRNA	P-ELEMENT	.	5UTR|FBgn0000721|FBtr0089308;5UTR|FBgn0000721|FBtr0089306;5UTR|FBgn0000721|FBtr0089309;intron|FBgn0000721|FBtr0473365;intron|FBgn0000721|FBtr0089310;intron|FBgn0000721|FBtr0473363;intron|FBgn0000721|FBtr0473364;intron|FBgn0000721|FBtr0089312;intron|FBgn0000721|FBtr0089304;intron|FBgn0000721|FBtr0446099;intron|FBgn0000721|FBtr0301399;intron|FBgn0000721|FBtr0089307;intron|FBgn0000721|FBtr0100363	1(2),
MacKay_2012	FBgn0000721	for	2L	-	3632193	P-element	TE-GENE	minus	1	2	mRNA	P-ELEMENT	.	intron|FBgn0000721|FBtr0089310;intron|FBgn0000721|FBtr0473363;intron|FBgn0000721|FBtr0473364;intron|FBgn0000721|FBtr0089312;intron|FBgn0000721|FBtr0089304;intron|FBgn0000721|FBtr0446099	1(1),2907(1),
THIS_STUDY	FBgn0000721	for	2L	-	3632211	P-element	GENE-TE	minus	3	5	mRNA	P-ELEMENT	.	intron|FBgn0000721|FBtr0089310;intron|FBgn0000721|FBtr0473363;intron|FBgn0000721|FBtr0473364;intron|FBgn0000721|FBtr0089312;intron|FBgn0000721|FBtr0089304;intron|FBgn0000721|FBtr0446099	2907(5);	yes	0	0	0	0	1	3	10	22	9	17	13	25	0.67	16	4
MacKay_2012	FBgn0085369	Drgx	2L	+	3675824	Doc	GENE-TE	plus	1	1	mRNA	DOC	.	intron|FBgn0085369|FBtr0339572;intron|FBgn0085369|FBtr0302391	4(1),
MacKay_2012	FBgn0085369	Drgx	2L	+	3690322	Burdock	TE-GENE	plus	1	1	mRNA	BURDOCK	3690322	CDS|FBgn0085369|FBtr0339572;CDS|FBgn0085369|FBtr0302391	200(1),
Hempshill_2018	FBgn0031561	IM33	2L	-	3696529	roo_LTR	GENE-TE	minus	1	1	mRNA	ROO_LTR	3696532	intron|FBgn0031561|FBtr0345610;intron|FBgn0031561|FBtr0077546	242-229(1),
THIS_STUDY	FBgn0031561	IM33	2L	-	3696635	Doc	TE-GENE	plus	2	2	mRNA	DOC	.	5UTR|FBgn0031561|FBtr0077546;5UTR|FBgn0031561|FBtr0345610	1161(1);1597(1);	no	1	1	0	0	0	0	1	4	4	5	2	11	0.33	4.5	6.896551724
MacKay_2012	FBgn0000256	capu	2L	-	3880000	17.6	GENE-TE	minus	1	1	mRNA	176	.	5UTR|FBgn0000256|FBtr0290079;intron|FBgn0000256|FBtr0290078;intron|FBgn0000256|FBtr0290080;intron|FBgn0000256|FBtr0290081;intron|FBgn0000256|FBtr0290077;intron|FBgn0000256|FBtr0290082;intron|FBgn0000256|FBtr0077513;intron|FBgn0000256|FBtr0077512;intron|FBgn0000256|FBtr0077511	512(1),
THIS_STUDY	FBgn0000256	capu	2L	-	3890237	hobo	GENE-TE	plus	6	25	mRNA	HOBO	.	intron|FBgn0000256|FBtr0290082;intron|FBgn0000256|FBtr0290077;intron|FBgn0000256|FBtr0290078;intron|FBgn0000256|FBtr0077511	1(25);	yes	2	8	2	8	4	3	13	30	17	69	46	44	4.5	36.5	10.97560976
MacKay_2012	FBgn0000256	capu	2L	-	3890240	jockey	GENE-TE	plus	1	1	mRNA	JOCKEY	.	intron|FBgn0000256|FBtr0290082;intron|FBgn0000256|FBtr0290077;intron|FBgn0000256|FBtr0290078;intron|FBgn0000256|FBtr0077511	4670(1),
THIS_STUDY	FBgn0000256	capu	2L	-	3890246	hobo	TE-GENE	plus	6	17	mRNA	HOBO	.	intron|FBgn0000256|FBtr0290082;intron|FBgn0000256|FBtr0290077;intron|FBgn0000256|FBtr0290078;intron|FBgn0000256|FBtr0077511	3016(17);	yes	0	2	1	7	4	2	8	13	6	39	29	22	2.67	19.5	12.03007519
MacKay_2012	FBgn0000256	capu	2L	-	3890614	hobo	TE-GENE	plus	1	1	mRNA	HOBO	.	intron|FBgn0000256|FBtr0290082;intron|FBgn0000256|FBtr0290077;intron|FBgn0000256|FBtr0290078;intron|FBgn0000256|FBtr0077511	3016(1),
THIS_STUDY	FBgn0000256	capu	2L	-	3890797	jockey	TE-GENE	minus	6	49	mRNA	JOCKEY	.	intron|FBgn0000256|FBtr0290082;intron|FBgn0000256|FBtr0290077;intron|FBgn0000256|FBtr0290078;intron|FBgn0000256|FBtr0077511	7(49);	yes	3	5	3	21	13	3	6	11	14	27	14	17	8	14.83	35.03649635
THIS_STUDY	FBgn0000256	capu	2L	-	3890823	jockey	GENE-TE	minus	5	6	mRNA	JOCKEY	.	intron|FBgn0000256|FBtr0290082;intron|FBgn0000256|FBtr0290077;intron|FBgn0000256|FBtr0290078;intron|FBgn0000256|FBtr0077511	5003-5061(1);5007(4);5042-5062(1);	yes	1	1	1	1	2	1	11	28	20	61	37	48	1.17	34.17	3.301886792
MacKay_2012	FBgn0000256	capu	2L	-	3893262	jockey	GENE-TE	plus	1	1	mRNA	JOCKEY	3893262	CDS|FBgn0000256|FBtr0290078;CDS|FBgn0000256|FBtr0290077;CDS|FBgn0000256|FBtr0290082;CDS|FBgn0000256|FBtr0077511	4678-4670(1),
MacKay_2012	FBgn0000547	ed	2L	+	4032769	blood	GENE-TE	minus	1	1	mRNA	BLOOD	4032769	CDS|FBgn0000547|FBtr0334265;CDS|FBgn0000547|FBtr0077465;CDS|FBgn0000547|FBtr0334266	4833(1),
Croset_2017	FBgn0000547	ed	2L	+	4111702	mdg1_LTR	GENE-TE	plus	1	1	mRNA	MDG1_LTR	.	intron|FBgn0000547|FBtr0334266;intron|FBgn0000547|FBtr0077465;intron|FBgn0000547|FBtr0334265	1(1),
MacKay_2012	FBgn0040102	lectin-24Db	2L	+	4189266	hobo	TE-GENE	minus	1	1	mRNA	HOBO	.	3UTR|FBgn0040102|FBtr0077469	1(1),
MacKay_2012	FBgn0040102	lectin-24Db	2L	+	4189274	hobo	GENE-TE	minus	1	1	mRNA	HOBO	4189284	3UTR|FBgn0040102|FBtr0077469	3016(1),
MacKay_2012	FBgn0031589	Naprt	2L	-	4189378	17.6	GENE-TE	minus	2	7	mRNA	176	.	3UTR|FBgn0031589|FBtr0334791;3UTR|FBgn0031589|FBtr0077483	512(7),		2	5					11	33					3.5	22	13.7254902
MacKay_2012	FBgn0031589	Naprt	2L	-	4191712	roo_LTR	TE-GENE	minus	1	1	mRNA	ROO_LTR	.	intron|FBgn0031589|FBtr0113020;intron|FBgn0031589|FBtr0077483;intron|FBgn0031589|FBtr0077481;intron|FBgn0031589|FBtr0077480;intron|FBgn0031589|FBtr0077482;intron|FBgn0031589|FBtr0334792;intron|FBgn0031589|FBtr0334791;intron|FBgn0031589|FBtr0077479	1(1),
MacKay_2012	FBgn0010473	tutl	2L	+	4296134	I-element	GENE-TE	minus	1	1	mRNA	I	.	intron|FBgn0010473|FBtr0333485;intron|FBgn0010473|FBtr0347158;intron|FBgn0010473|FBtr0347159;intron|FBgn0010473|FBtr0333484;intron|FBgn0010473|FBtr0089271;intron|FBgn0010473|FBtr0089268;intron|FBgn0010473|FBtr0301863;intron|FBgn0010473|FBtr0089270;intron|FBgn0010473|FBtr0301864;intron|FBgn0010473|FBtr0089269	5475(1),
THIS_STUDY	FBgn0010473	tutl	2L	+	4301763	Doc	GENE-TE	plus	6	18	mRNA	DOC	.	intron|FBgn0010473|FBtr0347159;intron|FBgn0010473|FBtr0301863;intron|FBgn0010473|FBtr0089268;intron|FBgn0010473|FBtr0347158;intron|FBgn0010473|FBtr0089270;intron|FBgn0010473|FBtr0333485;intron|FBgn0010473|FBtr0089271;intron|FBgn0010473|FBtr0089269;intron|FBgn0010473|FBtr0333484;intron|FBgn0010473|FBtr0301864	13(18);	yes	0	3	2	6	3	3	31	56	38	149	94	205	2.83	95.5	2.881355932
MacKay_2012	FBgn0020762	Atet	2L	+	4344819	pogo	TE-GENE	plus	2	4	mRNA	POGO	.	3UTR|FBgn0020762|FBtr0112898;3UTR|FBgn0020762|FBtr0077426;3UTR|FBgn0020762|FBtr0077427;3UTR|FBgn0020762|FBtr0112899	2121(4),		3	1					90	116					2	103	1.904761905
MacKay_2012	FBgn0266903	lncRNA:CR45363	2L	-	4362077	412_LTR	GENE-TE	plus	1	1	mRNA	412_LTR	.	ncRNA|FBgn0266903|FBtr0345770;ncRNA|FBgn0266903|FBtr0445833	1(1),
THIS_STUDY	FBgn0031602	CG15431	2L	-	4405471	blood	TE-GENE	minus	2	2	mRNA	BLOOD	.	3UTR|FBgn0031602|FBtr0077459;3UTR|FBgn0031602|FBtr0331436	3778(2);	yes	0	0	0	0	0	0	60	94	80	260	190	145	0	138.17	0
MacKay_2012	FBgn0262357	CG43055	2L	+	4411381	T-element	TE-GENE	minus	1	1	mRNA	TART	.	CDS|FBgn0262357|FBtr0304637	7990-8023(1),
THIS_STUDY	FBgn0031602	CG15431	2L	-	4413967	copia_LTR	TE-GENE	plus	2	3	mRNA	COPIA_LTR	.	intron|FBgn0031602|FBtr0331436;intron|FBgn0031602|FBtr0077459	276(3);	yes	0	0	0	1	2	0	1	3	2	7	6	5	0.5	4	11.11111111
MacKay_2012	FBgn0031602	CG15431	2L	-	4434289	HB	GENE-TE	plus	1	3	mRNA	HB	.	intron|FBgn0031602|FBtr0331436;intron|FBgn0031602|FBtr0077459	1(3),
MacKay_2012	FBgn0031602	CG15431	2L	-	4434308	HB	TE-GENE	minus	1	1	mRNA	HB	.	intron|FBgn0031602|FBtr0331436;intron|FBgn0031602|FBtr0077459	1(1),
MacKay_2012	FBgn0259958	Sfp24F	2L	-	4442011	copia	TE-GENE	minus	1	2	mRNA	COPIA	.	CDS|FBgn0259958|FBtr0300304;CDS|FBgn0259958|FBtr0304639	3232(2),
MacKay_2012	FBgn0031608	CG15435	2L	+	4460939	P-element	GENE-TE	plus	1	1	mRNA	P-ELEMENT	.	CDS|FBgn0031608|FBtr0077441;CDS|FBgn0031608|FBtr0345632	1(1),
MacKay_2012	FBgn0011603	ine	2L	-	4468541	Stalker2_LTR	GENE-TE	minus	1	1	mRNA	STALKER2_LTR	.	CDS|FBgn0011603|FBtr0077448;CDS|FBgn0011603|FBtr0077446;CDS|FBgn0011603|FBtr0301408;CDS|FBgn0011603|FBtr0301407;CDS|FBgn0011603|FBtr0077447	383(1),
MacKay_2012	FBgn0011603	ine	2L	-	4473356	roo_LTR	TE-GENE	minus	1	1	mRNA	ROO_LTR	.	intron|FBgn0011603|FBtr0077448;intron|FBgn0011603|FBtr0301407;intron|FBgn0011603|FBtr0077446;intron|FBgn0011603|FBtr0301408	1(1),
Hempshill_2018	FBgn0053196	dpy	2L	-	4478677	Doc3-element	TE-GENE	plus	1	1	mRNA	DOC3	.	3UTR|FBgn0053196|FBtr0332348;3UTR|FBgn0053196|FBtr0332349;3UTR|FBgn0053196|FBtr0332350;3UTR|FBgn0053196|FBtr0332351;3UTR|FBgn0053196|FBtr0332352;3UTR|FBgn0053196|FBtr0332354;3UTR|FBgn0053196|FBtr0332345;3UTR|FBgn0053196|FBtr0305142	3559(1),
MacKay_2012	FBgn0083938	BG642163	2L	+	4641596	roo_LTR	GENE-TE	plus	1	2	mRNA	ROO_LTR	.	CDS|FBgn0083938|FBtr0346457;CDS|FBgn0083938|FBtr0110769	1(2),
THIS_STUDY	FBgn0085380	CG34351	2L	+	4721270	roo_LTR	TE-GENE	minus	6	181	mRNA	ROO_LTR	.	3UTR|FBgn0085380|FBtr0112561;3UTR|FBgn0085380|FBtr0329978	0-28(1);1(180);	yes	9	31	24	48	39	30	64	213	172	257	177	275	30.17	193	13.51755041
THIS_STUDY	FBgn0085380	CG34351	2L	+	4721277	roo_LTR	GENE-TE	minus	6	101	mRNA	ROO_LTR	.	3UTR|FBgn0085380|FBtr0112561;3UTR|FBgn0085380|FBtr0329978	428(101);	yes	3	20	16	22	20	18	51	177	139	195	129	193	16.5	147.33	10.07121058
THIS_STUDY	FBgn0031629	Clect27	2L	-	4799596	Doc	TE-GENE	plus	2	2	mRNA	DOC	.	intron|FBgn0031629|FBtr0332595;intron|FBgn0031629|FBtr0077417	2207(1);3715(1);	no	0	0	0	1	0	0	5	10	3	7	10	403	0.17	73	0.227790433
MacKay_2012	FBgn0031632	CG15628	2L	+	4828348	pogo	TE-GENE	plus	1	2	mRNA	POGO	.	3UTR|FBgn0031632|FBtr0336962;3UTR|FBgn0031632|FBtr0077384	2121(2),
Hempshill_2018	FBgn0031636	CG12194	2L	+	4838376	F-element	GENE-TE	plus	1	1	mRNA	FW	4838377	5UTR|FBgn0031636|FBtr0077385;5UTR|FBgn0031636|FBtr0300756	3135-3130(1),
Hempshill_2018	FBgn0031637	mxt	2L	-	4845162	copia	TE-GENE	plus	1	1	mRNA	COPIA	4845158	intron|FBgn0031637|FBtr0332478;intron|FBgn0031637|FBtr0332477;intron|FBgn0031637|FBtr0300941;intron|FBgn0031637|FBtr0077409;intron|FBgn0031637|FBtr0332479;intron|FBgn0031637|FBtr0077410;intron|FBgn0031637|FBtr0077411	4242-4243(1),
MacKay_2012	FBgn0031637	mxt	2L	-	4846174	F-element	TE-GENE	minus	1	1	mRNA	FW	.	5UTR|FBgn0031637|FBtr0332477;5UTR|FBgn0031637|FBtr0332478;5UTR|FBgn0031637|FBtr0077411;5UTR|FBgn0031637|FBtr0332479;5UTR|FBgn0031637|FBtr0300941;5UTR|FBgn0031637|FBtr0077409;5UTR|FBgn0031637|FBtr0077410	1892(1),
Croset_2017	FBgn0051660	smog	2L	+	4866132	roo_LTR	GENE-TE	minus	2	8	mRNA	ROO_LTR	4866130	intron|FBgn0051660|FBtr0100301;intron|FBgn0051660|FBtr0304910;intron|FBgn0051660|FBtr0077388;intron|FBgn0051660|FBtr0304909;intron|FBgn0051660|FBtr0336831	345(8),		4	1	0				62	29	50				1.67	47	3.431271831
MacKay_2012	FBgn0051660	smog	2L	+	4866145	mdg1	GENE-TE	plus	1	1	mRNA	MDG1	.	intron|FBgn0051660|FBtr0100301;intron|FBgn0051660|FBtr0304910;intron|FBgn0051660|FBtr0077388;intron|FBgn0051660|FBtr0304909;intron|FBgn0051660|FBtr0336831	17(1),
MacKay_2012	FBgn0051660	smog	2L	+	4866626	Stalker4_LTR	GENE-TE	minus	1	1	mRNA	STALKER4_LTR	.	intron|FBgn0051660|FBtr0100301;intron|FBgn0051660|FBtr0304910;intron|FBgn0051660|FBtr0077388;intron|FBgn0051660|FBtr0304909;intron|FBgn0051660|FBtr0336831	409-431(1),
THIS_STUDY	FBgn0051660	smog	2L	+	4870448	roo_LTR	TE-GENE	minus	5	37	mRNA	ROO_LTR	.	intron|FBgn0051660|FBtr0100301;intron|FBgn0051660|FBtr0304910;intron|FBgn0051660|FBtr0077388;intron|FBgn0051660|FBtr0304909;intron|FBgn0051660|FBtr0336831	1(37);	yes	2	0	1	13	18	10	2	4	1	12	13	17	7.33	8.17	47.31182796
THIS_STUDY	FBgn0051660	smog	2L	+	4870454	roo_LTR	GENE-TE	minus	4	11	mRNA	ROO_LTR	.	intron|FBgn0051660|FBtr0100301;intron|FBgn0051660|FBtr0304910;intron|FBgn0051660|FBtr0077388;intron|FBgn0051660|FBtr0304909;intron|FBgn0051660|FBtr0336831	1(1);428(10);	yes	0	2	2	2	4	0	8	9	14	53	21	27	1.67	22	7.042253521
Croset_2017	FBgn0051660	smog	2L	+	4870478	roo_LTR	TE-GENE	minus	2	10	mRNA	ROO_LTR	4870478	CDS|FBgn0051660|FBtr0304909;CDS|FBgn0051660|FBtr0336831;CDS|FBgn0051660|FBtr0304910;CDS|FBgn0051660|FBtr0100301;CDS|FBgn0051660|FBtr0077388	38(10),		8	1	0				75	33	55				3	54.33	5.232862376
THIS_STUDY	FBgn0051660	smog	2L	+	4870478	roo_LTR	TE-GENE	minus	5	9	mRNA	ROO;ROO_LTR	4870478	CDS|FBgn0051660|FBtr0304909;CDS|FBgn0051660|FBtr0336831;CDS|FBgn0051660|FBtr0304910;CDS|FBgn0051660|FBtr0100301;CDS|FBgn0051660|FBtr0077388	38(5);5191(2);5192(2);	yes	2	0	1	13	18	10	2	4	1	12	12	20	7.33	8.5	46.31578947
MacKay_2012	FBgn0000286	Cf2	2L	-	4878808	GATE	GENE-TE	minus	1	32	mRNA	BATUMI	.	3UTR|FBgn0000286|FBtr0304887;3UTR|FBgn0000286|FBtr0472669;3UTR|FBgn0000286|FBtr0336835;3UTR|FBgn0000286|FBtr0089649;3UTR|FBgn0000286|FBtr0089648;3UTR|FBgn0000286|FBtr0089647	7236(30),7241-7225(1),7244-7225(1),
MacKay_2012	FBgn0031645	CG3036	2L	+	4892280	P-element	GENE-TE	minus	2	2	mRNA	P-ELEMENT	.	5UTR|FBgn0031645|FBtr0336832;5UTR|FBgn0031645|FBtr0077391	1(1),2907(1),		0	1					257	332					0.5	294.5	0.169491525
MacKay_2012	FBgn0031645	CG3036	2L	-	4892296	P-element	TE-GENE	minus	2	5	mRNA	P-ELEMENT	.	.	1(5),		1	3					227	296					2	261.5	0.759013283
MacKay_2012	FBgn0031645	CG3036	2L	+	4893994	copia_LTR	GENE-TE	minus	1	1	mRNA	COPIA_LTR	4893994	CDS|FBgn0031645|FBtr0077391;CDS|FBgn0031645|FBtr0336832	189(1),
MacKay_2012	FBgn0031645	CG3036	2L	+	4893995	opus_LTR	GENE-TE	plus	1	3	mRNA	NOMAD_LTR	4893994	intron|FBgn0031645|FBtr0077391;intron|FBgn0031645|FBtr0336832	147(1),34(2),
MacKay_2012	FBgn0031645	CG3036	2L	+	4901402	17.6	TE-GENE	plus	1	1	mRNA	176	4901402	CDS|FBgn0031645|FBtr0077391;CDS|FBgn0031645|FBtr0336832	1473(1),
MacKay_2012	FBgn0041150	hoe1	2L	+	4912318	Juan	GENE-TE	minus	1	2	mRNA	DOC6	.	.	2376(1),4222(1),
MacKay_2012	FBgn0041150	hoe1	2L	-	4912326	Juan	TE-GENE	minus	1	2	mRNA	DOC6	.	intron|FBgn0041150|FBtr0077398;intron|FBgn0041150|FBtr0345631;intron|FBgn0041150|FBtr0077396;intron|FBgn0041150|FBtr0077395;intron|FBgn0041150|FBtr0077399;intron|FBgn0041150|FBtr0336834;intron|FBgn0041150|FBtr0077397;intron|FBgn0041150|FBtr0336833;intron|FBgn0041150|FBtr0077400	2376(2),
MacKay_2012	FBgn0010607	l(2)05714	2L	-	4970788	S2	TE-GENE	plus	1	1	mRNA	S2	4970784	intron|FBgn0010607|FBtr0331229;intron|FBgn0010607|FBtr0079050;intron|FBgn0010607|FBtr0079051	822(1),
Hempshill_2018	FBgn0010607	l(2)05714	2L	-	4971322	S2	TE-GENE	plus	1	1	mRNA	S2	4971322	5UTR|FBgn0010607|FBtr0079050;5UTR|FBgn0010607|FBtr0079051;5UTR|FBgn0010607|FBtr0331229	823-824(1),
MacKay_2012	FBgn0010607	l(2)05714	2L	-	4971342	S2	TE-GENE	plus	2	5	mRNA	S2	.	5UTR|FBgn0010607|FBtr0079050;5UTR|FBgn0010607|FBtr0079051;intron|FBgn0010607|FBtr0331229	754-825(1),758-824(1),819-824(1),826-824(2),		3	2					131	62					2.5	96.5	2.525252525
MacKay_2012	FBgn0010607	l(2)05714	2L	-	4971432	S2	TE-GENE	plus	1	1	mRNA	S2	.	5UTR|FBgn0010607|FBtr0079050;5UTR|FBgn0010607|FBtr0079051;intron|FBgn0010607|FBtr0331229	764-824(1),
Croset_2017	FBgn0010607	l(2)05714	2L	-	4973718	S2	TE-GENE	plus	2	21	mRNA	S2	.	intron|FBgn0010607|FBtr0331229	763-827(1),774-824(1),794-824(1),797-824(1),798-824(1),809-824(1),813-824(4),822(6),826-825(2),826-827(2),830-824(1),		20	0	1				0	0	0				7	0	100
MacKay_2012	FBgn0010607	l(2)05714	2L	-	4973718	S2	TE-GENE	plus	2	28	mRNA	S2	.	intron|FBgn0010607|FBtr0331229	754-824(5),755-824(1),764-824(4),766-824(4),782-821(1),811-824(2),819-824(1),821-832(1),822(9),		24	6					0	0					15	0	100
MacKay_2012	FBgn0083962	CG34126	2L	+	4992227	F-element	GENE-TE	minus	1	1	mRNA	FW	.	3UTR|FBgn0083962|FBtr0329976;3UTR|FBgn0083962|FBtr0329977;3UTR|FBgn0083962|FBtr0329974;3UTR|FBgn0083962|FBtr0290010;3UTR|FBgn0083962|FBtr0329975	4551-4538(1),
Croset_2017	FBgn0053113	Rtnl1	2L	-	4993290	copia	TE-GENE	minus	1	1	mRNA	COPIA	.	3UTR|FBgn0053113|FBtr0079044;3UTR|FBgn0053113|FBtr0301540	2503(1),
MacKay_2012	FBgn0053113	Rtnl1	2L	-	4998363	copia_LTR	GENE-TE	plus	1	1	mRNA	COPIA_LTR	.	intron|FBgn0053113|FBtr0301539;intron|FBgn0053113|FBtr0079041;intron|FBgn0053113|FBtr0079040;intron|FBgn0053113|FBtr0079044;intron|FBgn0053113|FBtr0079038;intron|FBgn0053113|FBtr0332413;intron|FBgn0053113|FBtr0079039;intron|FBgn0053113|FBtr0301540;intron|FBgn0053113|FBtr0301538	1(1),
MacKay_2012	FBgn0053113	Rtnl1	2L	-	4999312	P-element	TE-GENE	minus	1	1	mRNA	P-ELEMENT	.	5UTR|FBgn0053113|FBtr0079041;5UTR|FBgn0053113|FBtr0079044;intron|FBgn0053113|FBtr0301539;intron|FBgn0053113|FBtr0079040;intron|FBgn0053113|FBtr0079038;intron|FBgn0053113|FBtr0332413;intron|FBgn0053113|FBtr0079039;intron|FBgn0053113|FBtr0301540;intron|FBgn0053113|FBtr0301538	7-66(1),
MacKay_2012	FBgn0053113	Rtnl1	2L	-	5009709	P-element	TE-GENE	plus	1	1	mRNA	P-ELEMENT	.	5UTR|FBgn0053113|FBtr0079038;5UTR|FBgn0053113|FBtr0301538	2907(1),
MacKay_2012	FBgn0260451	CG14042	2L	+	5037921	pogo	TE-GENE	plus	1	1	mRNA	POGO	.	5UTR|FBgn0260451|FBtr0110984;5UTR|FBgn0260470|FBtr0079005;5UTR|FBgn0260451|FBtr0110983;5UTR|FBgn0260451|FBtr0346510;5UTR|FBgn0260470|FBtr0079004	2121(1),
THIS_STUDY	FBgn0261608	RpL37A	2L	+	5071226	copia	TE-GENE	plus	2	2	mRNA	COPIA	5071227	intron|FBgn0261608|FBtr0079016;intron|FBgn0261608|FBtr0079017;intron|FBgn0261608|FBtr0302570	2619(1);963(1);	no	0	0	0	1	0	1	165	526	444	411	352	662	0.33	426.67	0.078064012
Hempshill_2018	FBgn0261608	RpL37A	2L	+	5071265	springer	TE-GENE	minus	1	1	mRNA	GYPSY1	.	CDS|FBgn0261608|FBtr0079016;CDS|FBgn0261608|FBtr0079017;CDS|FBgn0261608|FBtr0302570	847-848(1),
MacKay_2012	FBgn0261608	RpL37A	2L	+	5071325	Doc	GENE-TE	minus	1	1	mRNA	DOC	.	CDS|FBgn0261608|FBtr0079016;CDS|FBgn0261608|FBtr0079017;CDS|FBgn0261608|FBtr0302570	4274(1),
THIS_STUDY	FBgn0031684	ND-13A	2L	-	5099916	P-element	TE-GENE	plus	2	2	mRNA	P-ELEMENT	5099913	intron|FBgn0031684|FBtr0345333;intron|FBgn0031684|FBtr0079025;intron|FBgn0031684|FBtr0345334	444(2);	yes	0	0	0	0	0	1	58	292	102	139	213	892	0.17	282.67	0.058927519
THIS_STUDY	FBgn0261836	Msp300	2L	+	5108448	P-element	GENE-TE	minus	2	2	mRNA	P-ELEMENT	.	intron|FBgn0261836|FBtr0303389;intron|FBgn0261836|FBtr0303388;intron|FBgn0261836|FBtr0332403;intron|FBgn0261836|FBtr0332404	2907(2);	yes	0	0	1	0	1	0	58	137	111	231	169	113	0.33	136.5	0.243605359
THIS_STUDY	FBgn0261836	Msp300	2L	+	5121322	Ivk	GENE-TE	minus	2	2	mRNA	IVK	.	intron|FBgn0261836|FBtr0303383;intron|FBgn0261836|FBtr0332404;intron|FBgn0261836|FBtr0303385;intron|FBgn0261836|FBtr0332403;intron|FBgn0261836|FBtr0303388;intron|FBgn0261836|FBtr0332405;intron|FBgn0261836|FBtr0303389	5402(2);	yes	0	0	0	1	1	0	57	139	112	228	164	112	0.33	135.33	0.245700246
THIS_STUDY	FBgn0261836	Msp300	2L	+	5121673	Ivk	TE-GENE	minus	2	2	mRNA	IVK	5121676	intron|FBgn0261836|FBtr0303383;intron|FBgn0261836|FBtr0332404;intron|FBgn0261836|FBtr0303385;intron|FBgn0261836|FBtr0332403;intron|FBgn0261836|FBtr0303388;intron|FBgn0261836|FBtr0332405;intron|FBgn0261836|FBtr0303389	3211(1);520(1);	yes	0	1	0	0	0	0	9	33	14	28	32	14	0.17	21.67	0.763358779
MacKay_2012	FBgn0261836	Msp300	2L	+	5155849	opus_LTR	GENE-TE	plus	1	2	mRNA	NOMAD_LTR	5155849	CDS|FBgn0261836|FBtr0303388;CDS|FBgn0261836|FBtr0332405;CDS|FBgn0261836|FBtr0303383;CDS|FBgn0261836|FBtr0332406;CDS|FBgn0261836|FBtr0303384;CDS|FBgn0261836|FBtr0303385;CDS|FBgn0261836|FBtr0303389;CDS|FBgn0261836|FBtr0303386;CDS|FBgn0261836|FBtr0332403;CDS|FBgn0261836|FBtr0303387;CDS|FBgn0261836|FBtr0332404	1(1),144(1),
MacKay_2012	FBgn0261836	Msp300	2L	+	5159835	mdg3_LTR	GENE-TE	minus	1	1	mRNA	MDG3_LTR	.	CDS|FBgn0261836|FBtr0332406;CDS|FBgn0261836|FBtr0303387;CDS|FBgn0261836|FBtr0303384;intron|FBgn0261836|FBtr0303385;intron|FBgn0261836|FBtr0332405;intron|FBgn0261836|FBtr0303389;intron|FBgn0261836|FBtr0332403;intron|FBgn0261836|FBtr0332404;intron|FBgn0261836|FBtr0303388	267(1),
Hempshill_2018	FBgn0261836	Msp300	2L	+	5165625	copia	GENE-TE	plus	1	1	mRNA	COPIA	.	CDS|FBgn0261836|FBtr0303387;CDS|FBgn0261836|FBtr0303384;intron|FBgn0261836|FBtr0303385;intron|FBgn0261836|FBtr0332405;intron|FBgn0261836|FBtr0303389;intron|FBgn0261836|FBtr0332403;intron|FBgn0261836|FBtr0332404;intron|FBgn0261836|FBtr0303388;intron|FBgn0261836|FBtr0332406	4089(1),
Hempshill_2018	FBgn0261836	Msp300	2L	+	5183512	copia	GENE-TE	plus	1	1	mRNA	COPIA	.	CDS|FBgn0261836|FBtr0303387;CDS|FBgn0261836|FBtr0303384;intron|FBgn0261836|FBtr0303385;intron|FBgn0261836|FBtr0332405;intron|FBgn0261836|FBtr0303389;intron|FBgn0261836|FBtr0332403;intron|FBgn0261836|FBtr0332404;intron|FBgn0261836|FBtr0303388;intron|FBgn0261836|FBtr0332406	3777(1),
MacKay_2012	FBgn0261836	Msp300	2L	+	5190008	copia	TE-GENE	minus	1	1	mRNA	COPIA	.	CDS|FBgn0261836|FBtr0332405;CDS|FBgn0261836|FBtr0332404;CDS|FBgn0261836|FBtr0332403;CDS|FBgn0261836|FBtr0332406;CDS|FBgn0261836|FBtr0303385;CDS|FBgn0261836|FBtr0303389;CDS|FBgn0261836|FBtr0303387;CDS|FBgn0261836|FBtr0303388	3905(1),
THIS_STUDY	FBgn0031689	Cyp28d1	2L	+	5211412	F-element	TE-GENE	minus	6	52	mRNA	FW	.	CDS|FBgn0031689|FBtr0079062	1(52);	yes	3	5	3	12	16	10	152	548	394	806	521	732	8.17	525.5	1.530293567
THIS_STUDY	FBgn0031689	Cyp28d1	2L	+	5211418	F-element	GENE-TE	minus	3	3	mRNA	FW	.	CDS|FBgn0031689|FBtr0079062	4682-4691(1);4692(2);	yes	0	0	0	1	3	1	132	483	303	696	467	706	0.83	464.5	0.179083095
MacKay_2012	FBgn0031689	Cyp28d1	2L	+	5211965	copia	GENE-TE	plus	1	1	mRNA	COPIA	.	CDS|FBgn0031689|FBtr0079062	282(1),
MacKay_2012	FBgn0031690	CG7742	2L	-	5213565	I-element	TE-GENE	minus	1	1	mRNA	I	.	CDS|FBgn0031690|FBtr0342940;CDS|FBgn0031690|FBtr0342941;CDS|FBgn0031690|FBtr0346461;CDS|FBgn0031690|FBtr0079092	4401(1),
THIS_STUDY	FBgn0031692	TpnC25D	2L	+	5218446	jockey	TE-GENE	plus	2	2	mRNA	JOCKEY	5218447	intron|FBgn0031692|FBtr0342931;intron|FBgn0031692|FBtr0346458;intron|FBgn0031692|FBtr0079063	1292(1);3339(1);	no	0	0	0	0	2	1	1796	4302	3387	1360	1212	9197	0.5	3542.33	0.014112998
MacKay_2012	FBgn0003716	tkv	2L	-	5241368	17.6	GENE-TE	plus	1	1	mRNA	176	5241369	intron|FBgn0003716|FBtr0079088;intron|FBgn0003716|FBtr0079087;intron|FBgn0003716|FBtr0079086	5506(1),
MacKay_2012	FBgn0003716	tkv	2L	-	5259427	Tirant_LTR	TE-GENE	minus	1	1	mRNA	TIRANT_LTR	.	intron|FBgn0003716|FBtr0079086	1(1),
Hempshill_2018	FBgn0003716	tkv	2L	-	5260708	Burdock	TE-GENE	plus	1	1	mRNA	BURDOCK	.	intron|FBgn0003716|FBtr0079086	200(1),
MacKay_2012	FBgn0031693	Cyp4ac1	2L	+	5264235	roo_LTR	GENE-TE	plus	1	3	mRNA	ROO_LTR	5264235	CDS|FBgn0031693|FBtr0079066	1(3),
MacKay_2012	FBgn0031693	Cyp4ac1	2L	+	5264303	roo_LTR	GENE-TE	plus	1	1	mRNA	ROO_LTR	.	CDS|FBgn0031693|FBtr0079066	1(1),
MacKay_2012	FBgn0031693	Cyp4ac1	2L	+	5264769	roo_LTR	GENE-TE	plus	1	1	mRNA	ROO_LTR	.	CDS|FBgn0031693|FBtr0079066	1(1),
MacKay_2012	FBgn0003716	tkv	2L	-	5264769	roo_LTR	TE-GENE	minus	1	1	mRNA	ROO_LTR	.	intron|FBgn0003716|FBtr0079086	1(1),
MacKay_2012	FBgn0031694	Cyp4ac2	2L	+	5268347	blood_LTR	GENE-TE	plus	1	1	mRNA	BLOOD_LTR	.	3UTR|FBgn0031694|FBtr0300456	1(1),
MacKay_2012	FBgn0003716	tkv	2L	-	5268347	blood_LTR	TE-GENE	minus	1	1	mRNA	BLOOD_LTR	.	intron|FBgn0003716|FBtr0079086	1(1),
MacKay_2012	FBgn0003716	tkv	2L	-	5271266	Transpac_LTR	GENE-TE	plus	1	1	mRNA	TRANSPAC_LTR	5271266	CDS|FBgn0003716|FBtr0079086	199(1),
MacKay_2012	FBgn0031696	Bub1	2L	+	5279985	roo	TE-GENE	plus	1	1	mRNA	ROO	.	CDS|FBgn0031696|FBtr0342934;CDS|FBgn0031696|FBtr0346455;CDS|FBgn0031696|FBtr0079069	726-770(1),
MacKay_2012	FBgn0016076	vri	2L	+	5307564	P-element	TE-GENE	plus	1	1	mRNA	P-ELEMENT	5307565	intron|FBgn0016076|FBtr0079070;intron|FBgn0016076|FBtr0346579;intron|FBgn0016076|FBtr0300020;intron|FBgn0016076|FBtr0079071;intron|FBgn0016076|FBtr0342936	2907(1),
MacKay_2012	FBgn0016076	vri	2L	+	5310371	pogo	TE-GENE	minus	2	2	mRNA	POGO	.	3UTR|FBgn0016076|FBtr0079070;3UTR|FBgn0016076|FBtr0079071;3UTR|FBgn0016076|FBtr0300020;3UTR|FBgn0016076|FBtr0342936;3UTR|FBgn0016076|FBtr0346579	1(1),2121(1),		1	1					28	107					1	67.5	1.459854015
MacKay_2012	FBgn0016076	vri	2L	+	5310379	pogo	GENE-TE	minus	1	1	mRNA	POGO	.	3UTR|FBgn0016076|FBtr0079070;3UTR|FBgn0016076|FBtr0079071;3UTR|FBgn0016076|FBtr0300020;3UTR|FBgn0016076|FBtr0342936;3UTR|FBgn0016076|FBtr0346579	2121(1),
Hempshill_2018	FBgn0031698	Ncoa6	2L	-	5320340	roo	GENE-TE	plus	1	1	mRNA	ROO	.	CDS|FBgn0031698|FBtr0307041;CDS|FBgn0031698|FBtr0329969;CDS|FBgn0031698|FBtr0307040	664-695(1),
MacKay_2012	FBgn0031698	Ncoa6	2L	-	5320340	roo	GENE-TE	plus	1	2	mRNA	ROO	.	CDS|FBgn0031698|FBtr0307041;CDS|FBgn0031698|FBtr0329969;CDS|FBgn0031698|FBtr0307040	617-690(1),664-684(1),
Hempshill_2018	FBgn0051989	Cap-D3	2L	+	5529346	Tabor	GENE-TE	plus	1	1	mRNA	TABOR	.	CDS|FBgn0051915|FBtr0079099;intron|FBgn0051989|FBtr0301318;intron|FBgn0051989|FBtr0079097	5629(1),
Croset_2017	FBgn0031725	DIP-eta	2L	-	5603909	hobo	GENE-TE	plus	1	4	mRNA	HOBO	5603909	CDS|FBgn0031725|FBtr0302933;CDS|FBgn0031725|FBtr0343246	412(4),
MacKay_2012	FBgn0051646	DIP-theta	2L	-	5642970	jockey	GENE-TE	plus	1	1	mRNA	JOCKEY	.	intron|FBgn0051646|FBtr0079114	1(1),
THIS_STUDY	FBgn0031730	CG7236	2L	+	5711920	412_LTR	TE-GENE	minus	2	2	mRNA	412_LTR	.	5UTR|FBgn0031730|FBtr0302950;intron|FBgn0031730|FBtr0343389;intron|FBgn0031730|FBtr0343387;intron|FBgn0031730|FBtr0343388	1(2);	yes	0	0	0	1	0	1	5	10	22	19	12	10	0.33	13	2.5
MacKay_2012	FBgn0031734	CG11147	2L	-	5734080	HMS-Beagle	GENE-TE	minus	1	1	mRNA	HMSBEAGLE	.	3UTR|FBgn0031734|FBtr0079166;3UTR|FBgn0031734|FBtr0079165	806-795(1),
MacKay_2012	FBgn0031734	CG11147	2L	-	5741149	Tabor	GENE-TE	minus	1	1	mRNA	TABOR	.	intron|FBgn0031734|FBtr0079165	6280-6276(1),
MacKay_2012	FBgn0031736	CG11030	2L	+	5756415	hobo	GENE-TE	minus	1	1	mRNA	HOBO	.	intron|FBgn0031736|FBtr0079135;intron|FBgn0031736|FBtr0332554	3016(1),
MacKay_2012	FBgn0031736	CG11030	2L	+	5758694	hobo	TE-GENE	minus	1	1	mRNA	HOBO	5758695	intron|FBgn0031736|FBtr0079135;intron|FBgn0031736|FBtr0332554	2833(1),
MacKay_2012	FBgn0031738	CG9171	2L	-	5776290	412_LTR	GENE-TE	plus	1	1	mRNA	412_LTR	.	intron|FBgn0031738|FBtr0301234;intron|FBgn0031738|FBtr0301235;intron|FBgn0031738|FBtr0301236	1(1),
MacKay_2012	FBgn0031739	CG14005	2L	-	5801895	P-element	TE-GENE	plus	1	1	mRNA	P-ELEMENT	.	5UTR|FBgn0031739|FBtr0079160;5UTR|FBgn0031739|FBtr0332037	2907(1),
Hempshill_2018	FBgn0085410	TrissinR	2L	+	5825249	roo	GENE-TE	minus	1	1	mRNA	ROO	5825249	5UTR|FBgn0085410|FBtr0330222;5UTR|FBgn0085410|FBtr0342612;5UTR|FBgn0085410|FBtr0112619;5UTR|FBgn0085410|FBtr0330221	5464(1),
THIS_STUDY	FBgn0085410	TrissinR	2L	+	5845304	roo	TE-GENE	minus	2	2	mRNA	ROO	5845305	intron|FBgn0085410|FBtr0330221;intron|FBgn0085410|FBtr0112619;intron|FBgn0085410|FBtr0330222;intron|FBgn0085410|FBtr0342612	5191(2);	yes	0	0	0	1	0	1	10	39	20	63	65	78	0.33	45.83	0.722021661
MacKay_2012	FBgn0001128	Gpdh1	2L	+	5943936	P-element	TE-GENE	plus	1	1	mRNA	P-ELEMENT	.	5UTR|FBgn0001128|FBtr0333230;5UTR|FBgn0001128|FBtr0333229;5UTR|FBgn0001128|FBtr0333228	2907(1),
MacKay_2012	FBgn0001128	Gpdh1	2L	+	5943956	P-element	GENE-TE	plus	1	1	mRNA	P-ELEMENT	.	5UTR|FBgn0001128|FBtr0333230;5UTR|FBgn0001128|FBtr0333229;5UTR|FBgn0001128|FBtr0333228	1(1),
MacKay_2012	FBgn0001128	Gpdh1	2L	+	5944445	P-element	GENE-TE	plus	1	2	mRNA	P-ELEMENT	5944445	CDS|FBgn0001128|FBtr0333229;CDS|FBgn0001128|FBtr0079147;CDS|FBgn0001128|FBtr0079146;CDS|FBgn0001128|FBtr0333230;CDS|FBgn0001128|FBtr0079148;CDS|FBgn0001128|FBtr0333228	1(2),
MacKay_2012	FBgn0001128	Gpdh1	2L	+	5944677	P-element	GENE-TE	minus	2	2	mRNA	P-ELEMENT	.	intron|FBgn0001128|FBtr0333230;intron|FBgn0001128|FBtr0333229;intron|FBgn0001128|FBtr0079147;intron|FBgn0001128|FBtr0333228;intron|FBgn0001128|FBtr0079148;intron|FBgn0001128|FBtr0079146	1(1),2907(1),		1	0					235	745					0.5	490	0.101936799
MacKay_2012	FBgn0001128	Gpdh1	2L	+	5946006	Stalker2_LTR	GENE-TE	plus	2	6	mRNA	STALKER2_LTR	.	intron|FBgn0001128|FBtr0333230;intron|FBgn0001128|FBtr0333229;intron|FBgn0001128|FBtr0079147;intron|FBgn0001128|FBtr0333228;intron|FBgn0001128|FBtr0079148;intron|FBgn0001128|FBtr0079146	1(5),424(1),		3	6					244	761					4.5	502.5	0.887573964
THIS_STUDY	FBgn0001128	Gpdh1	2L	+	5946055	copia	TE-GENE	plus	2	2	mRNA	COPIA	.	CDS|FBgn0001128|FBtr0333230;CDS|FBgn0001128|FBtr0333229;CDS|FBgn0001128|FBtr0079146;CDS|FBgn0001128|FBtr0079148;CDS|FBgn0001128|FBtr0079147;CDS|FBgn0001128|FBtr0333228	797(1);987(1);	no	0	0	0	1	0	1	370	566	254	574	851	6170	0.33	1464.17	0.022760897
MacKay_2012	FBgn0001128	Gpdh1	2L	+	5947332	mdg3_LTR	GENE-TE	plus	1	1	mRNA	MDG3_LTR	5947332	CDS|FBgn0001128|FBtr0079146;CDS|FBgn0001128|FBtr0333230;CDS|FBgn0001128|FBtr0079147;CDS|FBgn0001128|FBtr0079148;CDS|FBgn0001128|FBtr0333228;CDS|FBgn0001128|FBtr0333229	161(1),
MacKay_2012	FBgn0266321	lncRNA:CR44986	2L	-	5948385	mdg3_LTR	GENE-TE	minus	1	2	mRNA	MDG3_LTR	.	ncRNA|FBgn0266321|FBtr0344051	267(2),
MacKay_2012	FBgn0001128	Gpdh1	2L	+	5948385	mdg3_LTR	TE-GENE	plus	1	2	mRNA	MDG3_LTR	.	3UTR|FBgn0001128|FBtr0333229;intron|FBgn0001128|FBtr0333230;intron|FBgn0001128|FBtr0079147	267(2),
MacKay_2012	FBgn0031752	CG9044	2L	+	5950910	Tabor	TE-GENE	plus	1	1	mRNA	TABOR	.	CDS|FBgn0031752|FBtr0333231;CDS|FBgn0031752|FBtr0273412	6173-6171(1),
THIS_STUDY	FBgn0001942	eIF4A	2L	+	5981835	P-element	GENE-TE	minus	2	3	mRNA	P-ELEMENT	5981835	CDS|FBgn0001942|FBtr0079176;CDS|FBgn0001942|FBtr0079175;CDS|FBgn0001942|FBtr0307068	2348(3);	yes	0	2	1	0	0	0	74	487	191	229	503	2336	0.5	636.67	0.078472404
THIS_STUDY	FBgn0001942	eIF4A	2L	+	5982644	P-element	TE-GENE	minus	6	69	mRNA	P-ELEMENT	.	5UTR|FBgn0001942|FBtr0079178;5UTR|FBgn0001942|FBtr0079177;5UTR|FBgn0001942|FBtr0331201;intron|FBgn0001942|FBtr0079175;intron|FBgn0001942|FBtr0079176;intron|FBgn0001942|FBtr0307068	1(67);2797(2);	yes	4	10	11	21	8	20	66	193	92	119	222	814	12.33	251	4.683544304
THIS_STUDY	FBgn0001942	eIF4A	2L	+	5982652	P-element	GENE-TE	minus	3	10	mRNA	P-ELEMENT	.	5UTR|FBgn0001942|FBtr0079178;5UTR|FBgn0001942|FBtr0079177;5UTR|FBgn0001942|FBtr0331201;intron|FBgn0001942|FBtr0079175;intron|FBgn0001942|FBtr0079176;intron|FBgn0001942|FBtr0307068	1(2);2220(1);2905(1);2907(6);	yes	1	0	0	4	0	4	88	349	169	187	308	1345	1.5	407.67	0.366598778
THIS_STUDY	FBgn0001942	eIF4A	2L	+	5984884	Tabor	GENE-TE	plus	2	2	mRNA	TABOR	.	CDS|FBgn0001942|FBtr0079175;CDS|FBgn0001942|FBtr0331201;CDS|FBgn0001942|FBtr0079176;CDS|FBgn0001942|FBtr0307068;CDS|FBgn0001942|FBtr0079177;CDS|FBgn0001942|FBtr0079178	2323(1);4962(1);	no	0	0	0	0	1	1	1246	2972	2145	3665	3109	8204	0.33	3556.83	0.009370754
Hempshill_2018	FBgn0001942	eIF4A	2L	+	5985128	blood	GENE-TE	plus	4	1941	mRNA	BLOOD	.	CDS|FBgn0001942|FBtr0307068;CDS|FBgn0001942|FBtr0331201;CDS|FBgn0001942|FBtr0079175;CDS|FBgn0001942|FBtr0079178;CDS|FBgn0001942|FBtr0079177;CDS|FBgn0001942|FBtr0079176	34-50(436),34-51(17),34-52(55),35-40(512),35-41(770),35-50(70),36-50(6),38-49(1),40-45(1),40-50(2),41-49(1),41-50(65),41-51(1),42-50(4),		653	396	591	333			1606	1021	1261	792			493.25	1170	29.65579438
MacKay_2012	FBgn0001942	eIF4A	2L	+	5985128	blood	GENE-TE	plus	2	1383	mRNA	BLOOD	.	CDS|FBgn0001942|FBtr0307068;CDS|FBgn0001942|FBtr0331201;CDS|FBgn0001942|FBtr0079175;CDS|FBgn0001942|FBtr0079178;CDS|FBgn0001942|FBtr0079177;CDS|FBgn0001942|FBtr0079176	34-50(121),34-51(624),35-40(3),35-41(18),35-50(572),35-51(1),36-50(27),37-43(1),37-50(2),38-50(2),41-50(6),45-35(1),48-50(2),50-50(2),51-50(1),		946	442					5327	2098					694	3712.5	15.74946102
Hempshill_2018	FBgn0001942	eIF4A	2L	+	5985176	blood	TE-GENE	plus	4	2536	mRNA	BLOOD	.	3UTR|FBgn0001942|FBtr0079176;3UTR|FBgn0001942|FBtr0079177;3UTR|FBgn0001942|FBtr0079175;3UTR|FBgn0001942|FBtr0079178;3UTR|FBgn0001942|FBtr0331201;3UTR|FBgn0001942|FBtr0307068	70-82(1),70-83(484),70-84(1),70-86(1),73-82(1),73-85(1),80-82(193),80-83(274),80-84(716),80-85(8),80-86(8),80-87(11),80-88(8),80-89(209),80-90(8),81-81(2),81-82(369),81-83(3),81-84(1),81-88(1),82-82(235),82-83(1),		622	410	423	298			1369	883	1096	689			438.25	1009.25	30.27633851
MacKay_2012	FBgn0001942	eIF4A	2L	+	5985176	blood	TE-GENE	plus	2	318	mRNA	BLOOD	.	3UTR|FBgn0001942|FBtr0079176;3UTR|FBgn0001942|FBtr0079177;3UTR|FBgn0001942|FBtr0079175;3UTR|FBgn0001942|FBtr0079178;3UTR|FBgn0001942|FBtr0331201;3UTR|FBgn0001942|FBtr0307068	75-84(2),80-83(80),80-84(1),89-94(1),90-82(50),90-84(10),90-85(1),90-86(1),90-90(4),90-91(2),90-92(1),90-93(8),90-94(3),90-95(5),90-96(2),90-97(10),90-99(2),91-82(130),91-83(1),92-82(2),92-83(1),92-86(1),		169	165					5289	2037					167	3663	4.360313316
MacKay_2012	FBgn0001942	eIF4A	2L	+	5985295	blood	GENE-TE	plus	1	3	mRNA	BLOOD	.	3UTR|FBgn0001942|FBtr0079177;3UTR|FBgn0001942|FBtr0079175;3UTR|FBgn0001942|FBtr0307068;intron|FBgn0001942|FBtr0331201;intron|FBgn0001942|FBtr0079178;intron|FBgn0001942|FBtr0079176	29-50(2),38-51(1),
Hempshill_2018	FBgn0001942	eIF4A	2L	+	5985334	blood	TE-GENE	plus	4	21	mRNA	BLOOD	5985339	3UTR|FBgn0001942|FBtr0079177;3UTR|FBgn0001942|FBtr0079175;3UTR|FBgn0001942|FBtr0307068;intron|FBgn0001942|FBtr0331201;intron|FBgn0001942|FBtr0079178;intron|FBgn0001942|FBtr0079176	80-122(1),80-123(4),80-124(2),81-122(5),82-122(9),		402	243	303	217			11653	7608	9209	5698			291.25	8542	3.297200917
MacKay_2012	FBgn0001942	eIF4A	2L	+	5985334	blood	TE-GENE	plus	2	45	mRNA	BLOOD	5985339	3UTR|FBgn0001942|FBtr0079177;3UTR|FBgn0001942|FBtr0079175;3UTR|FBgn0001942|FBtr0307068;intron|FBgn0001942|FBtr0331201;intron|FBgn0001942|FBtr0079178;intron|FBgn0001942|FBtr0079176	75-124(1),80-123(5),90-122(12),90-124(1),90-130(1),90-132(2),90-140(1),91-122(22),		108	94					13118	7119					101	10118.5	0.988306669
MacKay_2012	FBgn0001941	ifc	2L	+	5988623	blood_LTR	GENE-TE	plus	1	1	mRNA	BLOOD_LTR	.	3UTR|FBgn0001941|FBtr0332599;3UTR|FBgn0001941|FBtr0079179	1(1),
Croset_2017	FBgn0031775	CG9150	2L	-	6067753	F-element	TE-GENE	plus	2	2	mRNA	FW	.	3UTR|FBgn0031775|FBtr0302213	4689(1),4690(1),		1	0	1				0	0	0				0.67	0	100
MacKay_2012	FBgn0266449	Kr-h2	2L	+	6071086	P-element	TE-GENE	plus	1	1	mRNA	P-ELEMENT	.	5UTR|FBgn0266449|FBtr0079192;5UTR|FBgn0266449|FBtr0343126	2907(1),
MacKay_2012	FBgn0266449	Kr-h2	2L	+	6071315	P-element	GENE-TE	plus	1	1	mRNA	P-ELEMENT	.	intron|FBgn0266449|FBtr0079192;intron|FBgn0266449|FBtr0343126	1(1),
MacKay_2012	FBgn0266450	Kr-h1	2L	+	6083260	P-element	GENE-TE	minus	1	1	mRNA	P-ELEMENT	.	5UTR|FBgn0266450|FBtr0344437	2907(1),
MacKay_2012	FBgn0266450	Kr-h1	2L	+	6085579	roo_LTR	TE-GENE	minus	1	1	mRNA	ROO_LTR	.	intron|FBgn0266450|FBtr0344437	1(1),
Hempshill_2018	FBgn0266450	Kr-h1	2L	+	6093258	roo	GENE-TE	plus	3	4	mRNA	ROO	.	3UTR|FBgn0266445|FBtr0344439;CDS|FBgn0266450|FBtr0344438;CDS|FBgn0266450|FBtr0344437	636-647(4),		0	1	2	1			2	40	22	12			1	19	5
Hempshill_2018	FBgn0266521	stai	2L	+	6110095	gypsy	GENE-TE	plus	1	1	mRNA	GYPSY	.	5UTR|FBgn0266521|FBtr0079197;5UTR|FBgn0266521|FBtr0079198;5UTR|FBgn0266521|FBtr0333406;intron|FBgn0266521|FBtr0079196	4340-4351(1),
MacKay_2012	FBgn0266521	stai	2L	+	6123885	pogo	GENE-TE	minus	2	2	mRNA	POGO	.	3UTR|FBgn0266521|FBtr0333406;3UTR|FBgn0266521|FBtr0304908;3UTR|FBgn0266521|FBtr0079198;3UTR|FBgn0266521|FBtr0079197;3UTR|FBgn0266521|FBtr0079196	1(1),2121(1),		0	1					17	51					0.5	34	1.449275362
MacKay_2012	FBgn0266521	stai	2L	+	6123885	pogo	TE-GENE	minus	2	3	mRNA	POGO	.	3UTR|FBgn0266521|FBtr0333406;3UTR|FBgn0266521|FBtr0304908;3UTR|FBgn0266521|FBtr0079198;3UTR|FBgn0266521|FBtr0079197;3UTR|FBgn0266521|FBtr0079196	1(3),		1	2					74	66					1.5	70	2.097902098
THIS_STUDY	FBgn0053531	Ddr	2L	+	6316699	hopper	GENE-TE	minus	2	4	mRNA	HOPPER	.	intron|FBgn0053531|FBtr0344771;intron|FBgn0053531|FBtr0344770	1435(4);	yes	0	0	0	4	2	0	0	3	1	3	2	7	1	2.67	27.27272727
MacKay_2012	FBgn0053531	Ddr	2L	+	6319192	P-element	TE-GENE	plus	1	1	mRNA	P-ELEMENT	.	intron|FBgn0053531|FBtr0344771;intron|FBgn0053531|FBtr0344770	2907(1),
Hempshill_2018	FBgn0053531	Ddr	2L	+	6322796	Ivk	TE-GENE	plus	2	4	mRNA	IVK	.	3UTR|FBgn0053531|FBtr0344770;3UTR|FBgn0053531|FBtr0344771	5398(4),		3	1	3	0			1	1	2	0			1.75	1	63.63636364
Hempshill_2018	FBgn0053531	Ddr	2L	+	6322811	Ivk	GENE-TE	plus	3	9	mRNA	IVK	.	3UTR|FBgn0053531|FBtr0344770;3UTR|FBgn0053531|FBtr0344771	829-836(2),829-840(1),829-841(1),829-844(1),829-851(1),834-828(3),		0	6	3	5			17	10	8	3			3.5	9.5	26.92307692
MacKay_2012	FBgn0265778	PDZ-GEF	2L	+	6331240	Tabor	TE-GENE	minus	1	1	mRNA	TABOR	.	3UTR|FBgn0265778|FBtr0300039;3UTR|FBgn0265778|FBtr0079249;3UTR|FBgn0265778|FBtr0300038;3UTR|FBgn0265778|FBtr0333242	6180-6239(1),
MacKay_2012	FBgn0015623	Cpr	2L	+	6338847	P-element	TE-GENE	plus	1	1	mRNA	P-ELEMENT	.	5UTR|FBgn0015623|FBtr0079250	2907(1),
MacKay_2012	FBgn0015623	Cpr	2L	+	6339563	P-element	TE-GENE	plus	1	2	mRNA	P-ELEMENT	.	intron|FBgn0015623|FBtr0079250	2907(2),
Hempshill_2018	FBgn0031813	CG9527	2L	-	6445113	roo_LTR	GENE-TE	minus	4	20	mRNA	ROO_LTR	6445119	3UTR|FBgn0031813|FBtr0089948;3UTR|FBgn0031813|FBtr0114603;3UTR|FBgn0031813|FBtr0329952;intron|FBgn0031813|FBtr0345720	428(15),433-429(2),434-429(2),435-429(1),		7	5	7	6			0	0	0	0			6.25	0	100
MacKay_2012	FBgn0031814	retm	2L	-	6448990	pogo	TE-GENE	minus	2	4	mRNA	POGO	.	3UTR|FBgn0031814|FBtr0339788;3UTR|FBgn0031814|FBtr0329951;3UTR|FBgn0031814|FBtr0079272	1(4),		2	2					201	95					2	148	1.333333333
MacKay_2012	FBgn0031814	retm	2L	-	6455210	P-element	GENE-TE	minus	1	1	mRNA	P-ELEMENT	.	intron|FBgn0031814|FBtr0329951;intron|FBgn0031814|FBtr0339788;intron|FBgn0031814|FBtr0079272	2907(1),
MacKay_2012	FBgn0031815	frj	2L	+	6458968	roo_LTR	GENE-TE	minus	1	1	mRNA	ROO_LTR	.	3UTR|FBgn0031815|FBtr0079258;3UTR|FBgn0031815|FBtr0079259	428(1),
MacKay_2012	FBgn0031815	frj	2L	+	6458999	roo_LTR	TE-GENE	minus	1	1	mRNA	ROO_LTR	.	3UTR|FBgn0031815|FBtr0079258;3UTR|FBgn0031815|FBtr0079259	1(1),
MacKay_2012	FBgn0031817	HemK1	2L	-	6466897	opus_LTR	GENE-TE	minus	1	1	mRNA	NOMAD_LTR	.	CDS|FBgn0031817|FBtr0079270;CDS|FBgn0031817|FBtr0331185	460(1),
MacKay_2012	FBgn0031818	CG9536	2L	-	6474661	412_LTR	GENE-TE	minus	1	1	mRNA	412_LTR	.	3UTR|FBgn0031818|FBtr0079267;intron|FBgn0031818|FBtr0303229	481(1),
Hempshill_2018	FBgn0000320	eya	2L	-	6530234	gypsy11	TE-GENE	plus	1	1	mRNA	GYPSY11	.	CDS|FBgn0000320|FBtr0079334;CDS|FBgn0000320|FBtr0079335;5UTR|FBgn0000320|FBtr0306113	558-579(1),
Hempshill_2018	FBgn0000320	eya	2L	-	6532906	gypsy11	GENE-TE	plus	4	6	mRNA	GYPSY11	6532906	CDS|FBgn0000320|FBtr0079334;CDS|FBgn0000320|FBtr0079335	483-528(1),483-529(2),485-532(3),		1	3	1	2			2	2	2	4			1.75	2.5	41.17647059
Hempshill_2018	FBgn0031830	COX5B	2L	+	6557984	invader4	GENE-TE	minus	1	1	mRNA	INVADER4	6557984	CDS|FBgn0031830|FBtr0343157;CDS|FBgn0031830|FBtr0079288	763-757(1),
Hempshill_2018	FBgn0031830	COX5B	2L	+	6559166	HMS-Beagle	GENE-TE	plus	1	1	mRNA	HMSBEAGLE	.	3UTR|FBgn0031830|FBtr0079288	781-767(1),
MacKay_2012	FBgn0263916	Ent2	2L	+	6564599	copia_LTR	TE-GENE	plus	1	1	mRNA	COPIA_LTR	.	3UTR|FBgn0263916|FBtr0343158	276(1),
MacKay_2012	FBgn0031835	CG11319	2L	-	6569035	hobo	TE-GENE	plus	2	2	mRNA	HOBO	.	3UTR|FBgn0031835|FBtr0343160;intron|FBgn0031835|FBtr0089641	3016(2),		1	1					32	99					1	65.5	1.503759398
Croset_2017	FBgn0031835	CG11319	2L	-	6569224	412_LTR	TE-GENE	minus	3	13	mRNA	412_LTR	.	3UTR|FBgn0031835|FBtr0343160;intron|FBgn0031835|FBtr0089641	1(13),		4	9	17				9	0	1				10	3.33	75.01875469
THIS_STUDY	FBgn0031835	CG11319	2L	-	6569224	412_LTR	TE-GENE	minus	6	94	mRNA	412_LTR	.	3UTR|FBgn0031835|FBtr0343160;intron|FBgn0031835|FBtr0089641	1(92);-11-2(1);3(1);	yes	10	19	18	35	32	20	61	178	120	226	150	170	22.33	150.83	12.89701636
THIS_STUDY	FBgn0031835	CG11319	2L	-	6569243	412_LTR	GENE-TE	minus	6	82	mRNA	412_LTR	.	3UTR|FBgn0031835|FBtr0343160;intron|FBgn0031835|FBtr0089641	480(2);481(80);	yes	9	14	11	22	17	7	61	176	141	245	185	162	13.33	161.67	7.619047619
THIS_STUDY	FBgn0031835	CG11319	2L	-	6570921	412	GENE-TE	minus	4	25	mRNA	412	.	3UTR|FBgn0031835|FBtr0343160;intron|FBgn0031835|FBtr0089641	361(1);544(1);569(19);5875(3);596(1);	yes	0	0	1	5	9	12	148	385	339	581	361	361	4.5	362.5	1.226158038
THIS_STUDY	FBgn0031835	CG11319	2L	-	6572751	hobo	GENE-TE	plus	6	25	mRNA	HOBO	.	intron|FBgn0031835|FBtr0089641;intron|FBgn0031835|FBtr0343159;intron|FBgn0031835|FBtr0343160	1(25);	yes	2	1	4	13	4	3	26	56	23	82	48	66	4.5	50.17	8.231707317
THIS_STUDY	FBgn0031835	CG11319	2L	-	6572759	hobo	TE-GENE	plus	3	8	mRNA	HOBO	.	intron|FBgn0031835|FBtr0089641;intron|FBgn0031835|FBtr0343159;intron|FBgn0031835|FBtr0343160	3016(8);	yes	0	0	1	3	4	0	42	103	47	153	128	176	1.33	108.17	1.217656012
THIS_STUDY	FBgn0031835	CG11319	2L	-	6584531	Transpac	TE-GENE	plus	2	3	mRNA	TRANSPAC	.	intron|FBgn0031835|FBtr0343160;intron|FBgn0031835|FBtr0343159;intron|FBgn0031835|FBtr0089641	1086(1);1821(1);3397(1);	yes	2	0	0	3	1	0	4	22	6	11	12	23	1	13	7.142857143
THIS_STUDY	FBgn0031835	CG11319	2L	-	6587104	hobo	GENE-TE	minus	2	2	mRNA	HOBO	.	5UTR|FBgn0031835|FBtr0343160;5UTR|FBgn0031835|FBtr0089641;5UTR|FBgn0031835|FBtr0343159	3016(2);	yes	0	0	0	2	0	2	31	40	20	73	46	71	0.67	46.83	1.403508772
THIS_STUDY	FBgn0031835	CG11319	2L	-	6587111	hobo	TE-GENE	minus	6	39	mRNA	HOBO	.	5UTR|FBgn0031835|FBtr0343160;5UTR|FBgn0031835|FBtr0089641;5UTR|FBgn0031835|FBtr0343159	1(27);2-1(1);97(11);	yes	6	9	8	9	8	5	13	28	12	37	29	57	7.5	29.33	20.36199095
THIS_STUDY	FBgn0031835	CG11319	2L	-	6597583	412_LTR	GENE-TE	plus	4	8	mRNA	412_LTR	.	intron|FBgn0031835|FBtr0343159;intron|FBgn0031835|FBtr0089641;intron|FBgn0031835|FBtr0343160	1(8);	yes	1	3	0	0	2	2	23	30	14	45	38	46	1.33	32.67	3.921568627
THIS_STUDY	FBgn0031835	CG11319	2L	-	6600611	hobo	GENE-TE	minus	6	17	mRNA	HOBO	6600611	5UTR|FBgn0031835|FBtr0343160;5UTR|FBgn0031835|FBtr0089641;5UTR|FBgn0031835|FBtr0343159	1(2);198(5);3016(8);409(1);97(1);	yes	0	3	1	2	2	5	33	73	25	76	75	128	2.17	68.33	3.073286052
MacKay_2012	FBgn0031836	CG11050	2L	+	6615215	G2	GENE-TE	plus	1	2	mRNA	G2	.	intron|FBgn0031836|FBtr0079292;intron|FBgn0031836|FBtr0079291;intron|FBgn0031836|FBtr0079293	728(2),
MacKay_2012	FBgn0028703	Nhe3	2L	-	6679143	pogo	TE-GENE	minus	2	2	mRNA	POGO	.	3UTR|FBgn0028703|FBtr0273247;intron|FBgn0028703|FBtr0300327;intron|FBgn0028703|FBtr0273250;intron|FBgn0028703|FBtr0273248;intron|FBgn0028703|FBtr0333348	1(2),		1	1					78	103					1	90.5	1.092896175
MacKay_2012	FBgn0031853	TTLL3B	2L	+	6735730	Porto1	GENE-TE	plus	1	1	mRNA	DOC5	6735730	3UTR|FBgn0031853|FBtr0300056	202-190(1),
THIS_STUDY	FBgn0015776	nrv1	2L	-	6779889	copia	TE-GENE	plus	2	2	mRNA	COPIA	.	CDS|FBgn0015776|FBtr0332370;CDS|FBgn0015776|FBtr0079384	309(1);974(1);	no	0	0	0	1	0	1	241	558	430	462	433	3655	0.33	963.17	0.034596091
MacKay_2012	FBgn0015776	nrv1	2L	-	6780536	412_LTR	GENE-TE	plus	1	1	mRNA	412_LTR	.	intron|FBgn0015776|FBtr0079384;intron|FBgn0015776|FBtr0332370	1(1),
THIS_STUDY	FBgn0015777	nrv2	2L	-	6790299	Stalker2	GENE-TE	plus	2	2	mRNA	STALKER2	.	3UTR|FBgn0015777|FBtr0100381;3UTR|FBgn0015777|FBtr0100382;3UTR|FBgn0015777|FBtr0332369;3UTR|FBgn0015777|FBtr0079382;3UTR|FBgn0015777|FBtr0079381;3UTR|FBgn0015777|FBtr0079383	3903(1);5505(1);	no	0	0	0	1	0	1	2284	4857	4928	4358	2895	5460	0.33	4130.33	0.008069722
MacKay_2012	FBgn0015777	nrv2	2L	+	6790551	jockey	TE-GENE	minus	1	2	mRNA	JOCKEY	.	.	1411(1),5001(1),
MacKay_2012	FBgn0015777	nrv2	2L	-	6790915	T-element	GENE-TE	plus	1	1	mRNA	TART	.	CDS|FBgn0015777|FBtr0079382;CDS|FBgn0015777|FBtr0332369;CDS|FBgn0015777|FBtr0100381;CDS|FBgn0015777|FBtr0079383;CDS|FBgn0015777|FBtr0100382;CDS|FBgn0015777|FBtr0079381	9231(1),
MacKay_2012	FBgn0031865	Nha1	2L	-	6863914	Burdock_LTR	TE-GENE	plus	1	1	mRNA	BURDOCK_LTR	.	intron|FBgn0031865|FBtr0079373;intron|FBgn0031865|FBtr0079374	275(1),
THIS_STUDY	FBgn0031866	Nlg2	2L	+	6875493	roo	GENE-TE	minus	2	3	mRNA	ROO	.	5UTR|FBgn0031866|FBtr0307033	5206(1);5218(1);5232(1);	yes	0	4	1	3	6	3	30	104	67	136	100	142	2.83	96.5	2.852348993
THIS_STUDY	FBgn0031866	Nlg2	2L	+	6875537	roo	GENE-TE	minus	5	17	mRNA	ROO	6875537	5UTR|FBgn0031866|FBtr0307033	5462(17);	yes	0	4	1	3	6	4	29	92	61	137	95	165	3	96.5	3.015075377
MacKay_2012	FBgn0031866	Nlg2	2L	+	6884848	mdg3_LTR	GENE-TE	minus	1	1	mRNA	MDG3_LTR	.	intron|FBgn0031866|FBtr0307033	267(1),
THIS_STUDY	FBgn0031866	Nlg2	2L	+	6887059	roo_LTR	TE-GENE	minus	2	2	mRNA	ROO_LTR	.	intron|FBgn0031866|FBtr0307033	1(2);	yes	0	0	0	1	1	0	2	8	6	14	11	1	0.33	7	4.545454545
THIS_STUDY	FBgn0031866	Nlg2	2L	+	6897093	roo	TE-GENE	minus	4	10	mRNA	ROO	6897094	5UTR|FBgn0031866|FBtr0343867;intron|FBgn0031866|FBtr0079344;intron|FBgn0031866|FBtr0307033	5191(10);	yes	0	4	2	0	2	4	31	104	65	154	111	187	2	108.67	1.807228916
Hempshill_2018	FBgn0264922	smt3	2L	-	6967388	mdg1	TE-GENE	plus	4	34	mRNA	MDG1	6967385	intron|FBgn0264922|FBtr0079356;intron|FBgn0264922|FBtr0346716	65-105(33),78-105(1),		16	11	16	5			264	158	185	133			12	185	6.091370558
Hempshill_2018	FBgn0264922	smt3	2L	-	6967535	mdg1	TE-GENE	plus	4	83	mRNA	MDG1	.	5UTR|FBgn0264922|FBtr0079356;5UTR|FBgn0264922|FBtr0346716	65-80(81),66-79(1),66-80(1),		29	15	20	9			0	3	0	0			18.25	0.75	96.05263158
THIS_STUDY	FBgn0000053	Gart	2L	-	7020903	Doc	TE-GENE	minus	3	7	mRNA	DOC	.	intron|FBgn0000053|FBtr0079431;intron|FBgn0000053|FBtr0100353;intron|FBgn0000053|FBtr0339663	3(7);	yes	0	1	0	5	3	0	1	11	8	16	10	33	1.5	13.17	10.22727273
Hempshill_2018	FBgn0000053	Gart	2L	-	7023527	T-element	GENE-TE	minus	1	1	mRNA	TART	7023529	intron|FBgn0000053|FBtr0079431;intron|FBgn0000053|FBtr0100353;intron|FBgn0000053|FBtr0339663	8814-8816(1),
MacKay_2012	FBgn0031883	Caper	2L	+	7033018	copia	GENE-TE	plus	1	1	mRNA	COPIA	7033018	CDS|FBgn0031883|FBtr0344708;CDS|FBgn0031883|FBtr0089640;CDS|FBgn0031883|FBtr0344712;CDS|FBgn0031883|FBtr0344709;CDS|FBgn0031883|FBtr0089636;CDS|FBgn0031883|FBtr0344711;CDS|FBgn0031883|FBtr0344710	4279(1),
MacKay_2012	FBgn0031883	Caper	2L	+	7033018	mdg3_LTR	GENE-TE	plus	1	1	mRNA	MDG3_LTR	7033018	CDS|FBgn0031883|FBtr0344708;CDS|FBgn0031883|FBtr0089640;CDS|FBgn0031883|FBtr0344712;CDS|FBgn0031883|FBtr0344709;CDS|FBgn0031883|FBtr0089636;CDS|FBgn0031883|FBtr0344711;CDS|FBgn0031883|FBtr0344710	161(1),
MacKay_2012	FBgn0031883	Caper	2L	+	7033743	copia_LTR	GENE-TE	plus	1	1	mRNA	COPIA_LTR	.	intron|FBgn0031883|FBtr0089640;intron|FBgn0031883|FBtr0344709;intron|FBgn0031883|FBtr0344711;intron|FBgn0031883|FBtr0344708;intron|FBgn0031883|FBtr0344712;intron|FBgn0031883|FBtr0344710;intron|FBgn0031883|FBtr0089636	14-1(1),
Hempshill_2018	FBgn0031883	Caper	2L	+	7034620	opus_LTR	GENE-TE	plus	1	1	mRNA	NOMAD_LTR	.	3UTR|FBgn0031883|FBtr0344708;3UTR|FBgn0031883|FBtr0344709;3UTR|FBgn0031883|FBtr0344712;3UTR|FBgn0031883|FBtr0344711;intron|FBgn0031883|FBtr0089640;intron|FBgn0031883|FBtr0344710;intron|FBgn0031883|FBtr0089636	1(1),
THIS_STUDY	FBgn0031883	Caper	2L	+	7034944	Doc	TE-GENE	plus	2	2	mRNA	DOC	.	intron|FBgn0031883|FBtr0089640;intron|FBgn0031883|FBtr0344710;intron|FBgn0031883|FBtr0089636;intron|FBgn0031883|FBtr0344708;intron|FBgn0031883|FBtr0344711;intron|FBgn0031883|FBtr0344712;intron|FBgn0031883|FBtr0344709	4724(1);4725(1);	no	0	0	1	1	0	0	221	313	256	1129	1090	391	0.33	566.67	0.058788948
THIS_STUDY	FBgn0031883	Caper	2L	+	7034952	Doc	GENE-TE	plus	2	8	mRNA	DOC	.	intron|FBgn0031883|FBtr0089640;intron|FBgn0031883|FBtr0344710;intron|FBgn0031883|FBtr0089636;intron|FBgn0031883|FBtr0344708;intron|FBgn0031883|FBtr0344711;intron|FBgn0031883|FBtr0344712;intron|FBgn0031883|FBtr0344709	4(8);	yes	0	0	4	5	0	0	156	166	121	808	798	255	1.5	384	0.389105058
THIS_STUDY	FBgn0262872	milt	2L	+	7041765	Max-element_LTR	GENE-TE	minus	3	3	mRNA	MAX_LTR	.	intron|FBgn0262872|FBtr0306228;intron|FBgn0262872|FBtr0306229	321(3);	yes	0	0	0	0	1	1	16	28	22	28	34	70	0.33	33	1
MacKay_2012	FBgn0262872	milt	2L	+	7043287	297_LTR	TE-GENE	minus	1	1	mRNA	297_LTR	.	intron|FBgn0262872|FBtr0306228;intron|FBgn0262872|FBtr0306229;intron|FBgn0262872|FBtr0306231;intron|FBgn0262872|FBtr0306233	1(1),
THIS_STUDY	FBgn0031896	CG4502	2L	-	7198162	F-element	GENE-TE	plus	5	7	mRNA	FW	.	intron|FBgn0031896|FBtr0079417;intron|FBgn0031896|FBtr0079416	1(7);	yes	1	1	0	2	1	2	78	86	85	101	87	255	1.17	115.33	1.001430615
THIS_STUDY	FBgn0031896	CG4502	2L	-	7198174	F-element	TE-GENE	plus	5	12	mRNA	FW	.	intron|FBgn0031896|FBtr0079417;intron|FBgn0031896|FBtr0079416	4690-4692(1);4692(9);4707-4693(1);4714-4693(1);	yes	1	2	0	3	4	3	39	60	74	79	66	118	2.17	72.67	2.89532294
MacKay_2012	FBgn0031897	CG13784	2L	-	7219131	P-element	TE-GENE	minus	1	2	mRNA	P-ELEMENT	7219130	5UTR|FBgn0031897|FBtr0079414;5UTR|FBgn0031897|FBtr0330197;intron|FBgn0031897|FBtr0330199;intron|FBgn0031897|FBtr0110799;intron|FBgn0031897|FBtr0330198	43(2),
MacKay_2012	FBgn0031897	CG13784	2L	-	7219993	P-element	TE-GENE	minus	1	2	mRNA	P-ELEMENT	.	5UTR|FBgn0031897|FBtr0079414;5UTR|FBgn0031897|FBtr0330197;5UTR|FBgn0031897|FBtr0110799;5UTR|FBgn0031897|FBtr0330199;5UTR|FBgn0031897|FBtr0330198	1(2),
THIS_STUDY	FBgn0259111	Ndae1	2L	-	7223538	gypsy_LTR	GENE-TE	plus	6	27	mRNA	GYPSY_LTR	.	3UTR|FBgn0259111|FBtr0331664;3UTR|FBgn0259111|FBtr0331658	1(27);	yes	0	1	3	3	4	1	97	125	107	227	143	206	2	150.83	1.308615049
MacKay_2012	FBgn0259111	Ndae1	2L	-	7229725	roo_LTR	GENE-TE	plus	1	1	mRNA	ROO_LTR	.	CDS|FBgn0259111|FBtr0331664;CDS|FBgn0259111|FBtr0331661;CDS|FBgn0259111|FBtr0331662;CDS|FBgn0259111|FBtr0331663;CDS|FBgn0259111|FBtr0331660;CDS|FBgn0259111|FBtr0331659;CDS|FBgn0259111|FBtr0331658;CDS|FBgn0259111|FBtr0299537;CDS|FBgn0259111|FBtr0299539;CDS|FBgn0259111|FBtr0299538	1(1),
MacKay_2012	FBgn0259111	Ndae1	2L	-	7232920	Burdock_LTR	TE-GENE	plus	1	1	mRNA	BURDOCK_LTR	.	intron|FBgn0259111|FBtr0331662;intron|FBgn0259111|FBtr0331660;intron|FBgn0259111|FBtr0331663;intron|FBgn0259111|FBtr0299539;intron|FBgn0259111|FBtr0331659;intron|FBgn0259111|FBtr0331658;intron|FBgn0259111|FBtr0299538;intron|FBgn0259111|FBtr0299537;intron|FBgn0259111|FBtr0331664;intron|FBgn0259111|FBtr0331661	275(1),
MacKay_2012	FBgn0259111	Ndae1	2L	-	7240214	opus_LTR	GENE-TE	minus	1	1	mRNA	NOMAD_LTR	.	5UTR|FBgn0259111|FBtr0331664;5UTR|FBgn0259111|FBtr0331663;5UTR|FBgn0259111|FBtr0331662;5UTR|FBgn0259111|FBtr0331661;5UTR|FBgn0259111|FBtr0299537;5UTR|FBgn0259111|FBtr0299538;5UTR|FBgn0259111|FBtr0299539;intron|FBgn0259111|FBtr0331658;intron|FBgn0259111|FBtr0331659;intron|FBgn0259111|FBtr0331660	96(1),
MacKay_2012	FBgn0259111	Ndae1	2L	-	7244974	blood_LTR	GENE-TE	minus	1	1	mRNA	BLOOD_LTR	7244974	CDS|FBgn0259111|FBtr0331660;intron|FBgn0259111|FBtr0331658;intron|FBgn0259111|FBtr0331659	352(1),
THIS_STUDY	FBgn0002938	ninaC	2L	+	7379427	Chimpo	GENE-TE	minus	4	7	mRNA	Chimpo	.	CDS|FBgn0002938|FBtr0334836;CDS|FBgn0002938|FBtr0334835;CDS|FBgn0002938|FBtr0079436;CDS|FBgn0002938|FBtr0079437	569(7);	yes	0	0	0	0	0	0	3886	10327	8618	8680	5088	11519	0	8019.67	0
THIS_STUDY	FBgn0002938	ninaC	2L	+	7380240	copia	TE-GENE	minus	2	2	mRNA	COPIA	.	CDS|FBgn0002938|FBtr0079437;CDS|FBgn0002938|FBtr0334835;CDS|FBgn0002938|FBtr0079436;CDS|FBgn0002938|FBtr0334836	3329(1);4055(1);	yes	0	0	0	2	1	1	5815	13625	11960	12192	7009	17079	0.67	11280	0.005909816
THIS_STUDY	FBgn0002938	ninaC	2L	+	7380712	HMS-Beagle	TE-GENE	minus	2	2	mRNA	HMSBEAGLE	7380712	CDS|FBgn0002938|FBtr0079437;CDS|FBgn0002938|FBtr0334836;CDS|FBgn0002938|FBtr0334835;CDS|FBgn0002938|FBtr0079436	1825(1);4653-4674(1);	yes	0	0	0	0	1	0	4144	7863	6151	9778	5607	16932	0.17	8412.5	0.00198114
THIS_STUDY	FBgn0002938	ninaC	2L	+	7380729	copia	TE-GENE	plus	2	4	mRNA	COPIA	.	CDS|FBgn0002938|FBtr0079437;CDS|FBgn0002938|FBtr0334836;CDS|FBgn0002938|FBtr0334835;CDS|FBgn0002938|FBtr0079436	2941(1);849(3);	no	2	0	0	0	4	0	5042	9641	7826	12089	6798	18140	1	9922.67	0.01007692
THIS_STUDY	FBgn0002938	ninaC	2L	+	7381063	Doc	TE-GENE	plus	2	2	mRNA	DOC	7381064	intron|FBgn0002938|FBtr0079437;intron|FBgn0002938|FBtr0079436;intron|FBgn0002938|FBtr0334835;intron|FBgn0002938|FBtr0334836	1797(1);860-985(1);	no	0	0	1	0	3	1	5604	11831	9276	16497	8907	17005	0.83	11520	0.007233273
THIS_STUDY	FBgn0002938	ninaC	2L	+	7383303	GATE	GENE-TE	minus	2	2	mRNA	BATUMI	.	3UTR|FBgn0002938|FBtr0334835;CDS|FBgn0002938|FBtr0079436	6909(2);	yes	0	0	0	0	0	0	1332	1814	1062	3147	2001	7548	0	2817.33	0
MacKay_2012	FBgn0031904	CG5149	2L	-	7387524	I-element	GENE-TE	minus	1	1	mRNA	I	.	intron|FBgn0031904|FBtr0079469	5473(1),
THIS_STUDY	FBgn0028387	chm	2L	+	7420375	jockey	TE-GENE	minus	4	7	mRNA	JOCKEY	.	intron|FBgn0028387|FBtr0079443;intron|FBgn0028387|FBtr0332523	4760(4);4761(3);	yes	0	0	2	1	1	0	8	8	2	10	3	14	0.67	7.5	8.163265306
MacKay_2012	FBgn0283658	muc	2L	+	7427162	Transpac	TE-GENE	minus	1	1	mRNA	TRANSPAC	.	5UTR|FBgn0283658|FBtr0079444;5UTR|FBgn0283658|FBtr0332528;5UTR|FBgn0283658|FBtr0332527;5UTR|FBgn0283658|FBtr0332526;5UTR|FBgn0283658|FBtr0332529	2643(1),
MacKay_2012	FBgn0283658	muc	2L	+	7429961	ZAM	TE-GENE	plus	1	1	mRNA	ZAM	.	3UTR|FBgn0283658|FBtr0332527;3UTR|FBgn0283658|FBtr0332528;3UTR|FBgn0283658|FBtr0332529;3UTR|FBgn0283658|FBtr0332526;3UTR|FBgn0283658|FBtr0079445;3UTR|FBgn0283658|FBtr0079444	221-236(1),
MacKay_2012	FBgn0031914	CG5973	2L	+	7437813	BS2	GENE-TE	minus	2	3	mRNA	BS2	.	intron|FBgn0031914|FBtr0332530;intron|FBgn0031914|FBtr0079446	4383(3),		2	1					164	705					1.5	434.5	0.344036697
MacKay_2012	FBgn0031914	CG5973	2L	+	7443564	BS2	TE-GENE	minus	1	1	mRNA	BS2	7443565	intron|FBgn0031914|FBtr0079448;intron|FBgn0031914|FBtr0079447;intron|FBgn0031914|FBtr0332531;intron|FBgn0031914|FBtr0301152;intron|FBgn0031914|FBtr0332530;intron|FBgn0031914|FBtr0079446	3675(1),
MacKay_2012	FBgn0031914	CG5973	2L	+	7443583	Transpac	TE-GENE	plus	1	1	mRNA	TRANSPAC	7443584	5UTR|FBgn0031914|FBtr0344858;intron|FBgn0031914|FBtr0079448;intron|FBgn0031914|FBtr0079447;intron|FBgn0031914|FBtr0332531;intron|FBgn0031914|FBtr0301152;intron|FBgn0031914|FBtr0332530;intron|FBgn0031914|FBtr0079446	407(1),
Hempshill_2018	FBgn0025697	santa-maria	2L	-	7446316	gypsy12_LTR	GENE-TE	plus	1	1	mRNA	GYPSY12_LTR	.	CDS|FBgn0025697|FBtr0079464;CDS|FBgn0025697|FBtr0346571	1482-1512(1),
MacKay_2012	FBgn0025697	santa-maria	2L	-	7448970	mdg1_LTR	GENE-TE	minus	1	1	mRNA	MDG1_LTR	.	5UTR|FBgn0025697|FBtr0346571;intron|FBgn0025697|FBtr0079464	446-431(1),
MacKay_2012	FBgn0045495	Gr28b	2L	-	7459756	roo_LTR	TE-GENE	plus	1	1	mRNA	ROO_LTR	.	intron|FBgn0045495|FBtr0079458;intron|FBgn0045495|FBtr0079459	428(1),
MacKay_2012	FBgn0260486	Ziz	2L	-	7493291	copia_LTR	GENE-TE	plus	1	2	mRNA	COPIA_LTR	.	intron|FBgn0260486|FBtr0330724;intron|FBgn0260486|FBtr0330726;intron|FBgn0260486|FBtr0330721;intron|FBgn0260486|FBtr0330728;intron|FBgn0260486|FBtr0330727;intron|FBgn0260486|FBtr0330723;intron|FBgn0260486|FBtr0330722;intron|FBgn0260486|FBtr0330725;intron|FBgn0260486|FBtr0332201	1(2),
MacKay_2012	FBgn0260486	Ziz	2L	-	7495577	P-element	TE-GENE	plus	1	1	mRNA	P-ELEMENT	.	CDS|FBgn0260486|FBtr0330722;CDS|FBgn0260486|FBtr0330723;CDS|FBgn0260486|FBtr0332201;CDS|FBgn0260486|FBtr0330721;CDS|FBgn0260486|FBtr0330724;CDS|FBgn0260486|FBtr0330727;CDS|FBgn0260486|FBtr0330725;CDS|FBgn0260486|FBtr0330728;CDS|FBgn0260486|FBtr0330726	2907(1),
MacKay_2012	FBgn0264895	RapGAP1	2L	-	7501529	P-element	TE-GENE	plus	1	1	mRNA	P-ELEMENT	7501525	intron|FBgn0264895|FBtr0334848;intron|FBgn0264895|FBtr0334846;intron|FBgn0264895|FBtr0334847;intron|FBgn0264895|FBtr0334850;intron|FBgn0264895|FBtr0334849	442(1),
Croset_2017	FBgn0264895	RapGAP1	2L	-	7574751	mdg3	GENE-TE	minus	1	2	mRNA	MDG3	.	intron|FBgn0264895|FBtr0334849;intron|FBgn0264895|FBtr0334850;intron|FBgn0264895|FBtr0334846	719(2),
MacKay_2012	FBgn0031925	Cyp4d21	2L	+	7606739	412_LTR	GENE-TE	minus	1	1	mRNA	412_LTR	.	intron|FBgn0031925|FBtr0079471	487-488(1),
THIS_STUDY	FBgn0040299	Myo28B1	2L	+	7678094	diver_LTR	TE-GENE	minus	2	2	mRNA	DIVER_LTR	.	intron|FBgn0040299|FBtr0079473;intron|FBgn0040299|FBtr0079474	1(2);	yes	0	0	0	1	0	0	0	1	1	7	0	0	0.17	1.5	10
THIS_STUDY	FBgn0040299	Myo28B1	2L	+	7678099	diver_LTR	GENE-TE	minus	2	2	mRNA	DIVER_LTR	.	intron|FBgn0040299|FBtr0079473;intron|FBgn0040299|FBtr0079474	224(2);	yes	0	0	1	1	0	0	7	37	21	15	14	19	0.33	18.83	1.739130435
THIS_STUDY	FBgn0041182	Tep2	2L	-	7697667	Doc	GENE-TE	minus	4	5	mRNA	DOC	.	intron|FBgn0041182|FBtr0079513;intron|FBgn0041182|FBtr0335487;intron|FBgn0041182|FBtr0079510;intron|FBgn0041182|FBtr0079511;intron|FBgn0041182|FBtr0335488	4721(1);4722-4720(1);4726-4717(1);4738-4721(1);4740-4717(1);	yes	0	1	1	0	2	1	54	135	153	272	165	131	0.83	151.67	0.546448087
MacKay_2012	FBgn0041182	Tep2	2L	-	7697680	Doc	TE-GENE	minus	1	1	mRNA	DOC	.	intron|FBgn0041182|FBtr0079513;intron|FBgn0041182|FBtr0335487;intron|FBgn0041182|FBtr0079510;intron|FBgn0041182|FBtr0079511;intron|FBgn0041182|FBtr0335488	1777(1),
THIS_STUDY	FBgn0041182	Tep2	2L	-	7697680	Doc	TE-GENE	minus	6	58	mRNA	DOC	.	intron|FBgn0041182|FBtr0079513;intron|FBgn0041182|FBtr0335487;intron|FBgn0041182|FBtr0079510;intron|FBgn0041182|FBtr0079511;intron|FBgn0041182|FBtr0335488	1777(58);	yes	3	7	4	29	15	1	45	106	123	255	144	95	9.83	128	7.134220073
Hempshill_2018	FBgn0267326	Ntl	2L	+	7711563	flea	GENE-TE	plus	1	1	mRNA	BLASTOPIA	.	tRNA|FBgn0012018|FBtr0089297;5UTR|FBgn0267326|FBtr0079479;intron|FBgn0267326|FBtr0079478;intron|FBgn0012018|FBtr0089297	3742(1),
Hempshill_2018	FBgn0031937	CG13795	2L	-	7724354	Max-element_LTR	TE-GENE	plus	1	1	mRNA	MAX_LTR	.	intron|FBgn0031937|FBtr0343407;intron|FBgn0031937|FBtr0300709	321(1),
Hempshill_2018	FBgn0031937	CG13795	2L	-	7724356	Max-element_LTR	GENE-TE	plus	4	10	mRNA	MAX_LTR	.	intron|FBgn0031937|FBtr0343407;intron|FBgn0031937|FBtr0300709	1(10),		20	11	5	7			0	4	3	0			10.75	1.75	86
THIS_STUDY	FBgn0260479	CG31904	2L	-	7734662	Stalker2	TE-GENE	plus	2	2	mRNA	STALKER2	.	3UTR|FBgn0260479|FBtr0079502;3UTR|FBgn0260479|FBtr0079501	5682(1);7056(1);	no	0	0	1	0	0	2	12763	13161	16737	489	92	23634	0.5	11146	0.004485713
THIS_STUDY	FBgn0031942	CG7203	2L	-	7752220	1731	GENE-TE	minus	2	2	mRNA	1731	.	3UTR|FBgn0031942|FBtr0290272;3UTR|FBgn0031942|FBtr0346499	3662(1);3894(1);	yes	0	3	0	0	1	0	3032	7288	8022	516	290	3004	0.67	3692	0.0180538
Hempshill_2018	FBgn0020618	Rack1	2L	-	7826261	copia	GENE-TE	plus	1	1	mRNA	COPIA	.	3UTR|FBgn0020618|FBtr0331237;CDS|FBgn0020618|FBtr0079565;CDS|FBgn0020618|FBtr0345448;CDS|FBgn0020618|FBtr0331238	4138(1),
THIS_STUDY	FBgn0020618	Rack1	2L	-	7827061	copia	GENE-TE	plus	2	2	mRNA	COPIA	7827061	CDS|FBgn0020618|FBtr0345448;CDS|FBgn0020618|FBtr0331237;CDS|FBgn0020618|FBtr0331238;CDS|FBgn0020618|FBtr0079565	1653(1);2040(1);	no	0	0	0	0	1	0	308	1344	531	1224	1523	4429	0.17	1559.83	0.010683761
Hempshill_2018	FBgn0020618	Rack1	2L	-	7827077	accord	GENE-TE	plus	1	1	mRNA	ACCORD	.	CDS|FBgn0020618|FBtr0345448;CDS|FBgn0020618|FBtr0331237;CDS|FBgn0020618|FBtr0331238;CDS|FBgn0020618|FBtr0079565	5338-5349(1),
MacKay_2012	FBgn0004177	mts	2L	+	7832902	Tirant_LTR	GENE-TE	minus	1	1	mRNA	TIRANT_LTR	.	3UTR|FBgn0004177|FBtr0343416	417(1),
Hempshill_2018	FBgn0031955	CG14535	2L	-	7845751	roo_LTR	GENE-TE	plus	4	17	mRNA	ROO_LTR	.	3UTR|FBgn0031955|FBtr0343421;3UTR|FBgn0031955|FBtr0079564	1(16),5-1(1),		9	2	5	4			0	0	0	0			5	0	100
MacKay_2012	FBgn0031955	CG14535	2L	-	7852774	roo	GENE-TE	plus	1	1	mRNA	ROO	.	intron|FBgn0031955|FBtr0079564;intron|FBgn0031955|FBtr0343421	7877(1),
Hempshill_2018	FBgn0085450	Snoo	2L	-	7902255	roo_LTR	GENE-TE	plus	1	1	mRNA	ROO_LTR	.	intron|FBgn0085450|FBtr0112717;intron|FBgn0085450|FBtr0112718;intron|FBgn0085450|FBtr0112719;intron|FBgn0085450|FBtr0343409	1(1),
Hempshill_2018	FBgn0085450	Snoo	2L	-	7902261	roo_LTR	TE-GENE	plus	1	1	mRNA	ROO_LTR	.	intron|FBgn0085450|FBtr0112717;intron|FBgn0085450|FBtr0112718;intron|FBgn0085450|FBtr0112719;intron|FBgn0085450|FBtr0343409	428(1),
MacKay_2012	FBgn0085450	Snoo	2L	-	7913580	opus_LTR	TE-GENE	plus	1	1	mRNA	NOMAD_LTR	.	intron|FBgn0085450|FBtr0112717;intron|FBgn0085450|FBtr0112718;intron|FBgn0085450|FBtr0112719;intron|FBgn0085450|FBtr0343409	518(1),
MacKay_2012	FBgn0085450	Snoo	2L	-	7920254	copia_LTR	GENE-TE	plus	1	1	mRNA	COPIA_LTR	.	intron|FBgn0085450|FBtr0112717;intron|FBgn0085450|FBtr0112718;intron|FBgn0085450|FBtr0112719;intron|FBgn0085450|FBtr0343409	1(1),
MacKay_2012	FBgn0085450	Snoo	2L	-	7960451	pogo	GENE-TE	minus	1	1	mRNA	POGO	.	intron|FBgn0085450|FBtr0112717;intron|FBgn0085450|FBtr0112718;intron|FBgn0085450|FBtr0112719;intron|FBgn0085450|FBtr0343409	2121(1),
MacKay_2012	FBgn0031969	pes	2L	-	7992039	Burdock_LTR	GENE-TE	minus	1	2	mRNA	BURDOCK_LTR	.	intron|FBgn0031969|FBtr0300183;intron|FBgn0031969|FBtr0344860;intron|FBgn0031969|FBtr0344861;intron|FBgn0031969|FBtr0114550	275(2),
MacKay_2012	FBgn0031969	pes	2L	-	7992436	opus_LTR	GENE-TE	plus	1	1	mRNA	NOMAD_LTR	.	intron|FBgn0031969|FBtr0300183;intron|FBgn0031969|FBtr0344860;intron|FBgn0031969|FBtr0344861;intron|FBgn0031969|FBtr0114550	1(1),
THIS_STUDY	FBgn0031980	RpL36A	2L	-	8042614	Doc	TE-GENE	plus	2	3	mRNA	DOC	8042613	intron|FBgn0031980|FBtr0345332;intron|FBgn0031980|FBtr0079546	1281(1);2311(1);4073(1);	no	0	0	0	0	2	0	8	45	24	17	26	78	0.33	33	1
MacKay_2012	FBgn0011230	poe	2L	-	8055098	Rt1a	TE-GENE	minus	1	1	mRNA	RT1A	.	CDS|FBgn0011230|FBtr0333088;CDS|FBgn0011230|FBtr0079545	3219(1),
MacKay_2012	FBgn0011230	poe	2L	-	8065374	mdg1	GENE-TE	minus	1	1	mRNA	MDG1	.	CDS|FBgn0011230|FBtr0079545;CDS|FBgn0011230|FBtr0333088	6564-6576(1),
Hempshill_2018	FBgn0261822	Bsg	2L	+	8085008	HB	GENE-TE	plus	1	1	mRNA	HB	.	intron|FBgn0261822|FBtr0079568;intron|FBgn0261822|FBtr0079566;intron|FBgn0261822|FBtr0079569;intron|FBgn0261822|FBtr0079567	1(1),
Hempshill_2018	FBgn0261822	Bsg	2L	+	8085652	HB	TE-GENE	plus	1	1	mRNA	HB	.	intron|FBgn0261822|FBtr0079568;intron|FBgn0261822|FBtr0079566;intron|FBgn0261822|FBtr0079569;intron|FBgn0261822|FBtr0079567	728(1),
MacKay_2012	FBgn0261822	Bsg	2L	+	8088370	P-element	GENE-TE	minus	1	1	mRNA	P-ELEMENT	.	5UTR|FBgn0261822|FBtr0079570;5UTR|FBgn0261822|FBtr0079574;5UTR|FBgn0261822|FBtr0079572;5UTR|FBgn0261822|FBtr0079571;5UTR|FBgn0261822|FBtr0332498;intron|FBgn0261822|FBtr0079568;intron|FBgn0261822|FBtr0079566;intron|FBgn0261822|FBtr0079569;intron|FBgn0261822|FBtr0079567	2907(1),
MacKay_2012	FBgn0261822	Bsg	2L	+	8089481	G2	TE-GENE	plus	1	1	mRNA	G2	.	5UTR|FBgn0261822|FBtr0079573;5UTR|FBgn0261822|FBtr0079571;5UTR|FBgn0261822|FBtr0332498;5UTR|FBgn0261822|FBtr0079568;5UTR|FBgn0261822|FBtr0079569;5UTR|FBgn0261822|FBtr0079572;5UTR|FBgn0261822|FBtr0079574;5UTR|FBgn0261822|FBtr0079570;5UTR|FBgn0261822|FBtr0079566;5UTR|FBgn0261822|FBtr0079567	2889(1),
THIS_STUDY	FBgn0261822	Bsg	2L	+	8105012	blood_LTR	GENE-TE	plus	3	5	mRNA	BLOOD_LTR	.	intron|FBgn0261822|FBtr0079574;intron|FBgn0261822|FBtr0079568;intron|FBgn0261822|FBtr0079573;intron|FBgn0261822|FBtr0079566;intron|FBgn0261822|FBtr0332498;intron|FBgn0261822|FBtr0079569;intron|FBgn0261822|FBtr0079567;intron|FBgn0261822|FBtr0079571;intron|FBgn0261822|FBtr0079570;intron|FBgn0261822|FBtr0079572	1(5);	yes	0	2	1	0	4	3	108	190	152	275	177	528	1.67	238.33	0.694444444
THIS_STUDY	FBgn0261822	Bsg	2L	+	8105103	blood_LTR	TE-GENE	plus	5	7	mRNA	BLOOD_LTR	.	intron|FBgn0261822|FBtr0079574;intron|FBgn0261822|FBtr0079568;intron|FBgn0261822|FBtr0079573;intron|FBgn0261822|FBtr0079566;intron|FBgn0261822|FBtr0332498;intron|FBgn0261822|FBtr0079569;intron|FBgn0261822|FBtr0079567;intron|FBgn0261822|FBtr0079571;intron|FBgn0261822|FBtr0079570;intron|FBgn0261822|FBtr0079572	399(7);	yes	0	1	1	3	3	2	261	212	256	562	328	501	1.67	353.33	0.469483568
THIS_STUDY	FBgn0261822	Bsg	2L	+	8105110	blood_LTR	GENE-TE	plus	6	11	mRNA	BLOOD_LTR	.	intron|FBgn0261822|FBtr0079574;intron|FBgn0261822|FBtr0079568;intron|FBgn0261822|FBtr0079573;intron|FBgn0261822|FBtr0079566;intron|FBgn0261822|FBtr0332498;intron|FBgn0261822|FBtr0079569;intron|FBgn0261822|FBtr0079567;intron|FBgn0261822|FBtr0079571;intron|FBgn0261822|FBtr0079570;intron|FBgn0261822|FBtr0079572	1(11);	yes	0	3	1	1	4	4	108	187	145	271	172	520	2.17	233.83	0.918079096
MacKay_2012	FBgn0261822	Bsg	2L	+	8112659	pogo	TE-GENE	plus	1	1	mRNA	POGO	.	3UTR|FBgn0261822|FBtr0079574;3UTR|FBgn0261822|FBtr0079571;3UTR|FBgn0261822|FBtr0079568;3UTR|FBgn0261822|FBtr0332498	2121(1),
MacKay_2012	FBgn0261822	Bsg	2L	+	8112667	pogo	GENE-TE	plus	1	2	mRNA	POGO	.	3UTR|FBgn0261822|FBtr0079574;3UTR|FBgn0261822|FBtr0079571;3UTR|FBgn0261822|FBtr0079568;3UTR|FBgn0261822|FBtr0332498	1(2),
MacKay_2012	FBgn0031988	CG8668	2L	+	8127702	P-element	GENE-TE	minus	1	1	mRNA	P-ELEMENT	.	5UTR|FBgn0031988|FBtr0339671;intron|FBgn0031988|FBtr0079576	2907(1),
Hempshill_2018	FBgn0031990	PAPLA1	2L	-	8140836	F-element	GENE-TE	plus	3	7	mRNA	FW	.	intron|FBgn0031990|FBtr0302595;intron|FBgn0031990|FBtr0339673;intron|FBgn0031990|FBtr0079641;intron|FBgn0031990|FBtr0344863	33(7),		0	9	5	7			0	4	0	1			5.25	1.25	80.76923077
Hempshill_2018	FBgn0031990	PAPLA1	2L	-	8140906	F-element	GENE-TE	plus	1	2	mRNA	FW	.	intron|FBgn0031990|FBtr0302595;intron|FBgn0031990|FBtr0339673;intron|FBgn0031990|FBtr0079641;intron|FBgn0031990|FBtr0344863	33(2),
Croset_2017	FBgn0031990	PAPLA1	2L	-	8155995	opus	TE-GENE	minus	1	1	mRNA	NOMAD	.	intron|FBgn0031990|FBtr0302595;intron|FBgn0031990|FBtr0339673;intron|FBgn0031990|FBtr0079641	6088(1),
Croset_2017	FBgn0261064	Rbsn-5	2L	+	8160563	opus_LTR	TE-GENE	plus	1	1	mRNA	NOMAD_LTR	.	CDS|FBgn0261064|FBtr0079581	461(1),
Hempshill_2018	FBgn0264953	Piezo	2L	+	8169339	roo_LTR	TE-GENE	plus	1	1	mRNA	ROO_LTR	.	intron|FBgn0264953|FBtr0335180;intron|FBgn0264953|FBtr0335178;intron|FBgn0264953|FBtr0347414;intron|FBgn0264953|FBtr0335179;intron|FBgn0264953|FBtr0347415;intron|FBgn0264953|FBtr0335183;intron|FBgn0264953|FBtr0335177;intron|FBgn0264953|FBtr0335176;intron|FBgn0264953|FBtr0335182;intron|FBgn0264953|FBtr0335175;intron|FBgn0264953|FBtr0335181	428(1),
MacKay_2012	FBgn0264953	Piezo	2L	+	8185052	copia_LTR	TE-GENE	plus	1	1	mRNA	COPIA_LTR	.	intron|FBgn0264953|FBtr0335183;intron|FBgn0264953|FBtr0335180;intron|FBgn0264953|FBtr0335177;intron|FBgn0264953|FBtr0335176;intron|FBgn0264953|FBtr0335182;intron|FBgn0264953|FBtr0335181;intron|FBgn0264953|FBtr0335175;intron|FBgn0264953|FBtr0335179;intron|FBgn0264953|FBtr0335178;intron|FBgn0264953|FBtr0347414;intron|FBgn0264953|FBtr0347415	276(1),
MacKay_2012	FBgn0032018	CG7806	2L	+	8316945	3S18_LTR	GENE-TE	plus	1	1	mRNA	3S18_LTR	.	3UTR|FBgn0032018|FBtr0079600	4(1),
Hempshill_2018	FBgn0032021	CG7781	2L	-	8321655	297	TE-GENE	plus	1	1	mRNA	297	.	3UTR|FBgn0032021|FBtr0079609;3UTR|FBgn0032021|FBtr0346462	1231-1231(1),
MacKay_2012	FBgn0032022	CG14275	2L	+	8329765	opus_LTR	GENE-TE	plus	1	1	mRNA	NOMAD_LTR	8329764	intron|FBgn0032022|FBtr0079602;intron|FBgn0032022|FBtr0079603	31(1),
MacKay_2012	FBgn0032026	CG7627	2L	-	8355956	roo_LTR	TE-GENE	minus	2	2	mRNA	ROO_LTR	.	CDS|FBgn0032026|FBtr0079608;CDS|FBgn0032026|FBtr0307092	1(2),		1	1					185	50					1	117.5	0.843881857
Hempshill_2018	FBgn0010265	RpS13	2L	-	8364257	copia	TE-GENE	plus	1	1	mRNA	COPIA	.	CDS|FBgn0010265|FBtr0100541;CDS|FBgn0010265|FBtr0346454;CDS|FBgn0010265|FBtr0079724	2219(1),
THIS_STUDY	FBgn0010265	RpS13	2L	-	8364316	copia	TE-GENE	plus	2	2	mRNA	COPIA	8364315	intron|FBgn0010265|FBtr0100541;intron|FBgn0010265|FBtr0346454;intron|FBgn0010265|FBtr0079724	2732(1);4566(1);	no	0	0	0	0	1	0	254	730	628	637	377	688	0.17	552.33	0.030165913
MacKay_2012	FBgn0027094	AlaRS	2L	-	8378373	rover	TE-GENE	plus	1	1	mRNA	ROVER	.	3UTR|FBgn0027094|FBtr0079722;3UTR|FBgn0027094|FBtr0079721	558-550(1),
Hempshill_2018	FBgn0041717	snRNA:U6atac	2L	+	8389769	copia	GENE-TE	plus	1	1	mRNA	COPIA	.	snRNA|FBgn0041717|FBtr0079659	4113(1),
MacKay_2012	FBgn0262002	CG42820	2L	-	8391558	Doc	GENE-TE	plus	1	1	mRNA	DOC	.	CDS|FBgn0262002|FBtr0303799	3000(1),
MacKay_2012	FBgn0027932	Akap200	2L	+	8420064	roo	GENE-TE	minus	1	1	mRNA	ROO	8420064	5UTR|FBgn0027932|FBtr0079665;5UTR|FBgn0027932|FBtr0340241;intron|FBgn0027932|FBtr0340239;intron|FBgn0027932|FBtr0340240;intron|FBgn0027932|FBtr0079667;intron|FBgn0027932|FBtr0079664	5460(1),
MacKay_2012	FBgn0027932	Akap200	2L	+	8426873	roo	TE-GENE	minus	1	1	mRNA	ROO	8426874	5UTR|FBgn0027932|FBtr0079666;intron|FBgn0027932|FBtr0340239;intron|FBgn0027932|FBtr0340240;intron|FBgn0027932|FBtr0079667;intron|FBgn0027932|FBtr0079664;intron|FBgn0027932|FBtr0079665;intron|FBgn0027932|FBtr0340241	5191(1),
MacKay_2012	FBgn0032055	CG13091	2L	+	8521530	pogo	GENE-TE	minus	1	2	mRNA	POGO	.	CDS|FBgn0032055|FBtr0333415;CDS|FBgn0032055|FBtr0079684	1(1),2121(1),
MacKay_2012	FBgn0032055	CG13091	2L	+	8521530	pogo	TE-GENE	minus	1	3	mRNA	POGO	.	CDS|FBgn0032055|FBtr0333415;CDS|FBgn0032055|FBtr0079684	1(2),2121(1),
MacKay_2012	FBgn0032055	CG13091	2L	+	8521629	gypsy_LTR	GENE-TE	plus	2	5	mRNA	GYPSY_LTR	.	3UTR|FBgn0032055|FBtr0079684;3UTR|FBgn0032055|FBtr0333415	1(4),480(1),		1	3					24	405					2	214.5	0.923787529
MacKay_2012	FBgn0032055	CG13091	2L	+	8521639	Quasimodo_LTR	GENE-TE	minus	1	1	mRNA	QUASIMODO_LTR	.	3UTR|FBgn0032055|FBtr0079684;3UTR|FBgn0032055|FBtr0333415	658(1),
MacKay_2012	FBgn0028394	CG17834	2L	+	8532434	opus_LTR	GENE-TE	plus	1	1	mRNA	NOMAD_LTR	.	intron|FBgn0028394|FBtr0079687;intron|FBgn0028394|FBtr0333418;intron|FBgn0028394|FBtr0079686	1(1),
MacKay_2012	FBgn0011259	Sema1a	2L	+	8656359	Burdock	TE-GENE	minus	1	2	mRNA	BURDOCK	8656361	intron|FBgn0011259|FBtr0303879;intron|FBgn0011259|FBtr0079691;intron|FBgn0011259|FBtr0303877;intron|FBgn0011259|FBtr0303878;intron|FBgn0011259|FBtr0329932;intron|FBgn0011259|FBtr0329931;intron|FBgn0011259|FBtr0329930	4059(2),
MacKay_2012	FBgn0004914	Hnf4	2L	-	8700171	pogo	GENE-TE	plus	2	3	mRNA	POGO	.	intron|FBgn0004914|FBtr0336633;intron|FBgn0004914|FBtr0079747	1(2),2121(1),		1	1					10	25					1	17.5	5.405405405
MacKay_2012	FBgn0003209	raw	2L	-	8732169	roo_LTR	GENE-TE	plus	1	1	mRNA	ROO_LTR	.	intron|FBgn0003209|FBtr0340232;intron|FBgn0003209|FBtr0079745;intron|FBgn0003209|FBtr0303868;intron|FBgn0003209|FBtr0079746	1(1),
MacKay_2012	FBgn0003209	raw	2L	-	8735694	blood_LTR	GENE-TE	minus	1	1	mRNA	BLOOD_LTR	.	5UTR|FBgn0003209|FBtr0340232;intron|FBgn0003209|FBtr0303868;intron|FBgn0003209|FBtr0079746;intron|FBgn0003209|FBtr0079745	368(1),
MacKay_2012	FBgn0032066	LManIII	2L	-	8767163	hobo	GENE-TE	minus	1	1	mRNA	HOBO	.	CDS|FBgn0032066|FBtr0079744;CDS|FBgn0032066|FBtr0340230	3016(1),
MacKay_2012	FBgn0032069	LManVI	2L	-	8778921	hobo	GENE-TE	plus	1	1	mRNA	HOBO	.	intron|FBgn0032069|FBtr0079741	1(1),
MacKay_2012	FBgn0032069	LManVI	2L	-	8778977	hobo	GENE-TE	plus	1	3	mRNA	HOBO	8778977	CDS|FBgn0032069|FBtr0079741	3(3),
MacKay_2012	FBgn0085427	CG34398	2L	+	8915353	Doc	TE-GENE	plus	1	1	mRNA	DOC	8915354	intron|FBgn0085427|FBtr0303894;intron|FBgn0085427|FBtr0340260;intron|FBgn0085427|FBtr0112649;intron|FBgn0085427|FBtr0303891;intron|FBgn0085427|FBtr0340259;intron|FBgn0085427|FBtr0303892;intron|FBgn0085427|FBtr0112648;intron|FBgn0085427|FBtr0303893;intron|FBgn0085427|FBtr0303890;intron|FBgn0085427|FBtr0303889	2366(1),
MacKay_2012	FBgn0085427	CG34398	2L	+	8929817	TART-A	TE-GENE	plus	1	1	mRNA	TART-A	.	CDS|FBgn0085427|FBtr0340259;CDS|FBgn0085427|FBtr0303892;CDS|FBgn0085427|FBtr0303893;CDS|FBgn0085427|FBtr0112648;CDS|FBgn0085427|FBtr0340260;CDS|FBgn0085427|FBtr0112649;CDS|FBgn0085427|FBtr0303891;CDS|FBgn0085427|FBtr0303890;CDS|FBgn0085427|FBtr0303894;CDS|FBgn0085427|FBtr0303889	3346(1),
MacKay_2012	FBgn0032075	Tsp29Fb	2L	+	8937520	pogo	TE-GENE	minus	1	2	mRNA	POGO	8937520	5UTR|FBgn0032075|FBtr0273420;5UTR|FBgn0032075|FBtr0079756;5UTR|FBgn0032075|FBtr0079755	2(2),
MacKay_2012	FBgn0032078	C1GalTA	2L	-	8945534	Burdock_LTR	TE-GENE	plus	1	1	mRNA	BURDOCK_LTR	8945534	5UTR|FBgn0032078|FBtr0079789;5UTR|FBgn0032078|FBtr0079788;5UTR|FBgn0032078|FBtr0079790	220(1),
MacKay_2012	FBgn0032079	CG31886	2L	-	8957831	P-element	GENE-TE	minus	1	1	mRNA	P-ELEMENT	.	5UTR|FBgn0032079|FBtr0079787;intron|FBgn0032079|FBtr0113029	2907(1),
MacKay_2012	FBgn0032080	CG9525	2L	-	8959954	Ivk	GENE-TE	minus	1	3	mRNA	IVK	.	3UTR|FBgn0032080|FBtr0332188	5086(1),5400(2),
MacKay_2012	FBgn0032080	CG9525	2L	+	8959954	Ivk	TE-GENE	plus	1	3	mRNA	IVK	.	.	5086(1),5400(2),
MacKay_2012	FBgn0052984	CG32984	2L	+	8964972	412_LTR	TE-GENE	plus	1	2	mRNA	412_LTR	.	CDS|FBgn0052984|FBtr0473605	474-482(2),
MacKay_2012	FBgn0032085	CG9555	2L	+	8992546	copia_LTR	GENE-TE	plus	1	1	mRNA	COPIA_LTR	.	intron|FBgn0032085|FBtr0079761;intron|FBgn0032085|FBtr0345450	1(1),
Hempshill_2018	FBgn0032085	CG9555	2L	+	8992691	pogo	TE-GENE	plus	3	5	mRNA	POGO	8992691	CDS|FBgn0032085|FBtr0079761;CDS|FBgn0032085|FBtr0345450	81-92(1),90(4),		3	1	2	0			3	4	0	2			1.5	2.25	40
THIS_STUDY	FBgn0041092	tai	2L	+	9215044	roo_LTR	TE-GENE	minus	3	4	mRNA	ROO_LTR	.	intron|FBgn0041092|FBtr0304974;intron|FBgn0041092|FBtr0333405;intron|FBgn0041092|FBtr0303873;intron|FBgn0041092|FBtr0303870;intron|FBgn0041092|FBtr0303872;intron|FBgn0041092|FBtr0303871	1(4);	yes	0	1	0	2	0	1	5	8	3	12	11	9	0.67	8	7.692307692
MacKay_2012	FBgn0041092	tai	2L	+	9249922	roo_LTR	GENE-TE	minus	1	1	mRNA	ROO_LTR	.	3UTR|FBgn0041092|FBtr0304974;3UTR|FBgn0041092|FBtr0303873	428(1),
MacKay_2012	FBgn0267252	Ggamma30A	2L	+	9257128	hobo	GENE-TE	minus	1	1	mRNA	HOBO	.	5UTR|FBgn0267252|FBtr0346282;5UTR|FBgn0267252|FBtr0079797;5UTR|FBgn0267252|FBtr0303895;5UTR|FBgn0267252|FBtr0079795;5UTR|FBgn0267252|FBtr0309247;intron|FBgn0267252|FBtr0079796;intron|FBgn0267252|FBtr0330019	3030-3017(1),
MacKay_2012	FBgn0267252	Ggamma30A	2L	+	9272465	hobo	TE-GENE	minus	1	2	mRNA	HOBO	9272466	intron|FBgn0267252|FBtr0346282;intron|FBgn0267252|FBtr0303895;intron|FBgn0267252|FBtr0079797;intron|FBgn0267252|FBtr0079795;intron|FBgn0267252|FBtr0309247;intron|FBgn0267252|FBtr0079796;intron|FBgn0267252|FBtr0330019	2623(1),2826(1),
MacKay_2012	FBgn0267252	Ggamma30A	2L	+	9272607	roo	GENE-TE	minus	1	1	mRNA	ROO	9272607	CDS|FBgn0267252|FBtr0346282;CDS|FBgn0267252|FBtr0079795;CDS|FBgn0267252|FBtr0079796;CDS|FBgn0267252|FBtr0079797;CDS|FBgn0267252|FBtr0303895;CDS|FBgn0267252|FBtr0309247;CDS|FBgn0267252|FBtr0330019;CDS|FBgn0267252|FBtr0336620	5464(1),
THIS_STUDY	FBgn0267252	Ggamma30A	2L	+	9287037	jockey	GENE-TE	plus	2	3	mRNA	JOCKEY	.	intron|FBgn0267252|FBtr0336620;intron|FBgn0267252|FBtr0330019;intron|FBgn0267252|FBtr0346282;intron|FBgn0267252|FBtr0079795;intron|FBgn0267252|FBtr0079796;intron|FBgn0267252|FBtr0079797;intron|FBgn0267252|FBtr0303895;intron|FBgn0267252|FBtr0309247	566(3);	no	0	1	2	3	6	0	1862	3748	3464	5245	2799	3872	2	3498.33	0.057137415
THIS_STUDY	FBgn0267252	Ggamma30A	2L	+	9287075	jockey	TE-GENE	plus	5	9	mRNA	JOCKEY	.	intron|FBgn0267252|FBtr0336620;intron|FBgn0267252|FBtr0330019;intron|FBgn0267252|FBtr0346282;intron|FBgn0267252|FBtr0079795;intron|FBgn0267252|FBtr0079796;intron|FBgn0267252|FBtr0079797;intron|FBgn0267252|FBtr0303895;intron|FBgn0267252|FBtr0309247	5007(8);5046-5036(1);	yes	1	1	4	1	2	0	622	2515	1841	1962	1130	1211	1.5	1546.83	0.096878364
THIS_STUDY	FBgn0267252	Ggamma30A	2L	+	9287086	jockey	GENE-TE	plus	4	13	mRNA	JOCKEY	.	intron|FBgn0267252|FBtr0336620;intron|FBgn0267252|FBtr0330019;intron|FBgn0267252|FBtr0346282;intron|FBgn0267252|FBtr0079795;intron|FBgn0267252|FBtr0079796;intron|FBgn0267252|FBtr0079797;intron|FBgn0267252|FBtr0303895;intron|FBgn0267252|FBtr0309247	566(13);	yes	0	1	2	3	10	0	1862	3748	3464	5245	2799	3871	2.67	3498.17	0.07617234
THIS_STUDY	FBgn0267252	Ggamma30A	2L	+	9291150	TART-A	TE-GENE	minus	2	4	mRNA	TART-A	.	CDS|FBgn0267252|FBtr0079795;CDS|FBgn0267252|FBtr0346282;CDS|FBgn0267252|FBtr0336620;CDS|FBgn0267252|FBtr0330019;CDS|FBgn0267252|FBtr0309247;CDS|FBgn0267252|FBtr0303895;CDS|FBgn0267252|FBtr0079797;CDS|FBgn0267252|FBtr0079796	4947(1);6550(1);6774(1);9635(1);	no	0	0	0	0	4	1	14918	26647	25012	43549	25359	27809	0.83	27215.67	0.003061868
THIS_STUDY	FBgn0267252	Ggamma30A	2L	+	9291174	copia	GENE-TE	plus	3	3	mRNA	COPIA	.	CDS|FBgn0267252|FBtr0346282;3UTR|FBgn0267252|FBtr0079795;3UTR|FBgn0267252|FBtr0330019;3UTR|FBgn0267252|FBtr0336620;3UTR|FBgn0267252|FBtr0309247;3UTR|FBgn0267252|FBtr0303895;3UTR|FBgn0267252|FBtr0079797;3UTR|FBgn0267252|FBtr0079796	1838(1);2415(1);3721(1);	no	0	0	1	0	1	1	8097	15229	14662	21992	11647	16213	0.5	14640	0.003415184
THIS_STUDY	FBgn0267252	Ggamma30A	2L	+	9291352	Doc	GENE-TE	plus	2	2	mRNA	DOC	.	CDS|FBgn0267252|FBtr0346282;3UTR|FBgn0267252|FBtr0079795;3UTR|FBgn0267252|FBtr0330019;3UTR|FBgn0267252|FBtr0336620;3UTR|FBgn0267252|FBtr0309247;3UTR|FBgn0267252|FBtr0303895;3UTR|FBgn0267252|FBtr0079797;3UTR|FBgn0267252|FBtr0079796	1105(1);1568(1);	no	0	0	0	0	5	1	7432	11079	10018	22886	10255	23318	1	14164.67	0.007059322
THIS_STUDY	FBgn0267252	Ggamma30A	2L	+	9291413	roo	GENE-TE	plus	2	2	mRNA	ROO;ROO_LTR	.	CDS|FBgn0267252|FBtr0346282;3UTR|FBgn0267252|FBtr0079795;3UTR|FBgn0267252|FBtr0330019;3UTR|FBgn0267252|FBtr0336620;3UTR|FBgn0267252|FBtr0309247;3UTR|FBgn0267252|FBtr0303895;3UTR|FBgn0267252|FBtr0079797;3UTR|FBgn0267252|FBtr0079796	1(1);1981(1);	yes	0	0	0	0	1	1	1977	4419	3668	5644	3058	7486	0.33	4375.33	0.007617887
MacKay_2012	FBgn0267252	Ggamma30A	2L	+	9295372	pogo	TE-GENE	minus	1	2	mRNA	POGO	.	3UTR|FBgn0267252|FBtr0330019;3UTR|FBgn0267252|FBtr0079797	1(1),2121(1),
MacKay_2012	FBgn0267252	Ggamma30A	2L	+	9295373	pogo	GENE-TE	plus	1	4	mRNA	POGO	.	3UTR|FBgn0267252|FBtr0330019;3UTR|FBgn0267252|FBtr0079797	1(3),2121(1),
Hempshill_2018	FBgn0026439	Eaat1	2L	+	9338035	Burdock_LTR	TE-GENE	plus	1	1	mRNA	BURDOCK_LTR	9338035	5UTR|FBgn0026439|FBtr0079801;5UTR|FBgn0026439|FBtr0079802;5UTR|FBgn0026439|FBtr0303876;5UTR|FBgn0026439|FBtr0079800	220(1),
THIS_STUDY	FBgn0085395	Shawl	2L	-	9383603	copia_LTR	TE-GENE	minus	2	3	mRNA	COPIA_LTR	.	intron|FBgn0085395|FBtr0332598;intron|FBgn0085395|FBtr0308029	1(3);	yes	0	0	0	2	0	0	2	10	4	12	13	3	0.33	7.33	4.347826087
MacKay_2012	FBgn0085395	Shawl	2L	-	9387890	roo	TE-GENE	plus	1	1	mRNA	ROO	.	intron|FBgn0085395|FBtr0332598;intron|FBgn0085395|FBtr0308029	5461(1),
MacKay_2012	FBgn0012036	Aldh	2L	+	9389714	roo_LTR	TE-GENE	minus	1	1	mRNA	ROO_LTR	.	intron|FBgn0012036|FBtr0079806;intron|FBgn0012036|FBtr0332597	1(1),
MacKay_2012	FBgn0085395	Shawl	2L	-	9390950	Ivk	GENE-TE	plus	1	1	mRNA	IVK	.	intron|FBgn0085395|FBtr0332598;intron|FBgn0085395|FBtr0308029	1406(1),
Hempshill_2018	FBgn0012036	Aldh	2L	+	9391255	copia	TE-GENE	plus	1	1	mRNA	COPIA	.	CDS|FBgn0012036|FBtr0332597;CDS|FBgn0012036|FBtr0079806	3959(1),
MacKay_2012	FBgn0262036	CG42847	2L	+	9428020	Tabor	GENE-TE	plus	1	1	mRNA	TABOR	.	5UTR|FBgn0262036|FBtr0303932	6221-6243(1),
MacKay_2012	FBgn0085211	RpS28-like	2L	+	9436927	hobo	TE-GENE	plus	1	1	mRNA	HOBO	9436929	intron|FBgn0085211|FBtr0112375	3016(1),
MacKay_2012	FBgn0032122	CG31883	2L	+	9529350	I-element	TE-GENE	minus	1	1	mRNA	I	.	CDS|FBgn0032122|FBtr0079829;intron|FBgn0032123|FBtr0079827;intron|FBgn0032123|FBtr0079825;intron|FBgn0032123|FBtr0079826	976(1),
MacKay_2012	FBgn0032123	Oatp30B	2L	+	9533509	Rt1b	TE-GENE	minus	1	1	mRNA	RT1B	9533514	intron|FBgn0032123|FBtr0079827;intron|FBgn0032123|FBtr0079825;intron|FBgn0032123|FBtr0079826	764(1),
MacKay_2012	FBgn0032123	Oatp30B	2L	+	9539903	flea_LTR	GENE-TE	minus	1	1	mRNA	BLASTOPIA_LTR	.	3UTR|FBgn0032123|FBtr0079825;3UTR|FBgn0032123|FBtr0079826;3UTR|FBgn0032123|FBtr0079827;3UTR|FBgn0032123|FBtr0079828	254-275(1),
MacKay_2012	FBgn0263612	lncRNA:CR43621	2L	-	9585017	opus_LTR	TE-GENE	minus	1	1	mRNA	NOMAD_LTR	9585016	ncRNA|FBgn0263612|FBtr0309975;ncRNA|FBgn0263612|FBtr0309976;intron|FBgn0263612|FBtr0309976;intron|FBgn0263612|FBtr0309975	41(1),
Hempshill_2018	FBgn0040070	Trx-2	2L	+	9613450	copia	TE-GENE	plus	1	1	mRNA	COPIA	.	5UTR|FBgn0040070|FBtr0079840;5UTR|FBgn0040070|FBtr0079839	4593-4588(1),
THIS_STUDY	FBgn0267927	lncRNA:CR46208	2L	-	9666777	jockey	GENE-TE	plus	2	2	mRNA	JOCKEY	.	ncRNA|FBgn0267927|FBtr0347488;intron|FBgn0267927|FBtr0347488	4397(2);	yes	0	1	1	0	0	0	0	0	0	0	0	0	0.33	0	100
Hempshill_2018	FBgn0000273	Pka-C1	2L	-	9685202	297	TE-GENE	minus	1	1	mRNA	297	9685202	3UTR|FBgn0000273|FBtr0335495;3UTR|FBgn0000273|FBtr0079852;3UTR|FBgn0000273|FBtr0079851	3778(1),
MacKay_2012	FBgn0011207	pelo	2L	+	9703606	roo	GENE-TE	plus	1	1	mRNA	ROO	.	intron|FBgn0011207|FBtr0079847	5191(1),
MacKay_2012	FBgn0051710	CG31710	2L	-	9703606	roo	TE-GENE	minus	1	1	mRNA	ROO	9703605	intron|FBgn0051710|FBtr0079849;intron|FBgn0051710|FBtr0335508;intron|FBgn0051710|FBtr0339523	5191(1),
MacKay_2012	FBgn0051710	CG31710	2L	-	9704273	blood_LTR	TE-GENE	plus	1	1	mRNA	BLOOD_LTR	.	5UTR|FBgn0051710|FBtr0335508;intron|FBgn0051710|FBtr0079849;intron|FBgn0051710|FBtr0339523	399(1),
MacKay_2012	FBgn0011207	pelo	2L	+	9705170	roo_LTR	TE-GENE	plus	1	1	mRNA	ROO_LTR	.	intron|FBgn0011207|FBtr0079847	428(1),
Croset_2017	FBgn0011207	pelo	2L	+	9706960	blood_LTR	TE-GENE	minus	1	1	mRNA	BLOOD_LTR	.	intron|FBgn0011207|FBtr0079847	1(1),
MacKay_2012	FBgn0032139	CG13116	2L	+	9730877	Transpac_LTR	GENE-TE	plus	1	1	mRNA	TRANSPAC_LTR	.	3UTR|FBgn0032139|FBtr0079863;3UTR|FBgn0032139|FBtr0335502	1(1),
MacKay_2012	FBgn0270924	zf30C	2L	+	9760969	mdg1	TE-GENE	plus	1	1	mRNA	MDG1	.	CDS|FBgn0270924|FBtr0079865	1154-1170(1),
MacKay_2012	FBgn0032147	IP3K1	2L	+	9782611	P-element	TE-GENE	plus	1	1	mRNA	P-ELEMENT	.	5UTR|FBgn0032147|FBtr0079869	348(1),
Hempshill_2018	FBgn0032147	IP3K1	2L	+	9783013	roo	GENE-TE	plus	1	1	mRNA	ROO	.	CDS|FBgn0032147|FBtr0079869	696-690(1),
MacKay_2012	FBgn0285991	hpRNA:CR18854	2L	-	9790051	I-element	GENE-TE	plus	1	3	mRNA	I	.	ncRNA|FBgn0285991|FBtr0472915;ncRNA|FBgn0285991|FBtr0472917;ncRNA|FBgn0285991|FBtr0472916	100-94(1),94(2),
MacKay_2012	FBgn0285991	hpRNA:CR18854	2L	-	9790073	I-element	TE-GENE	plus	2	2	mRNA	I	.	ncRNA|FBgn0285991|FBtr0472915;ncRNA|FBgn0285991|FBtr0472917;ncRNA|FBgn0285991|FBtr0472916	5473(1),5484-5465(1),		1	1					321	925					1	623	0.16025641
Hempshill_2018	FBgn0032151	nAChRalpha6	2L	-	9871758	jockey	GENE-TE	minus	2	3	mRNA	JOCKEY	.	intron|FBgn0032151|FBtr0079915;intron|FBgn0032151|FBtr0303898;intron|FBgn0032151|FBtr0331284;intron|FBgn0032151|FBtr0079913;intron|FBgn0032151|FBtr0079914;intron|FBgn0032151|FBtr0079912;intron|FBgn0032151|FBtr0079916	4078(1),5020(2),		0	2	0	0			1	3	10	7			0.5	5.25	8.695652174
Hempshill_2018	FBgn0032151	nAChRalpha6	2L	-	9877222	gypsy6	GENE-TE	plus	1	1	mRNA	GYPSY6	.	5UTR|FBgn0032151|FBtr0079915;5UTR|FBgn0032151|FBtr0079913;5UTR|FBgn0032151|FBtr0331284;5UTR|FBgn0032151|FBtr0303898;intron|FBgn0032151|FBtr0079914;intron|FBgn0032151|FBtr0079912;intron|FBgn0032151|FBtr0079916	5294-5312(1),
Hempshill_2018	FBgn0040064	yip2	2L	+	9916981	1731	GENE-TE	plus	3	9	mRNA	1731	9916980	intron|FBgn0040064|FBtr0079876	2627-2615(9),		3	3	3	0			211	169	200	89			2.25	167.25	1.327433628
Hempshill_2018	FBgn0025700	CG5885	2L	-	9917606	copia_LTR	TE-GENE	plus	1	1	mRNA	COPIA_LTR	.	CDS|FBgn0025700|FBtr0079900;CDS|FBgn0025700|FBtr0445309	160(1),
THIS_STUDY	FBgn0259713	CG42367	2L	+	9930891	blood_LTR	TE-GENE	plus	2	3	mRNA	BLOOD_LTR	.	CDS|FBgn0259713|FBtr0331634	399(3);	yes	1	0	0	0	0	3	5	12	4	11	20	14	0.67	11	5.714285714
THIS_STUDY	FBgn0259713	CG42367	2L	+	9930895	blood_LTR	GENE-TE	plus	6	43	mRNA	BLOOD_LTR	.	CDS|FBgn0259713|FBtr0331634	1(43);	yes	6	6	1	7	9	12	0	9	0	6	5	6	6.83	4.33	61.19402985
Hempshill_2018	FBgn0011272	RpL13	2L	+	9967665	flea	TE-GENE	plus	1	1	mRNA	BLASTOPIA	.	CDS|FBgn0011272|FBtr0079888;CDS|FBgn0011272|FBtr0310482;CDS|FBgn0011272|FBtr0100164	3264-3252(1),
Hempshill_2018	FBgn0011272	RpL13	2L	+	9968241	Transpac	GENE-TE	plus	1	1	mRNA	TRANSPAC	9968247	CDS|FBgn0011272|FBtr0310482;CDS|FBgn0011272|FBtr0079888;CDS|FBgn0011272|FBtr0100164	3216(1),
MacKay_2012	FBgn0267727	Pen	2L	+	10057697	T-element	GENE-TE	plus	1	1	mRNA	TART	.	CDS|FBgn0267727|FBtr0079937	8036-8018(1),
MacKay_2012	FBgn0267727	Pen	2L	+	10057707	opus	GENE-TE	plus	1	1	mRNA	NOMAD	.	CDS|FBgn0267727|FBtr0079937	5719-5680(1),
THIS_STUDY	FBgn0265002	CG44153	2L	-	10082166	roo_LTR	TE-GENE	minus	2	6	mRNA	ROO_LTR	.	intron|FBgn0265002|FBtr0335510;intron|FBgn0265002|FBtr0335509	1(6);	yes	0	0	0	5	0	1	0	0	1	5	1	7	1	2.33	30
MacKay_2012	FBgn0265002	CG44153	2L	-	10107885	ZAM	TE-GENE	plus	1	1	mRNA	ZAM	.	intron|FBgn0265002|FBtr0335510;intron|FBgn0265002|FBtr0335509	228-246(1),
THIS_STUDY	FBgn0083945	CG34109	2L	+	10113167	McClintock_LTR	TE-GENE	minus	2	2	mRNA	QUASIMODO2_LTR	.	intron|FBgn0083945|FBtr0300423	1(1);498(1);	yes	0	0	0	2	0	0	0	0	0	1	0	0	0.33	0.17	66.66666667
THIS_STUDY	FBgn0265002	CG44153	2L	+	10113167	McClintock_LTR	TE-GENE	minus	2	2	mRNA	QUASIMODO2_LTR	.	intron|FBgn0083945|FBtr0300423	1(1);498(1);	yes	0	0	0	2	0	0	0	0	0	1	0	0	0.33	0.17	66.66666667
THIS_STUDY	FBgn0083945	CG34109	2L	+	10114751	Burdock	TE-GENE	plus	2	2	mRNA	BURDOCK	10114751	CDS|FBgn0083945|FBtr0300423	201(2);	yes	0	0	0	2	1	0	0	0	0	0	0	0	0.5	0	100
Hempshill_2018	FBgn0028675	Sur	2L	-	10189758	BS2	TE-GENE	minus	1	1	mRNA	BS2	10189754	intron|FBgn0028675|FBtr0452144	3810-3830(1),
THIS_STUDY	FBgn0005593	RpL7	2L	+	10201228	Doc	TE-GENE	plus	2	2	mRNA	DOC	10201230	intron|FBgn0005593|FBtr0343653;intron|FBgn0005593|FBtr0079946	2343(1);4204(1);	no	0	0	0	1	0	1	13	127	35	82	166	330	0.33	125.5	0.264900662
MacKay_2012	FBgn0024320	Npc1a	2L	-	10215669	ZAM_LTR	GENE-TE	minus	2	3	mRNA	ZAM_LTR	.	CDS|FBgn0024320|FBtr0303907;CDS|FBgn0024320|FBtr0079957;CDS|FBgn0024320|FBtr0303906;CDS|FBgn0024320|FBtr0343610;CDS|FBgn0024320|FBtr0303905;CDS|FBgn0024320|FBtr0343608;CDS|FBgn0024320|FBtr0343609	472(3),		2	1					98	282					1.5	190	0.783289817
MacKay_2012	FBgn0032196	CG5708	2L	-	10225425	copia	TE-GENE	minus	1	1	mRNA	COPIA	10225432	CDS|FBgn0032196|FBtr0343607;CDS|FBgn0032196|FBtr0079955;CDS|FBgn0032196|FBtr0079956	4499(1),
Hempshill_2018	FBgn0032198	eEF1delta	2L	+	10233755	BS2	TE-GENE	plus	1	1	mRNA	BS2	10233757	intron|FBgn0032198|FBtr0079951;intron|FBgn0032198|FBtr0079952	989-984(1),
MacKay_2012	FBgn0004419	me31B	2L	+	10241988	pogo	TE-GENE	plus	2	11	mRNA	POGO	.	CDS|FBgn0004419|FBtr0079976;CDS|FBgn0004419|FBtr0079975	1(4),2121(7),		5	2					4615	541					3.5	2578	0.135580089
MacKay_2012	FBgn0004419	me31B	2L	+	10241990	pogo	GENE-TE	plus	2	9	mRNA	POGO	.	CDS|FBgn0004419|FBtr0079976;CDS|FBgn0004419|FBtr0079975	1(7),2121(2),		6	2					2036	243					4	1139.5	0.349803236
MacKay_2012	FBgn0266330	asRNA:CR44995	2L	+	10243363	jockey	GENE-TE	minus	1	1	mRNA	JOCKEY	.	ncRNA|FBgn0266330|FBtr0344061;intron|FBgn0266330|FBtr0344061	2331(1),
MacKay_2012	FBgn0032200	CG5676	2L	-	10255566	blood_LTR	GENE-TE	plus	1	1	mRNA	BLOOD_LTR	.	intron|FBgn0032200|FBtr0080086	1(1),
MacKay_2012	FBgn0032213	CG5390	2L	-	10305511	Burdock	TE-GENE	minus	1	1	mRNA	BURDOCK	10305509	intron|FBgn0032213|FBtr0080064;intron|FBgn0032213|FBtr0344857	4060(1),
MacKay_2012	FBgn0032213	CG5390	2L	-	10305883	Burdock_LTR	GENE-TE	minus	1	1	mRNA	BURDOCK_LTR	.	intron|FBgn0032213|FBtr0080064;intron|FBgn0032213|FBtr0344857	220(1),
MacKay_2012	FBgn0032223	GATAd	2L	+	10335025	P-element	TE-GENE	plus	1	1	mRNA	P-ELEMENT	.	intron|FBgn0032223|FBtr0333098;intron|FBgn0032223|FBtr0333097;intron|FBgn0032223|FBtr0079993	2907(1),
MacKay_2012	FBgn0032231	CG5056	2L	+	10366929	P-element	TE-GENE	plus	1	2	mRNA	P-ELEMENT	.	CDS|FBgn0032231|FBtr0080003	2907(2),
MacKay_2012	FBgn0053303	CG33303	2L	-	10373771	jockey	TE-GENE	minus	1	1	mRNA	JOCKEY	.	3UTR|FBgn0053303|FBtr0332197;5UTR|FBgn0041723|FBtr0089855	7(1),
MacKay_2012	FBgn0032240	CG17768	2L	-	10404928	ZAM	TE-GENE	plus	1	1	mRNA	ZAM	.	CDS|FBgn0067622|FBtr0331643;CDS|FBgn0067622|FBtr0091657;5UTR|FBgn0032240|FBtr0100253	220-233(1),
MacKay_2012	FBgn0032240	CG17768	2L	-	10405035	P-element	TE-GENE	plus	1	1	mRNA	P-ELEMENT	.	CDS|FBgn0067622|FBtr0331643;CDS|FBgn0067622|FBtr0091657;5UTR|FBgn0032240|FBtr0100253	2907(1),
THIS_STUDY	FBgn0003942	RpS27A	2L	+	10408739	GATE	GENE-TE	minus	3	4	mRNA	BATUMI	.	5UTR|FBgn0025366|FBtr0080017;5UTR|FBgn0025366|FBtr0331641;intron|FBgn0003942|FBtr0080016	6909(4);	yes	0	0	0	0	0	0	1047	3711	3632	3555	3231	3403	0	3096.5	0
THIS_STUDY	FBgn0003942	RpS27A	2L	+	10409824	copia	GENE-TE	plus	2	2	mRNA	COPIA	.	CDS|FBgn0003942|FBtr0080016	1517(1);3349-3424(1);	no	0	0	0	0	2	1	4586	14390	14152	13695	10379	11994	0.5	11532.67	0.004335323
MacKay_2012	FBgn0004915	TfIIB	2L	+	10431385	P-element	TE-GENE	plus	2	2	mRNA	P-ELEMENT	.	5UTR|FBgn0004915|FBtr0080025;5UTR|FBgn0004915|FBtr0333489	2907(2),		1	1					13	26					1	19.5	4.87804878
MacKay_2012	FBgn0051721	Trim9	2L	+	10575885	jockey	TE-GENE	plus	1	2	mRNA	JOCKEY	.	intron|FBgn0051721|FBtr0080096;intron|FBgn0051721|FBtr0304114	5007(2),
MacKay_2012	FBgn0051721	Trim9	2L	+	10575896	jockey	GENE-TE	plus	1	1	mRNA	JOCKEY	.	intron|FBgn0051721|FBtr0080096;intron|FBgn0051721|FBtr0304114	4759(1),
MacKay_2012	FBgn0032271	CG7329	2L	-	10637802	rover	TE-GENE	minus	1	1	mRNA	ROVER	.	intron|FBgn0032271|FBtr0331373	1(1),
MacKay_2012	FBgn0265264	CG17097	2L	+	10647684	P-element	TE-GENE	minus	1	1	mRNA	P-ELEMENT	.	CDS|FBgn0265264|FBtr0080101	2540-2577(1),
THIS_STUDY	FBgn0051871	CG31871	2L	+	10670521	I-element	GENE-TE	plus	2	3	mRNA	I	.	CDS|FBgn0051871|FBtr0080104	100(3);	yes	1	0	0	2	0	0	0	1	1	1	2	5	0.5	1.67	23.07692308
Hempshill_2018	FBgn0032282	CG7299	2L	-	10684070	jockey2	TE-GENE	minus	1	1	mRNA	JOCKEY2	.	CDS|FBgn0032282|FBtr0336851;CDS|FBgn0032282|FBtr0080130	1423-1444(1),
Hempshill_2018	FBgn0032282	CG7299	2L	-	10684116	jockey	TE-GENE	plus	1	1	mRNA	JOCKEY	.	CDS|FBgn0032282|FBtr0336851;CDS|FBgn0032282|FBtr0080130	441-428(1),
MacKay_2012	FBgn0032285	CG17108	2L	-	10693469	rooA	TE-GENE	minus	1	1	mRNA	ROOA	.	CDS|FBgn0032285|FBtr0080127	2325(1),
Hempshill_2018	FBgn0032285	CG17108	2L	-	10693555	Rt1a	TE-GENE	plus	1	1	mRNA	RT1A	.	CDS|FBgn0032285|FBtr0080127	1432-1434(1),
Hempshill_2018	FBgn0032285	CG17108	2L	-	10693571	jockey	TE-GENE	plus	1	1	mRNA	JOCKEY	.	CDS|FBgn0032285|FBtr0080127	2263-2264(1),
Hempshill_2018	FBgn0032285	CG17108	2L	-	10693622	Chimpo	TE-GENE	minus	1	1	mRNA	Chimpo	.	CDS|FBgn0032285|FBtr0080127	3501-3535(1),
Hempshill_2018	FBgn0032285	CG17108	2L	-	10693656	G5	GENE-TE	minus	1	1	mRNA	G5	.	CDS|FBgn0032285|FBtr0080127	2212-2215(1),
Hempshill_2018	FBgn0032285	CG17108	2L	-	10693815	copia_LTR	TE-GENE	plus	1	1	mRNA	COPIA_LTR	.	CDS|FBgn0032285|FBtr0080127	73(1),
Hempshill_2018	FBgn0032285	CG17108	2L	-	10693872	gypsy11	GENE-TE	minus	1	1	mRNA	GYPSY11	.	CDS|FBgn0032285|FBtr0080127	489-485(1),
MacKay_2012	FBgn0032297	CG17124	2L	-	10750122	412_LTR	GENE-TE	plus	1	1	mRNA	412_LTR	.	intron|FBgn0032297|FBtr0080117;intron|FBgn0032297|FBtr0340246;intron|FBgn0032297|FBtr0080118	1(1),
MacKay_2012	FBgn0032297	CG17124	2L	-	10753931	roo_LTR	GENE-TE	minus	1	1	mRNA	ROO_LTR	.	5UTR|FBgn0032297|FBtr0340246;intron|FBgn0032297|FBtr0080117;intron|FBgn0032297|FBtr0080118	428(1),
THIS_STUDY	FBgn0011676	Nos	2L	-	10808985	Max-element_LTR	TE-GENE	plus	6	18	mRNA	MAX_LTR	.	intron|FBgn0011676|FBtr0100489;intron|FBgn0011676|FBtr0343888;intron|FBgn0011676|FBtr0080188	321(18);	yes	2	4	2	5	5	1	2	7	6	20	14	10	3.17	9.83	24.35897436
THIS_STUDY	FBgn0011676	Nos	2L	-	10812287	Max-element	GENE-TE	plus	5	14	mRNA	MAX;MAX_LTR	10812287	CDS|FBgn0011676|FBtr0080188;CDS|FBgn0011676|FBtr0343888;3UTR|FBgn0011676|FBtr0100489	270(4);6951(10);	yes	0	3	3	2	7	6	3	6	11	23	9	67	3.5	19.83	15
THIS_STUDY	FBgn0011676	Nos	2L	-	10812464	Max-element	GENE-TE	plus	5	20	mRNA	MAX	10812464	CDS|FBgn0011676|FBtr0100489;CDS|FBgn0011676|FBtr0343888;CDS|FBgn0011676|FBtr0080188	6951(20);	yes	0	3	3	2	7	6	5	5	10	26	10	62	3.5	19.67	15.10791367
MacKay_2012	FBgn0032305	CG6700	2L	-	10838303	I-element	TE-GENE	minus	2	5	mRNA	I	.	3UTR|FBgn0032305|FBtr0080187;3UTR|FBgn0032305|FBtr0301710	100(4),5470(1),		0	4					377	201					2	289	0.687285223
MacKay_2012	FBgn0004363	porin	2L	-	10847810	T-element	TE-GENE	plus	1	1	mRNA	TART	.	3UTR|FBgn0004363|FBtr0080183;3UTR|FBgn0004363|FBtr0305260;3UTR|FBgn0004363|FBtr0332029;3UTR|FBgn0004363|FBtr0100584;3UTR|FBgn0004363|FBtr0080182	12592(1),
THIS_STUDY	FBgn0004363	porin	2L	-	10847839	Doc	TE-GENE	plus	2	4	mRNA	DOC	.	3UTR|FBgn0004363|FBtr0080183;3UTR|FBgn0004363|FBtr0305260;3UTR|FBgn0004363|FBtr0332029;3UTR|FBgn0004363|FBtr0100584;3UTR|FBgn0004363|FBtr0080182	1750(2);3194(1);4494(1);	no	0	0	0	0	3	1	566	984	764	1135	934	3320	0.67	1283.83	0.051900869
MacKay_2012	FBgn0032318	CG14072	2L	+	10937241	Burdock_LTR	TE-GENE	plus	1	1	mRNA	BURDOCK_LTR	.	intron|FBgn0032318|FBtr0306115;intron|FBgn0032318|FBtr0306114	275(1),
MacKay_2012	FBgn0041781	SCAR	2L	+	10977898	flea	TE-GENE	plus	1	1	mRNA	BLASTOPIA	10977898	5UTR|FBgn0041781|FBtr0329949;5UTR|FBgn0041781|FBtr0329950;5UTR|FBgn0041781|FBtr0340223;5UTR|FBgn0041781|FBtr0080148;5UTR|FBgn0041781|FBtr0305255;5UTR|FBgn0041781|FBtr0305256	222(1),
MacKay_2012	FBgn0004872	piwi	2L	-	10986750	HB	GENE-TE	plus	1	1	mRNA	HB	.	intron|FBgn0004872|FBtr0080166;intron|FBgn0004872|FBtr0340227	1(1),
THIS_STUDY	FBgn0026147	TTLL4A	2L	+	10994022	pogo	GENE-TE	minus	2	4	mRNA	POGO	10994021	CDS|FBgn0026147|FBtr0304953;CDS|FBgn0026147|FBtr0304948;CDS|FBgn0026147|FBtr0304952;CDS|FBgn0026147|FBtr0304951;CDS|FBgn0026147|FBtr0304950;intron|FBgn0026147|FBtr0300401;intron|FBgn0026147|FBtr0300404;intron|FBgn0026147|FBtr0300402;intron|FBgn0026147|FBtr0300403;intron|FBgn0026147|FBtr0300400	2121(3);53(1);	yes	1	4	8	10	3	1	94	163	160	408	320	250	4.5	232.5	1.898734177
Hempshill_2018	FBgn0026147	TTLL4A	2L	+	10995992	pogo	TE-GENE	minus	4	31	mRNA	POGO	.	3UTR|FBgn0026147|FBtr0304951;3UTR|FBgn0026147|FBtr0304952;3UTR|FBgn0026147|FBtr0304950;intron|FBgn0026147|FBtr0300401;intron|FBgn0026147|FBtr0300404;intron|FBgn0026147|FBtr0300402;intron|FBgn0026147|FBtr0300403;intron|FBgn0026147|FBtr0300400	1(24),-21-1(1),-23-1(3),-25-1(3),		12	8	5	9			6	4	0	2			8.5	3	73.91304348
THIS_STUDY	FBgn0026147	TTLL4A	2L	+	10995992	pogo	TE-GENE	minus	6	88	mRNA	POGO	.	3UTR|FBgn0026147|FBtr0304951;3UTR|FBgn0026147|FBtr0304952;3UTR|FBgn0026147|FBtr0304950;intron|FBgn0026147|FBtr0300401;intron|FBgn0026147|FBtr0300404;intron|FBgn0026147|FBtr0300402;intron|FBgn0026147|FBtr0300403;intron|FBgn0026147|FBtr0300400	1(78);2033(9);6(1);	yes	1	12	11	19	16	8	39	72	71	138	122	73	11.17	85.83	11.51202749
Croset_2017	FBgn0026147	TTLL4A	2L	+	10995996	pogo	GENE-TE	minus	1	2	mRNA	POGO	.	3UTR|FBgn0026147|FBtr0304951;3UTR|FBgn0026147|FBtr0304952;3UTR|FBgn0026147|FBtr0304950;intron|FBgn0026147|FBtr0300401;intron|FBgn0026147|FBtr0300404;intron|FBgn0026147|FBtr0300402;intron|FBgn0026147|FBtr0300403;intron|FBgn0026147|FBtr0300400	2121(2),
Hempshill_2018	FBgn0026147	TTLL4A	2L	+	10995996	pogo	GENE-TE	minus	4	8	mRNA	POGO	.	3UTR|FBgn0026147|FBtr0304951;3UTR|FBgn0026147|FBtr0304952;3UTR|FBgn0026147|FBtr0304950;intron|FBgn0026147|FBtr0300401;intron|FBgn0026147|FBtr0300404;intron|FBgn0026147|FBtr0300402;intron|FBgn0026147|FBtr0300403;intron|FBgn0026147|FBtr0300400	2121(7),2130-2122(1),		2	1	5	1			9	6	3	3			2.25	5.25	30
THIS_STUDY	FBgn0026147	TTLL4A	2L	+	10995996	pogo	GENE-TE	minus	6	81	mRNA	POGO	.	3UTR|FBgn0026147|FBtr0304951;3UTR|FBgn0026147|FBtr0304952;3UTR|FBgn0026147|FBtr0304950;intron|FBgn0026147|FBtr0300401;intron|FBgn0026147|FBtr0300404;intron|FBgn0026147|FBtr0300402;intron|FBgn0026147|FBtr0300403;intron|FBgn0026147|FBtr0300400	2113(1);2114(1);2118(1);2121(71);88(7);	yes	2	10	14	21	14	10	40	63	92	120	106	63	11.83	80.67	12.79279279
Croset_2017	FBgn0026147	TTLL4A	2L	-	10995996	pogo	TE-GENE	plus	1	9	mRNA	POGO	.	.	1(2),2093-2129(1),2100-2122(1),2121(5),
MacKay_2012	FBgn0259822	Ca-beta	2L	-	11158691	Rt1b	TE-GENE	plus	1	1	mRNA	RT1B	.	3UTR|FBgn0259822|FBtr0310279;3UTR|FBgn0259822|FBtr0310281;3UTR|FBgn0259822|FBtr0300536;3UTR|FBgn0259822|FBtr0343616;3UTR|FBgn0259822|FBtr0306386;3UTR|FBgn0259822|FBtr0343615;3UTR|FBgn0259822|FBtr0300115;3UTR|FBgn0259822|FBtr0343617;3UTR|FBgn0259822|FBtr0310280	5178(1),
MacKay_2012	FBgn0263764	lncRNA:CR43681	2L	-	11388543	Tabor_LTR	GENE-TE	minus	1	1	mRNA	TABOR_LTR	.	ncRNA|FBgn0263764|FBtr0344212	506(1),
THIS_STUDY	FBgn0028490	CG31705	2L	-	11525106	hobo	GENE-TE	minus	6	185	mRNA	HOBO	.	CDS|FBgn0028490|FBtr0321293;CDS|FBgn0028490|FBtr0345719;CDS|FBgn0028490|FBtr0080242	2772(27);3013(1);3016(157);	yes	11	31	15	34	45	67	85	209	98	354	372	862	33.83	330	9.299129638
THIS_STUDY	FBgn0028490	CG31705	2L	-	11525115	hobo	TE-GENE	minus	6	136	mRNA	HOBO	.	CDS|FBgn0028490|FBtr0321293;CDS|FBgn0028490|FBtr0345719;CDS|FBgn0028490|FBtr0080242	1(123);97(13);	yes	12	19	12	37	44	27	101	218	93	393	405	892	25.17	350.33	6.702174878
THIS_STUDY	FBgn0028490	CG31705	2L	-	11528120	hobo	GENE-TE	minus	2	3	mRNA	HOBO	11528121	intron|FBgn0028490|FBtr0345719;intron|FBgn0028490|FBtr0080242;intron|FBgn0028490|FBtr0321293	197(1);270(1);475(1);	yes	0	0	2	0	0	1	93	313	118	369	518	1007	0.5	403	0.123915737
Hempshill_2018	FBgn0015400	kek2	2L	+	11582123	opus_LTR	GENE-TE	minus	3	4	mRNA	NOMAD,NOMAD_LTR	.	5UTR|FBgn0015400|FBtr0080252	115-108(1),204-203(1),92(2),		0	1	2	0			8	23	27	19			0.75	19.25	3.75
Hempshill_2018	FBgn0015400	kek2	2L	+	11582590	opus_LTR	GENE-TE	minus	1	1	mRNA	NOMAD_LTR	.	5UTR|FBgn0015400|FBtr0080252	211-203(1),
Hempshill_2018	FBgn0015400	kek2	2L	+	11582664	opus_LTR	TE-GENE	minus	4	22	mRNA	NOMAD_LTR	.	5UTR|FBgn0015400|FBtr0080252	1(20),-25-1(1),-26-1(1),		2	22	14	17			2	8	5	5			13.75	5	73.33333333
Hempshill_2018	FBgn0015400	kek2	2L	+	11582667	opus_LTR	GENE-TE	minus	4	21	mRNA	NOMAD_LTR	.	5UTR|FBgn0015400|FBtr0080252	506-519(1),518(20),		3	5	10	8			0	1	5	3			6.5	2.25	74.28571429
Hempshill_2018	FBgn0015400	kek2	2L	+	11582704	opus_LTR	TE-GENE	minus	4	14	mRNA	NOMAD_LTR	.	5UTR|FBgn0015400|FBtr0080252	153(1),40(13),		2	17	14	15			2	12	6	7			12	6.75	64
Croset_2017	FBgn0015400	kek2	2L	+	11582948	opus_LTR	TE-GENE	minus	1	1	mRNA	NOMAD_LTR	.	5UTR|FBgn0015400|FBtr0080252	40(1),
Hempshill_2018	FBgn0015400	kek2	2L	+	11582948	opus_LTR	TE-GENE	minus	4	90	mRNA	NOMAD_LTR	.	5UTR|FBgn0015400|FBtr0080252	14-40(1),153(6),15-40(1),16-40(3),164-210(1),17-40(1),18-40(3),19-40(1),40(73),		5	28	48	17			15	69	77	50			24.5	52.75	31.71521036
Hempshill_2018	FBgn0015400	kek2	2L	+	11582991	opus_LTR	TE-GENE	minus	4	6	mRNA	NOMAD_LTR	.	5UTR|FBgn0015400|FBtr0080252	154(1),41(5),		5	22	44	16			24	96	113	80			21.75	78.25	21.75
Hempshill_2018	FBgn0015400	kek2	2L	+	11590747	opus_LTR	TE-GENE	minus	4	15	mRNA	NOMAD_LTR	11590748	intron|FBgn0015400|FBtr0080252	152(1),15-39(1),16-39(6),39(7),		2	2	5	6			14	81	87	58			3.75	60	5.882352941
MacKay_2012	FBgn0267327	Acp33A	2L	-	11591600	hobo	GENE-TE	plus	1	1	mRNA	HOBO	.	CDS|FBgn0267327|FBtr0080270	1(1),
THIS_STUDY	FBgn0015400	kek2	2L	+	11614107	hopper	GENE-TE	minus	3	3	mRNA	HOPPER	.	intron|FBgn0015400|FBtr0080252	1435(3);	yes	0	1	0	1	1	0	9	28	13	27	31	41	0.5	24.83	1.973684211
MacKay_2012	FBgn0032373	Vha100-5	2L	+	11741516	17.6	TE-GENE	minus	1	1	mRNA	176	.	intron|FBgn0032373|FBtr0335471;intron|FBgn0032373|FBtr0080255	5450(1),
Croset_2017	FBgn0020309	crol	2L	-	11802196	copia_LTR	GENE-TE	plus	1	6	mRNA	COPIA_LTR	.	intron|FBgn0020309|FBtr0080260;intron|FBgn0020309|FBtr0335474;intron|FBgn0020309|FBtr0335475;intron|FBgn0020309|FBtr0080262;intron|FBgn0020309|FBtr0080261;intron|FBgn0020309|FBtr0335476;intron|FBgn0020309|FBtr0305262;intron|FBgn0020309|FBtr0080263;intron|FBgn0020309|FBtr0335473	1(6),
MacKay_2012	FBgn0020309	crol	2L	-	11807270	P-element	GENE-TE	plus	1	1	mRNA	P-ELEMENT	.	intron|FBgn0020309|FBtr0335474;intron|FBgn0020309|FBtr0335473;intron|FBgn0020309|FBtr0305262;intron|FBgn0020309|FBtr0080260;intron|FBgn0020309|FBtr0080263;intron|FBgn0020309|FBtr0335476;intron|FBgn0020309|FBtr0080262;intron|FBgn0020309|FBtr0335475;intron|FBgn0020309|FBtr0080261	1(1),
MacKay_2012	FBgn0264815	Pde1c	2L	-	11838773	Max-element	TE-GENE	minus	1	1	mRNA	MAX	11838773	CDS|FBgn0264815|FBtr0334138;5UTR|FBgn0264815|FBtr0344148;5UTR|FBgn0264815|FBtr0334136;CDS|FBgn0264815|FBtr0334142;CDS|FBgn0264815|FBtr0334139;CDS|FBgn0264815|FBtr0334135;CDS|FBgn0264815|FBtr0334141;5UTR|FBgn0264815|FBtr0334140	523(1),
Hempshill_2018	FBgn0264815	Pde1c	2L	-	11838774	roo	TE-GENE	minus	2	2	mRNA	ROO	11838773	intron|FBgn0264815|FBtr0334135;intron|FBgn0264815|FBtr0334136;intron|FBgn0264815|FBtr0334138;intron|FBgn0264815|FBtr0334142;intron|FBgn0264815|FBtr0334141;intron|FBgn0264815|FBtr0334140;intron|FBgn0264815|FBtr0344148;intron|FBgn0264815|FBtr0334139	5191(2),		0	0	1	1			7	40	41	36			0.5	31	1.587301587
MacKay_2012	FBgn0264564	asRNA:CR43936	2L	-	11840503	I-element	GENE-TE	minus	1	1	mRNA	I	.	ncRNA|FBgn0264564|FBtr0344128;ncRNA|FBgn0264564|FBtr0344129;intron|FBgn0264815|FBtr0334135;intron|FBgn0264815|FBtr0334136;intron|FBgn0264815|FBtr0334138;intron|FBgn0264815|FBtr0334142;intron|FBgn0264815|FBtr0334141;intron|FBgn0264815|FBtr0334140;intron|FBgn0264815|FBtr0344148;intron|FBgn0264815|FBtr0334139	5472(1),
MacKay_2012	FBgn0264815	Pde1c	2L	-	11841217	roo_LTR	GENE-TE	plus	1	1	mRNA	ROO_LTR	.	intron|FBgn0264815|FBtr0334135;intron|FBgn0264815|FBtr0334136;intron|FBgn0264815|FBtr0334138;intron|FBgn0264815|FBtr0334142;intron|FBgn0264815|FBtr0334141;intron|FBgn0264815|FBtr0334140;intron|FBgn0264815|FBtr0344148;intron|FBgn0264815|FBtr0334139	1(1),
MacKay_2012	FBgn0264815	Pde1c	2L	-	11852554	blood_LTR	TE-GENE	minus	1	2	mRNA	BLOOD_LTR	.	intron|FBgn0264815|FBtr0334135;intron|FBgn0264815|FBtr0334136;intron|FBgn0264815|FBtr0334138;intron|FBgn0264815|FBtr0334142;intron|FBgn0264815|FBtr0334141;intron|FBgn0264815|FBtr0334140;intron|FBgn0264815|FBtr0344148;intron|FBgn0264815|FBtr0334139	-22-1(2),
Croset_2017	FBgn0264815	Pde1c	2L	-	11860340	I-element	GENE-TE	plus	1	2	mRNA	I	.	intron|FBgn0264815|FBtr0334135;intron|FBgn0264815|FBtr0334136;intron|FBgn0264815|FBtr0334141;intron|FBgn0264815|FBtr0334140;intron|FBgn0264815|FBtr0344148;intron|FBgn0264815|FBtr0334139;intron|FBgn0264815|FBtr0334142;intron|FBgn0264815|FBtr0334138	100(2),
THIS_STUDY	FBgn0264815	Pde1c	2L	-	11860340	I-element	GENE-TE	plus	4	8	mRNA	I	.	intron|FBgn0264815|FBtr0334135;intron|FBgn0264815|FBtr0334136;intron|FBgn0264815|FBtr0334141;intron|FBgn0264815|FBtr0334140;intron|FBgn0264815|FBtr0344148;intron|FBgn0264815|FBtr0334139;intron|FBgn0264815|FBtr0334142;intron|FBgn0264815|FBtr0334138	100(8);	yes	1	0	0	2	5	1	7	17	12	45	37	23	1.5	23.5	6
THIS_STUDY	FBgn0264815	Pde1c	2L	-	11860366	I-element	TE-GENE	plus	4	8	mRNA	I	.	intron|FBgn0264815|FBtr0334135;intron|FBgn0264815|FBtr0334136;intron|FBgn0264815|FBtr0334141;intron|FBgn0264815|FBtr0334140;intron|FBgn0264815|FBtr0344148;intron|FBgn0264815|FBtr0334139;intron|FBgn0264815|FBtr0334142;intron|FBgn0264815|FBtr0334138	5475(8);	yes	1	2	0	1	4	0	13	35	27	48	40	99	1.33	43.67	2.962962963
THIS_STUDY	FBgn0264815	Pde1c	2L	-	11874257	I-element	GENE-TE	plus	4	4	mRNA	I	11874257	5UTR|FBgn0264815|FBtr0334138;5UTR|FBgn0264815|FBtr0334142;intron|FBgn0264815|FBtr0334135;intron|FBgn0264815|FBtr0334136;intron|FBgn0264815|FBtr0334141;intron|FBgn0264815|FBtr0334140;intron|FBgn0264815|FBtr0344148;intron|FBgn0264815|FBtr0334139	100(1);396(2);545(1);	yes	0	1	2	1	3	0	21	63	32	79	61	46	1.17	50.33	2.265372168
THIS_STUDY	FBgn0264815	Pde1c	2L	-	11897167	BS2	TE-GENE	minus	3	3	mRNA	BS2	.	intron|FBgn0264815|FBtr0334136;intron|FBgn0264815|FBtr0334140	1879(3);	yes	0	0	0	1	1	2	16	31	19	48	36	99	0.67	41.5	1.581027668
MacKay_2012	FBgn0264815	Pde1c	2L	-	11916324	Tabor_LTR	GENE-TE	minus	1	1	mRNA	TABOR_LTR	.	intron|FBgn0264815|FBtr0334140;intron|FBgn0264815|FBtr0334136	506(1),
MacKay_2012	FBgn0263019	lncRNA:CR43314	2L	-	11953937	blood_LTR	GENE-TE	minus	1	1	mRNA	BLOOD_LTR	.	ncRNA|FBgn0263019|FBtr0306899	348(1),
MacKay_2012	FBgn0051866	Ada1-2	2L	+	11992936	pogo	TE-GENE	plus	2	2	mRNA	POGO	.	5UTR|FBgn0051866|FBtr0080287	2121(2),		1	1					3	1					1	2	33.33333333
Croset_2017	FBgn0032395	Wdr81	2L	-	12014561	roo_LTR	GENE-TE	plus	1	2	mRNA	ROO_LTR	.	3UTR|FBgn0032395|FBtr0080312	1(2),
MacKay_2012	FBgn0265798	lncRNA:CR44587	2L	-	12025154	I-element	TE-GENE	minus	1	1	mRNA	I	.	ncRNA|FBgn0265798|FBtr0342597	96(1),
MacKay_2012	FBgn0032397	Tom70	2L	-	12036133	297_LTR	GENE-TE	minus	1	1	mRNA	297_LTR	.	3UTR|FBgn0032397|FBtr0080310;3UTR|FBgn0032397|FBtr0080311;3UTR|FBgn0032397|FBtr0080309	414(1),
Hempshill_2018	FBgn0032400	CG6770	2L	-	12045370	opus_LTR	GENE-TE	plus	1	1	mRNA	NOMAD_LTR	.	3UTR|FBgn0032400|FBtr0080306	1(1),
Hempshill_2018	FBgn0032400	CG6770	2L	-	12045734	baggins	TE-GENE	plus	1	1	mRNA	BAGGINS	.	3UTR|FBgn0032400|FBtr0080306	4352-4365(1),
Hempshill_2018	FBgn0032400	CG6770	2L	-	12045734	mdg1	TE-GENE	plus	1	1	mRNA	MDG1	.	3UTR|FBgn0032400|FBtr0080306	5104-5117(1),
THIS_STUDY	FBgn0032400	CG6770	2L	-	12045966	Doc	GENE-TE	plus	2	3	mRNA	DOC	.	CDS|FBgn0032400|FBtr0080306	4255(1);4345(1);731(1);	no	1	0	0	0	2	0	7563	9420	7363	21748	13813	24810	0.5	14119.5	0.003541076
THIS_STUDY	FBgn0032400	CG6770	2L	-	12046100	copia	TE-GENE	plus	2	7	mRNA	COPIA;COPIA_LTR	.	5UTR|FBgn0032400|FBtr0080306	260(1);3169(3);4238(1);4276(1);4452(1);	no	0	0	0	0	5	0	0	3	0	0	2	0	0.83	0.83	50
MacKay_2012	FBgn0032402	CG14945	2L	+	12049854	Max-element_LTR	TE-GENE	plus	1	1	mRNA	MAX_LTR	.	5UTR|FBgn0032402|FBtr0080294	321(1),
MacKay_2012	FBgn0000114	bru1	2L	+	12262558	hobo	GENE-TE	plus	1	1	mRNA	HOBO	.	intron|FBgn0000114|FBtr0331648;intron|FBgn0000114|FBtr0331646;intron|FBgn0000114|FBtr0331647;intron|FBgn0000114|FBtr0331645;intron|FBgn0000114|FBtr0080344;intron|FBgn0000114|FBtr0331998	2799-2791(1),
MacKay_2012	FBgn0000114	bru1	2L	+	12311333	G2	TE-GENE	plus	1	1	mRNA	G2	.	3UTR|FBgn0000114|FBtr0331998;3UTR|FBgn0000114|FBtr0331646;3UTR|FBgn0000114|FBtr0331645;intron|FBgn0000114|FBtr0331647;intron|FBgn0000114|FBtr0080345;intron|FBgn0000114|FBtr0331644;intron|FBgn0000114|FBtr0080344	2093-2098(1),
Hempshill_2018	FBgn0043841	vir-1	2L	-	12421704	HMS-Beagle	GENE-TE	plus	2	2	mRNA	HMSBEAGLE	.	CDS|FBgn0043841|FBtr0080391;CDS|FBgn0043841|FBtr0334761;CDS|FBgn0043841|FBtr0334762;CDS|FBgn0043841|FBtr0080389;CDS|FBgn0043841|FBtr0080390	779-766(1),779-773(1),		0	1	0	1			3317	2217	2702	1642			0.5	2469.5	0.020242915
MacKay_2012	FBgn0265298	SC35	2L	-	12433145	P-element	TE-GENE	minus	1	1	mRNA	P-ELEMENT	.	snoRNA|FBgn0263469|FBtr0309768;intron|FBgn0265298|FBtr0089898;intron|FBgn0265298|FBtr0089899;intron|FBgn0265298|FBtr0306252;intron|FBgn0265298|FBtr0302910	1(1),
MacKay_2012	FBgn0020443	eRF3	2L	+	12439987	pogo	GENE-TE	plus	2	6	mRNA	POGO	.	3UTR|FBgn0020443|FBtr0333089;3UTR|FBgn0020443|FBtr0080369;3UTR|FBgn0020443|FBtr0344859;3UTR|FBgn0020443|FBtr0333090	1(5),2121(1),		3	2					379	195					2.5	287	0.863557858
MacKay_2012	FBgn0020443	eRF3	2L	+	12440331	Tabor	GENE-TE	minus	1	1	mRNA	TABOR	.	3UTR|FBgn0020443|FBtr0333089;3UTR|FBgn0020443|FBtr0080369;3UTR|FBgn0020443|FBtr0344859;3UTR|FBgn0020443|FBtr0333090	6285-6295(1),
MacKay_2012	FBgn0020443	eRF3	2L	+	12440954	diver_LTR	TE-GENE	minus	1	2	mRNA	DIVER_LTR	.	3UTR|FBgn0020443|FBtr0333089	1(2),
MacKay_2012	FBgn0020443	eRF3	2L	+	12441219	roo_LTR	TE-GENE	minus	1	1	mRNA	ROO_LTR	.	3UTR|FBgn0020443|FBtr0333089	1(1),
MacKay_2012	FBgn0259176	bun	2L	-	12459374	copia_LTR	GENE-TE	plus	1	4	mRNA	COPIA_LTR	.	intron|FBgn0259176|FBtr0346622;intron|FBgn0259176|FBtr0299657;intron|FBgn0259176|FBtr0339528;intron|FBgn0259176|FBtr0300524;intron|FBgn0259176|FBtr0300523;intron|FBgn0259176|FBtr0299656;intron|FBgn0259176|FBtr0299652;intron|FBgn0259176|FBtr0300522;intron|FBgn0259176|FBtr0300521;intron|FBgn0259176|FBtr0299658	1(4),
Hempshill_2018	FBgn0259176	bun	2L	-	12462026	roo_LTR	TE-GENE	minus	1	1	mRNA	ROO_LTR	.	intron|FBgn0259176|FBtr0339528;intron|FBgn0259176|FBtr0300524;intron|FBgn0259176|FBtr0300523;intron|FBgn0259176|FBtr0299656;intron|FBgn0259176|FBtr0299652;intron|FBgn0259176|FBtr0300522;intron|FBgn0259176|FBtr0300521;intron|FBgn0259176|FBtr0299658;intron|FBgn0259176|FBtr0346622	1(1),
Hempshill_2018	FBgn0259176	bun	2L	-	12472095	F-element	GENE-TE	plus	1	1	mRNA	FW	.	intron|FBgn0259176|FBtr0339528;intron|FBgn0259176|FBtr0300524;intron|FBgn0259176|FBtr0300523;intron|FBgn0259176|FBtr0299656;intron|FBgn0259176|FBtr0299652;intron|FBgn0259176|FBtr0300522;intron|FBgn0259176|FBtr0300521;intron|FBgn0259176|FBtr0299658;intron|FBgn0259176|FBtr0346622	1982(1),
Hempshill_2018	FBgn0259176	bun	2L	-	12477115	F-element	GENE-TE	plus	1	1	mRNA	FW	12477115	CDS|FBgn0259176|FBtr0299652;CDS|FBgn0259176|FBtr0299656;CDS|FBgn0259176|FBtr0339528;CDS|FBgn0259176|FBtr0299658;CDS|FBgn0259176|FBtr0300524;CDS|FBgn0259176|FBtr0300521;CDS|FBgn0259176|FBtr0300522;CDS|FBgn0259176|FBtr0300523;intron|FBgn0259176|FBtr0346622	2011(1),
MacKay_2012	FBgn0259176	bun	2L	-	12477168	opus_LTR	TE-GENE	plus	1	2	mRNA	NOMAD_LTR	12477166	intron|FBgn0259176|FBtr0299656;intron|FBgn0259176|FBtr0346622;intron|FBgn0259176|FBtr0300522;intron|FBgn0259176|FBtr0339528;intron|FBgn0259176|FBtr0300524;intron|FBgn0259176|FBtr0299658;intron|FBgn0259176|FBtr0299652;intron|FBgn0259176|FBtr0300523;intron|FBgn0259176|FBtr0300521	460(2),
Hempshill_2018	FBgn0259176	bun	2L	-	12482979	copia	GENE-TE	plus	1	1	mRNA	COPIA	.	5UTR|FBgn0259176|FBtr0299656;intron|FBgn0259176|FBtr0346622;intron|FBgn0259176|FBtr0300522;intron|FBgn0259176|FBtr0339528;intron|FBgn0259176|FBtr0300524;intron|FBgn0259176|FBtr0299658;intron|FBgn0259176|FBtr0299652;intron|FBgn0259176|FBtr0300523;intron|FBgn0259176|FBtr0300521	494(1),
MacKay_2012	FBgn0259176	bun	2L	-	12525557	412_LTR	TE-GENE	minus	1	1	mRNA	412_LTR	.	intron|FBgn0259176|FBtr0346622;intron|FBgn0259176|FBtr0300523;intron|FBgn0259176|FBtr0300521;intron|FBgn0259176|FBtr0299658	1(1),
MacKay_2012	FBgn0259176	bun	2L	-	12532532	17.6	GENE-TE	plus	1	1	mRNA	176	.	intron|FBgn0259176|FBtr0346622;intron|FBgn0259176|FBtr0300523;intron|FBgn0259176|FBtr0300521;intron|FBgn0259176|FBtr0299658	1(1),
Hempshill_2018	FBgn0085424	nub	2L	+	12617585	412_LTR	GENE-TE	plus	1	1	mRNA	412_LTR	.	intron|FBgn0085424|FBtr0112642	1(1),
MacKay_2012	FBgn0032456	MRP	2L	+	12725355	blood_LTR	GENE-TE	plus	1	1	mRNA	BLOOD_LTR	.	intron|FBgn0032456|FBtr0090027;intron|FBgn0032456|FBtr0090028;intron|FBgn0032456|FBtr0090017;intron|FBgn0032456|FBtr0090016;intron|FBgn0032456|FBtr0090019;intron|FBgn0032456|FBtr0090018;intron|FBgn0032456|FBtr0090015;intron|FBgn0032456|FBtr0090013;intron|FBgn0032456|FBtr0090020;intron|FBgn0032456|FBtr0090025;intron|FBgn0032456|FBtr0090024;intron|FBgn0032456|FBtr0090029;intron|FBgn0032456|FBtr0090…	1(1),
MacKay_2012	FBgn0032456	MRP	2L	+	12725483	F-element	TE-GENE	minus	1	1	mRNA	FW	.	intron|FBgn0032456|FBtr0090027;intron|FBgn0032456|FBtr0090028;intron|FBgn0032456|FBtr0090017;intron|FBgn0032456|FBtr0090016;intron|FBgn0032456|FBtr0090019;intron|FBgn0032456|FBtr0090018;intron|FBgn0032456|FBtr0090015;intron|FBgn0032456|FBtr0090013;intron|FBgn0032456|FBtr0090020;intron|FBgn0032456|FBtr0090025;intron|FBgn0032456|FBtr0090024;intron|FBgn0032456|FBtr0090029;intron|FBgn0032456|FBtr0090…	1735(1),
Hempshill_2018	FBgn0032456	MRP	2L	+	12737959	Idefix	TE-GENE	plus	1	1	mRNA	IDEFIX	12737959	CDS|FBgn0032456|FBtr0090029;CDS|FBgn0032456|FBtr0090023;CDS|FBgn0032456|FBtr0090019;CDS|FBgn0032456|FBtr0090013;CDS|FBgn0032456|FBtr0090017;CDS|FBgn0032456|FBtr0090016;CDS|FBgn0032456|FBtr0090028;CDS|FBgn0032456|FBtr0090014;CDS|FBgn0032456|FBtr0090015;CDS|FBgn0032456|FBtr0090018;CDS|FBgn0032456|FBtr0347485;CDS|FBgn0032456|FBtr0090027;CDS|FBgn0032456|FBtr0090020;CDS|FBgn0032456|FBtr0090024;CDS|FBg…	435(1),
Hempshill_2018	FBgn0032456	MRP	2L	+	12744345	transib5	GENE-TE	minus	1	1	mRNA	TRANSIB5	.	3UTR|FBgn0032456|FBtr0090020;3UTR|FBgn0032456|FBtr0090014;3UTR|FBgn0032456|FBtr0090013;3UTR|FBgn0032456|FBtr0090024;3UTR|FBgn0032456|FBtr0090022;3UTR|FBgn0032456|FBtr0090015;3UTR|FBgn0032456|FBtr0090021;3UTR|FBgn0032456|FBtr0090016;3UTR|FBgn0032456|FBtr0090017;3UTR|FBgn0032456|FBtr0090019;3UTR|FBgn0032456|FBtr0090018;3UTR|FBgn0032456|FBtr0090029;3UTR|FBgn0032456|FBtr0090023;3UTR|FBgn0032456|FBtr0…	613(1),
MacKay_2012	FBgn0040508	ACXC	2L	+	12913472	ZAM_LTR	GENE-TE	minus	1	2	mRNA	ZAM_LTR	.	CDS|FBgn0040508|FBtr0080413;CDS|FBgn0040508|FBtr0100494	472(2),
MacKay_2012	FBgn0265262	Vha68-1	2L	-	13001091	opus_LTR	TE-GENE	minus	1	1	mRNA	NOMAD_LTR	.	3UTR|FBgn0265262|FBtr0080429;3UTR|FBgn0265262|FBtr0336618	1(1),
MacKay_2012	FBgn0028965	A16	2L	-	13019608	pogo	TE-GENE	minus	1	1	mRNA	POGO	.	3UTR|FBgn0028965|FBtr0080427	1(1),
THIS_STUDY	FBgn0262160	CG9932	2L	-	13030785	GATE	GENE-TE	minus	2	2	mRNA	BATUMI	.	CDS|FBgn0262160|FBtr0089956;CDS|FBgn0262160|FBtr0310277;CDS|FBgn0262160|FBtr0336616;CDS|FBgn0262160|FBtr0336617	6909(2);	yes	0	0	0	0	0	0	11	22	6	45	32	184	0	50	0
THIS_STUDY	FBgn0262160	CG9932	2L	-	13036481	BS2	GENE-TE	minus	4	4	mRNA	BS2	.	intron|FBgn0262160|FBtr0336616;intron|FBgn0262160|FBtr0310277;intron|FBgn0262160|FBtr0336617;intron|FBgn0262160|FBtr0089956	4721(4);	yes	1	0	0	1	1	1	9	20	7	41	24	88	0.67	31.5	2.07253886
MacKay_2012	FBgn0262160	CG9932	2L	-	13050155	hobo	TE-GENE	plus	1	1	mRNA	HOBO	.	5UTR|FBgn0262160|FBtr0336617;5UTR|FBgn0262160|FBtr0089956;5UTR|FBgn0262160|FBtr0310277;5UTR|FBgn0262160|FBtr0336616	3016(1),
THIS_STUDY	FBgn0262160	CG9932	2L	-	13054647	Doc	GENE-TE	plus	6	18	mRNA	DOC	.	intron|FBgn0262160|FBtr0336617;intron|FBgn0262160|FBtr0089956;intron|FBgn0262160|FBtr0310277;intron|FBgn0262160|FBtr0336616	5(18);	yes	1	1	7	7	0	2	10	25	6	46	31	86	3	34	8.108108108
THIS_STUDY	FBgn0262160	CG9932	2L	-	13059216	Doc	GENE-TE	plus	2	2	mRNA	DOC	13059217	intron|FBgn0262160|FBtr0336617;intron|FBgn0262160|FBtr0089956;intron|FBgn0262160|FBtr0310277;intron|FBgn0262160|FBtr0336616	2056(1);207(1);	no	0	0	1	0	0	1	97	191	156	354	189	338	0.33	220.83	0.150715901
MacKay_2012	FBgn0262352	CG43050	2L	+	13119358	Burdock_LTR	TE-GENE	plus	1	1	mRNA	BURDOCK_LTR	.	5UTR|FBgn0262352|FBtr0304630	275(1),
MacKay_2012	FBgn0032472	CG9928	2L	-	13142798	roo_LTR	GENE-TE	minus	1	2	mRNA	ROO_LTR	.	CDS|FBgn0032472|FBtr0080496;CDS|FBgn0032472|FBtr0345616	428(2),
MacKay_2012	FBgn0051849	CG31849	2L	-	13180517	Stalker2_LTR	GENE-TE	minus	1	1	mRNA	STALKER2_LTR	.	3UTR|FBgn0051849|FBtr0080490	438-438(1),
THIS_STUDY	FBgn0032477	CG5287	2L	-	13182746	pogo	GENE-TE	plus	4	5	mRNA	POGO	.	.	1(3);2121(2);	yes	0	0	0	2	0	2	0	0	0	5	4	3	0.67	2	25
MacKay_2012	FBgn0032479	CG16974	2L	+	13186296	pogo	GENE-TE	plus	2	7	mRNA	POGO	.	.	1(4),2121(3),		2	4					404	236					3	320	0.92879257
MacKay_2012	FBgn0032479	CG16974	2L	-	13186296	pogo	TE-GENE	minus	1	2	mRNA	POGO	.	intron|FBgn0032479|FBtr0305555;intron|FBgn0032479|FBtr0080489	1(2),
MacKay_2012	FBgn0032479	CG16974	2L	-	13191056	Burdock_LTR	GENE-TE	plus	1	1	mRNA	BURDOCK_LTR	.	intron|FBgn0032479|FBtr0080489;intron|FBgn0032479|FBtr0305555	1(1),
Croset_2017	FBgn0032484	kek4	2L	-	13214586	roo_LTR	GENE-TE	plus	3	56	mRNA	ROO_LTR	.	CDS|FBgn0032484|FBtr0334757;CDS|FBgn0032484|FBtr0334756;CDS|FBgn0032484|FBtr0080485	1(55),2(1),		18	19	19				25	25	80				18.67	43.33	30.11290323
Hempshill_2018	FBgn0027586	CG5867	2L	+	13239148	gypsy12	GENE-TE	minus	1	1	mRNA	GYPSY12	.	CDS|FBgn0027586|FBtr0080449	1366-1368(1),
MacKay_2012	FBgn0032494	CG5945	2L	+	13240872	mdg1	GENE-TE	plus	1	1	mRNA	MDG1	.	CDS|FBgn0032494|FBtr0334754;CDS|FBgn0032494|FBtr0080450	6536-6520(1),
MacKay_2012	FBgn0032494	CG5945	2L	+	13241503	mdg3_LTR	TE-GENE	minus	1	1	mRNA	MDG3_LTR	13241504	intron|FBgn0032494|FBtr0080450;intron|FBgn0032494|FBtr0334754	115(1),
Hempshill_2018	FBgn0266869	asRNA:CR45330	2L	+	13242014	BS	GENE-TE	plus	4	64	mRNA	BS	13242014	ncRNA|FBgn0266869|FBtr0345723;ncRNA|FBgn0266869|FBtr0345722	2798(61),2798-2816(1),2801-2798(1),2804-2798(1),		8	24	29	20			0	0	0	0			20.25	0	100
MacKay_2012	FBgn0266869	asRNA:CR45330	2L	+	13242014	BS	GENE-TE	plus	1	3	mRNA	BS	13242014	ncRNA|FBgn0266869|FBtr0345723;ncRNA|FBgn0266869|FBtr0345722	2798(3),
THIS_STUDY	FBgn0266869	asRNA:CR45330	2L	+	13242014	BS	GENE-TE	plus	6	186	mRNA	BS	13242014	ncRNA|FBgn0266869|FBtr0345723;ncRNA|FBgn0266869|FBtr0345722	2798(186);	yes	27	26	16	30	17	43	0	0	0	0	0	0	26.5	0	100
MacKay_2012	FBgn0266869	asRNA:CR45330	2L	+	13244342	BS	TE-GENE	plus	1	3	mRNA	BS	13244343	ncRNA|FBgn0266869|FBtr0345723;ncRNA|FBgn0266869|FBtr0345722;intron|FBgn0266869|FBtr0345723;intron|FBgn0266869|FBtr0345722	5116-5127(1),5124(2),
Hempshill_2018	FBgn0264894	CG44085	2L	+	13271628	copia_LTR	TE-GENE	plus	1	1	mRNA	COPIA_LTR	.	CDS|FBgn0264894|FBtr0334851;CDS|FBgn0264894|FBtr0334852;CDS|FBgn0264894|FBtr0334853;CDS|FBgn0264894|FBtr0334854;CDS|FBgn0264894|FBtr0334855;CDS|FBgn0264894|FBtr0334861;CDS|FBgn0264894|FBtr0334858;CDS|FBgn0264894|FBtr0334859;CDS|FBgn0264894|FBtr0334857;CDS|FBgn0264894|FBtr0334860;CDS|FBgn0264894|FBtr0334863;intron|FBgn0264894|FBtr0334856;intron|FBgn0264894|FBtr0334862	140-136(1),
THIS_STUDY	FBgn0051729	CG31729	2L	+	13294470	pogo	TE-GENE	minus	4	9	mRNA	POGO	.	intron|FBgn0051729|FBtr0080461;intron|FBgn0051729|FBtr0344851	1(9);	yes	1	2	0	4	0	1	1	10	14	9	8	17	1.33	9.83	11.94029851
THIS_STUDY	FBgn0051729	CG31729	2L	+	13294487	pogo	GENE-TE	minus	4	5	mRNA	POGO	.	intron|FBgn0051729|FBtr0080461;intron|FBgn0051729|FBtr0344851	2121(5);	yes	0	2	1	1	2	0	19	88	46	75	40	109	1	62.83	1.566579634
Hempshill_2018	FBgn0264308	CG43778	2L	-	13328354	412_LTR	GENE-TE	plus	2	3	mRNA	412_LTR	.	intron|FBgn0264308|FBtr0331504;intron|FBgn0264308|FBtr0331505;intron|FBgn0264308|FBtr0331503	1(3),		1	0	0	2			1	1	2	2			0.75	1.5	33.33333333
Hempshill_2018	FBgn0264308	CG43778	2L	-	13330794	T-element	GENE-TE	minus	1	1	mRNA	TART	13330799	intron|FBgn0264308|FBtr0331504;intron|FBgn0264308|FBtr0331505;intron|FBgn0264308|FBtr0331503	9187(1),
MacKay_2012	FBgn0032505	CG16826	2L	+	13348251	mdg3_LTR	GENE-TE	plus	2	10	mRNA	MDG3_LTR	.	CDS|FBgn0032505|FBtr0345611;CDS|FBgn0032505|FBtr0080464	1(9),1-2(1),		6	4					8428	11842					5	10135	0.049309665
MacKay_2012	FBgn0032512	Bdp1	2L	-	13371442	I-element	GENE-TE	plus	1	1	mRNA	I	.	3UTR|FBgn0032512|FBtr0080471;3UTR|FBgn0032512|FBtr0342639	4697(1),
MacKay_2012	FBgn0032515	loqs	2L	+	13382889	Doc	TE-GENE	plus	1	1	mRNA	DOC	13382896	intron|FBgn0032515|FBtr0342632;intron|FBgn0032515|FBtr0303269;intron|FBgn0032515|FBtr0080497;intron|FBgn0032515|FBtr0100220;intron|FBgn0032515|FBtr0080498;intron|FBgn0032515|FBtr0342633	4738-4736(1),
MacKay_2012	FBgn0032515	loqs	2L	+	13385405	mdg3_LTR	GENE-TE	plus	1	1	mRNA	MDG3_LTR	.	3UTR|FBgn0032515|FBtr0100220;3UTR|FBgn0032515|FBtr0342632;3UTR|FBgn0032515|FBtr0342633;3UTR|FBgn0032515|FBtr0080497;3UTR|FBgn0032515|FBtr0080498	1(1),
THIS_STUDY	FBgn0032517	CG7099	2L	+	13389142	Quasimodo_LTR	GENE-TE	minus	4	6	mRNA	QUASIMODO_LTR	.	intron|FBgn0032517|FBtr0080499	658(6);	yes	1	1	1	2	0	0	7	18	20	44	44	23	0.83	26	3.105590062
Hempshill_2018	FBgn0032518	RpL24	2L	-	13394500	T-element	GENE-TE	minus	1	1	mRNA	TART	.	CDS|FBgn0032518|FBtr0345449;CDS|FBgn0032518|FBtr0080524;CDS|FBgn0032518|FBtr0342637	11914(1),
THIS_STUDY	FBgn0263354	CG42784	2L	-	13442560	Juan	GENE-TE	plus	6	10	mRNA	DOC6	.	.	1(9);4222(1);	yes	0	2	1	3	1	1	2	7	1	6	2	1	1.33	3.17	29.62962963
MacKay_2012	FBgn0263354	CG42784	2L	+	13448652	McClintock	TE-GENE	plus	1	1	mRNA	QUASIMODO2	.	intron|FBgn0263354|FBtr0308949	436-432(1),
MacKay_2012	FBgn0263354	CG42784	2L	+	13491334	hobo	GENE-TE	minus	1	1	mRNA	HOBO	.	intron|FBgn0284224|FBtr0452123;intron|FBgn0263354|FBtr0347400;intron|FBgn0263354|FBtr0347401;intron|FBgn0263354|FBtr0308949	3016(1),
MacKay_2012	FBgn0263354	CG42784	2L	+	13491335	jockey	GENE-TE	plus	1	1	mRNA	JOCKEY	.	intron|FBgn0284224|FBtr0452123;intron|FBgn0263354|FBtr0347400;intron|FBgn0263354|FBtr0347401;intron|FBgn0263354|FBtr0308949	4(1),
MacKay_2012	FBgn0263354	CG42784	2L	+	13495858	jockey	TE-GENE	minus	1	1	mRNA	JOCKEY	.	intron|FBgn0284224|FBtr0452123;intron|FBgn0263354|FBtr0347400;intron|FBgn0263354|FBtr0347401;intron|FBgn0263354|FBtr0308949	3411(1),
Croset_2017	FBgn0023407	B4	2L	-	13511718	Tirant_LTR	GENE-TE	plus	2	4	mRNA	TIRANT_LTR	.	intron|FBgn0023407|FBtr0080514;intron|FBgn0023407|FBtr0080513;intron|FBgn0023407|FBtr0332509	1(4),		2	0	2				27	3	2				1.33	10.67	11.08333333
MacKay_2012	FBgn0023407	B4	2L	-	13513465	P-element	TE-GENE	minus	1	1	mRNA	P-ELEMENT	13513473	5UTR|FBgn0023407|FBtr0332509;5UTR|FBgn0023407|FBtr0080514;5UTR|FBgn0023407|FBtr0080513	1(1),
MacKay_2012	FBgn0023407	B4	2L	-	13547163	opus_LTR	TE-GENE	plus	1	1	mRNA	NOMAD_LTR	13547161	5UTR|FBgn0023407|FBtr0332509;intron|FBgn0023407|FBtr0080514;intron|FBgn0023407|FBtr0080513	460(1),
THIS_STUDY	FBgn0259984	kuz	2L	+	13551666	roo	GENE-TE	minus	2	3	mRNA	ROO	13551666	CDS|FBgn0259984|FBtr0080510;CDS|FBgn0259984|FBtr0342903;CDS|FBgn0259984|FBtr0100660;CDS|FBgn0259984|FBtr0080509;CDS|FBgn0259984|FBtr0301412	2095(1);5461(2);	yes	0	0	0	0	2	0	53	88	103	133	63	134	0.33	95.67	0.347222222
THIS_STUDY	FBgn0259984	kuz	2L	+	13551668	G2	GENE-TE	plus	3	3	mRNA	G2	13551666	intron|FBgn0259984|FBtr0100660;intron|FBgn0259984|FBtr0301412;intron|FBgn0259984|FBtr0080510;intron|FBgn0259984|FBtr0080509;intron|FBgn0259984|FBtr0342903	2653(3);	yes	0	0	1	0	1	0	53	88	103	133	63	134	0.33	95.67	0.347222222
THIS_STUDY	FBgn0259984	kuz	2L	+	13553848	roo_LTR	TE-GENE	minus	2	2	mRNA	ROO_LTR	.	intron|FBgn0259984|FBtr0100660;intron|FBgn0259984|FBtr0301412;intron|FBgn0259984|FBtr0080510;intron|FBgn0259984|FBtr0080509;intron|FBgn0259984|FBtr0342903	1(2);	yes	0	0	0	0	1	0	4	7	8	12	13	27	0.17	11.83	1.388888889
Croset_2017	FBgn0259984	kuz	2L	+	13606487	G2	GENE-TE	plus	1	1	mRNA	G2	.	intron|FBgn0259984|FBtr0080509;intron|FBgn0259984|FBtr0080510;intron|FBgn0259984|FBtr0100660;intron|FBgn0259984|FBtr0342903;intron|FBgn0259984|FBtr0301412	2647(1),
MacKay_2012	FBgn0259984	kuz	2L	+	13620805	Transpac_LTR	GENE-TE	plus	1	1	mRNA	TRANSPAC_LTR	.	intron|FBgn0259984|FBtr0301412;intron|FBgn0259984|FBtr0080509;intron|FBgn0259984|FBtr0342903;intron|FBgn0259984|FBtr0100660;intron|FBgn0259984|FBtr0080510	23(1),
MacKay_2012	FBgn0028527	CG18507	2L	+	13666092	P-element	TE-GENE	plus	2	2	mRNA	P-ELEMENT	.	CDS|FBgn0028527|FBtr0331334;CDS|FBgn0028527|FBtr0331332;CDS|FBgn0028527|FBtr0080527;CDS|FBgn0028527|FBtr0080528;CDS|FBgn0028527|FBtr0331333	2907(2),		1	1					30	90					1	60	1.639344262
MacKay_2012	FBgn0028848	Gpo3	2L	+	13710414	HMS-Beagle	TE-GENE	minus	1	1	mRNA	HMSBEAGLE	.	CDS|FBgn0028848|FBtr0305567;3UTR|FBgn0028848|FBtr0310273	720-772(1),
MacKay_2012	FBgn0028541	TM9SF4	2L	+	13771045	HMS-Beagle	TE-GENE	plus	1	1	mRNA	HMSBEAGLE	13771045	5UTR|FBgn0028541|FBtr0343657	346-363(1),
MacKay_2012	FBgn0028540	CG9008	2L	-	13780135	P-element	TE-GENE	minus	1	1	mRNA	P-ELEMENT	.	5UTR|FBgn0028540|FBtr0346632;5UTR|FBgn0028540|FBtr0343663;5UTR|FBgn0028540|FBtr0080576	1(1),
Hempshill_2018	FBgn0028932	CG16890	2L	-	13783958	S-element	GENE-TE	plus	1	1	mRNA	S	.	intron|FBgn0028932|FBtr0343661	1403-1399(1),
MacKay_2012	FBgn0027844	CAH1	2L	+	13808806	flea	TE-GENE	minus	1	1	mRNA	BLASTOPIA	13808809	intron|FBgn0027844|FBtr0080539	1(1),
MacKay_2012	FBgn0032533	CG16888	2L	-	13812911	Tirant_LTR	TE-GENE	plus	1	1	mRNA	TIRANT_LTR	.	CDS|FBgn0032533|FBtr0080572	417(1),
THIS_STUDY	FBgn0001961	Arpc1	2L	-	13829502	Doc	GENE-TE	plus	2	3	mRNA	DOC	.	5UTR|FBgn0001961|FBtr0080569;5UTR|FBgn0001961|FBtr0080570	2151(2);3984-4054(1);	no	0	0	1	0	2	0	142	393	247	648	577	877	0.5	480.67	0.103914098
Hempshill_2018	FBgn0028509	CenG1A	2L	+	13836432	Doc	GENE-TE	plus	2	2	mRNA	DOC	13836432	CDS|FBgn0028509|FBtr0080546	2188(2),		0	1	1	0			6	10	9	11			0.5	9	5.263157895
MacKay_2012	FBgn0028509	CenG1A	2L	+	13836432	jockey	GENE-TE	plus	1	2	mRNA	JOCKEY	13836432	CDS|FBgn0028509|FBtr0080546	2163(2),
MacKay_2012	FBgn0028509	CenG1A	2L	+	13890001	G2	TE-GENE	minus	1	1	mRNA	G2	.	intron|FBgn0028509|FBtr0080547;intron|FBgn0028509|FBtr0080546	2793(1),
THIS_STUDY	FBgn0028509	CenG1A	2L	+	13891532	blood	GENE-TE	minus	5	11	mRNA	BLOOD	13891532	CDS|FBgn0028509|FBtr0080547;CDS|FBgn0028509|FBtr0080546	4835(11);	yes	3	0	1	2	3	2	9	48	16	39	40	176	1.83	54.67	3.244837758
THIS_STUDY	FBgn0028509	CenG1A	2L	+	13893077	blood_LTR	TE-GENE	minus	5	16	mRNA	BLOOD_LTR	.	intron|FBgn0028509|FBtr0080547;intron|FBgn0028509|FBtr0080546	1(16);	yes	3	6	2	6	1	0	9	11	2	11	13	24	3	11.67	20.45454545
THIS_STUDY	FBgn0028509	CenG1A	2L	+	13893099	blood_LTR	GENE-TE	minus	3	7	mRNA	BLOOD_LTR	.	intron|FBgn0028509|FBtr0080547;intron|FBgn0028509|FBtr0080546	399(7);	yes	0	0	0	2	3	0	7	15	8	15	9	44	0.83	16.33	4.854368932
THIS_STUDY	FBgn0028509	CenG1A	2L	+	13895029	blood	TE-GENE	minus	6	21	mRNA	BLOOD	13895029	CDS|FBgn0028509|FBtr0080547;5UTR|FBgn0028509|FBtr0080548;CDS|FBgn0028509|FBtr0080546	4511(15);4695(2);4730(4);	yes	1	2	5	7	4	4	17	77	39	75	75	260	3.83	90.5	4.06360424
THIS_STUDY	FBgn0028509	CenG1A	2L	+	13898297	297_LTR	GENE-TE	plus	6	388	mRNA	297_LTR	.	3UTR|FBgn0028509|FBtr0080548;3UTR|FBgn0028509|FBtr0080546	1(388);	yes	16	62	83	84	71	68	96	186	203	254	176	130	64	174.17	26.87193842
MacKay_2012	FBgn0012037	Ance	2L	+	13906566	Max-element	TE-GENE	plus	2	4	mRNA	MAX	13906566	5UTR|FBgn0012037|FBtr0080553;5UTR|FBgn0012037|FBtr0080552;5UTR|FBgn0012037|FBtr0343667	63(4),		2	2					301	748					2	524.5	0.379867047
MacKay_2012	FBgn0032536	Ance-3	2L	+	13914854	pogo	GENE-TE	minus	1	1	mRNA	POGO	.	5UTR|FBgn0032536|FBtr0343641;5UTR|FBgn0032536|FBtr0100327	2121(1),
MacKay_2012	FBgn0032536	Ance-3	2L	+	13918249	copia	GENE-TE	plus	1	1	mRNA	COPIA	13918245	intron|FBgn0032536|FBtr0343641;intron|FBgn0032536|FBtr0100327	999(1),
MacKay_2012	FBgn0028430	He	2L	-	13972385	roo_LTR	TE-GENE	plus	1	1	mRNA	ROO_LTR	.	CDS|FBgn0028430|FBtr0080616;CDS|FBgn0028430|FBtr0343645	428(1),
Croset_2017	FBgn0028875	nAChRalpha5	2L	+	14091033	flea_LTR	TE-GENE	minus	3	17	mRNA	BLASTOPIA_LTR	.	3UTR|FBgn0028875|FBtr0300594;3UTR|FBgn0028875|FBtr0309867;3UTR|FBgn0028875|FBtr0474155	1(15),10(1),11(1),		5	2	12				9	20	100				6.33	43	12.8319481
MacKay_2012	FBgn0028526	CG15293	2L	-	14108191	hobo	GENE-TE	minus	2	19	mRNA	HOBO	.	3UTR|FBgn0028526|FBtr0080603;3UTR|FBgn0028526|FBtr0346641	3016(18),3023-3016(1),		8	11					419	1105					9.5	762	1.231367466
MacKay_2012	FBgn0283651	CG46301	2L	+	14108191	hobo	TE-GENE	plus	2	15	mRNA	HOBO	.	intron|FBgn0283651|FBtr0445730	3016(15),		6	9					423	1155					7.5	789	0.941619586
THIS_STUDY	FBgn0016930	Dyrk2	2L	-	14185814	copia	TE-GENE	plus	2	2	mRNA	COPIA	.	3UTR|FBgn0016930|FBtr0089290;3UTR|FBgn0016930|FBtr0089289;3UTR|FBgn0016930|FBtr0100447;3UTR|FBgn0016930|FBtr0329933;3UTR|FBgn0016930|FBtr0100448;3UTR|FBgn0016930|FBtr0089288;3UTR|FBgn0016930|FBtr0336949	1031(1);2086(1);	no	0	0	0	0	1	1	480	613	633	805	591	1934	0.33	842.67	0.039541321
MacKay_2012	FBgn0016930	Dyrk2	2L	-	14197431	jockey	GENE-TE	plus	1	1	mRNA	JOCKEY	.	CDS|FBgn0016930|FBtr0336949;intron|FBgn0016930|FBtr0089290;intron|FBgn0016930|FBtr0089289;intron|FBgn0016930|FBtr0100447;intron|FBgn0016930|FBtr0329933;intron|FBgn0016930|FBtr0089288;intron|FBgn0016930|FBtr0100448	598(1),
MacKay_2012	FBgn0016930	Dyrk2	2L	-	14225587	HB	GENE-TE	plus	1	2	mRNA	HB	.	intron|FBgn0016930|FBtr0329933;intron|FBgn0016930|FBtr0100447;intron|FBgn0016930|FBtr0089288;intron|FBgn0016930|FBtr0100448;intron|FBgn0016930|FBtr0089289;intron|FBgn0016930|FBtr0089290	1(2),
MacKay_2012	FBgn0004858	elB	2L	-	14391071	copia_LTR	GENE-TE	plus	1	1	mRNA	COPIA_LTR	.	3UTR|FBgn0004858|FBtr0080637;3UTR|FBgn0004858|FBtr0342915	1(1),
MacKay_2012	FBgn0004858	elB	2L	-	14393060	opus_LTR	TE-GENE	plus	1	1	mRNA	NOMAD_LTR	14393058	CDS|FBgn0004858|FBtr0342915;intron|FBgn0004858|FBtr0080637	460(1),
THIS_STUDY	FBgn0000056	Adhr	2L	+	14615568	copia	TE-GENE	plus	2	2	mRNA	COPIA	.	5UTR|FBgn0000056|FBtr0006151;5UTR|FBgn0000055|FBtr0100591;5UTR|FBgn0000055|FBtr0100594;5UTR|FBgn0000055|FBtr0100589	1415(1);3197(1);	no	0	0	0	0	0	1	2	14	19	12	12	9	0.17	11.33	1.449275362
THIS_STUDY	FBgn0000056	Adhr	2L	+	14615568	Doc	TE-GENE	plus	2	3	mRNA	DOC	.	5UTR|FBgn0000056|FBtr0006151;5UTR|FBgn0000055|FBtr0100591;5UTR|FBgn0000055|FBtr0100594;5UTR|FBgn0000055|FBtr0100589	1747(1);2825(1);3816(1);	no	0	0	0	1	1	0	2	14	19	12	12	9	0.33	11.33	2.857142857
THIS_STUDY	FBgn0000056	Adhr	2L	+	14615578	blood	TE-GENE	plus	2	2	mRNA	BLOOD	.	5UTR|FBgn0000056|FBtr0006151;5UTR|FBgn0000055|FBtr0100591;5UTR|FBgn0000055|FBtr0100594;5UTR|FBgn0000055|FBtr0100589	4019(1);5398(1);	no	1	0	0	1	0	0	112	290	221	372	334	232	0.33	260.17	0.127959053
MacKay_2012	FBgn0003016	osp	2L	-	14615965	Tirant_LTR	TE-GENE	plus	1	4	mRNA	TIRANT_LTR	.	intron|FBgn0003016|FBtr0301494;intron|FBgn0003016|FBtr0114465;intron|FBgn0003016|FBtr0301496;intron|FBgn0003016|FBtr0301495	417(4),
THIS_STUDY	FBgn0000056	Adhr	2L	+	14616381	micropia	GENE-TE	plus	2	3	mRNA	MICROPIA	.	5UTR|FBgn0000056|FBtr0100187;5UTR|FBgn0000056|FBtr0006151;CDS|FBgn0000055|FBtr0100589;CDS|FBgn0000055|FBtr0100594;CDS|FBgn0000055|FBtr0100593;CDS|FBgn0000055|FBtr0100591;CDS|FBgn0000055|FBtr0100590	2345(2);3370-3356(1);	no	0	0	1	0	0	0	2749	7983	3684	6272	8672	37125	0.17	11080.83	0.001504076
THIS_STUDY	FBgn0000056	Adhr	2L	+	14616390	copia	GENE-TE	plus	3	4	mRNA	COPIA	.	5UTR|FBgn0000056|FBtr0100187;5UTR|FBgn0000056|FBtr0006151;CDS|FBgn0000055|FBtr0100589;CDS|FBgn0000055|FBtr0100594;CDS|FBgn0000055|FBtr0100593;CDS|FBgn0000055|FBtr0100591;CDS|FBgn0000055|FBtr0100590	2163(2);2815(1);3097(1);	no	0	0	0	0	1	0	2848	8343	3787	6475	9084	38987	0.17	11587.33	0.001438332
THIS_STUDY	FBgn0000056	Adhr	2L	+	14616404	TART-A	GENE-TE	minus	2	2	mRNA	TART-A	.	5UTR|FBgn0000056|FBtr0100187;5UTR|FBgn0000056|FBtr0006151;CDS|FBgn0000055|FBtr0100589;CDS|FBgn0000055|FBtr0100594;CDS|FBgn0000055|FBtr0100593;CDS|FBgn0000055|FBtr0100591;CDS|FBgn0000055|FBtr0100590	1889(1);6717(1);	no	0	0	0	0	0	2	2942	8687	3924	6771	9467	42243	0.33	12339	0.002701389
THIS_STUDY	FBgn0000056	Adhr	2L	+	14616501	TART-A	TE-GENE	minus	2	2	mRNA	TART-A	14616503	intron|FBgn0000056|FBtr0100187;intron|FBgn0000055|FBtr0100594;intron|FBgn0000056|FBtr0006151;intron|FBgn0000055|FBtr0100593;intron|FBgn0000055|FBtr0100591;intron|FBgn0000055|FBtr0100589;intron|FBgn0000055|FBtr0100590	7106(1);7826(1);	no	0	0	0	0	2	2	7943	24655	12588	17285	22930	77206	0.67	27101.17	0.002459858
Hempshill_2018	FBgn0000056	Adhr	2L	+	14616977	McClintock	TE-GENE	plus	1	1	mRNA	QUASIMODO2	14616978	intron|FBgn0000056|FBtr0006151;intron|FBgn0000055|FBtr0100591;intron|FBgn0000055|FBtr0100589;intron|FBgn0000056|FBtr0100187;intron|FBgn0000055|FBtr0100594;intron|FBgn0000055|FBtr0100593;intron|FBgn0000055|FBtr0100590	1607-1601(1),
MacKay_2012	FBgn0003016	osp	2L	-	14617022	roo	TE-GENE	plus	1	1	mRNA	ROO	.	intron|FBgn0003016|FBtr0301494;intron|FBgn0003016|FBtr0114465;intron|FBgn0003016|FBtr0301496;intron|FBgn0003016|FBtr0301495	1361(1),
Hempshill_2018	FBgn0000056	Adhr	2L	+	14617120	copia	TE-GENE	plus	1	1	mRNA	COPIA	.	5UTR|FBgn0000056|FBtr0100187;CDS|FBgn0000055|FBtr0100591;CDS|FBgn0000055|FBtr0100594;CDS|FBgn0000055|FBtr0100593;CDS|FBgn0000055|FBtr0100590;CDS|FBgn0000055|FBtr0100589;5UTR|FBgn0000056|FBtr0006151	4325(1),
THIS_STUDY	FBgn0000056	Adhr	2L	+	14617158	Doc	TE-GENE	plus	2	3	mRNA	DOC	.	5UTR|FBgn0000056|FBtr0100187;CDS|FBgn0000055|FBtr0100591;CDS|FBgn0000055|FBtr0100594;CDS|FBgn0000055|FBtr0100593;CDS|FBgn0000055|FBtr0100590;CDS|FBgn0000055|FBtr0100589;5UTR|FBgn0000056|FBtr0006151	1356(1);3225(1);3656(1);	no	0	0	0	2	1	0	1539	3242	2186	3396	3817	26819	0.5	6833.17	0.007316716
MacKay_2012	FBgn0003016	osp	2L	-	14617259	gypsy5	GENE-TE	minus	1	1	mRNA	GYPSY5	.	intron|FBgn0003016|FBtr0301494;intron|FBgn0003016|FBtr0114465;intron|FBgn0003016|FBtr0301496;intron|FBgn0003016|FBtr0301495	5963-5953(1),
Hempshill_2018	FBgn0000056	Adhr	2L	+	14617273	mdg1	GENE-TE	plus	2	2	mRNA	MDG1	.	5UTR|FBgn0000056|FBtr0100187;5UTR|FBgn0000056|FBtr0006151;3UTR|FBgn0000055|FBtr0100593;3UTR|FBgn0000055|FBtr0100590;3UTR|FBgn0000055|FBtr0100594;3UTR|FBgn0000055|FBtr0100589;3UTR|FBgn0000055|FBtr0100591	854-853(1),864-854(1),		1	0	1	1			21869	22590	23539	13059			0.75	20264.25	0.003700962
Hempshill_2018	FBgn0000056	Adhr	2L	+	14617273	rover	GENE-TE	plus	2	4	mRNA	ROVER	.	5UTR|FBgn0000056|FBtr0100187;5UTR|FBgn0000056|FBtr0006151;3UTR|FBgn0000055|FBtr0100593;3UTR|FBgn0000055|FBtr0100590;3UTR|FBgn0000055|FBtr0100594;3UTR|FBgn0000055|FBtr0100589;3UTR|FBgn0000055|FBtr0100591	4400-4399(1),4401-4399(2),4402-4399(1),		3	1	1	0			21869	22590	23539	13059			1.25	20264.25	0.006168118
Hempshill_2018	FBgn0000056	Adhr	2L	+	14617273	T-element	GENE-TE	plus	1	1	mRNA	TART	.	5UTR|FBgn0000056|FBtr0100187;5UTR|FBgn0000056|FBtr0006151;3UTR|FBgn0000055|FBtr0100593;3UTR|FBgn0000055|FBtr0100590;3UTR|FBgn0000055|FBtr0100594;3UTR|FBgn0000055|FBtr0100589;3UTR|FBgn0000055|FBtr0100591	8028-8021(1),
MacKay_2012	FBgn0003016	osp	2L	-	14617273	mdg1	TE-GENE	minus	1	1	mRNA	MDG1	.	intron|FBgn0003016|FBtr0301494;intron|FBgn0003016|FBtr0114465;intron|FBgn0003016|FBtr0301496;intron|FBgn0003016|FBtr0301495	1096-1123(1),
THIS_STUDY	FBgn0000056	Adhr	2L	+	14617328	copia	GENE-TE	plus	2	2	mRNA	COPIA	.	5UTR|FBgn0000056|FBtr0100187;5UTR|FBgn0000056|FBtr0006151;3UTR|FBgn0000055|FBtr0100593;3UTR|FBgn0000055|FBtr0100590;3UTR|FBgn0000055|FBtr0100594;3UTR|FBgn0000055|FBtr0100589;3UTR|FBgn0000055|FBtr0100591	1(1);1485(1);	no	0	0	0	0	1	1	348	682	729	574	521	1163	0.33	669.5	0.049763623
MacKay_2012	FBgn0003016	osp	2L	-	14636161	297	TE-GENE	plus	1	2	mRNA	297	14636159	intron|FBgn0003016|FBtr0114465;intron|FBgn0003016|FBtr0301496;intron|FBgn0003016|FBtr0301494;intron|FBgn0003016|FBtr0301495	795-797(1),798(1),
Hempshill_2018	FBgn0085195	CG34166	2L	+	14743516	GATE	GENE-TE	plus	1	1	mRNA	BATUMI	.	CDS|FBgn0085195|FBtr0112357;CDS|FBgn0085195|FBtr0343708;CDS|FBgn0085195|FBtr0345461;CDS|FBgn0085195|FBtr0301737	6598-6608(1),
Hempshill_2018	FBgn0085195	CG34166	2L	+	14743516	G5	GENE-TE	minus	1	1	mRNA	G5	.	CDS|FBgn0085195|FBtr0112357;CDS|FBgn0085195|FBtr0343708;CDS|FBgn0085195|FBtr0345461;CDS|FBgn0085195|FBtr0301737	2220-2207(1),
Hempshill_2018	FBgn0085195	CG34166	2L	+	14743535	McClintock	GENE-TE	minus	1	1	mRNA	QUASIMODO2	.	CDS|FBgn0085195|FBtr0112357;CDS|FBgn0085195|FBtr0343708;CDS|FBgn0085195|FBtr0345461;CDS|FBgn0085195|FBtr0301737	4031-4023(1),
Hempshill_2018	FBgn0085195	CG34166	2L	+	14743547	BS2	GENE-TE	plus	1	1	mRNA	BS2	.	CDS|FBgn0085195|FBtr0112357;CDS|FBgn0085195|FBtr0343708;CDS|FBgn0085195|FBtr0345461;CDS|FBgn0085195|FBtr0301737	1601-1600(1),
Hempshill_2018	FBgn0085195	CG34166	2L	+	14743566	G-element	TE-GENE	minus	1	1	mRNA	G	.	CDS|FBgn0085195|FBtr0112357;CDS|FBgn0085195|FBtr0343708;CDS|FBgn0085195|FBtr0345461;CDS|FBgn0085195|FBtr0301737	2244-2276(1),
Hempshill_2018	FBgn0085195	CG34166	2L	+	14743611	R2-element	GENE-TE	plus	1	1	mRNA	R2	.	CDS|FBgn0085195|FBtr0112357;CDS|FBgn0085195|FBtr0343708;CDS|FBgn0085195|FBtr0345461;CDS|FBgn0085195|FBtr0301737	476-493(1),
Hempshill_2018	FBgn0085195	CG34166	2L	+	14743624	copia1	GENE-TE	minus	1	1	mRNA	COPIA1	.	3UTR|FBgn0085195|FBtr0345461;3UTR|FBgn0085195|FBtr0112357;3UTR|FBgn0085195|FBtr0343708;3UTR|FBgn0085195|FBtr0301737	3469-3458(1),
MacKay_2012	FBgn0053309	CG33309	2L	+	14811272	17.6	GENE-TE	plus	1	1	mRNA	176	.	CDS|FBgn0053309|FBtr0080674	816-821(1),
MacKay_2012	FBgn0028886	CG15279	2L	-	14848437	pogo	TE-GENE	minus	1	2	mRNA	POGO	.	intron|FBgn0028886|FBtr0080686;intron|FBgn0028886|FBtr0080685;intron|FBgn0028886|FBtr0300845	-24-1(2),
MacKay_2012	FBgn0259213	side-II	2L	-	14907945	F-element	TE-GENE	minus	1	1	mRNA	FW	.	3UTR|FBgn0259213|FBtr0345431;3UTR|FBgn0259213|FBtr0299711	1(1),
Hempshill_2018	FBgn0260446	GABA-B-R1	2L	+	15032059	gypsy6	GENE-TE	minus	1	1	mRNA	GYPSY6	.	CDS|FBgn0260446|FBtr0304731;CDS|FBgn0260446|FBtr0304732	5629-5599(1),
THIS_STUDY	FBgn0028888	CG4168	2L	-	15169002	Stalker2_LTR	GENE-TE	plus	5	11	mRNA	STALKER2_LTR	.	intron|FBgn0028888|FBtr0343105;intron|FBgn0028888|FBtr0305559	1(11);	yes	0	1	2	5	2	0	9	38	21	44	31	56	1.67	33.17	4.784688995
THIS_STUDY	FBgn0028888	CG4168	2L	-	15169006	Stalker2_LTR	TE-GENE	plus	4	11	mRNA	STALKER2_LTR	.	intron|FBgn0028888|FBtr0343105;intron|FBgn0028888|FBtr0305559	424(11);	yes	0	1	0	6	3	0	5	1	7	11	11	8	1.67	7.17	18.86792453
MacKay_2012	FBgn0028516	ZnT35C	2L	-	15233269	jockey	TE-GENE	minus	1	1	mRNA	JOCKEY	.	intron|FBgn0028516|FBtr0080714;intron|FBgn0028516|FBtr0080715	4673(1),
Hempshill_2018	FBgn0261268	Cul3	2L	-	15265800	roo_LTR	GENE-TE	plus	4	164	mRNA	ROO_LTR	.	3UTR|FBgn0261268|FBtr0302156	1(153),1-13(1),2(1),4-1(1),5-1(2),6-1(4),8-1(2),		81	48	31	21			0	0	0	0			45.25	0	100
MacKay_2012	FBgn0028863	CG4587	2L	-	15679434	pogo	TE-GENE	plus	1	1	mRNA	POGO	.	intron|FBgn0028863|FBtr0344775;intron|FBgn0028863|FBtr0344778;intron|FBgn0028863|FBtr0344773;intron|FBgn0028863|FBtr0344780;intron|FBgn0028863|FBtr0344777;intron|FBgn0028863|FBtr0344776;intron|FBgn0028863|FBtr0344774	2121(1),
Hempshill_2018	FBgn0028645	beat-Ib	2L	+	15911566	gypsy5_LTR	GENE-TE	minus	2	2	mRNA	GYPSY5_LTR	.	.	1(1),430(1),		0	1	0	0			0	1	0	0			0.25	0.25	50
THIS_STUDY	FBgn0028645	beat-Ib	2L	-	15920098	hobo	GENE-TE	plus	5	14	mRNA	HOBO	.	intron|FBgn0028645|FBtr0080808;intron|FBgn0028645|FBtr0300615	1(14);	yes	1	0	2	3	5	2	3	18	9	30	30	52	2.17	23.67	8.387096774
MacKay_2012	FBgn0028645	beat-Ib	2L	-	15940087	Juan	TE-GENE	plus	1	1	mRNA	DOC6	15940082	intron|FBgn0028645|FBtr0080808;intron|FBgn0028645|FBtr0300615	1143(1),
Croset_2017	FBgn0028645	beat-Ib	2L	-	15952155	copia_LTR	TE-GENE	minus	1	8	mRNA	COPIA_LTR	.	intron|FBgn0028645|FBtr0080808;intron|FBgn0028645|FBtr0300615	1(8),
Hempshill_2018	FBgn0028645	beat-Ib	2L	-	15952155	copia_LTR	TE-GENE	minus	2	2	mRNA	COPIA_LTR	.	intron|FBgn0028645|FBtr0080808;intron|FBgn0028645|FBtr0300615	1(2),		1	0	1	0			3	1	7	3			0.5	3.5	12.5
THIS_STUDY	FBgn0028644	beat-Ic	2L	+	16024206	roo_LTR	GENE-TE	plus	3	3	mRNA	ROO_LTR	.	intron|FBgn0028644|FBtr0080801;intron|FBgn0028644|FBtr0343726;intron|FBgn0028644|FBtr0343727	1(3);	yes	0	0	1	2	1	0	2	15	6	11	10	17	0.67	10.17	6.153846154
MacKay_2012	FBgn0001991	Ca-alpha1D	2L	+	16189975	hobo	GENE-TE	minus	1	2	mRNA	HOBO	.	3UTR|FBgn0001991|FBtr0332022;3UTR|FBgn0001991|FBtr0090003;3UTR|FBgn0001991|FBtr0332020;3UTR|FBgn0001991|FBtr0332025;3UTR|FBgn0001991|FBtr0332024;3UTR|FBgn0001991|FBtr0332023;3UTR|FBgn0001991|FBtr0090004;3UTR|FBgn0001991|FBtr0090006;3UTR|FBgn0001991|FBtr0090005;3UTR|FBgn0001991|FBtr0332021	1(1),3016(1),
MacKay_2012	FBgn0001991	Ca-alpha1D	2L	+	16189975	hobo	TE-GENE	minus	2	2	mRNA	HOBO	.	3UTR|FBgn0001991|FBtr0332022;3UTR|FBgn0001991|FBtr0090003;3UTR|FBgn0001991|FBtr0332020;3UTR|FBgn0001991|FBtr0332025;3UTR|FBgn0001991|FBtr0332024;3UTR|FBgn0001991|FBtr0332023;3UTR|FBgn0001991|FBtr0090004;3UTR|FBgn0001991|FBtr0090006;3UTR|FBgn0001991|FBtr0090005;3UTR|FBgn0001991|FBtr0332021	1(1),3016(1),		0	1					27	171					0.5	99	0.502512563
MacKay_2012	FBgn0284225	CG46309	2L	-	16248590	roo_LTR	TE-GENE	minus	1	2	mRNA	ROO_LTR	.	intron|FBgn0024734|FBtr0332357;intron|FBgn0024734|FBtr0080856;intron|FBgn0024734|FBtr0332358;intron|FBgn0024734|FBtr0080857;intron|FBgn0284225|FBtr0452124	1(2),
MacKay_2012	FBgn0024734	PRL-1	2L	-	16256048	roo_LTR	GENE-TE	minus	1	2	mRNA	ROO_LTR	16256050	intron|FBgn0024734|FBtr0080856;intron|FBgn0024734|FBtr0332358	346(2),
MacKay_2012	FBgn0028375	heix	2L	-	16296788	297_LTR	GENE-TE	minus	1	1	mRNA	297_LTR	.	3UTR|FBgn0028375|FBtr0080852	414(1),
MacKay_2012	FBgn0028375	heix	2L	-	16299591	P-element	TE-GENE	plus	1	1	mRNA	P-ELEMENT	.	5UTR|FBgn0028375|FBtr0080852	2907(1),
MacKay_2012	FBgn0028895	CG17328	2L	+	16300962	Tirant_LTR	GENE-TE	minus	1	1	mRNA	TIRANT_LTR	.	CDS|FBgn0028895|FBtr0080829;CDS|FBgn0028895|FBtr0337079	417(1),
MacKay_2012	FBgn0000250	cact	2L	-	16313824	Tirant_LTR	GENE-TE	minus	1	1	mRNA	TIRANT_LTR	.	3UTR|FBgn0000250|FBtr0080846;intron|FBgn0000250|FBtr0080845;intron|FBgn0000250|FBtr0337081;intron|FBgn0000250|FBtr0080844;intron|FBgn0000250|FBtr0080847	417(1),
Croset_2017	FBgn0000250	cact	2L	-	16323280	roo_LTR	GENE-TE	minus	1	3	mRNA	ROO_LTR	.	intron|FBgn0000250|FBtr0337081;intron|FBgn0000250|FBtr0080844;intron|FBgn0000250|FBtr0080846;intron|FBgn0000250|FBtr0080847;intron|FBgn0000250|FBtr0080845	428(3),
Hempshill_2018	FBgn0000307	chif	2L	-	16351925	T-element	GENE-TE	minus	1	1	mRNA	TART	16351927	intron|FBgn0087041|FBtr0273183;intron|FBgn0000307|FBtr0080839;intron|FBgn0000307|FBtr0080838	8814-8816(1),
Hempshill_2018	FBgn0028841	jhamt	2L	+	16366633	Tirant	TE-GENE	minus	2	2	mRNA	TIRANT	16366635	intron|FBgn0028841|FBtr0080859;intron|FBgn0028841|FBtr0340233	6341-6369(2),		1	1	0	0			49	24	26	14			0.5	28.25	1.739130435
Croset_2017	FBgn0028523	CG5888	2L	-	16400353	flea_LTR	GENE-TE	plus	1	6	mRNA	BLASTOPIA_LTR	.	3UTR|FBgn0028523|FBtr0080880;3UTR|FBgn0028523|FBtr0340234	1(6),
Hempshill_2018	FBgn0028523	CG5888	2L	-	16405955	springer	TE-GENE	plus	2	2	mRNA	GYPSY1	16405955	5UTR|FBgn0028523|FBtr0080880;5UTR|FBgn0028523|FBtr0340234	37(2),		0	0	1	1			21	27	29	17			0.5	23.5	2.083333333
Hempshill_2018	FBgn0028523	CG5888	2L	-	16437919	springer	TE-GENE	plus	1	3	mRNA	GYPSY1	.	intron|FBgn0028523|FBtr0080880	37(3),
Hempshill_2018	FBgn0028523	CG5888	2L	-	16444151	gypsy3_LTR	GENE-TE	plus	1	1	mRNA	GYPSY3_LTR	.	intron|FBgn0028523|FBtr0080880	1(1),
Hempshill_2018	FBgn0020415	Idgf2	2L	+	16447791	Burdock_LTR	GENE-TE	plus	1	2	mRNA	BURDOCK_LTR	.	intron|FBgn0020415|FBtr0305984;intron|FBgn0020415|FBtr0080861	1(2),
Hempshill_2018	FBgn0028523	CG5888	2L	-	16448312	springer	GENE-TE	plus	3	6	mRNA	GYPSY1	16448314	intron|FBgn0028523|FBtr0080880	5279(5),5282-5281(1),		1	4	1	0			26	34	34	20			1.5	28.5	5
MacKay_2012	FBgn0020414	Idgf3	2L	+	16451755	diver	TE-GENE	minus	1	1	mRNA	DIVER	.	CDS|FBgn0020414|FBtr0080862;CDS|FBgn0020414|FBtr0080863;CDS|FBgn0020414|FBtr0342945;CDS|FBgn0020414|FBtr0080864	1996(1),
Hempshill_2018	FBgn0032586	Tpr2	2L	+	16507489	Transpac	TE-GENE	plus	1	1	mRNA	TRANSPAC	.	3UTR|FBgn0032586|FBtr0333487	794(1),
THIS_STUDY	FBgn0032587	CG5953	2L	-	16521593	Doc	GENE-TE	plus	2	2	mRNA	DOC	.	intron|FBgn0032587|FBtr0337091;intron|FBgn0032587|FBtr0080874;intron|FBgn0032587|FBtr0080873	4(2);	no	1	0	1	0	0	5	4	5	6	8	3	29	1.17	9.17	11.29032258
THIS_STUDY	FBgn0032587	CG5953	2L	-	16527390	Doc	GENE-TE	plus	3	17	mRNA	DOC	16527390	CDS|FBgn0032587|FBtr0080874;CDS|FBgn0032587|FBtr0080873;CDS|FBgn0032587|FBtr0337091	4(17);	yes	1	0	0	2	0	14	4	5	4	7	2	62	2.83	14	16.83168317
MacKay_2012	FBgn0032587	CG5953	2L	-	16531509	jockey	GENE-TE	plus	1	1	mRNA	JOCKEY	.	intron|FBgn0032587|FBtr0337091;intron|FBgn0032587|FBtr0080874;intron|FBgn0032587|FBtr0080873	4675(1),
MacKay_2012	FBgn0259735	CG42389	2L	+	16549543	Tabor	TE-GENE	minus	1	1	mRNA	TABOR	.	intron|FBgn0259735|FBtr0300003	6208-6233(1),
THIS_STUDY	FBgn0261278	grp	2L	+	16697091	pogo	GENE-TE	plus	3	5	mRNA	POGO	.	intron|FBgn0261278|FBtr0080886;intron|FBgn0261278|FBtr0080885;intron|FBgn0261278|FBtr0080884;intron|FBgn0261278|FBtr0339514;intron|FBgn0261278|FBtr0100459	1(4);2033(1);	yes	0	2	0	0	2	0	5	8	5	18	19	58	0.67	18.83	3.418803419
MacKay_2012	FBgn0086907	Cyt-c-d	2L	+	16716143	P-element	GENE-TE	plus	1	2	mRNA	P-ELEMENT	.	5UTR|FBgn0086907|FBtr0080888;5UTR|FBgn0086907|FBtr0335141	1(2),
THIS_STUDY	FBgn0284248	Cyt-c-p	2L	+	16722007	Doc	TE-GENE	plus	2	2	mRNA	DOC	16722009	intron|FBgn0284248|FBtr0080889	2695(1);3327(1);	no	1	0	0	1	0	1	89	190	90	146	164	2931	0.5	601.67	0.08303349
MacKay_2012	FBgn0027779	VhaSFD	2L	-	16725183	roo_LTR	GENE-TE	minus	1	1	mRNA	ROO_LTR	.	intron|FBgn0027779|FBtr0080942;intron|FBgn0027779|FBtr0335143;intron|FBgn0027779|FBtr0080941;intron|FBgn0027779|FBtr0080940	428(1),
THIS_STUDY	FBgn0264695	Mhc	2L	+	16770658	412	GENE-TE	minus	2	2	mRNA	412	.	CDS|FBgn0264695|FBtr0307493;CDS|FBgn0264695|FBtr0307495;CDS|FBgn0264695|FBtr0307492;CDS|FBgn0264695|FBtr0080895;CDS|FBgn0264695|FBtr0346712;CDS|FBgn0264695|FBtr0301827;CDS|FBgn0264695|FBtr0080906;CDS|FBgn0264695|FBtr0301828;CDS|FBgn0264695|FBtr0080899;CDS|FBgn0264695|FBtr0080897;CDS|FBgn0264695|FBtr0080896;CDS|FBgn0264695|FBtr0307494;CDS|FBgn0264695|FBtr0307496;CDS|FBgn0264695|FBtr0301829;CDS|FBg…	1826(1);2737(1);	no	1	0	0	0	1	0	1569	2902	2281	1681	1256	9733	0.33	3237	0.01029654
Hempshill_2018	FBgn0264695	Mhc	2L	+	16783322	opus	TE-GENE	minus	1	1	mRNA	NOMAD	.	CDS|FBgn0264695|FBtr0080901;CDS|FBgn0264695|FBtr0080902;CDS|FBgn0264695|FBtr0307492;CDS|FBgn0264695|FBtr0307493;CDS|FBgn0264695|FBtr0346712;CDS|FBgn0264695|FBtr0301828;CDS|FBgn0264695|FBtr0080905;CDS|FBgn0264695|FBtr0080900;CDS|FBgn0264695|FBtr0080895;CDS|FBgn0264695|FBtr0080899;CDS|FBgn0264695|FBtr0080907;CDS|FBgn0264695|FBtr0080906;CDS|FBgn0264695|FBtr0307494;CDS|FBgn0264695|FBtr0080897;CDS|FBg…	4025(1),
THIS_STUDY	FBgn0264695	Mhc	2L	+	16788387	Doc	GENE-TE	plus	2	2	mRNA	DOC	.	3UTR|FBgn0264695|FBtr0307496;3UTR|FBgn0264695|FBtr0080905;3UTR|FBgn0264695|FBtr0301827;3UTR|FBgn0264695|FBtr0080907;3UTR|FBgn0264695|FBtr0301829;3UTR|FBgn0264695|FBtr0080906;3UTR|FBgn0264695|FBtr0307494;3UTR|FBgn0264695|FBtr0080899;3UTR|FBgn0264695|FBtr0346712;3UTR|FBgn0264695|FBtr0080902;3UTR|FBgn0264695|FBtr0307495;3UTR|FBgn0264695|FBtr0301828;3UTR|FBgn0264695|FBtr0080896;3UTR|FBgn0264695|FBtr0…	2737(1);2967(1);	no	0	0	0	0	2	0	9585	7531	10274	8668	4746	14719	0.33	9253.83	0.003601981
THIS_STUDY	FBgn0264695	Mhc	2L	+	16788501	Doc	GENE-TE	plus	2	3	mRNA	DOC	.	3UTR|FBgn0264695|FBtr0307496;3UTR|FBgn0264695|FBtr0080905;3UTR|FBgn0264695|FBtr0301827;3UTR|FBgn0264695|FBtr0080907;3UTR|FBgn0264695|FBtr0301829;3UTR|FBgn0264695|FBtr0080906;3UTR|FBgn0264695|FBtr0307494;3UTR|FBgn0264695|FBtr0080899;3UTR|FBgn0264695|FBtr0346712;3UTR|FBgn0264695|FBtr0080902;3UTR|FBgn0264695|FBtr0307495;3UTR|FBgn0264695|FBtr0301828;3UTR|FBgn0264695|FBtr0080896;3UTR|FBgn0264695|FBtr0…	2255(1);2456(1);2489(1);	no	0	0	0	1	3	0	3482	5404	6657	3036	2478	6041	0.67	4516.33	0.014759058
Hempshill_2018	FBgn0000406	Cyt-b5-r	2L	-	16789571	diver2	TE-GENE	minus	1	1	mRNA	DIVER2	.	CDS|FBgn0000406|FBtr0080932;CDS|FBgn0000406|FBtr0331931	1489-1490(1),
MacKay_2012	FBgn0004797	mdy	2L	+	16825957	invader6	TE-GENE	minus	1	1	mRNA	INVADER6	.	CDS|FBgn0004797|FBtr0080917;CDS|FBgn0004797|FBtr0347182;CDS|FBgn0004797|FBtr0080916;CDS|FBgn0004797|FBtr0080915	2081-2135(1),
MacKay_2012	FBgn0051739	AspRS-m	2L	+	16831562	opus_LTR	TE-GENE	minus	1	1	mRNA	NOMAD_LTR	.	3UTR|FBgn0051739|FBtr0080919;3UTR|FBgn0051739|FBtr0331623;3UTR|FBgn0051739|FBtr0331622	1(1),
MacKay_2012	FBgn0051810	CG31810	2L	-	16850280	17.6	TE-GENE	plus	1	1	mRNA	176	16850280	CDS|FBgn0051810|FBtr0080925	1473(1),
MacKay_2012	FBgn0051809	CG31809	2L	-	16856955	Doc4-element	GENE-TE	minus	1	1	mRNA	DOC4	.	intron|FBgn0051809|FBtr0344852;intron|FBgn0051809|FBtr0113414	2790(1),
Hempshill_2018	FBgn0051809	CG31809	2L	-	16857068	Doc3-element	TE-GENE	minus	1	2	mRNA	DOC3	.	intron|FBgn0051809|FBtr0344852;intron|FBgn0051809|FBtr0113414	4609-4663(1),4662(1),
MacKay_2012	FBgn0051781	lncRNA:CR31781	2L	+	16870156	copia_LTR	GENE-TE	plus	1	2	mRNA	COPIA_LTR	.	ncRNA|FBgn0051781|FBtr0346590;ncRNA|FBgn0051781|FBtr0308927;ncRNA|FBgn0051781|FBtr0308925;ncRNA|FBgn0051781|FBtr0308926;ncRNA|FBgn0051781|FBtr0308929	1(2),
MacKay_2012	FBgn0085342	CG34313	2L	+	16886166	S-element	GENE-TE	plus	1	1	mRNA	S	.	3UTR|FBgn0085342|FBtr0112511;3UTR|FBgn0032618|FBtr0340171;3UTR|FBgn0032618|FBtr0080947	2-51(1),
MacKay_2012	FBgn0040985	CG6115	2L	-	16887425	gypsy8	GENE-TE	plus	1	1	mRNA	GYPSY8	.	3UTR|FBgn0040985|FBtr0345447;3UTR|FBgn0040985|FBtr0080959	2513-2506(1),
MacKay_2012	FBgn0053179	beat-IIIb	2L	+	16976489	Doc	TE-GENE	plus	1	1	mRNA	DOC	16976490	intron|FBgn0053179|FBtr0273450;intron|FBgn0053179|FBtr0329973	2366(1),
MacKay_2012	FBgn0083942	CG34106	2L	+	17170609	17.6	GENE-TE	plus	1	1	mRNA	176	.	5UTR|FBgn0083942|FBtr0343134;3UTR|FBgn0265607|FBtr0340178	1(1),
MacKay_2012	FBgn0083942	CG34106	2L	+	17170706	I-element	GENE-TE	minus	1	1	mRNA	I	.	5UTR|FBgn0083942|FBtr0343134;3UTR|FBgn0265607|FBtr0340178	5473(1),
MacKay_2012	FBgn0083942	CG34106	2L	+	17171774	1731	GENE-TE	plus	1	2	mRNA	1731	.	CDS|FBgn0083942|FBtr0343134;CDS|FBgn0083942|FBtr0110785;3UTR|FBgn0265607|FBtr0340178	1(2),
MacKay_2012	FBgn0032629	beat-IIIc	2L	-	17189227	pogo	TE-GENE	minus	1	1	mRNA	POGO	.	3UTR|FBgn0032629|FBtr0080972	1(1),
MacKay_2012	FBgn0032629	beat-IIIc	2L	-	17205279	jockey	GENE-TE	plus	1	1	mRNA	JOCKEY	.	intron|FBgn0032629|FBtr0080971;intron|FBgn0032629|FBtr0080972	4036(1),
MacKay_2012	FBgn0032633	Lrch	2L	-	17380700	297_LTR	GENE-TE	minus	1	1	mRNA	297_LTR	.	intron|FBgn0032633|FBtr0339797;intron|FBgn0032633|FBtr0080968;intron|FBgn0032633|FBtr0080969	414(1),
THIS_STUDY	FBgn0020503	CLIP-190	2L	+	17389530	flea_LTR	GENE-TE	minus	2	2	mRNA	BLASTOPIA_LTR	17389530	5UTR|FBgn0020503|FBtr0080977;5UTR|FBgn0020503|FBtr0301441;5UTR|FBgn0020503|FBtr0290262;5UTR|FBgn0020503|FBtr0290263;5UTR|FBgn0020503|FBtr0339796;5UTR|FBgn0020503|FBtr0332452;5UTR|FBgn0020503|FBtr0332455;intron|FBgn0020503|FBtr0301442;intron|FBgn0020503|FBtr0332454;intron|FBgn0020503|FBtr0080975;intron|FBgn0020503|FBtr0080976;intron|FBgn0020503|FBtr0332453;intron|FBgn0020503|FBtr0332451;intron|FBg…	191(1);206(1);	yes	0	1	0	1	0	0	313	948	933	1238	1201	681	0.33	885.67	0.037622272
MacKay_2012	FBgn0020503	CLIP-190	2L	+	17394492	Max-element	GENE-TE	plus	1	2	mRNA	MAX	17394492	CDS|FBgn0020503|FBtr0332454;CDS|FBgn0020503|FBtr0332453;CDS|FBgn0020503|FBtr0080976;CDS|FBgn0020503|FBtr0301442;CDS|FBgn0020503|FBtr0332451;CDS|FBgn0020503|FBtr0080975;CDS|FBgn0020503|FBtr0339796;CDS|FBgn0020503|FBtr0290263;CDS|FBgn0020503|FBtr0301441;CDS|FBgn0020503|FBtr0290262;CDS|FBgn0020503|FBtr0080977;CDS|FBgn0020503|FBtr0332452;CDS|FBgn0020503|FBtr0332455;intron|FBgn0020503|FBtr0301440	6951(2),
THIS_STUDY	FBgn0020503	CLIP-190	2L	+	17405355	flea	TE-GENE	plus	2	4	mRNA	BLASTOPIA	17405356	intron|FBgn0020503|FBtr0080976;intron|FBgn0020503|FBtr0332454;intron|FBgn0020503|FBtr0332453;intron|FBgn0020503|FBtr0332451;intron|FBgn0020503|FBtr0080977;intron|FBgn0020503|FBtr0080975;intron|FBgn0020503|FBtr0301440;intron|FBgn0020503|FBtr0301441	1525(2);1778(2);	yes	0	2	2	3	1	4	46	171	150	262	191	129	2	158.17	1.248699272
MacKay_2012	FBgn0020503	CLIP-190	2L	+	17405483	Doc	TE-GENE	minus	1	1	mRNA	DOC	17405485	intron|FBgn0020503|FBtr0080977;intron|FBgn0020503|FBtr0080975;intron|FBgn0020503|FBtr0301440;intron|FBgn0020503|FBtr0332454;intron|FBgn0020503|FBtr0332453;intron|FBgn0020503|FBtr0301441;intron|FBgn0020503|FBtr0080976;intron|FBgn0020503|FBtr0332451	4051(1),
THIS_STUDY	FBgn0020503	CLIP-190	2L	+	17405484	flea	TE-GENE	plus	5	10	mRNA	BLASTOPIA	17405485	intron|FBgn0020503|FBtr0080977;intron|FBgn0020503|FBtr0080975;intron|FBgn0020503|FBtr0301440;intron|FBgn0020503|FBtr0332454;intron|FBgn0020503|FBtr0332453;intron|FBgn0020503|FBtr0301441;intron|FBgn0020503|FBtr0080976;intron|FBgn0020503|FBtr0332451	1778(10);	yes	0	2	2	3	1	4	52	199	187	300	206	147	2	181.83	1.087941976
THIS_STUDY	FBgn0020503	CLIP-190	2L	+	17406887	flea	GENE-TE	plus	4	6	mRNA	BLASTOPIA	.	CDS|FBgn0020503|FBtr0332451;CDS|FBgn0020503|FBtr0080977;CDS|FBgn0020503|FBtr0301440;CDS|FBgn0020503|FBtr0080976;CDS|FBgn0020503|FBtr0080975;CDS|FBgn0020503|FBtr0332454;CDS|FBgn0020503|FBtr0332453;CDS|FBgn0020503|FBtr0301441	4410(6);	yes	0	1	0	2	0	2	75	186	152	366	254	117	0.83	191.67	0.432900433
THIS_STUDY	FBgn0020503	CLIP-190	2L	+	17406942	F-element	GENE-TE	plus	5	12	mRNA	FW	17406941	intron|FBgn0020503|FBtr0080976;intron|FBgn0020503|FBtr0080975;intron|FBgn0020503|FBtr0080977;intron|FBgn0020503|FBtr0332451;intron|FBgn0020503|FBtr0301440;intron|FBgn0020503|FBtr0332453;intron|FBgn0020503|FBtr0332454;intron|FBgn0020503|FBtr0301441	1(12);	yes	6	9	8	35	22	4	49	161	137	269	210	97	14	153.83	8.341608739
THIS_STUDY	FBgn0020503	CLIP-190	2L	+	17407122	F-element	TE-GENE	plus	6	151	mRNA	FW	.	CDS|FBgn0020503|FBtr0301441;CDS|FBgn0020503|FBtr0080977;CDS|FBgn0020503|FBtr0080975;CDS|FBgn0020503|FBtr0332451;CDS|FBgn0020503|FBtr0332454;CDS|FBgn0020503|FBtr0301440;CDS|FBgn0020503|FBtr0080976;CDS|FBgn0020503|FBtr0332453	4550-4687(1);4654-4689(1);4669-4688(1);4676-4686(1);4685(1);4686(15);4687(95);4688(21);4689(2);4692(1);4705-4686(7);4705-4687(4);4705-4688(1);	yes	12	16	21	42	33	24	68	178	197	348	267	172	24.67	205	10.74020319
THIS_STUDY	FBgn0020503	CLIP-190	2L	+	17407132	F-element	GENE-TE	plus	6	105	mRNA	FW	.	CDS|FBgn0020503|FBtr0301441;CDS|FBgn0020503|FBtr0080977;CDS|FBgn0020503|FBtr0080975;CDS|FBgn0020503|FBtr0332451;CDS|FBgn0020503|FBtr0332454;CDS|FBgn0020503|FBtr0301440;CDS|FBgn0020503|FBtr0080976;CDS|FBgn0020503|FBtr0332453	1(105);	yes	8	16	10	45	29	7	46	116	126	205	160	136	19.17	131.5	12.72123894
THIS_STUDY	FBgn0011274	Dif	2L	-	17423363	Rt1b	GENE-TE	plus	2	2	mRNA	RT1B	.	intron|FBgn0011274|FBtr0301577;intron|FBgn0011274|FBtr0081008;intron|FBgn0011274|FBtr0081009;intron|FBgn0011274|FBtr0301578	1467(2);	yes	0	0	0	0	0	1	12	13	7	47	33	98	0.17	35	0.473933649
THIS_STUDY	FBgn0011274	Dif	2L	-	17423372	Rt1b	TE-GENE	plus	3	3	mRNA	RT1B	.	intron|FBgn0011274|FBtr0301577;intron|FBgn0011274|FBtr0081008;intron|FBgn0011274|FBtr0081009;intron|FBgn0011274|FBtr0301578	5183(3);	yes	0	0	1	0	0	0	23	46	43	58	38	104	0.17	52	0.319488818
MacKay_2012	FBgn0011274	Dif	2L	-	17432464	opus_LTR	GENE-TE	minus	1	1	mRNA	NOMAD_LTR	.	intron|FBgn0011274|FBtr0301578	460(1),
THIS_STUDY	FBgn0286781	cass	2L	-	17476591	TART-A	TE-GENE	minus	2	2	mRNA	TART-A	.	CDS|FBgn0286781|FBtr0081001	2798(2);	no	0	0	0	0	1	1	53	134	79	401	459	474	0.33	266.67	0.124843945
MacKay_2012	FBgn0032644	CG5131	2L	+	17484865	roo_LTR	GENE-TE	minus	1	1	mRNA	ROO_LTR	.	CDS|FBgn0032644|FBtr0080984	428(1),
MacKay_2012	FBgn0013810	Dhc36C	2L	+	17521335	412	GENE-TE	minus	1	1	mRNA	412	.	intron|FBgn0013810|FBtr0304742	5410(1),
MacKay_2012	FBgn0032649	CG15145	2L	-	17531582	3S18_LTR	GENE-TE	plus	1	1	mRNA	3S18_LTR	.	CDS|FBgn0032649|FBtr0080991	1(1),
MacKay_2012	FBgn0032652	CG6870	2L	-	17591625	Quasimodo_LTR	GENE-TE	plus	1	3	mRNA	QUASIMODO_LTR	.	3UTR|FBgn0032652|FBtr0340254;3UTR|FBgn0032652|FBtr0080989	1(3),
MacKay_2012	FBgn0015609	CadN	2L	-	17648376	roo_LTR	TE-GENE	minus	1	1	mRNA	ROO_LTR	.	3UTR|FBgn0015609|FBtr0081015;3UTR|FBgn0015609|FBtr0100315;3UTR|FBgn0015609|FBtr0100313;3UTR|FBgn0015609|FBtr0081016	1(1),
Hempshill_2018	FBgn0262018	CadN2	2L	-	17800439	roo_LTR	GENE-TE	minus	1	1	mRNA	ROO_LTR	.	intron|FBgn0262018|FBtr0308770;intron|FBgn0262018|FBtr0303836	428(1),
MacKay_2012	FBgn0243486	rdo	2L	+	18013177	copia_LTR	GENE-TE	plus	1	1	mRNA	COPIA_LTR	.	intron|FBgn0243486|FBtr0340228;intron|FBgn0243486|FBtr0081029	1(1),
MacKay_2012	FBgn0243486	rdo	2L	+	18027002	blood	GENE-TE	minus	1	1	mRNA	BLOOD	18027001	intron|FBgn0243486|FBtr0340228;intron|FBgn0243486|FBtr0081029	4834(1),
Croset_2017	FBgn0243486	rdo	2L	+	18027753	F-element	TE-GENE	plus	1	5	mRNA	FW	.	intron|FBgn0243486|FBtr0340228;intron|FBgn0243486|FBtr0081029	4687(2),4688(2),4689-4690(1),
Croset_2017	FBgn0243486	rdo	2L	+	18063932	jockey	GENE-TE	plus	2	11	mRNA	JOCKEY	18063932	CDS|FBgn0243486|FBtr0081029;CDS|FBgn0243486|FBtr0340228	4669(11),		8	0	3				150	28	292				3.67	156.67	2.288886117
Hempshill_2018	FBgn0243486	rdo	2L	+	18063932	jockey	GENE-TE	plus	3	13	mRNA	JOCKEY	18063932	CDS|FBgn0243486|FBtr0081029;CDS|FBgn0243486|FBtr0340228	4663-4664(2),4666-4664(1),4669(7),4683(2),4689-4683(1),		6	6	9	3			8	28	26	17			6	19.75	23.30097087
Croset_2017	FBgn0243486	rdo	2L	+	18064230	jockey	GENE-TE	plus	3	143	mRNA	JOCKEY	.	intron|FBgn0243486|FBtr0081029;intron|FBgn0243486|FBtr0340228	4669(143),		29	7	92				29	5	15				42.67	16.33	72.3220339
Hempshill_2018	FBgn0243486	rdo	2L	+	18064230	jockey	GENE-TE	plus	4	19	mRNA	JOCKEY	.	intron|FBgn0243486|FBtr0081029;intron|FBgn0243486|FBtr0340228	4669(18),4674-4664(1),		1	8	7	4			4	4	5	8			5	5.25	48.7804878
THIS_STUDY	FBgn0000120	Arr1	2L	+	18078286	F-element	TE-GENE	plus	2	2	mRNA	FW	.	5UTR|FBgn0000120|FBtr0081030;5UTR|FBgn0000120|FBtr0307350	2386(1);3556(1);	no	0	0	0	2	1	0	2387	5720	5756	8330	5397	3827	0.5	5236.17	0.009548059
THIS_STUDY	FBgn0000120	Arr1	2L	+	18078289	accord	TE-GENE	plus	2	2	mRNA	ACCORD	.	5UTR|FBgn0000120|FBtr0081030;5UTR|FBgn0000120|FBtr0307350	5428(1);5488(1);	no	0	1	0	0	0	1	4093	9934	9801	14385	8792	6412	0.33	8902.83	0.003743986
THIS_STUDY	FBgn0000120	Arr1	2L	+	18078289	TART-A	TE-GENE	minus	2	2	mRNA	TART-A	.	5UTR|FBgn0000120|FBtr0081030;5UTR|FBgn0000120|FBtr0307350	198(1);8047(1);	no	0	0	0	0	0	0	4093	9934	9801	14385	8792	6412	0	8902.83	0
THIS_STUDY	FBgn0000120	Arr1	2L	+	18078319	copia	TE-GENE	plus	3	7	mRNA	COPIA;COPIA_LTR	.	5UTR|FBgn0000120|FBtr0081030;5UTR|FBgn0000120|FBtr0307350	0-74(1);1882(2);3847(1);4536(1);4593(1);797(1);	no	0	0	0	1	6	0	7786	21398	18899	28292	19897	12110	1.17	18063.67	0.00645822
THIS_STUDY	FBgn0000120	Arr1	2L	+	18078391	Doc	GENE-TE	plus	2	2	mRNA	DOC	.	CDS|FBgn0000120|FBtr0081030;CDS|FBgn0000120|FBtr0307350	213(1);3862(1);	no	2	0	0	0	7	0	15054	45834	36970	55978	39211	30921	1.5	37328	0.00401827
Hempshill_2018	FBgn0000120	Arr1	2L	+	18078915	gypsy5	TE-GENE	minus	1	1	mRNA	GYPSY5	18078916	intron|FBgn0000120|FBtr0081030;intron|FBgn0000120|FBtr0307350;intron|FBgn0000120|FBtr0340229	6278-6322(1),
Hempshill_2018	FBgn0000120	Arr1	2L	+	18079182	roo	TE-GENE	minus	1	1	mRNA	ROO	.	CDS|FBgn0000120|FBtr0340229;CDS|FBgn0000120|FBtr0307350;CDS|FBgn0000120|FBtr0081030	6110(1),
THIS_STUDY	FBgn0000120	Arr1	2L	+	18080145	copia	TE-GENE	plus	2	2	mRNA	COPIA	18080147	intron|FBgn0000120|FBtr0081030;intron|FBgn0000120|FBtr0307350;intron|FBgn0000120|FBtr0340229	2518(1);2677(1);	no	0	0	0	1	1	0	1638	7008	4087	7343	6895	12597	0.33	6594.67	0.005054334
MacKay_2012	FBgn0051785	CG31785	2L	-	18124150	412_LTR	GENE-TE	plus	1	1	mRNA	412_LTR	.	CDS|FBgn0051785|FBtr0300025	1(1),
MacKay_2012	FBgn0032666	CG5758	2L	+	18124150	412_LTR	TE-GENE	minus	1	1	mRNA	412_LTR	.	intron|FBgn0032666|FBtr0340577;intron|FBgn0032666|FBtr0340575;intron|FBgn0032666|FBtr0081035;intron|FBgn0032666|FBtr0081037;intron|FBgn0032666|FBtr0340576;intron|FBgn0032666|FBtr0081036	1(1),
MacKay_2012	FBgn0032666	CG5758	2L	+	18129235	accord	TE-GENE	minus	1	1	mRNA	ACCORD	.	3UTR|FBgn0032666|FBtr0340575;3UTR|FBgn0032666|FBtr0081036;3UTR|FBgn0032666|FBtr0081037;3UTR|FBgn0032666|FBtr0081035;3UTR|FBgn0032666|FBtr0340576;3UTR|FBgn0032666|FBtr0340577	5948(1),
Croset_2017	FBgn0001301	kel	2L	-	18135420	Quasimodo_LTR	GENE-TE	plus	1	10	mRNA	QUASIMODO_LTR	.	intron|FBgn0001301|FBtr0081042;intron|FBgn0001301|FBtr0081043	1(10),
Croset_2017	FBgn0001301	kel	2L	-	18135571	Quasimodo_LTR	GENE-TE	plus	1	1	mRNA	QUASIMODO_LTR	18135574	intron|FBgn0001301|FBtr0081042;intron|FBgn0001301|FBtr0081043	1(1),
THIS_STUDY	FBgn0261804	CG42750	2L	-	18161013	roo_LTR	GENE-TE	plus	2	5	mRNA	ROO_LTR	.	3UTR|FBgn0261804|FBtr0343817;3UTR|FBgn0261804|FBtr0303280	1(5);	yes	0	0	1	5	0	0	83	188	153	369	245	201	1	206.5	0.481927711
MacKay_2012	FBgn0261804	CG42750	2L	-	18164294	BS2	GENE-TE	plus	1	1	mRNA	BS2	.	intron|FBgn0261804|FBtr0343817;intron|FBgn0261804|FBtr0303280	7(1),
THIS_STUDY	FBgn0261804	CG42750	2L	-	18179801	jockey	TE-GENE	minus	2	2	mRNA	JOCKEY	.	intron|FBgn0261804|FBtr0303280;intron|FBgn0261804|FBtr0343817	4759(2);	yes	0	1	0	0	1	0	3	7	2	8	3	10	0.33	5.5	5.714285714
MacKay_2012	FBgn0267486	Ptp36E	2L	-	18181086	hobo	GENE-TE	minus	2	2	mRNA	HOBO	.	3UTR|FBgn0267486|FBtr0343821;3UTR|FBgn0267486|FBtr0343822;3UTR|FBgn0267486|FBtr0081061;intron|FBgn0261804|FBtr0303280;intron|FBgn0261804|FBtr0343817	3016(2),		1	1					17	25					1	21	4.545454545
MacKay_2012	FBgn0266205	lncRNA:CR44900	2L	-	18185525	G2	TE-GENE	minus	1	2	mRNA	G2	.	ncRNA|FBgn0266205|FBtr0343820;intron|FBgn0261804|FBtr0303280;intron|FBgn0261804|FBtr0343817	1115(2),
MacKay_2012	FBgn0011559	Acp36DE	2L	-	18357176	T-element	TE-GENE	minus	1	1	mRNA	TART	.	CDS|FBgn0011559|FBtr0081054;CDS|FBgn0011559|FBtr0340581	6726(1),
Hempshill_2018	FBgn0261597	RpS26	2L	-	18442738	copia	TE-GENE	plus	1	1	mRNA	COPIA	.	CDS|FBgn0261597|FBtr0346591;CDS|FBgn0261597|FBtr0081089;CDS|FBgn0261597|FBtr0081091;CDS|FBgn0261597|FBtr0081090;CDS|FBgn0261597|FBtr0331455	4179(1),
Hempshill_2018	FBgn0263049	lncRNA:let7C	2L	+	18456616	roo_LTR	GENE-TE	minus	2	2	mRNA	ROO_LTR	.	ncRNA|FBgn0263049|FBtr0306973;intron|FBgn0263049|FBtr0306973	1(1),435-429(1),		0	0	0	1			1	0	0	1			0.25	0.5	33.33333333
MacKay_2012	FBgn0263049	lncRNA:let7C	2L	+	18471899	roo_LTR	GENE-TE	minus	1	1	mRNA	ROO_LTR	.	ncRNA|FBgn0263049|FBtr0306973	428(1),
MacKay_2012	FBgn0032681	CG10283	2L	-	18475106	Burdock_LTR	TE-GENE	minus	1	1	mRNA	BURDOCK_LTR	.	intron|FBgn0032681|FBtr0081085;intron|FBgn0032681|FBtr0081086;intron|FBgn0032681|FBtr0300675;intron|FBgn0032681|FBtr0300676	1(1),
MacKay_2012	FBgn0032684	Ugt301D1	2L	+	18511896	opus_LTR	GENE-TE	plus	1	1	mRNA	NOMAD_LTR	.	intron|FBgn0032684|FBtr0081068;intron|FBgn0032684|FBtr0305619	1(1),
MacKay_2012	FBgn0032684	Ugt301D1	2L	+	18512882	412_LTR	GENE-TE	plus	2	2	mRNA	412_LTR	.	CDS|FBgn0032684|FBtr0305619;CDS|FBgn0032684|FBtr0081068	1(2),		1	1					55	120					1	87.5	1.129943503
THIS_STUDY	FBgn0085370	Pde11	2L	-	18533175	jockey	GENE-TE	plus	6	397	mRNA	JOCKEY	.	3UTR|FBgn0085370|FBtr0303163;3UTR|FBgn0085370|FBtr0343830;3UTR|FBgn0085370|FBtr0112545;3UTR|FBgn0085370|FBtr0112544;3UTR|FBgn0085370|FBtr0303162;3UTR|FBgn0085370|FBtr0343831	2933(1);2934(387);2935(1);2938(6);2939(1);2939-2957(1);	yes	27	48	49	93	94	53	100	164	165	409	287	246	60.67	228.5	20.97982709
THIS_STUDY	FBgn0085370	Pde11	2L	-	18533187	jockey	TE-GENE	plus	3	7	mRNA	JOCKEY	.	3UTR|FBgn0085370|FBtr0303163;3UTR|FBgn0085370|FBtr0343830;3UTR|FBgn0085370|FBtr0112545;3UTR|FBgn0085370|FBtr0112544;3UTR|FBgn0085370|FBtr0303162;3UTR|FBgn0085370|FBtr0343831	5007(5);5019-5043(1);5030-5269(1);	yes	1	0	0	0	3	3	80	141	135	342	280	217	1.17	199.17	0.582362729
THIS_STUDY	FBgn0085370	Pde11	2L	-	18538186	Doc	TE-GENE	plus	4	5	mRNA	DOC	18538185	intron|FBgn0085370|FBtr0303162;intron|FBgn0085370|FBtr0303163;intron|FBgn0085370|FBtr0112544;intron|FBgn0085370|FBtr0343830;intron|FBgn0085370|FBtr0112545;intron|FBgn0085370|FBtr0343831	2367(4);2402-2367(1);	yes	1	0	2	1	0	2	4	12	3	15	20	42	1	16	5.882352941
THIS_STUDY	FBgn0085370	Pde11	2L	-	18538474	Doc	GENE-TE	plus	3	5	mRNA	DOC	.	intron|FBgn0085370|FBtr0303162;intron|FBgn0085370|FBtr0303163;intron|FBgn0085370|FBtr0112544;intron|FBgn0085370|FBtr0343830;intron|FBgn0085370|FBtr0112545;intron|FBgn0085370|FBtr0343831	4(5);	yes	0	1	0	0	1	0	10	17	19	24	26	34	0.33	21.67	1.515151515
MacKay_2012	FBgn0032694	MESR3	2L	+	18649598	Max-element	TE-GENE	minus	1	2	mRNA	MAX	18649598	5UTR|FBgn0032694|FBtr0081073;5UTR|FBgn0032694|FBtr0329971;5UTR|FBgn0032694|FBtr0329972;intron|FBgn0032694|FBtr0343808	523(2),
Hempshill_2018	FBgn0032694	MESR3	2L	+	18660280	copia	TE-GENE	plus	1	1	mRNA	COPIA	.	CDS|FBgn0032694|FBtr0081073;CDS|FBgn0032694|FBtr0329971;CDS|FBgn0032694|FBtr0329972;CDS|FBgn0032694|FBtr0343808	1121-1112(1),
MacKay_2012	FBgn0261349	Mst36Fb	2L	-	18674060	roo_LTR	TE-GENE	minus	1	1	mRNA	ROO_LTR	18674060	CDS|FBgn0261349|FBtr0302267	38(1),
MacKay_2012	FBgn0261349	Mst36Fb	2L	-	18674110	roo_LTR	GENE-TE	minus	1	2	mRNA	ROO_LTR	18674114	intron|FBgn0261349|FBtr0302267	346(2),
MacKay_2012	FBgn0086909	CG31751	2L	+	18678838	roo	TE-GENE	minus	1	1	mRNA	ROO	18678839	5UTR|FBgn0086909|FBtr0081093;intron|FBgn0086909|FBtr0081092;intron|FBgn0086909|FBtr0344023;intron|FBgn0086909|FBtr0445413	5191(1),
MacKay_2012	FBgn0086909	CG31751	2L	+	18683414	blood_LTR	GENE-TE	plus	1	2	mRNA	BLOOD_LTR	.	3UTR|FBgn0086909|FBtr0081092;3UTR|FBgn0086909|FBtr0445413;3UTR|FBgn0086909|FBtr0081093;3UTR|FBgn0086909|FBtr0344023	1(2),
THIS_STUDY	FBgn0032699	CG10383	2L	-	18693516	Doc	TE-GENE	plus	5	29	mRNA	DOC	18693515	intron|FBgn0032699|FBtr0343117;intron|FBgn0032699|FBtr0089628	143(4);2364(1);2366(24);	yes	3	11	2	4	8	21	57	79	46	119	56	147	8.17	84	8.860759494
THIS_STUDY	FBgn0032699	CG10383	2L	-	18693544	Doc	TE-GENE	plus	5	19	mRNA	DOC	.	intron|FBgn0032699|FBtr0343117;intron|FBgn0032699|FBtr0089628	185(19);	yes	3	11	2	4	8	21	57	78	46	117	55	145	8.17	83	8.957952468
THIS_STUDY	FBgn0032699	CG10383	2L	-	18693710	Doc	GENE-TE	plus	4	7	mRNA	DOC	.	intron|FBgn0032699|FBtr0343117;intron|FBgn0032699|FBtr0089628	3(7);	yes	2	0	2	3	1	2	11	11	6	14	10	19	1.67	11.83	12.34567901
THIS_STUDY	FBgn0032699	CG10383	2L	-	18695045	Doc	GENE-TE	plus	6	23	mRNA	DOC	18695045	CDS|FBgn0032699|FBtr0343117;CDS|FBgn0032699|FBtr0089628	209(2);2190(21);	yes	1	4	4	2	2	6	65	87	51	129	56	155	3.17	90.5	3.380782918
THIS_STUDY	FBgn0260228	CG42502	2L	-	18810412	T-element	TE-GENE	minus	2	2	mRNA	TART	.	3UTR|FBgn0260228|FBtr0300635;3UTR|FBgn0260228|FBtr0343835;CDS|FBgn0040992|FBtr0081122;CDS|FBgn0040992|FBtr0343834;CDS|FBgn0040992|FBtr0345442;3UTR|FBgn0260228|FBtr0345441	6069(1);9270(1);	no	0	0	0	0	0	1	1224	5971	3569	4057	3827	9333	0.17	4663.5	0.003573726
Hempshill_2018	FBgn0260228	CG42502	2L	-	18810459	blood_LTR	GENE-TE	plus	1	1	mRNA	BLOOD_LTR	.	3UTR|FBgn0260228|FBtr0300635;3UTR|FBgn0260228|FBtr0343835;CDS|FBgn0040992|FBtr0081122;CDS|FBgn0040992|FBtr0343834;CDS|FBgn0040992|FBtr0345442;3UTR|FBgn0260228|FBtr0345441	80(1),
THIS_STUDY	FBgn0260228	CG42502	2L	-	18810527	copia	GENE-TE	plus	2	2	mRNA	COPIA	.	3UTR|FBgn0260228|FBtr0300635;3UTR|FBgn0260228|FBtr0343835;5UTR|FBgn0040992|FBtr0081122;5UTR|FBgn0040992|FBtr0345442;5UTR|FBgn0040992|FBtr0343834;3UTR|FBgn0260228|FBtr0345441	2550(1);3196(1);	no	0	0	0	0	2	1	4571	15989	14675	14183	10979	14459	0.5	12476	0.004007534
THIS_STUDY	FBgn0260228	CG42502	2L	-	18810954	mdg1	TE-GENE	plus	2	2	mRNA	MDG1	.	5UTR|FBgn0040992|FBtr0343834;5UTR|FBgn0040992|FBtr0345442;5UTR|FBgn0040992|FBtr0081122;5UTR|FBgn0260228|FBtr0343835;5UTR|FBgn0260228|FBtr0345441;5UTR|FBgn0260228|FBtr0300635	2987(1);5260(1);	no	1	1	0	0	0	0	41	94	75	111	92	155	0.33	94.67	0.350877193
MacKay_2012	FBgn0027070	Ugt36E1	2L	+	18828953	Stalker2_LTR	TE-GENE	minus	1	1	mRNA	STALKER2_LTR	.	3UTR|FBgn0027070|FBtr0081107;3UTR|FBgn0027070|FBtr0081106;3UTR|FBgn0027070|FBtr0081105;3UTR|FBgn0027070|FBtr0081108	1(1),
MacKay_2012	FBgn0032731	Swip-1	2L	-	18977528	pogo	GENE-TE	plus	1	2	mRNA	POGO	18977519	3UTR|FBgn0032731|FBtr0340322	1(2),
MacKay_2012	FBgn0032730	CG10431	2L	+	18977528	pogo	TE-GENE	minus	1	1	mRNA	POGO	.	3UTR|FBgn0032730|FBtr0081134	1(1),
Croset_2017	FBgn0046302	CG10650	2L	-	18993632	F-element	GENE-TE	plus	1	1	mRNA	FW	.	3UTR|FBgn0046302|FBtr0340320;3UTR|FBgn0046302|FBtr0081183	4430(1),
MacKay_2012	FBgn0051800	CG31800	2L	-	19034364	412	TE-GENE	minus	1	2	mRNA	412	19034362	intron|FBgn0051800|FBtr0081179	5695(2),
MacKay_2012	FBgn0263198	Acn	2L	+	19047936	baggins	TE-GENE	plus	1	1	mRNA	BAGGINS	.	CDS|FBgn0263198|FBtr0081144;CDS|FBgn0263198|FBtr0336842;CDS|FBgn0263198|FBtr0081145	3957(1),
MacKay_2012	FBgn0032748	CG10492	2L	+	19057549	Bari1	GENE-TE	minus	2	2	mRNA	BARI	.	3UTR|FBgn0032748|FBtr0113043;3UTR|FBgn0032748|FBtr0081148	1728(2),		1	1					143	28					1	85.5	1.156069364
MacKay_2012	FBgn0000422	Ddc	2L	+	19119512	pogo	TE-GENE	minus	1	2	mRNA	POGO	.	.	1(1),2121(1),
MacKay_2012	FBgn0086446	DCTN6-p27	2L	+	19133045	S-element	TE-GENE	minus	1	1	mRNA	S	.	3UTR|FBgn0086446|FBtr0081157	-40-51(1),
MacKay_2012	FBgn0032763	CG17568	2L	-	19181685	P-element	TE-GENE	plus	1	2	mRNA	P-ELEMENT	.	5UTR|FBgn0032763|FBtr0081233	2907(2),
MacKay_2012	FBgn0015380	drl	2L	+	19198897	roo_LTR	GENE-TE	plus	1	1	mRNA	ROO_LTR	.	intron|FBgn0015380|FBtr0330209;intron|FBgn0015380|FBtr0081195	1(1),
THIS_STUDY	FBgn0032773	fon	2L	-	19383763	TART-A	TE-GENE	minus	2	2	mRNA	TART-A	19383762	intron|FBgn0032773|FBtr0081222;intron|FBgn0032773|FBtr0336819;intron|FBgn0032773|FBtr0301287;intron|FBgn0032773|FBtr0081223	4260(1);7153(1);	no	0	0	0	0	0	1	218	573	416	818	694	1576	0.17	715.83	0.023277467
Hempshill_2018	FBgn0032773	fon	2L	-	19384932	copia	TE-GENE	minus	1	1	mRNA	COPIA	.	CDS|FBgn0032773|FBtr0081222;CDS|FBgn0032773|FBtr0081223;CDS|FBgn0032773|FBtr0336819;CDS|FBgn0032773|FBtr0301287	2622(1),
Hempshill_2018	FBgn0032773	fon	2L	-	19385368	F-element	TE-GENE	plus	2	2	mRNA	FW	19385363	intron|FBgn0032773|FBtr0336819;intron|FBgn0032773|FBtr0081223;intron|FBgn0032773|FBtr0081222;intron|FBgn0032773|FBtr0301287	1355-1395(2),		1	1	0	0			208	550	594	384			0.5	434	0.115074799
Hempshill_2018	FBgn0032774	CG17549	2L	-	19388045	R1A1-element	GENE-TE	plus	1	1	mRNA	R1	19388040	CDS|FBgn0032774|FBtr0310645;CDS|FBgn0032774|FBtr0081219;CDS|FBgn0032774|FBtr0081220;CDS|FBgn0032774|FBtr0081221;CDS|FBgn0032774|FBtr0300823	3700(1),
MacKay_2012	FBgn0032774	CG17549	2L	-	19388572	hopper	TE-GENE	minus	2	4	mRNA	HOPPER	19388569	intron|FBgn0032774|FBtr0081221;intron|FBgn0032774|FBtr0300823;intron|FBgn0032774|FBtr0081220;intron|FBgn0032774|FBtr0310645;intron|FBgn0032774|FBtr0081219	1108-1187(1),1151(3),		3	1					496	935					2	715.5	0.278745645
THIS_STUDY	FBgn0041789	Pax	2L	-	19411047	Doc	TE-GENE	minus	3	9	mRNA	DOC	.	intron|FBgn0041789|FBtr0081213;intron|FBgn0041789|FBtr0334167;intron|FBgn0041789|FBtr0334166;intron|FBgn0041789|FBtr0081211;intron|FBgn0041789|FBtr0100449;intron|FBgn0041789|FBtr0081210;intron|FBgn0041789|FBtr0081212	704(9);	yes	2	0	0	3	2	0	78	172	109	159	153	240	1.17	151.83	0.762527233
MacKay_2012	FBgn0016675	Lectin-galC1	2L	+	19418058	jockey	GENE-TE	plus	1	1	mRNA	JOCKEY	.	CDS|FBgn0016675|FBtr0081201;CDS|FBgn0016675|FBtr0302360	3(1),
MacKay_2012	FBgn0041789	Pax	2L	-	19418058	jockey	TE-GENE	minus	1	1	mRNA	JOCKEY	.	intron|FBgn0041789|FBtr0081211;intron|FBgn0041789|FBtr0100449;intron|FBgn0041789|FBtr0081210	3(1),
Hempshill_2018	FBgn0032783	CG10237	2L	-	19436050	copia	GENE-TE	plus	1	1	mRNA	COPIA	.	3UTR|FBgn0032783|FBtr0081209;3UTR|FBgn0032783|FBtr0081208;3UTR|FBgn0032783|FBtr0308679;3UTR|FBgn0032783|FBtr0081207;3UTR|FBgn0032783|FBtr0334176	4172(1),
MacKay_2012	FBgn0032783	CG10237	2L	-	19437548	pogo	TE-GENE	minus	1	1	mRNA	POGO	.	intron|FBgn0032783|FBtr0081208;intron|FBgn0032783|FBtr0334176;intron|FBgn0032783|FBtr0081209;intron|FBgn0032783|FBtr0308679;intron|FBgn0032783|FBtr0081207	1(1),
MacKay_2012	FBgn0284220	Top2	2L	-	19451652	jockey	TE-GENE	plus	2	4	mRNA	JOCKEY	.	CDS|FBgn0284220|FBtr0081287;CDS|FBgn0284220|FBtr0332320	5000(3),5018(1),		1	1					483	135					1	309	0.322580645
MacKay_2012	FBgn0032785	CG10026	2L	+	19456942	roo_LTR	TE-GENE	minus	1	1	mRNA	ROO_LTR	.	CDS|FBgn0032785|FBtr0081237;CDS|FBgn0032785|FBtr0332317;CDS|FBgn0032785|FBtr0081236;CDS|FBgn0032785|FBtr0081238	1(1),
MacKay_2012	FBgn0264391	lncRNA:CR43839	2L	-	19471624	I-element	TE-GENE	plus	1	1	mRNA	I	19471627	ncRNA|FBgn0264391|FBtr0332319	1605(1),
MacKay_2012	FBgn0040268	Top3alpha	2L	+	19499496	accord2	GENE-TE	plus	1	1	mRNA	ACCORD2	.	CDS|FBgn0040268|FBtr0081246	7165-7175(1),
THIS_STUDY	FBgn0032796	CG10188	2L	-	19507274	Cr1a	GENE-TE	plus	4	8	mRNA	CR1A	.	intron|FBgn0032796|FBtr0081282;intron|FBgn0032796|FBtr0081283;intron|FBgn0032796|FBtr0329963	2995(5);2998-3038(1);3004-3124(1);3004-3127(1);	yes	1	0	0	1	3	2	4	2	2	20	2	51	1.17	13.5	7.954545455
THIS_STUDY	FBgn0032797	Hasp	2L	-	19511706	Doc	TE-GENE	minus	2	2	mRNA	DOC	.	CDS|FBgn0032797|FBtr0081281;CDS|FBgn0032797|FBtr0081280;CDS|FBgn0032797|FBtr0302108;CDS|FBgn0032797|FBtr0302107	2465(1);3578(1);	no	0	0	0	0	1	1	224	404	187	895	893	1200	0.33	633.83	0.052562418
MacKay_2012	FBgn0263095	lncRNA:CR43363	2L	-	19518295	Idefix	TE-GENE	plus	1	1	mRNA	IDEFIX	19518293	ncRNA|FBgn0263095|FBtr0307113;intron|FBgn0263095|FBtr0307113	5619(1),
MacKay_2012	FBgn0263095	lncRNA:CR43363	2L	-	19518328	Idefix_LTR	TE-GENE	plus	1	1	mRNA	IDEFIX_LTR	.	ncRNA|FBgn0263095|FBtr0307113;intron|FBgn0263095|FBtr0307113	594(1),
MacKay_2012	FBgn0032798	CG10132	2L	+	19524582	G5	TE-GENE	minus	1	1	mRNA	G5	.	CDS|FBgn0032798|FBtr0081247;CDS|FBgn0032798|FBtr0343771	2532(1),
Hempshill_2018	FBgn0032801	CG10165	2L	-	19528996	Ivk	TE-GENE	plus	1	1	mRNA	IVK	19528996	5UTR|FBgn0032801|FBtr0081278;5UTR|FBgn0032801|FBtr0303780;intron|FBgn0032801|FBtr0303779;intron|FBgn0032801|FBtr0081277	149(1),
MacKay_2012	FBgn0005672	spi	2L	-	19577186	P-element	GENE-TE	plus	1	1	mRNA	P-ELEMENT	19577186	5UTR|FBgn0005672|FBtr0081268;5UTR|FBgn0005672|FBtr0081267	309(1),
MacKay_2012	FBgn0266313	lncRNA:CR44978	2L	-	19600761	Quasimodo	TE-GENE	plus	1	1	mRNA	QUASIMODO	19600764	ncRNA|FBgn0266313|FBtr0344042;ncRNA|FBgn0266313|FBtr0344043	760(1),
Hempshill_2018	FBgn0000464	Lar	2L	+	19607837	roo_LTR	GENE-TE	plus	2	2	mRNA	ROO_LTR	.	intron|FBgn0000464|FBtr0331241;intron|FBgn0000464|FBtr0331242;intron|FBgn0000464|FBtr0331240;intron|FBgn0267964|FBtr0347542;intron|FBgn0000464|FBtr0331239;intron|FBgn0000464|FBtr0112800	1(2),		0	1	0	1			5	2	3	5			0.5	3.75	11.76470588
MacKay_2012	FBgn0000464	Lar	2L	+	19611626	jockey	GENE-TE	plus	1	2	mRNA	JOCKEY	19611626	3UTR|FBgn0267964|FBtr0347542;5UTR|FBgn0000464|FBtr0305950;CDS|FBgn0000464|FBtr0331239;CDS|FBgn0000464|FBtr0331240;CDS|FBgn0000464|FBtr0331241;CDS|FBgn0000464|FBtr0331242;CDS|FBgn0000464|FBtr0081260;intron|FBgn0000464|FBtr0112800	3966(2),
Croset_2017	FBgn0000464	Lar	2L	+	19618829	jockey	GENE-TE	plus	1	9	mRNA	JOCKEY	.	intron|FBgn0000464|FBtr0112800;intron|FBgn0267964|FBtr0347542;intron|FBgn0000464|FBtr0331242;intron|FBgn0000464|FBtr0331241;intron|FBgn0000464|FBtr0305950;intron|FBgn0000464|FBtr0331240;intron|FBgn0000464|FBtr0331239;intron|FBgn0000464|FBtr0081260	3845(9),
THIS_STUDY	FBgn0000464	Lar	2L	+	19618829	jockey	GENE-TE	plus	4	5	mRNA	JOCKEY	.	intron|FBgn0000464|FBtr0112800;intron|FBgn0267964|FBtr0347542;intron|FBgn0000464|FBtr0331242;intron|FBgn0000464|FBtr0331241;intron|FBgn0000464|FBtr0305950;intron|FBgn0000464|FBtr0331240;intron|FBgn0000464|FBtr0331239;intron|FBgn0000464|FBtr0081260	3845(5);	yes	0	0	1	2	2	0	8	14	13	37	30	40	0.83	23.67	3.401360544
MacKay_2012	FBgn0000464	Lar	2L	+	19641738	hobo	TE-GENE	minus	1	1	mRNA	HOBO	.	intron|FBgn0000464|FBtr0112800;intron|FBgn0267964|FBtr0347542;intron|FBgn0000464|FBtr0331242;intron|FBgn0000464|FBtr0331241;intron|FBgn0000464|FBtr0305950;intron|FBgn0000464|FBtr0331240;intron|FBgn0000464|FBtr0331239;intron|FBgn0000464|FBtr0081260	1(1),
THIS_STUDY	FBgn0000464	Lar	2L	+	19681463	hopper	GENE-TE	minus	2	2	mRNA	HOPPER	.	intron|FBgn0000464|FBtr0112800;intron|FBgn0000464|FBtr0331239;intron|FBgn0000464|FBtr0331241;intron|FBgn0000464|FBtr0331240;intron|FBgn0000464|FBtr0331242;intron|FBgn0267964|FBtr0347542;intron|FBgn0000464|FBtr0305950;intron|FBgn0000464|FBtr0081260	1435(1);1440-1436(1);	yes	1	0	0	1	0	0	14	26	19	57	38	43	0.33	32.83	1.005025126
MacKay_2012	FBgn0000464	Lar	2L	+	19730269	pogo	GENE-TE	minus	1	2	mRNA	POGO	.	3UTR|FBgn0267964|FBtr0347542;3UTR|FBgn0000464|FBtr0331239;3UTR|FBgn0000464|FBtr0331242;3UTR|FBgn0000464|FBtr0331241;3UTR|FBgn0000464|FBtr0331240;3UTR|FBgn0000464|FBtr0305950;3UTR|FBgn0000464|FBtr0112800;3UTR|FBgn0000464|FBtr0081260	1(1),2121(1),
Hempshill_2018	FBgn0000464	Lar	2L	+	19731961	diver_LTR	TE-GENE	minus	2	4	mRNA	DIVER_LTR	.	3UTR|FBgn0000464|FBtr0331242;3UTR|FBgn0000464|FBtr0112800	1(4),		0	2	0	2			3	2	3	1			1	2.25	30.76923077
Hempshill_2018	FBgn0000464	Lar	2L	+	19731969	diver_LTR	GENE-TE	minus	1	2	mRNA	DIVER_LTR	.	3UTR|FBgn0000464|FBtr0331242;3UTR|FBgn0000464|FBtr0112800	228-241(2),
MacKay_2012	FBgn0032821	CdGAPr	2L	-	19782826	HMS-Beagle	TE-GENE	plus	1	2	mRNA	HMSBEAGLE	19782825	intron|FBgn0032821|FBtr0300967;intron|FBgn0032821|FBtr0300966;intron|FBgn0032821|FBtr0332179;intron|FBgn0032821|FBtr0081318	693(2),
MacKay_2012	FBgn0032821	CdGAPr	2L	-	19791583	P-element	GENE-TE	minus	1	1	mRNA	P-ELEMENT	.	intron|FBgn0032821|FBtr0300967;intron|FBgn0032821|FBtr0300966;intron|FBgn0032821|FBtr0081318;intron|FBgn0032821|FBtr0332179	2907(1),
MacKay_2012	FBgn0263873	sick	2L	+	19918459	jockey	TE-GENE	minus	1	1	mRNA	JOCKEY	.	5UTR|FBgn0263873|FBtr0332236;intron|FBgn0263873|FBtr0336736;intron|FBgn0263873|FBtr0329842;intron|FBgn0263873|FBtr0329843;intron|FBgn0263873|FBtr0329840;intron|FBgn0263873|FBtr0344856;intron|FBgn0263873|FBtr0329846;intron|FBgn0263873|FBtr0329845;intron|FBgn0263873|FBtr0329838;intron|FBgn0263873|FBtr0332237	12(1),
MacKay_2012	FBgn0263873	sick	2L	+	19958335	Doc	TE-GENE	plus	1	1	mRNA	DOC	.	3UTR|FBgn0263873|FBtr0329843;3UTR|FBgn0263873|FBtr0344856;3UTR|FBgn0263873|FBtr0336736;3UTR|FBgn0263873|FBtr0332237;3UTR|FBgn0263873|FBtr0332236;3UTR|FBgn0263873|FBtr0329838;3UTR|FBgn0263873|FBtr0329839;3UTR|FBgn0263873|FBtr0329846;3UTR|FBgn0263873|FBtr0329845;3UTR|FBgn0263873|FBtr0329840;3UTR|FBgn0263873|FBtr0329842;3UTR|FBgn0263873|FBtr0329844	4725(1),
MacKay_2012	FBgn0032833	COX4	2L	+	19959241	Doc	GENE-TE	plus	2	3	mRNA	DOC	.	5UTR|FBgn0032833|FBtr0332243;intron|FBgn0032833|FBtr0081300;intron|FBgn0032833|FBtr0081301;intron|FBgn0032833|FBtr0332242	1925(3),		1	2					228	1184					1.5	706	0.212014134
MacKay_2012	FBgn0032833	COX4	2L	+	19959793	copia	GENE-TE	minus	1	1	mRNA	COPIA	.	CDS|FBgn0032833|FBtr0332242;CDS|FBgn0032833|FBtr0081300;CDS|FBgn0032833|FBtr0332243;CDS|FBgn0032833|FBtr0081301	1040(1),
Croset_2017	FBgn0264443	CG43861	2L	-	19981070	roo_LTR	GENE-TE	plus	2	14	mRNA	ROO_LTR	.	intron|FBgn0264443|FBtr0345432;intron|FBgn0264443|FBtr0332566;intron|FBgn0264443|FBtr0332565;intron|FBgn0264443|FBtr0332564	1(13),2(1),		0	5	9				14	3	0				4.67	5.67	45.16441006
MacKay_2012	FBgn0004374	neb	2L	+	20082275	Burdock_LTR	GENE-TE	plus	1	6	mRNA	BURDOCK_LTR	.	intron|FBgn0004374|FBtr0081332	1(4),8-1(2),
MacKay_2012	FBgn0004374	neb	2L	-	20082275	Burdock_LTR	TE-GENE	minus	1	7	mRNA	BURDOCK_LTR	.	3UTR|FBgn0263773|FBtr0310559;intron|FBgn0263773|FBtr0310560	1(5),275(2),
MacKay_2012	FBgn0263773	fok	2L	-	20082275	Burdock_LTR	TE-GENE	minus	1	7	mRNA	BURDOCK_LTR	.	3UTR|FBgn0263773|FBtr0310559;intron|FBgn0263773|FBtr0310560	1(5),275(2),
MacKay_2012	FBgn0263773	fok	2L	-	20082286	Tabor	GENE-TE	plus	1	2	mRNA	TABOR	.	3UTR|FBgn0263773|FBtr0310559;intron|FBgn0263773|FBtr0310560	6250-6234(1),6260-6243(1),
MacKay_2012	FBgn0004374	neb	2L	+	20083493	copia_LTR	TE-GENE	minus	1	1	mRNA	COPIA_LTR	.	intron|FBgn0004374|FBtr0081332	1(1),
MacKay_2012	FBgn0004374	neb	2L	+	20084838	P-element	GENE-TE	plus	1	1	mRNA	P-ELEMENT	.	intron|FBgn0004374|FBtr0081332	2079(1),
MacKay_2012	FBgn0004374	neb	2L	+	20085127	P-element	GENE-TE	minus	1	4	mRNA	P-ELEMENT	.	intron|FBgn0004374|FBtr0081332	2907(4),
MacKay_2012	FBgn0004374	neb	2L	+	20086632	P-element	TE-GENE	minus	1	1	mRNA	P-ELEMENT	.	intron|FBgn0004374|FBtr0081332	595(1),
THIS_STUDY	FBgn0003475	spir	2L	+	20336138	flea_LTR	GENE-TE	minus	6	34	mRNA	BLASTOPIA_LTR	.	intron|FBgn0003475|FBtr0339234;intron|FBgn0003475|FBtr0081353;intron|FBgn0003475|FBtr0301884;intron|FBgn0003475|FBtr0307894;intron|FBgn0003475|FBtr0081352;intron|FBgn0003475|FBtr0339233;intron|FBgn0003475|FBtr0307893;intron|FBgn0003475|FBtr0306556;intron|FBgn0003475|FBtr0081354	244-287(1);256-294(2);256-300(1);260-288(1);272-288(1);273-288(3);273-289(3);274-288(1);275(13);275-288(1);277-288(2);279-288(2);283-288(1);286-288(1);291-288(1);	yes	3	4	2	11	11	3	6	23	6	59	53	77	5.67	37.33	13.17829457
THIS_STUDY	FBgn0003475	spir	2L	+	20336156	flea_LTR	TE-GENE	minus	6	44	mRNA	BLASTOPIA_LTR	.	intron|FBgn0003475|FBtr0339234;intron|FBgn0003475|FBtr0081353;intron|FBgn0003475|FBtr0301884;intron|FBgn0003475|FBtr0307894;intron|FBgn0003475|FBtr0081352;intron|FBgn0003475|FBtr0339233;intron|FBgn0003475|FBtr0307893;intron|FBgn0003475|FBtr0306556;intron|FBgn0003475|FBtr0081354	1(44);	yes	4	5	4	6	17	10	27	75	35	151	145	298	7.67	121.83	5.92020592
THIS_STUDY	FBgn0015803	RtGEF	2L	+	20355179	Doc	TE-GENE	minus	2	3	mRNA	DOC	.	intron|FBgn0015803|FBtr0112885;intron|FBgn0015803|FBtr0302106;intron|FBgn0015803|FBtr0336749;intron|FBgn0015803|FBtr0081356;intron|FBgn0015803|FBtr0336748;intron|FBgn0015803|FBtr0336747;intron|FBgn0015803|FBtr0081357	1818(3);	yes	1	0	0	1	0	1	22	70	42	65	62	136	0.5	66.17	0.75
Croset_2017	FBgn0015803	RtGEF	2L	+	20363621	roo_LTR	TE-GENE	minus	1	3	mRNA	ROO_LTR	.	3UTR|FBgn0015803|FBtr0336748;intron|FBgn0015803|FBtr0336747;intron|FBgn0015803|FBtr0081357;intron|FBgn0015803|FBtr0081356;intron|FBgn0015803|FBtr0112885	1(3),
Croset_2017	FBgn0015803	RtGEF	2L	+	20364296	roo	TE-GENE	minus	1	1	mRNA	ROO	20364297	intron|FBgn0015803|FBtr0336747;intron|FBgn0015803|FBtr0081357;intron|FBgn0015803|FBtr0081356;intron|FBgn0015803|FBtr0112885	5189(1),
THIS_STUDY	FBgn0032857	CG10947	2L	-	20385989	Doc	TE-GENE	plus	2	2	mRNA	DOC	.	3UTR|FBgn0032857|FBtr0336750;3UTR|FBgn0032857|FBtr0081369	3383(1);4420(1);	no	0	0	0	0	1	2	124	325	453	267	218	294	0.5	280.17	0.178147268
MacKay_2012	FBgn0032857	CG10947	2L	-	20414334	Max-element_LTR	GENE-TE	plus	1	1	mRNA	MAX_LTR	20414334	5UTR|FBgn0032857|FBtr0336750	267(1),
MacKay_2012	FBgn0263355	CG31688	2L	+	20428608	P-element	GENE-TE	minus	1	1	mRNA	P-ELEMENT	.	intron|FBgn0263355|FBtr0308895	330(1),
THIS_STUDY	FBgn0263355	CG31688	2L	+	20446507	Tabor	GENE-TE	plus	2	2	mRNA	TABOR	.	3UTR|FBgn0263355|FBtr0330661	6023-6104(1);6029-6109(1);	yes	0	1	0	0	0	1	16	20	21	83	56	38	0.33	39	0.847457627
MacKay_2012	FBgn0263355	CG31688	2L	+	20447397	pogo	GENE-TE	plus	1	1	mRNA	POGO	.	3UTR|FBgn0263355|FBtr0330661	332(1),
Hempshill_2018	FBgn0263355	CG31688	2L	+	20447409	pogo	GENE-TE	minus	2	2	mRNA	POGO	.	3UTR|FBgn0263355|FBtr0330661	1(1),2121(1),		0	0	0	0			36	24	29	12			0	25.25	0
Hempshill_2018	FBgn0263355	CG31688	2L	+	20447409	pogo	TE-GENE	plus	4	12	mRNA	POGO	.	3UTR|FBgn0263355|FBtr0330661	2121(11),2125-2116(1),		2	5	1	2			49	32	45	19			2.5	36.25	6.451612903
MacKay_2012	FBgn0263355	CG31688	2L	+	20447409	pogo	TE-GENE	plus	1	1	mRNA	POGO	.	3UTR|FBgn0263355|FBtr0330661	2121(1),
MacKay_2012	FBgn0051687	CG31687	2L	+	20451299	hobo	GENE-TE	minus	1	4	mRNA	HOBO	.	intron|FBgn0051687|FBtr0332968;intron|FBgn0051687|FBtr0302224	3016(4),
THIS_STUDY	FBgn0266886	lncRNA:CR45347	2L	+	20569509	I-element	GENE-TE	plus	2	3	mRNA	I	.	ncRNA|FBgn0266886|FBtr0345743;intron|FBgn0266886|FBtr0345743	98(3);	yes	0	0	0	0	2	0	1	0	0	1	0	1	0.33	0.5	40
MacKay_2012	FBgn0259936	Uhg3	2L	+	20648512	297_LTR	GENE-TE	minus	1	2	mRNA	297_LTR	.	ncRNA|FBgn0259936|FBtr0300250;ncRNA|FBgn0259936|FBtr0300249;ncRNA|FBgn0259936|FBtr0081385;intron|FBgn0259936|FBtr0081385;intron|FBgn0259936|FBtr0300249;intron|FBgn0259936|FBtr0300250	414(2),
MacKay_2012	FBgn0262743	Fs(2)Ket	2L	+	20740024	Tirant_LTR	GENE-TE	minus	1	1	mRNA	TIRANT_LTR	.	3UTR|FBgn0262743|FBtr0305586;3UTR|FBgn0262743|FBtr0305585;intron|FBgn0262743|FBtr0305587	417(1),
MacKay_2012	FBgn0032884	Pomp	2L	+	20787996	Tirant	TE-GENE	minus	1	1	mRNA	TIRANT	.	CDS|FBgn0032884|FBtr0081414	7183(1),
MacKay_2012	FBgn0032884	Pomp	2L	+	20788568	Stalker4	TE-GENE	plus	1	1	mRNA	STALKER4	.	3UTR|FBgn0032884|FBtr0081414	6318-6318(1),
THIS_STUDY	FBgn0032886	CG9328	2L	+	20814019	412	TE-GENE	plus	2	2	mRNA	412	.	3UTR|FBgn0032886|FBtr0081415;3UTR|FBgn0032886|FBtr0081416	2669(1);4701(1);	yes	0	0	0	0	0	1	573	1103	1190	1401	782	1367	0.17	1069.33	0.015583606
MacKay_2012	FBgn0032891	Oseg5	2L	-	20835727	Burdock_LTR	TE-GENE	plus	1	1	mRNA	BURDOCK_LTR	.	5UTR|FBgn0032891|FBtr0290042	220(1),
MacKay_2012	FBgn0032901	sky	2L	-	20873060	hobo	GENE-TE	minus	2	2	mRNA	HOBO	.	3UTR|FBgn0263996|FBtr0330258;3UTR|FBgn0032901|FBtr0081441;3UTR|FBgn0032901|FBtr0081440;3UTR|FBgn0032901|FBtr0330255;3UTR|FBgn0032901|FBtr0330256;3UTR|FBgn0032901|FBtr0081447;3UTR|FBgn0032901|FBtr0081446;3UTR|FBgn0032901|FBtr0330257;3UTR|FBgn0032901|FBtr0081444;3UTR|FBgn0032901|FBtr0081442;3UTR|FBgn0032901|FBtr0081443;3UTR|FBgn0032901|FBtr0301961;3UTR|FBgn0032901|FBtr0081445	3016(2),		1	1					122	234					1	178	0.558659218
MacKay_2012	FBgn0032901	sky	2L	-	20873423	Tabor	TE-GENE	plus	1	1	mRNA	TABOR	.	3UTR|FBgn0263996|FBtr0330258;3UTR|FBgn0032901|FBtr0081441;3UTR|FBgn0032901|FBtr0081440;3UTR|FBgn0032901|FBtr0330255;3UTR|FBgn0032901|FBtr0330256;3UTR|FBgn0032901|FBtr0081447;3UTR|FBgn0032901|FBtr0081446;3UTR|FBgn0032901|FBtr0330257;3UTR|FBgn0032901|FBtr0081444;3UTR|FBgn0032901|FBtr0081442;3UTR|FBgn0032901|FBtr0081443;3UTR|FBgn0032901|FBtr0301961;3UTR|FBgn0032901|FBtr0081445	6283-6309(1),
MacKay_2012	FBgn0032901	sky	2L	+	20874493	P-element	TE-GENE	minus	1	2	mRNA	P-ELEMENT	.	ncRNA|FBgn0266316|FBtr0344046	1(1),2907(1),
MacKay_2012	FBgn0266316	asRNA:CR44981	2L	+	20874493	P-element	TE-GENE	minus	1	2	mRNA	P-ELEMENT	.	ncRNA|FBgn0266316|FBtr0344046	1(1),2907(1),
MacKay_2012	FBgn0032901	sky	2L	-	20903560	roo	TE-GENE	minus	1	1	mRNA	ROO	20903559	intron|FBgn0032901|FBtr0081443;intron|FBgn0032901|FBtr0330255;intron|FBgn0032901|FBtr0330256;intron|FBgn0032901|FBtr0330257;intron|FBgn0263996|FBtr0330258;intron|FBgn0032901|FBtr0081441;intron|FBgn0032901|FBtr0081447;intron|FBgn0032901|FBtr0081446;intron|FBgn0032901|FBtr0081442;intron|FBgn0032901|FBtr0081440	5191(1),
Hempshill_2018	FBgn0266369	Mtp	2L	-	20921272	T-element	GENE-TE	plus	1	1	mRNA	TART	20921272	CDS|FBgn0266369|FBtr0081439	11944-11946(1),
Hempshill_2018	FBgn0250867	CG42238	2L	-	20966773	hobo	GENE-TE	minus	3	3	mRNA	HOBO	.	3UTR|FBgn0250867|FBtr0347554;3UTR|FBgn0250867|FBtr0290306;3UTR|FBgn0250867|FBtr0290305;3UTR|FBgn0250867|FBtr0331199;3UTR|FBgn0250867|FBtr0331200	2011-1999(3),		1	1	1	0			94	63	87	56			0.75	75	0.99009901
MacKay_2012	FBgn0250867	CG42238	2L	-	20967177	Doc	GENE-TE	plus	1	4	mRNA	DOC	.	3UTR|FBgn0250867|FBtr0347554;3UTR|FBgn0250867|FBtr0290306;3UTR|FBgn0250867|FBtr0290305;3UTR|FBgn0250867|FBtr0331199;3UTR|FBgn0250867|FBtr0331200	4(4),
MacKay_2012	FBgn0250867	CG42238	2L	-	20967191	Doc3-element	TE-GENE	plus	1	1	mRNA	DOC3	.	3UTR|FBgn0250867|FBtr0347554;3UTR|FBgn0250867|FBtr0290306;3UTR|FBgn0250867|FBtr0290305;3UTR|FBgn0250867|FBtr0331199;3UTR|FBgn0250867|FBtr0331200	4733-4753(1),
MacKay_2012	FBgn0010395	Itgbn	2L	+	21053645	Transpac	GENE-TE	minus	1	1	mRNA	TRANSPAC	21053644	intron|FBgn0010395|FBtr0346711;intron|FBgn0010395|FBtr0081461	3825(1),
MacKay_2012	FBgn0032910	CG9265	2L	-	21057855	mdg1	GENE-TE	minus	1	1	mRNA	MDG1	.	3UTR|FBgn0032910|FBtr0081507;3UTR|FBgn0032910|FBtr0331376;3UTR|FBgn0032910|FBtr0331377;3UTR|FBgn0032910|FBtr0331378	878-883(1),
MacKay_2012	FBgn0032910	CG9265	2L	-	21070538	Transpac_LTR	TE-GENE	plus	1	1	mRNA	TRANSPAC_LTR	.	intron|FBgn0032910|FBtr0331376;intron|FBgn0032910|FBtr0331377	330(1),
Hempshill_2018	FBgn0032913	CG9259	2L	+	21089417	Doc	GENE-TE	plus	2	3	mRNA	DOC	.	5UTR|FBgn0032913|FBtr0332034	4384(3),		1	2	0	0			0	0	0	0			0.75	0	100
MacKay_2012	FBgn0032913	CG9259	2L	+	21090917	297_LTR	GENE-TE	minus	1	3	mRNA	297_LTR	.	3UTR|FBgn0032913|FBtr0081464	414(3),
MacKay_2012	FBgn0032913	CG9259	2L	+	21090933	17.6	GENE-TE	plus	2	8	mRNA	176	.	3UTR|FBgn0032913|FBtr0081464	1(4),6928(3),6942-6928(1),		5	5					2	4					5	3	62.5
MacKay_2012	FBgn0083972	CG34136	2L	+	21096976	Tirant_LTR	GENE-TE	plus	1	1	mRNA	TIRANT_LTR	.	5UTR|FBgn0083972|FBtr0110944	1(1),
MacKay_2012	FBgn0284251	l(2)05287	2L	-	21096976	Tirant_LTR	TE-GENE	minus	1	4	mRNA	TIRANT_LTR	.	intron|FBgn0284251|FBtr0114615	1(4),
MacKay_2012	FBgn0284251	l(2)05287	2L	-	21100527	opus	TE-GENE	plus	1	1	mRNA	NOMAD	.	CDS|FBgn0284251|FBtr0114615	3467-3459(1),
THIS_STUDY	FBgn0040297	Nhe2	2L	+	21104869	G2	GENE-TE	plus	4	5	mRNA	G2	.	5UTR|FBgn0040297|FBtr0334173;5UTR|FBgn0040297|FBtr0081466;5UTR|FBgn0040297|FBtr0299910;5UTR|FBgn0040297|FBtr0334172;3UTR|FBgn0284223|FBtr0452122	1623(5);	yes	0	0	0	0	1	1	81	237	180	352	261	272	0.33	230.5	0.144404332
THIS_STUDY	FBgn0040297	Nhe2	2L	+	21105009	G2	GENE-TE	plus	3	8	mRNA	G2	21105008	intron|FBgn0040297|FBtr0334173;intron|FBgn0040297|FBtr0334172;intron|FBgn0040297|FBtr0299910;intron|FBgn0040297|FBtr0081466;intron|FBgn0284223|FBtr0452122	1620(3);1627(5);	yes	4	0	0	0	3	8	80	209	148	355	307	251	2.5	225	1.098901099
THIS_STUDY	FBgn0040297	Nhe2	2L	+	21105916	G2	TE-GENE	plus	2	2	mRNA	G2	.	intron|FBgn0040297|FBtr0334173;intron|FBgn0040297|FBtr0334172;intron|FBgn0040297|FBtr0299910;intron|FBgn0040297|FBtr0081466;intron|FBgn0284223|FBtr0452122	3095(2);	yes	0	1	0	0	0	1	11	39	38	42	39	38	0.33	34.5	0.956937799
Croset_2017	FBgn0040297	Nhe2	2L	+	21105919	G2	GENE-TE	plus	1	14	mRNA	G2	.	intron|FBgn0040297|FBtr0334173;intron|FBgn0040297|FBtr0334172;intron|FBgn0040297|FBtr0299910;intron|FBgn0040297|FBtr0081466;intron|FBgn0284223|FBtr0452122	1620(14),
THIS_STUDY	FBgn0040297	Nhe2	2L	+	21105919	G2	GENE-TE	plus	5	19	mRNA	G2	.	intron|FBgn0040297|FBtr0334173;intron|FBgn0040297|FBtr0334172;intron|FBgn0040297|FBtr0299910;intron|FBgn0040297|FBtr0081466;intron|FBgn0284223|FBtr0452122	1620(19);	yes	0	5	0	1	1	6	22	51	38	94	64	70	2.17	56.5	3.693181818
MacKay_2012	FBgn0040297	Nhe2	2L	+	21130271	S-element	GENE-TE	plus	1	1	mRNA	S	.	CDS|FBgn0040297|FBtr0334172;CDS|FBgn0040297|FBtr0306015;intron|FBgn0040297|FBtr0306016;intron|FBgn0040297|FBtr0299908;intron|FBgn0040297|FBtr0334173;intron|FBgn0040297|FBtr0299912;intron|FBgn0040297|FBtr0299910;intron|FBgn0040297|FBtr0081466;intron|FBgn0040297|FBtr0081467;intron|FBgn0284223|FBtr0452122;intron|FBgn0040297|FBtr0334171	1-51(1),
MacKay_2012	FBgn0023388	Dap160	2L	-	21140101	copia_LTR	TE-GENE	minus	1	1	mRNA	COPIA_LTR	.	CDS|FBgn0023388|FBtr0333086;CDS|FBgn0023388|FBtr0081503;CDS|FBgn0023388|FBtr0306017;CDS|FBgn0023388|FBtr0081504;CDS|FBgn0023388|FBtr0301276;CDS|FBgn0023388|FBtr0333087	115(1),
Hempshill_2018	FBgn0032923	CG9248	2L	+	21159004	Cr1a	TE-GENE	minus	1	1	mRNA	CR1A	21159007	5UTR|FBgn0032923|FBtr0343870;5UTR|FBgn0032923|FBtr0081471;intron|FBgn0032923|FBtr0081470	3542-3580(1),
MacKay_2012	FBgn0051988	CG31988	2L	-	21202628	mdg1	GENE-TE	plus	1	1	mRNA	MDG1	.	5UTR|FBgn0051988|FBtr0081490;5UTR|FBgn0051988|FBtr0343873	861-850(1),
THIS_STUDY	FBgn0026255	clumsy	2L	+	21208594	HB	GENE-TE	minus	2	2	mRNA	HB	.	intron|FBgn0026255|FBtr0081476;intron|FBgn0026255|FBtr0110895	74-179(1);82-180(1);	yes	1	0	0	2	0	0	3	9	9	14	20	8	0.5	10.5	4.545454545
MacKay_2012	FBgn0026255	clumsy	2L	+	21208774	HB	TE-GENE	minus	1	1	mRNA	HB	.	intron|FBgn0026255|FBtr0081476;intron|FBgn0026255|FBtr0110895	1(1),
THIS_STUDY	FBgn0026255	clumsy	2L	+	21208774	HB	TE-GENE	minus	4	10	mRNA	HB	.	intron|FBgn0026255|FBtr0081476;intron|FBgn0026255|FBtr0110895	0-1(1);0-10(1);0-5(1);0-6(2);1(5);	yes	0	1	0	1	5	0	28	54	74	49	58	49	1.17	52	2.194357367
Hempshill_2018	FBgn0003930	snRNA:U4:39B	2L	-	21215123	copia	GENE-TE	plus	1	1	mRNA	COPIA	.	snRNA|FBgn0003930|FBtr0081489;intron|FBgn0032935|FBtr0331678;intron|FBgn0032935|FBtr0081487	4131(1),
MacKay_2012	FBgn0032935	Atg18b	2L	-	21217322	jockey	GENE-TE	plus	1	1	mRNA	JOCKEY	.	CDS|FBgn0032934|FBtr0081488;intron|FBgn0032935|FBtr0331678;intron|FBgn0032935|FBtr0081487	4889(1),
MacKay_2012	FBgn0026577	CG8677	2L	+	21225780	3S18_LTR	GENE-TE	plus	1	1	mRNA	3S18_LTR	.	CDS|FBgn0026577|FBtr0331677;CDS|FBgn0026577|FBtr0346586	1(1),
MacKay_2012	FBgn0267277	asRNA:CR45713	2L	+	21233902	Burdock_LTR	GENE-TE	minus	1	1	mRNA	BURDOCK_LTR	.	ncRNA|FBgn0267277|FBtr0346493	220(1),
THIS_STUDY	FBgn0261239	Hr39	2L	+	21243001	copia_LTR	TE-GENE	plus	3	4	mRNA	COPIA_LTR	.	intron|FBgn0261239|FBtr0081481;intron|FBgn0261239|FBtr0081480;intron|FBgn0261239|FBtr0081478;intron|FBgn0261239|FBtr0081479	276(4);	yes	0	0	0	2	0	1	9	12	16	26	18	26	0.5	17.83	2.727272727
THIS_STUDY	FBgn0261239	Hr39	2L	+	21243005	copia_LTR	GENE-TE	plus	6	35	mRNA	COPIA_LTR	.	intron|FBgn0261239|FBtr0081481;intron|FBgn0261239|FBtr0081480;intron|FBgn0261239|FBtr0081478;intron|FBgn0261239|FBtr0081479	1(35);	yes	5	7	9	3	2	5	7	14	20	15	16	33	5.17	17.5	22.79411765
THIS_STUDY	FBgn0261239	Hr39	2L	+	21253198	HB	TE-GENE	plus	2	2	mRNA	HB	.	intron|FBgn0261239|FBtr0081481;intron|FBgn0261239|FBtr0081480;intron|FBgn0261239|FBtr0081478;intron|FBgn0261239|FBtr0081479	2644-2753(1);2654-2753(1);	no	0	0	1	1	0	0	21	48	38	66	52	79	0.33	50.67	0.653594771
MacKay_2012	FBgn0032938	CG8671	2L	+	21268694	baggins	GENE-TE	minus	1	1	mRNA	BAGGINS	.	intron|FBgn0032938|FBtr0330680;intron|FBgn0032938|FBtr0346464;intron|FBgn0032938|FBtr0081483;intron|FBgn0032938|FBtr0330679;intron|FBgn0032938|FBtr0330678;intron|FBgn0032938|FBtr0114602;intron|FBgn0032938|FBtr0081484	5456-5454(1),
THIS_STUDY	FBgn0032938	CG8671	2L	+	21268694	baggins	GENE-TE	minus	3	5	mRNA	BAGGINS	.	intron|FBgn0032938|FBtr0330680;intron|FBgn0032938|FBtr0346464;intron|FBgn0032938|FBtr0081483;intron|FBgn0032938|FBtr0330679;intron|FBgn0032938|FBtr0330678;intron|FBgn0032938|FBtr0114602;intron|FBgn0032938|FBtr0081484	5450(5);	yes	0	0	3	0	1	1	18	41	34	51	26	57	0.83	37.83	2.155172414
MacKay_2012	FBgn0032938	CG8671	2L	+	21278776	roo_LTR	TE-GENE	minus	1	2	mRNA	ROO_LTR	.	intron|FBgn0032938|FBtr0081484;intron|FBgn0032938|FBtr0330678;intron|FBgn0032938|FBtr0330679;intron|FBgn0032938|FBtr0114602;intron|FBgn0032938|FBtr0081483;intron|FBgn0032938|FBtr0330680;intron|FBgn0032938|FBtr0346464	1(2),
MacKay_2012	FBgn0032938	CG8671	2L	+	21279627	flea_LTR	TE-GENE	minus	1	1	mRNA	BLASTOPIA_LTR	.	intron|FBgn0032938|FBtr0081484;intron|FBgn0032938|FBtr0330678;intron|FBgn0032938|FBtr0330679;intron|FBgn0032938|FBtr0114602;intron|FBgn0032938|FBtr0081483;intron|FBgn0032938|FBtr0330680;intron|FBgn0032938|FBtr0346464	1(1),
MacKay_2012	FBgn0032938	CG8671	2L	+	21279719	roo_LTR	TE-GENE	minus	1	2	mRNA	ROO_LTR	.	intron|FBgn0032938|FBtr0081484;intron|FBgn0032938|FBtr0330678;intron|FBgn0032938|FBtr0330679;intron|FBgn0032938|FBtr0114602;intron|FBgn0032938|FBtr0081483;intron|FBgn0032938|FBtr0330680;intron|FBgn0032938|FBtr0346464	1(2),
MacKay_2012	FBgn0032940	Mondo	2L	-	21288572	copia	GENE-TE	minus	1	1	mRNA	COPIA	.	CDS|FBgn0032940|FBtr0301457;CDS|FBgn0032940|FBtr0301464;CDS|FBgn0032940|FBtr0301459;CDS|FBgn0032940|FBtr0301458;CDS|FBgn0032940|FBtr0081527;CDS|FBgn0032940|FBtr0081525;CDS|FBgn0032940|FBtr0301460;CDS|FBgn0032940|FBtr0301463;CDS|FBgn0032940|FBtr0081524;CDS|FBgn0032940|FBtr0301461;CDS|FBgn0032940|FBtr0301462	4360(1),
MacKay_2012	FBgn0032940	Mondo	2L	-	21289595	I-element	GENE-TE	plus	1	1	mRNA	I	.	intron|FBgn0032940|FBtr0301461;intron|FBgn0032940|FBtr0301460;intron|FBgn0032940|FBtr0301457;intron|FBgn0032940|FBtr0301462;intron|FBgn0032940|FBtr0081525;intron|FBgn0032940|FBtr0301458;intron|FBgn0032940|FBtr0081524;intron|FBgn0032940|FBtr0301463;intron|FBgn0032940|FBtr0081527;intron|FBgn0032940|FBtr0301464;intron|FBgn0032940|FBtr0301459	2720-2744(1),
MacKay_2012	FBgn0264556	Gr39a	2L	+	21292698	Tabor_LTR	GENE-TE	minus	1	3	mRNA	TABOR_LTR	.	CDS|FBgn0264556|FBtr0081509;intron|FBgn0264556|FBtr0081508	506(3),
MacKay_2012	FBgn0032940	Mondo	2L	-	21292698	Tabor_LTR	TE-GENE	plus	1	2	mRNA	TABOR_LTR	.	intron|FBgn0032940|FBtr0301464;intron|FBgn0032940|FBtr0301461;intron|FBgn0032940|FBtr0301457;intron|FBgn0032940|FBtr0301462;intron|FBgn0032940|FBtr0301460;intron|FBgn0032940|FBtr0301459;intron|FBgn0032940|FBtr0081525;intron|FBgn0032940|FBtr0301463;intron|FBgn0032940|FBtr0081524;intron|FBgn0032940|FBtr0081527;intron|FBgn0032940|FBtr0301458	506(2),
MacKay_2012	FBgn0032940	Mondo	2L	-	21304933	297	TE-GENE	plus	1	1	mRNA	297	21304931	intron|FBgn0032940|FBtr0081524;intron|FBgn0032940|FBtr0301459;intron|FBgn0032940|FBtr0301457;intron|FBgn0032940|FBtr0301461;intron|FBgn0032940|FBtr0301458;intron|FBgn0032940|FBtr0301462;intron|FBgn0032940|FBtr0081525;intron|FBgn0032940|FBtr0301463;intron|FBgn0032940|FBtr0301460;intron|FBgn0032940|FBtr0301464	797(1),
MacKay_2012	FBgn0032940	Mondo	2L	-	21307162	roo_LTR	TE-GENE	minus	1	1	mRNA	ROO_LTR	.	intron|FBgn0032940|FBtr0081524;intron|FBgn0032940|FBtr0301459;intron|FBgn0032940|FBtr0301457;intron|FBgn0032940|FBtr0301461;intron|FBgn0032940|FBtr0301458;intron|FBgn0032940|FBtr0301462;intron|FBgn0032940|FBtr0081525;intron|FBgn0032940|FBtr0301463;intron|FBgn0032940|FBtr0301460;intron|FBgn0032940|FBtr0301464	1(1),
MacKay_2012	FBgn0000370	crc	2L	+	21317721	roo_LTR	GENE-TE	minus	1	1	mRNA	ROO_LTR	.	intron|FBgn0000370|FBtr0332001;intron|FBgn0000370|FBtr0332002;intron|FBgn0000370|FBtr0081512;intron|FBgn0000370|FBtr0081513;intron|FBgn0284230|FBtr0452129	428(1),
MacKay_2012	FBgn0000370	crc	2L	-	21319160	pogo	GENE-TE	minus	2	7	mRNA	POGO	.	.	1(2),2121(5),		3	2					2365	3355					2.5	2860	0.087336245
MacKay_2012	FBgn0000370	crc	2L	-	21319163	pogo	TE-GENE	minus	2	4	mRNA	POGO	.	.	1(3),2121(1),		2	2					1704	2577					2	2140.5	0.093348891
MacKay_2012	FBgn0023091	dimm	2L	+	21336254	G5A	GENE-TE	plus	1	2	mRNA	G5A	.	intron|FBgn0023091|FBtr0333354	728-748(1),748(1),
MacKay_2012	FBgn0023091	dimm	2L	+	21337336	G5A	TE-GENE	plus	1	2	mRNA	G5A	.	intron|FBgn0023091|FBtr0333354	2422(2),
MacKay_2012	FBgn0032943	Tsp39D	2L	+	21345471	roo_LTR	GENE-TE	plus	1	3	mRNA	ROO_LTR	.	intron|FBgn0032943|FBtr0273404	1(2),428(1),
THIS_STUDY	FBgn0032946	nrv3	2L	+	21389072	Doc	GENE-TE	plus	2	2	mRNA	DOC	21389079	CDS|FBgn0032946|FBtr0333355;CDS|FBgn0032946|FBtr0081519;CDS|FBgn0032946|FBtr0081518;CDS|FBgn0032946|FBtr0081520	2751(1);3503(1);	no	0	0	0	0	0	3	5310	9719	10314	14046	7714	11426	0.5	9754.83	0.005125401
THIS_STUDY	FBgn0032946	nrv3	2L	+	21390091	Transpac	TE-GENE	plus	2	2	mRNA	TRANSPAC	.	CDS|FBgn0032946|FBtr0333355;CDS|FBgn0032946|FBtr0081518;CDS|FBgn0032946|FBtr0081520;CDS|FBgn0032946|FBtr0081519	1729(1);3916(1);	no	1	0	0	0	1	1	6582	11256	11944	17973	9991	14688	0.5	12072.33	0.00414153
MacKay_2012	FBgn0032946	nrv3	2L	+	21390112	TART-A	TE-GENE	plus	1	1	mRNA	TART-A	.	CDS|FBgn0032946|FBtr0333355;CDS|FBgn0032946|FBtr0081518;CDS|FBgn0032946|FBtr0081520;CDS|FBgn0032946|FBtr0081519	9968-9989(1),
THIS_STUDY	FBgn0032946	nrv3	2L	+	21390311	copia	GENE-TE	plus	2	2	mRNA	COPIA	.	3UTR|FBgn0032946|FBtr0333355;3UTR|FBgn0032946|FBtr0081520;3UTR|FBgn0032946|FBtr0081519;3UTR|FBgn0032946|FBtr0081518	1892(1);836(1);	no	0	0	0	1	0	1	2201	1646	1743	6931	4980	4092	0.33	3598.83	0.009261403
Hempshill_2018	FBgn0032946	nrv3	2L	+	21390416	P-element	GENE-TE	plus	1	1	mRNA	P-ELEMENT	.	3UTR|FBgn0032946|FBtr0333355;3UTR|FBgn0032946|FBtr0081520	1347-1346(1),
THIS_STUDY	FBgn0032946	nrv3	2L	+	21392296	Doc	TE-GENE	minus	2	2	mRNA	DOC	.	3UTR|FBgn0032946|FBtr0333355;3UTR|FBgn0032946|FBtr0081520	1929(1);746(1);	no	0	0	0	0	0	3	1476	4130	3948	3635	2709	3764	0.5	3277	0.01525553
MacKay_2012	FBgn0053909	His4:CG33909	2L	-	21419733	gtwin_LTR	GENE-TE	plus	1	1	mRNA	GTWIN_LTR	.	CDS|FBgn0053909|FBtr0091913	1(1),
MacKay_2012	FBgn0053834	His1:CG33834	2L	+	21487400	hobo	GENE-TE	minus	1	1	mRNA	HOBO	.	CDS|FBgn0053834|FBtr0091838	3016(1),
MacKay_2012	FBgn0032949	Lamp1	2L	-	21575296	opus_LTR	GENE-TE	minus	2	3	mRNA	NOMAD_LTR	.	.	1(1),523-519(1),524-519(1),		1	2					386	434					1.5	410	0.364520049
Croset_2017	FBgn0032949	Lamp1	2L	+	21575820	HB	TE-GENE	minus	2	11	mRNA	HB	.	intron|FBgn0032949|FBtr0085896	3960-4034(2),3960-4035(7),3960-4036(2),		3	0	8				1947	285	1730				3.67	1320.67	0.277119169
MacKay_2012	FBgn0032949	Lamp1	2L	+	21576004	Doc	GENE-TE	plus	1	1	mRNA	DOC	.	CDS|FBgn0032949|FBtr0085896	4566(1),
Croset_2017	FBgn0016919	nompB	2L	-	21582300	T-element	GENE-TE	plus	1	5	mRNA	TART	.	intron|FBgn0016919|FBtr0340651;intron|FBgn0016919|FBtr0301173	10518(5),
MacKay_2012	FBgn0032955	CG2201	2L	-	21623359	Burdock	GENE-TE	plus	1	1	mRNA	BURDOCK	21623366	intron|FBgn0032955|FBtr0085921;intron|FBgn0032955|FBtr0345685	5386(1),
MacKay_2012	FBgn0022893	Df31	2L	-	21627079	mdg1	GENE-TE	minus	1	1	mRNA	MDG1	.	3UTR|FBgn0022893|FBtr0100293;3UTR|FBgn0022893|FBtr0085919;3UTR|FBgn0022893|FBtr0085920	888-904(1),
THIS_STUDY	FBgn0023416	Ac3	2L	+	21638830	Doc	TE-GENE	minus	2	2	mRNA	DOC	.	intron|FBgn0023416|FBtr0100324;intron|FBgn0023416|FBtr0085897	6(2);	yes	0	0	1	1	0	0	86	166	121	380	347	294	0.33	232.33	0.143266476
THIS_STUDY	FBgn0023416	Ac3	2L	+	21639239	Doc	TE-GENE	minus	4	7	mRNA	DOC	21639241	intron|FBgn0023416|FBtr0100324;intron|FBgn0023416|FBtr0085897	232(1);337(5);3454(1);	yes	0	3	2	0	1	0	161	347	273	677	552	424	1	405.67	0.245901639
Hempshill_2018	FBgn0023416	Ac3	2L	+	21641741	Cr1a	GENE-TE	minus	1	1	mRNA	CR1A	.	intron|FBgn0023416|FBtr0085897	4451-4473(1),
MacKay_2012	FBgn0023416	Ac3	2L	+	21641741	Cr1a	GENE-TE	minus	1	1	mRNA	CR1A	.	intron|FBgn0023416|FBtr0085897	4465-4473(1),
Hempshill_2018	FBgn0023416	Ac3	2L	+	21644219	invader4	GENE-TE	plus	1	1	mRNA	INVADER4	21644219	CDS|FBgn0023416|FBtr0085897	1411(1),
MacKay_2012	FBgn0032957	CG2225	2L	-	21664580	roo_LTR	TE-GENE	minus	1	3	mRNA	ROO_LTR	.	3UTR|FBgn0032957|FBtr0085917;3UTR|FBgn0032957|FBtr0304885;3UTR|FBgn0032957|FBtr0332967;3UTR|FBgn0032957|FBtr0100618;3UTR|FBgn0032957|FBtr0085915;3UTR|FBgn0032957|FBtr0085914;3UTR|FBgn0032957|FBtr0085918	1(3),
Croset_2017	FBgn0032957	CG2225	2L	-	21673273	HB	TE-GENE	plus	1	3	mRNA	HB	21673272	intron|FBgn0032957|FBtr0085914;intron|FBgn0032957|FBtr0332967;intron|FBgn0032957|FBtr0085915;intron|FBgn0032957|FBtr0085918;intron|FBgn0032957|FBtr0304885	2005-2012(1),2007(2),
MacKay_2012	FBgn0032957	CG2225	2L	-	21673273	HB	TE-GENE	plus	1	4	mRNA	HB	21673272	intron|FBgn0032957|FBtr0085914;intron|FBgn0032957|FBtr0332967;intron|FBgn0032957|FBtr0085915;intron|FBgn0032957|FBtr0085918;intron|FBgn0032957|FBtr0304885	1953-2012(1),1987-2012(2),2489(1),
THIS_STUDY	FBgn0032957	CG2225	2L	-	21673273	HB	TE-GENE	plus	6	38	mRNA	HB	21673272	intron|FBgn0032957|FBtr0085914;intron|FBgn0032957|FBtr0332967;intron|FBgn0032957|FBtr0085915;intron|FBgn0032957|FBtr0085918;intron|FBgn0032957|FBtr0304885	1221-1252(1);1253(3);1929-2012(1);1974-2017(1);2001-2012(1);2007(23);2012(3);2013-2012(1);2357(1);2364(2);2450(1);	yes	3	5	5	11	18	4	52	97	90	191	97	77	7.67	100.67	7.076923077
Hempshill_2018	FBgn0032957	CG2225	2L	-	21673475	HB	TE-GENE	minus	1	1	mRNA	HB	.	intron|FBgn0032957|FBtr0085914;intron|FBgn0032957|FBtr0332967;intron|FBgn0032957|FBtr0085915;intron|FBgn0032957|FBtr0085918;intron|FBgn0032957|FBtr0304885	1105(1),
MacKay_2012	FBgn0032957	CG2225	2L	-	21673475	HB	TE-GENE	minus	2	3	mRNA	HB	.	intron|FBgn0032957|FBtr0085914;intron|FBgn0032957|FBtr0332967;intron|FBgn0032957|FBtr0085915;intron|FBgn0032957|FBtr0085918;intron|FBgn0032957|FBtr0304885	1105(3),		1	2					1	0					1.5	0.5	75
THIS_STUDY	FBgn0032957	CG2225	2L	-	21673475	HB	TE-GENE	minus	6	38	mRNA	HB	.	intron|FBgn0032957|FBtr0085914;intron|FBgn0032957|FBtr0332967;intron|FBgn0032957|FBtr0085915;intron|FBgn0032957|FBtr0085918;intron|FBgn0032957|FBtr0304885	1105(20);2760(18);	yes	5	15	9	17	26	6	48	90	85	166	83	72	13	90.67	12.54019293
Croset_2017	FBgn0032957	CG2225	2L	-	21675115	HB	GENE-TE	plus	1	3	mRNA	HB	.	intron|FBgn0032957|FBtr0085914;intron|FBgn0032957|FBtr0332967;intron|FBgn0032957|FBtr0085915;intron|FBgn0032957|FBtr0085918;intron|FBgn0032957|FBtr0304885	1105(3),
Hempshill_2018	FBgn0032957	CG2225	2L	-	21675115	HB	GENE-TE	plus	1	1	mRNA	HB	.	intron|FBgn0032957|FBtr0085914;intron|FBgn0032957|FBtr0332967;intron|FBgn0032957|FBtr0085915;intron|FBgn0032957|FBtr0085918;intron|FBgn0032957|FBtr0304885	1105(1),
MacKay_2012	FBgn0032957	CG2225	2L	-	21675115	HB	GENE-TE	plus	1	8	mRNA	HB	.	intron|FBgn0032957|FBtr0085914;intron|FBgn0032957|FBtr0332967;intron|FBgn0032957|FBtr0085915;intron|FBgn0032957|FBtr0085918;intron|FBgn0032957|FBtr0304885	1105(8),
THIS_STUDY	FBgn0032957	CG2225	2L	-	21675115	HB	GENE-TE	plus	6	16	mRNA	HB	.	intron|FBgn0032957|FBtr0085914;intron|FBgn0032957|FBtr0332967;intron|FBgn0032957|FBtr0085915;intron|FBgn0032957|FBtr0085918;intron|FBgn0032957|FBtr0304885	1105(16);	yes	2	0	2	4	2	1	24	43	26	68	47	41	1.83	41.5	4.230769231
THIS_STUDY	FBgn0032957	CG2225	2L	-	21675254	HB	TE-GENE	plus	2	2	mRNA	HB	.	intron|FBgn0032957|FBtr0085914;intron|FBgn0032957|FBtr0332967;intron|FBgn0032957|FBtr0085915;intron|FBgn0032957|FBtr0085918;intron|FBgn0032957|FBtr0304885	2531-2652(1);2531-2654(1);	yes	1	0	0	1	0	0	0	2	1	2	0	0	0.33	0.83	28.57142857
Croset_2017	FBgn0032957	CG2225	2L	-	21676458	HB	GENE-TE	plus	2	13	mRNA	HB	.	intron|FBgn0032957|FBtr0332967;intron|FBgn0032957|FBtr0085915;intron|FBgn0032957|FBtr0085918;intron|FBgn0032957|FBtr0304885	1136-1154(5),1136-1161(1),1136-1165(1),1136-1168(1),1136-1171(1),1138-1153(1),1139-1276(1),1143-1147(1),1146-1147(1),		9	0	4				4	0	12				4.33	5.33	44.82401656
MacKay_2012	FBgn0032957	CG2225	2L	-	21676458	HB	GENE-TE	plus	1	1	mRNA	HB	.	intron|FBgn0032957|FBtr0332967;intron|FBgn0032957|FBtr0085915;intron|FBgn0032957|FBtr0085918;intron|FBgn0032957|FBtr0304885	1136-1174(1),
THIS_STUDY	FBgn0032957	CG2225	2L	-	21676458	HB	GENE-TE	plus	6	30	mRNA	HB	.	intron|FBgn0032957|FBtr0332967;intron|FBgn0032957|FBtr0085915;intron|FBgn0032957|FBtr0085918;intron|FBgn0032957|FBtr0304885	1136-1158(1);1136-1164(1);1136-1170(1);1136-1187(1);1136-1190(1);1136-1191(8);1136-1192(7);1137-1176(1);1137-1189(1);1146-1147(1);1420-1708(2);1420-1720(1);1420-1748(1);1421-1750(1);1423-1692(2);	yes	1	7	5	9	7	7	24	57	35	90	61	50	6	52.83	10.19830028
THIS_STUDY	FBgn0032957	CG2225	2L	-	21676487	HB	GENE-TE	plus	3	6	mRNA	HB	.	intron|FBgn0032957|FBtr0332967;intron|FBgn0032957|FBtr0085915;intron|FBgn0032957|FBtr0085918;intron|FBgn0032957|FBtr0304885	1577-1784(2);1577-1795(1);1578-1713(1);1700(1);1768(1);	yes	1	7	5	9	7	7	26	60	35	93	63	50	6	54.5	9.917355372
Hempshill_2018	FBgn0032957	CG2225	2L	-	21677499	HB	GENE-TE	plus	1	1	mRNA	HB	21677499	5UTR|FBgn0032957|FBtr0304885;5UTR|FBgn0032957|FBtr0085918;5UTR|FBgn0032957|FBtr0332967	2215(1),
THIS_STUDY	FBgn0032957	CG2225	2L	-	21677499	HB	GENE-TE	plus	6	12	mRNA	HB	21677499	5UTR|FBgn0032957|FBtr0304885;5UTR|FBgn0032957|FBtr0085918;5UTR|FBgn0032957|FBtr0332967	1577-1744(1);1577-1757(1);1577-1784(2);1577-1795(2);1579-1747(2);1581-1766(1);1664(3);	yes	1	2	1	3	3	2	77	90	86	199	117	102	2	111.83	1.756954612
THIS_STUDY	FBgn0000559	eEF2	2L	-	21679162	HMS-Beagle	GENE-TE	plus	2	3	mRNA	HMSBEAGLE	.	CDS|FBgn0000559|FBtr0085911;CDS|FBgn0000559|FBtr0085912;CDS|FBgn0000559|FBtr0332966	2761(1);4326(2);	no	0	0	0	0	2	1	4758	11085	6192	15852	11158	17576	0.5	11103.5	0.004502882
MacKay_2012	FBgn0051619	nolo	2L	+	21684135	Burdock_LTR	GENE-TE	minus	1	1	mRNA	BURDOCK_LTR	.	5UTR|FBgn0051619|FBtr0085901;5UTR|FBgn0051619|FBtr0339131;5UTR|FBgn0051619|FBtr0110959;5UTR|FBgn0051619|FBtr0339132;5UTR|FBgn0051619|FBtr0085902;5UTR|FBgn0051619|FBtr0301000;5UTR|FBgn0051619|FBtr0307497	220(1),
Hempshill_2018	FBgn0051619	nolo	2L	+	21686889	mariner2	TE-GENE	plus	1	1	mRNA	MARINER2	.	intron|FBgn0051619|FBtr0110959;intron|FBgn0051619|FBtr0085901;intron|FBgn0051619|FBtr0307497;intron|FBgn0051619|FBtr0301000;intron|FBgn0051619|FBtr0339131;intron|FBgn0051619|FBtr0085902;intron|FBgn0051619|FBtr0339132	408-437(1),
MacKay_2012	FBgn0051619	nolo	2L	+	21686889	mariner2	TE-GENE	plus	1	3	mRNA	MARINER2	.	intron|FBgn0051619|FBtr0110959;intron|FBgn0051619|FBtr0085901;intron|FBgn0051619|FBtr0307497;intron|FBgn0051619|FBtr0301000;intron|FBgn0051619|FBtr0339131;intron|FBgn0051619|FBtr0085902;intron|FBgn0051619|FBtr0339132	397-437(1),438-437(2),
MacKay_2012	FBgn0051619	nolo	2L	+	21691819	Burdock_LTR	TE-GENE	plus	1	1	mRNA	BURDOCK_LTR	.	intron|FBgn0051619|FBtr0110959;intron|FBgn0051619|FBtr0307497;intron|FBgn0051619|FBtr0301000;intron|FBgn0051619|FBtr0339131;intron|FBgn0051619|FBtr0085901;intron|FBgn0051619|FBtr0339132;intron|FBgn0051619|FBtr0085902	275(1),
MacKay_2012	FBgn0051619	nolo	2L	+	21691879	Burdock_LTR	GENE-TE	minus	1	1	mRNA	BURDOCK_LTR	.	intron|FBgn0051619|FBtr0110959;intron|FBgn0051619|FBtr0307497;intron|FBgn0051619|FBtr0301000;intron|FBgn0051619|FBtr0339131;intron|FBgn0051619|FBtr0085901;intron|FBgn0051619|FBtr0339132;intron|FBgn0051619|FBtr0085902	275(1),
THIS_STUDY	FBgn0051619	nolo	2L	+	21707776	HB	TE-GENE	minus	2	2	mRNA	HB	.	intron|FBgn0051619|FBtr0339132;intron|FBgn0051619|FBtr0339131;intron|FBgn0051619|FBtr0307497;intron|FBgn0051619|FBtr0085901;intron|FBgn0051619|FBtr0110959;intron|FBgn0051619|FBtr0085902;intron|FBgn0051619|FBtr0301000	1(2);	yes	1	0	0	1	0	0	8	44	24	54	48	67	0.33	40.83	0.809716599
Hempshill_2018	FBgn0051619	nolo	2L	+	21719645	T-element	GENE-TE	minus	1	1	mRNA	TART	21719643	intron|FBgn0051619|FBtr0301000;intron|FBgn0051619|FBtr0307497;intron|FBgn0051619|FBtr0085902;intron|FBgn0051619|FBtr0339132;intron|FBgn0051619|FBtr0339131;intron|FBgn0051619|FBtr0110959;intron|FBgn0051619|FBtr0085901	8816-8816(1),
MacKay_2012	FBgn0086779	step	2L	-	21751987	Tirant_LTR	GENE-TE	plus	1	1	mRNA	TIRANT_LTR	.	intron|FBgn0086779|FBtr0085910;intron|FBgn0086779|FBtr0301616;intron|FBgn0086779|FBtr0332471;intron|FBgn0086779|FBtr0301617	1-5(1),
MacKay_2012	FBgn0032961	CG1416	2L	+	21758561	copia	TE-GENE	minus	1	1	mRNA	COPIA	.	CDS|FBgn0032961|FBtr0085904;CDS|FBgn0032961|FBtr0085903;CDS|FBgn0032961|FBtr0085905	4504(1),
Hempshill_2018	FBgn0051612	CG31612	2L	+	21762380	412_LTR	GENE-TE	plus	4	12	mRNA	412_LTR	.	.	1(4),477-482(4),483-482(1),7-1(2),8-1(1),		3	2	1	1			0	0	0	0			1.75	0	100
MacKay_2012	FBgn0051612	CG31612	2L	-	21789725	Tirant_LTR	GENE-TE	plus	1	1	mRNA	TIRANT_LTR	.	intron|FBgn0051612|FBtr0085908;intron|FBgn0051612|FBtr0300999	1(1),
THIS_STUDY	FBgn0051612	CG31612	2L	-	21795246	roo	GENE-TE	minus	2	2	mRNA	ROO	21795246	5UTR|FBgn0051612|FBtr0300999;intron|FBgn0051612|FBtr0085908	5463(2);	no	0	0	0	1	0	1	4	16	22	28	19	8	0.33	16.17	2.02020202
MacKay_2012	FBgn0266873	lncRNA:CR45334	2L	+	21929989	copia1_LTR	GENE-TE	plus	1	1	mRNA	COPIA1_LTR	.	ncRNA|FBgn0266873|FBtr0345727;intron|FBgn0266873|FBtr0345727	1(1),
MacKay_2012	FBgn0266873	lncRNA:CR45334	2L	+	21930326	copia1_LTR	TE-GENE	plus	1	1	mRNA	COPIA1_LTR	21930327	ncRNA|FBgn0266873|FBtr0345727;intron|FBgn0266873|FBtr0345727	190(1),
MacKay_2012	FBgn0028979	tio	2L	+	22024518	P-element	GENE-TE	plus	1	1	mRNA	P-ELEMENT	.	3UTR|FBgn0028979|FBtr0089377;3UTR|FBgn0028979|FBtr0335391	1(1),
Hempshill_2018	FBgn0051601	CG31601	2L	-	22043701	Ivk	TE-GENE	minus	1	1	mRNA	IVK	22043700	5UTR|FBgn0051601|FBtr0307507;intron|FBgn0051601|FBtr0308578	1(1),
MacKay_2012	FBgn0040519	CG15219	2L	-	22105103	17.6	GENE-TE	minus	1	6	mRNA	176	.	intron|FBgn0040519|FBtr0306060;intron|FBgn0040519|FBtr0085944	512(6),
MacKay_2012	FBgn0040519	CG15219	2L	-	22105498	P-element	TE-GENE	plus	1	1	mRNA	P-ELEMENT	.	5UTR|FBgn0040519|FBtr0306060;5UTR|FBgn0040519|FBtr0085944	52(1),
THIS_STUDY	FBgn0025674	CycK	2L	-	22125039	S-element	TE-GENE	plus	2	2	mRNA	S	.	3UTR|FBgn0025674|FBtr0344022	612(1);639(1);	yes	0	0	2	0	0	0	10	31	32	42	18	33	0.33	27.67	1.19047619
MacKay_2012	FBgn0261802	CG42748	2L	+	22133107	Burdock_LTR	GENE-TE	minus	1	1	mRNA	BURDOCK_LTR	.	intron|FBgn0261802|FBtr0333742	275(1),
Croset_2017	FBgn0261802	CG42748	2L	+	22133545	S-element	GENE-TE	plus	1	2	mRNA	S	.	intron|FBgn0261802|FBtr0333742	1438-1493(1),1439-1460(1),
THIS_STUDY	FBgn0261802	CG42748	2L	+	22133545	S-element	GENE-TE	plus	4	6	mRNA	S	.	intron|FBgn0261802|FBtr0333742	1435(3);1438-1481(1);1438-1496(1);1439-1481(1);	yes	0	1	1	2	0	2	14	28	24	40	33	75	1	35.67	2.727272727
Croset_2017	FBgn0261802	CG42748	2L	+	22149903	S-element	GENE-TE	minus	1	3	mRNA	S	.	intron|FBgn0261802|FBtr0333745;intron|FBgn0261802|FBtr0333742;intron|FBgn0261802|FBtr0303277;intron|FBgn0261802|FBtr0333743;intron|FBgn0261802|FBtr0303273;intron|FBgn0261802|FBtr0303271;intron|FBgn0261802|FBtr0303272	714(2),719-721(1),
Hempshill_2018	FBgn0261802	CG42748	2L	+	22149903	S-element	GENE-TE	minus	3	4	mRNA	S	.	intron|FBgn0261802|FBtr0333745;intron|FBgn0261802|FBtr0333742;intron|FBgn0261802|FBtr0303277;intron|FBgn0261802|FBtr0333743;intron|FBgn0261802|FBtr0303273;intron|FBgn0261802|FBtr0303271;intron|FBgn0261802|FBtr0303272	669-721(4),		1	0	1	2			17	48	58	26			1	37.25	2.614379085
MacKay_2012	FBgn0261802	CG42748	2L	+	22149903	S-element	GENE-TE	minus	1	5	mRNA	S	.	intron|FBgn0261802|FBtr0333745;intron|FBgn0261802|FBtr0333742;intron|FBgn0261802|FBtr0303277;intron|FBgn0261802|FBtr0333743;intron|FBgn0261802|FBtr0303273;intron|FBgn0261802|FBtr0303271;intron|FBgn0261802|FBtr0303272	679-721(2),709-721(3),
THIS_STUDY	FBgn0261802	CG42748	2L	+	22149903	S-element	GENE-TE	minus	4	11	mRNA	S	.	intron|FBgn0261802|FBtr0333745;intron|FBgn0261802|FBtr0333742;intron|FBgn0261802|FBtr0303277;intron|FBgn0261802|FBtr0333743;intron|FBgn0261802|FBtr0303273;intron|FBgn0261802|FBtr0303271;intron|FBgn0261802|FBtr0303272	702-721(1);712-721(1);714(9);	yes	1	0	1	6	2	0	14	28	17	45	39	78	1.67	36.83	4.329004329
MacKay_2012	FBgn0261802	CG42748	2L	+	22154796	Quasimodo_LTR	TE-GENE	plus	1	1	mRNA	QUASIMODO_LTR	22154798	intron|FBgn0261802|FBtr0333744;intron|FBgn0261802|FBtr0303274;intron|FBgn0261802|FBtr0303275;intron|FBgn0261802|FBtr0303276;intron|FBgn0261802|FBtr0333745;intron|FBgn0261802|FBtr0333742;intron|FBgn0261802|FBtr0303277;intron|FBgn0261802|FBtr0333743;intron|FBgn0261802|FBtr0303273;intron|FBgn0261802|FBtr0303271;intron|FBgn0261802|FBtr0303272	288(1),
MacKay_2012	FBgn0261802	CG42748	2L	+	22165427	pogo	TE-GENE	plus	1	1	mRNA	POGO	.	3UTR|FBgn0261802|FBtr0333744;3UTR|FBgn0261802|FBtr0303277	2121(1),
MacKay_2012	FBgn0266044	lncRNA:CR44809	2L	+	22170007	Juan	GENE-TE	plus	1	2	mRNA	DOC6	.	ncRNA|FBgn0266044|FBtr0343305	1551(2),
MacKay_2012	FBgn0032981	CG3635	2L	+	22176504	Cr1a	GENE-TE	plus	1	1	mRNA	CR1A	.	intron|FBgn0032981|FBtr0299879;intron|FBgn0032981|FBtr0304739	558-620(1),
MacKay_2012	FBgn0032981	CG3635	2L	+	22176620	Cr1a	TE-GENE	plus	1	2	mRNA	CR1A	.	intron|FBgn0032981|FBtr0299879;intron|FBgn0032981|FBtr0304739	660-681(1),665-674(1),
Hempshill_2018	FBgn0032981	CG3635	2L	+	22176728	jockey2	GENE-TE	plus	4	5	mRNA	JOCKEY2	.	intron|FBgn0032981|FBtr0299879;intron|FBgn0032981|FBtr0304739	3183-3215(1),3183-3224(2),3183-3226(1),3186-3183(1),		2	1	1	1			2	2	0	0			1.25	1	55.55555556
MacKay_2012	FBgn0032981	CG3635	2L	+	22176728	jockey2	GENE-TE	plus	1	3	mRNA	JOCKEY2	.	intron|FBgn0032981|FBtr0299879;intron|FBgn0032981|FBtr0304739	3183-3214(1),3183-3216(1),3190-3183(1),
THIS_STUDY	FBgn0032981	CG3635	2L	+	22177091	jockey2	TE-GENE	plus	4	7	mRNA	JOCKEY2	.	intron|FBgn0032981|FBtr0299879;intron|FBgn0032981|FBtr0304739	3411(7);	yes	0	1	0	4	1	1	0	0	1	1	0	0	1.17	0.33	77.77777778
Hempshill_2018	FBgn0032981	CG3635	2L	+	22177643	Cr1a	TE-GENE	plus	1	1	mRNA	CR1A	.	intron|FBgn0032981|FBtr0299879;intron|FBgn0032981|FBtr0304739	3151-3162(1),
THIS_STUDY	FBgn0032981	CG3635	2L	+	22179202	jockey2	TE-GENE	plus	3	3	mRNA	JOCKEY2	.	intron|FBgn0032981|FBtr0299879;intron|FBgn0032981|FBtr0304739	3368(3);	yes	0	1	1	1	0	0	2	4	11	12	9	16	0.5	9	5.263157895
MacKay_2012	FBgn0032981	CG3635	2L	+	22180592	R1A1-element	GENE-TE	plus	1	1	mRNA	R1	.	intron|FBgn0032981|FBtr0299879;intron|FBgn0032981|FBtr0304739	4809-4849(1),
THIS_STUDY	FBgn0032981	CG3635	2L	+	22180592	R1A1-element	GENE-TE	plus	2	2	mRNA	R1	.	intron|FBgn0032981|FBtr0299879;intron|FBgn0032981|FBtr0304739	4807(2);	yes	0	1	0	0	1	0	0	0	2	0	0	1	0.33	0.5	40
THIS_STUDY	FBgn0032981	CG3635	2L	+	22181018	R1A1-element	TE-GENE	plus	3	5	mRNA	R1	.	intron|FBgn0032981|FBtr0299879;intron|FBgn0032981|FBtr0304739	5249-5332(1);5252-5329(1);5270(3);	yes	1	0	0	3	0	0	0	0	0	0	0	0	0.67	0	100
Hempshill_2018	FBgn0032981	CG3635	2L	+	22182156	Idefix_LTR	GENE-TE	plus	2	3	mRNA	IDEFIX_LTR	.	intron|FBgn0032981|FBtr0299879;intron|FBgn0032981|FBtr0304739	1-10(1),1-8(1),2-1(1),		0	2	1	0			0	0	0	0			0.75	0	100
MacKay_2012	FBgn0032981	CG3635	2L	+	22182156	Idefix_LTR	GENE-TE	plus	1	1	mRNA	IDEFIX_LTR	.	intron|FBgn0032981|FBtr0299879;intron|FBgn0032981|FBtr0304739	1-10(1),
THIS_STUDY	FBgn0032981	CG3635	2L	+	22182156	Idefix_LTR	GENE-TE	plus	3	3	mRNA	IDEFIX_LTR	.	intron|FBgn0032981|FBtr0299879;intron|FBgn0032981|FBtr0304739	1(3);	yes	0	0	0	1	1	0	0	0	2	0	0	2	0.33	0.67	33.33333333
THIS_STUDY	FBgn0032981	CG3635	2L	+	22182649	Idefix_LTR	TE-GENE	plus	2	2	mRNA	IDEFIX_LTR	.	intron|FBgn0032981|FBtr0299879;intron|FBgn0032981|FBtr0304739	594(2);	yes	1	0	1	0	0	0	1	1	5	0	0	2	0.33	1.5	18.18181818
THIS_STUDY	FBgn0032986	CG3262	2L	+	22245837	Doc	TE-GENE	minus	3	4	mRNA	DOC	.	3UTR|FBgn0032986|FBtr0334168	4(4);	yes	0	1	0	2	0	1	1	7	7	7	16	10	0.67	8	7.692307692
Hempshill_2018	FBgn0032986	CG3262	2L	+	22246055	R1A1-element	GENE-TE	minus	3	3	mRNA	R1	.	3UTR|FBgn0032986|FBtr0334168	5018-5019(3),		1	1	1	0			1	3	1	5			0.75	2.5	23.07692308
MacKay_2012	FBgn0032986	CG3262	2L	+	22246055	R1A1-element	GENE-TE	minus	1	1	mRNA	R1	.	3UTR|FBgn0032986|FBtr0334168	5019-5019(1),
MacKay_2012	FBgn0032986	CG3262	2L	+	22246148	R1A1-element	TE-GENE	minus	1	1	mRNA	R1	.	3UTR|FBgn0032986|FBtr0334168	4886-4977(1),
THIS_STUDY	FBgn0032987	RpL21	2L	-	22247596	opus	GENE-TE	plus	2	2	mRNA	NOMAD;NOMAD_LTR	.	CDS|FBgn0032987|FBtr0345541;CDS|FBgn0032987|FBtr0331295;CDS|FBgn0032987|FBtr0085961	339(1);6072(1);	no	0	1	0	1	1	0	5430	12926	14376	15636	9801	11124	0.5	11548.83	0.004329254
THIS_STUDY	FBgn0032987	RpL21	2L	-	22247709	copia	TE-GENE	plus	2	2	mRNA	COPIA	.	5UTR|FBgn0032987|FBtr0345541;5UTR|FBgn0032987|FBtr0085961;5UTR|FBgn0032987|FBtr0331295	1123(1);2938(1);	no	0	0	0	0	3	1	156	191	283	344	159	378	0.67	251.83	0.264026403
MacKay_2012	FBgn0032988	Tif-IA	2L	+	22250779	Stalker2_LTR	GENE-TE	plus	1	1	mRNA	STALKER2_LTR	.	CDS|FBgn0032988|FBtr0085955	120(1),
MacKay_2012	FBgn0032988	Tif-IA	2L	+	22250952	HB	GENE-TE	plus	2	2	mRNA	HB	.	intron|FBgn0032988|FBtr0085955	1(2),		1	1					502	145					1	323.5	0.30816641
MacKay_2012	FBgn0032988	Tif-IA	2L	+	22253922	297	GENE-TE	minus	1	1	mRNA	297	22253921	intron|FBgn0032988|FBtr0085955	3876(1),
MacKay_2012	FBgn0039972	Marf1	2L	+	22311864	297	TE-GENE	minus	1	12	mRNA	297	22311865	intron|FBgn0039972|FBtr0306235	3734-3819(1),3738-3781(1),3738-3783(1),3749-3814(4),3779(5),
MacKay_2012	FBgn0039972	Marf1	2L	+	22312039	invader2	GENE-TE	minus	1	3	mRNA	INVADER2	22312038	intron|FBgn0039972|FBtr0085958;intron|FBgn0039972|FBtr0085956;intron|FBgn0039972|FBtr0085957;intron|FBgn0039972|FBtr0306235	1225(2),1233-1221(1),
MacKay_2012	FBgn0039972	Marf1	2L	+	22328043	Cr1a	GENE-TE	minus	1	1	mRNA	CR1A	.	intron|FBgn0039972|FBtr0085958;intron|FBgn0039972|FBtr0085956;intron|FBgn0039972|FBtr0306235;intron|FBgn0039972|FBtr0085957	3695-3705(1),
MacKay_2012	FBgn0039972	Marf1	2L	+	22342221	invader2	TE-GENE	minus	1	1	mRNA	INVADER2	.	intron|FBgn0039972|FBtr0085958;intron|FBgn0039972|FBtr0085956;intron|FBgn0039972|FBtr0306235;intron|FBgn0039972|FBtr0085957	1188(1),
MacKay_2012	FBgn0039972	Marf1	2L	+	22363429	invader2	TE-GENE	minus	1	3	mRNA	INVADER2	22363430	intron|FBgn0039972|FBtr0085958;intron|FBgn0039972|FBtr0306236;intron|FBgn0039972|FBtr0306235;intron|FBgn0039972|FBtr0085956;intron|FBgn0039972|FBtr0085957	1046(3),
THIS_STUDY	FBgn0064225	RpL5	2L	-	22535617	TART-A	GENE-TE	minus	2	2	mRNA	TART-A	22535617	CDS|FBgn0064225|FBtr0111132;CDS|FBgn0064225|FBtr0332633;CDS|FBgn0064225|FBtr0344793;CDS|FBgn0064225|FBtr0111129	1838(1);2905(1);	no	0	0	0	0	2	1	6752	14208	17252	21967	10980	10842	0.5	13666.83	0.003658358
THIS_STUDY	FBgn0064225	RpL5	2L	-	22536151	copia	GENE-TE	plus	2	2	mRNA	COPIA	.	CDS|FBgn0064225|FBtr0111132;CDS|FBgn0064225|FBtr0344793;CDS|FBgn0064225|FBtr0332633;CDS|FBgn0064225|FBtr0111129	203(1);2335(1);	no	0	0	0	1	1	0	4112	15855	10574	13524	11015	15336	0.33	11736	0.002840183
THIS_STUDY	FBgn0064225	RpL5	2L	-	22536252	opus	GENE-TE	plus	2	2	mRNA	NOMAD	.	CDS|FBgn0064225|FBtr0111132;CDS|FBgn0064225|FBtr0344793;CDS|FBgn0064225|FBtr0332633;CDS|FBgn0064225|FBtr0111129	4188(1);5033(1);	no	0	0	1	0	2	0	5082	19406	16108	16506	12568	14765	0.5	14072.5	0.003552903
Hempshill_2018	FBgn0064225	RpL5	2L	-	22536379	mdg3	TE-GENE	plus	2	2	mRNA	MDG3	22536378	intron|FBgn0064225|FBtr0332633;intron|FBgn0064225|FBtr0344793;intron|FBgn0064225|FBtr0111132;intron|FBgn0064225|FBtr0111129	4966-4958(2),		0	1	1	1			2100	1941	2430	1446			0.75	1979.25	0.037878788
MacKay_2012	FBgn0040009	CG17490	2L	+	22540197	T-element	TE-GENE	plus	1	1	mRNA	TART	.	ncRNA|FBgn0278598|FBtr0415455;ncRNA|FBgn0278598|FBtr0415458;ncRNA|FBgn0278598|FBtr0415460;CDS|FBgn0040009|FBtr0302386;CDS|FBgn0040009|FBtr0344794;ncRNA|FBgn0278598|FBtr0415459;ncRNA|FBgn0278598|FBtr0415457	8067-8053(1),
Hempshill_2018	FBgn0278598	lncRNA:CR46268	2L	+	22541778	jockey	GENE-TE	plus	1	1	mRNA	JOCKEY	.	ncRNA|FBgn0278598|FBtr0415459;ncRNA|FBgn0278598|FBtr0415457;intron|FBgn0278598|FBtr0415459;intron|FBgn0278598|FBtr0415457	3744-3794(1),
Hempshill_2018	FBgn0278598	lncRNA:CR46268	2L	+	22541986	transib4	GENE-TE	plus	2	2	mRNA	TRANSIB4	.	ncRNA|FBgn0278598|FBtr0415459;ncRNA|FBgn0278598|FBtr0415457;intron|FBgn0278598|FBtr0415459;intron|FBgn0278598|FBtr0415457	774(2),		0	1	1	0			1	0	0	0			0.5	0.25	66.66666667
MacKay_2012	FBgn0278598	lncRNA:CR46268	2L	+	22541986	transib4	GENE-TE	plus	1	1	mRNA	TRANSIB4	.	ncRNA|FBgn0278598|FBtr0415459;ncRNA|FBgn0278598|FBtr0415457;intron|FBgn0278598|FBtr0415459;intron|FBgn0278598|FBtr0415457	774(1),
THIS_STUDY	FBgn0278598	lncRNA:CR46268	2L	+	22541986	transib4	GENE-TE	plus	4	8	mRNA	TRANSIB4	.	ncRNA|FBgn0278598|FBtr0415459;ncRNA|FBgn0278598|FBtr0415457;intron|FBgn0278598|FBtr0415459;intron|FBgn0278598|FBtr0415457	774(8);	yes	0	0	2	1	4	3	0	0	0	1	0	1	1.67	0.33	83.33333333
Hempshill_2018	FBgn0278598	lncRNA:CR46268	2L	+	22543549	transib4	TE-GENE	plus	1	1	mRNA	TRANSIB4	.	ncRNA|FBgn0278598|FBtr0415459;ncRNA|FBgn0278598|FBtr0415457;intron|FBgn0278598|FBtr0415459;intron|FBgn0278598|FBtr0415457	2651(1),
MacKay_2012	FBgn0278598	lncRNA:CR46268	2L	+	22543549	transib4	TE-GENE	plus	1	1	mRNA	TRANSIB4	.	ncRNA|FBgn0278598|FBtr0415459;ncRNA|FBgn0278598|FBtr0415457;intron|FBgn0278598|FBtr0415459;intron|FBgn0278598|FBtr0415457	2651(1),
THIS_STUDY	FBgn0278598	lncRNA:CR46268	2L	+	22543549	transib4	TE-GENE	plus	4	11	mRNA	TRANSIB4	.	ncRNA|FBgn0278598|FBtr0415459;ncRNA|FBgn0278598|FBtr0415457;intron|FBgn0278598|FBtr0415459;intron|FBgn0278598|FBtr0415457	2548(9);2651(2);	yes	0	0	2	2	6	1	0	1	0	5	5	1	1.83	2	47.82608696
MacKay_2012	FBgn0278598	lncRNA:CR46268	2L	+	22546881	blood_LTR	GENE-TE	plus	1	2	mRNA	BLOOD_LTR	.	ncRNA|FBgn0278598|FBtr0415459;ncRNA|FBgn0278598|FBtr0415457;intron|FBgn0278598|FBtr0415459;intron|FBgn0278598|FBtr0415457	1(2),
THIS_STUDY	FBgn0040010	CG17493	2L	+	22550827	Doc2-element	GENE-TE	plus	3	4	mRNA	DOC2	.	CDS|FBgn0040010|FBtr0332632;CDS|FBgn0040010|FBtr0332631;CDS|FBgn0040010|FBtr0332630	4321(4);	yes	0	2	2	1	3	0	421	528	704	969	617	793	1.33	672	0.198019802
Croset_2017	FBgn0040010	CG17493	2L	+	22551056	Doc2-element	GENE-TE	plus	1	18	mRNA	DOC2	.	CDS|FBgn0040010|FBtr0332632;CDS|FBgn0040010|FBtr0332631;CDS|FBgn0040010|FBtr0332630	4319(9),4325(9),
Hempshill_2018	FBgn0040010	CG17493	2L	+	22551056	Doc2-element	GENE-TE	plus	1	2	mRNA	DOC2	.	CDS|FBgn0040010|FBtr0332632;CDS|FBgn0040010|FBtr0332631;CDS|FBgn0040010|FBtr0332630	4319(1),4325(1),
MacKay_2012	FBgn0040010	CG17493	2L	+	22551056	Doc2-element	GENE-TE	plus	1	1	mRNA	DOC2	.	CDS|FBgn0040010|FBtr0332632;CDS|FBgn0040010|FBtr0332631;CDS|FBgn0040010|FBtr0332630	4319(1),
THIS_STUDY	FBgn0040010	CG17493	2L	+	22551056	Doc2-element	GENE-TE	plus	6	45	mRNA	DOC2	.	CDS|FBgn0040010|FBtr0332632;CDS|FBgn0040010|FBtr0332631;CDS|FBgn0040010|FBtr0332630	4319(41);4325(4);	yes	0	6	9	9	11	4	224	616	587	555	385	385	6.5	458.67	1.397348621
MacKay_2012	FBgn0040010	CG17493	2L	+	22551210	Doc2-element	GENE-TE	plus	1	2	mRNA	DOC2	.	3UTR|FBgn0040010|FBtr0332632;3UTR|FBgn0040010|FBtr0332630;3UTR|FBgn0040010|FBtr0332631	4321(2),
Hempshill_2018	FBgn0040010	CG17493	2L	+	22551480	Doc2-element	GENE-TE	plus	3	4	mRNA	DOC2	.	3UTR|FBgn0040010|FBtr0332632;3UTR|FBgn0040010|FBtr0332630;3UTR|FBgn0040010|FBtr0332631	4319(4),		2	1	1	0			231	103	121	68			1	130.75	0.759013283
Hempshill_2018	FBgn0040010	CG17493	2L	+	22553465	Doc2-element	GENE-TE	plus	1	1	mRNA	DOC2	.	3UTR|FBgn0040010|FBtr0332632	4325(1),
Hempshill_2018	FBgn0040010	CG17493	2L	+	22553554	Doc2-element	GENE-TE	plus	4	18	mRNA	DOC2	.	3UTR|FBgn0040010|FBtr0332632	4319(15),4321-4322(2),4325(1),		5	4	6	4			1	3	4	8			4.75	4	54.28571429
Croset_2017	FBgn0040010	CG17493	2L	+	22554061	Doc2-element	GENE-TE	plus	2	3	mRNA	DOC2	.	3UTR|FBgn0040010|FBtr0332632	1145(3),		0	1	2				0	0	0				1	0	100
Hempshill_2018	FBgn0040010	CG17493	2L	+	22554061	Doc2-element	GENE-TE	plus	3	21	mRNA	DOC2	.	3UTR|FBgn0040010|FBtr0332632	1145(18),1149-1145(1),1151-1145(2),		0	7	10	6			0	0	0	0			5.75	0	100
MacKay_2012	FBgn0040010	CG17493	2L	+	22554061	Doc2-element	GENE-TE	plus	1	8	mRNA	DOC2	.	3UTR|FBgn0040010|FBtr0332632	1145(7),1152-1145(1),
THIS_STUDY	FBgn0040010	CG17493	2L	+	22554061	Doc2-element	GENE-TE	plus	6	101	mRNA	DOC2	.	3UTR|FBgn0040010|FBtr0332632	1145(100);1147(1);	yes	9	10	14	34	27	11	0	0	0	0	0	0	17.5	0	100
MacKay_2012	FBgn0058006	CG40006	2L	-	22629781	transib1	TE-GENE	minus	1	1	mRNA	TRANSIB1	.	intron|FBgn0058006|FBtr0111230	510-547(1),
MacKay_2012	FBgn0058006	CG40006	2L	-	22675924	transib1	GENE-TE	minus	1	1	mRNA	TRANSIB1	22675924	CDS|FBgn0058006|FBtr0111230	1751(1),
THIS_STUDY	FBgn0058006	CG40006	2L	-	22688611	baggins	TE-GENE	plus	3	3	mRNA	BAGGINS	22688609	intron|FBgn0058006|FBtr0111230	2234(1);2236-2233(1);2238-2232(1);	yes	0	0	1	0	2	1	99	275	247	222	183	298	0.67	220.67	0.301204819
Hempshill_2018	FBgn0058006	CG40006	2L	-	22712777	Doc3-element	TE-GENE	minus	1	1	mRNA	DOC3	.	intron|FBgn0058006|FBtr0111230	2585-2677(1),
MacKay_2012	FBgn0058006	CG40006	2L	-	22720053	Fw3	GENE-TE	minus	1	1	mRNA	FW3	.	intron|FBgn0058006|FBtr0111230	139-156(1),
THIS_STUDY	FBgn0002566	lt	2L	+	22927765	Doc	GENE-TE	plus	3	3	mRNA	DOC	22927765	CDS|FBgn0002566|FBtr0333519;CDS|FBgn0002566|FBtr0344082;CDS|FBgn0002566|FBtr0111125;CDS|FBgn0002566|FBtr0111123	3534-3535(1);3535-3534(1);3680(1);	yes	0	0	1	0	1	0	95	310	350	373	295	222	0.33	274.17	0.121432908
THIS_STUDY	FBgn0002566	lt	2L	+	22930729	Cr1a	GENE-TE	minus	5	11	mRNA	CR1A	.	intron|FBgn0002566|FBtr0333519;intron|FBgn0002566|FBtr0111123;intron|FBgn0002566|FBtr0344082;intron|FBgn0002566|FBtr0111125	3942(7);4127(4);	yes	0	1	0	4	4	1	24	46	61	66	56	33	1.67	47.67	3.378378378
Hempshill_2018	FBgn0002566	lt	2L	+	22931182	Cr1a	TE-GENE	minus	1	1	mRNA	CR1A	.	intron|FBgn0002566|FBtr0333519;intron|FBgn0002566|FBtr0111123;intron|FBgn0002566|FBtr0344082;intron|FBgn0002566|FBtr0111125	3539-3624(1),
MacKay_2012	FBgn0002566	lt	2L	+	22931182	Cr1a	TE-GENE	minus	1	3	mRNA	CR1A	.	intron|FBgn0002566|FBtr0333519;intron|FBgn0002566|FBtr0111123;intron|FBgn0002566|FBtr0344082;intron|FBgn0002566|FBtr0111125	3529-3594(1),3529-3647(1),3530-3644(1),
Hempshill_2018	FBgn0002566	lt	2L	+	22931241	Cr1a	GENE-TE	minus	1	1	mRNA	CR1A	.	intron|FBgn0002566|FBtr0333519;intron|FBgn0002566|FBtr0111123;intron|FBgn0002566|FBtr0344082;intron|FBgn0002566|FBtr0111125	993-1011(1),
MacKay_2012	FBgn0002566	lt	2L	+	22931241	Cr1a	GENE-TE	minus	1	1	mRNA	CR1A	.	intron|FBgn0002566|FBtr0333519;intron|FBgn0002566|FBtr0111123;intron|FBgn0002566|FBtr0344082;intron|FBgn0002566|FBtr0111125	1003-1010(1),
MacKay_2012	FBgn0002566	lt	2L	+	22933630	Max-element	TE-GENE	minus	1	2	mRNA	MAX	.	intron|FBgn0002566|FBtr0333519;intron|FBgn0002566|FBtr0111123;intron|FBgn0002566|FBtr0344082;intron|FBgn0002566|FBtr0111125	7078-7139(1),7078-7143(1),
MacKay_2012	FBgn0002566	lt	2L	+	22933690	Doc	GENE-TE	plus	1	1	mRNA	DOC	.	intron|FBgn0002566|FBtr0333519;intron|FBgn0002566|FBtr0111123;intron|FBgn0002566|FBtr0344082;intron|FBgn0002566|FBtr0111125	27(1),
Croset_2017	FBgn0002566	lt	2L	+	22936388	Doc	TE-GENE	plus	1	1	mRNA	DOC	.	intron|FBgn0002566|FBtr0333519;intron|FBgn0002566|FBtr0111123;intron|FBgn0002566|FBtr0344082;intron|FBgn0002566|FBtr0111125	3671(1),
MacKay_2012	FBgn0002566	lt	2L	+	22936388	Doc	TE-GENE	plus	2	4	mRNA	DOC	.	intron|FBgn0002566|FBtr0333519;intron|FBgn0002566|FBtr0111123;intron|FBgn0002566|FBtr0344082;intron|FBgn0002566|FBtr0111125	3671(4),		1	3					22	66					2	44	4.347826087
THIS_STUDY	FBgn0002566	lt	2L	+	22936388	Doc	TE-GENE	plus	6	21	mRNA	DOC	.	intron|FBgn0002566|FBtr0333519;intron|FBgn0002566|FBtr0111123;intron|FBgn0002566|FBtr0344082;intron|FBgn0002566|FBtr0111125	3671(21);	yes	0	1	2	12	4	1	24	77	74	53	33	49	3.33	51.67	6.060606061
Croset_2017	FBgn0002566	lt	2L	+	22937273	Doc	GENE-TE	plus	1	3	mRNA	DOC	.	intron|FBgn0002566|FBtr0333519;intron|FBgn0002566|FBtr0111123;intron|FBgn0002566|FBtr0344082;intron|FBgn0002566|FBtr0111125	3680(2),3683-3704(1),
MacKay_2012	FBgn0002566	lt	2L	+	22937273	Doc	GENE-TE	plus	2	6	mRNA	DOC	.	intron|FBgn0002566|FBtr0333519;intron|FBgn0002566|FBtr0111123;intron|FBgn0002566|FBtr0344082;intron|FBgn0002566|FBtr0111125	3680(6),		2	6					34	33					4	33.5	10.66666667
THIS_STUDY	FBgn0002566	lt	2L	+	22937273	Doc	GENE-TE	plus	5	28	mRNA	DOC	.	intron|FBgn0002566|FBtr0333519;intron|FBgn0002566|FBtr0111123;intron|FBgn0002566|FBtr0344082;intron|FBgn0002566|FBtr0111125	3680(20);3687-3680(1);3689-3680(1);3814(6);	yes	0	3	5	8	9	1	22	46	58	66	56	33	4.33	46.83	8.469055375
MacKay_2012	FBgn0002566	lt	2L	+	22938601	GATE	TE-GENE	minus	1	1	mRNA	BATUMI	.	intron|FBgn0002566|FBtr0333519;intron|FBgn0002566|FBtr0111123;intron|FBgn0002566|FBtr0344082;intron|FBgn0002566|FBtr0111125	6251-6375(1),
THIS_STUDY	FBgn0002566	lt	2L	+	22938601	Max-element	TE-GENE	minus	6	17	mRNA	MAX	.	intron|FBgn0002566|FBtr0333519;intron|FBgn0002566|FBtr0111123;intron|FBgn0002566|FBtr0344082;intron|FBgn0002566|FBtr0111125	6534-6593(1);6534-6616(1);6534-6617(1);6534-6631(1);6534-6632(1);6534-6633(1);6534-6636(2);6534-6643(1);6534-6653(1);6534-6738(1);6535-6591(1);6535-6622(1);6535-6648(1);6535-6652(1);6536-6585(1);6536-6730(1);	yes	0	6	1	7	3	1	104	351	381	348	271	229	3	280.67	1.057579318
Croset_2017	FBgn0002566	lt	2L	+	22938769	Cr1a	TE-GENE	minus	1	1	mRNA	CR1A	22938774	intron|FBgn0002566|FBtr0333519;intron|FBgn0002566|FBtr0111123;intron|FBgn0002566|FBtr0344082;intron|FBgn0002566|FBtr0111125	3861(1),
Hempshill_2018	FBgn0002566	lt	2L	+	22938769	Cr1a	TE-GENE	minus	1	1	mRNA	CR1A	22938774	intron|FBgn0002566|FBtr0333519;intron|FBgn0002566|FBtr0111123;intron|FBgn0002566|FBtr0344082;intron|FBgn0002566|FBtr0111125	3618-3638(1),
MacKay_2012	FBgn0002566	lt	2L	+	22938769	Cr1a	TE-GENE	minus	1	1	mRNA	CR1A	22938774	intron|FBgn0002566|FBtr0333519;intron|FBgn0002566|FBtr0111123;intron|FBgn0002566|FBtr0344082;intron|FBgn0002566|FBtr0111125	3604-3654(1),
THIS_STUDY	FBgn0002566	lt	2L	+	22938769	Cr1a	TE-GENE	minus	2	2	mRNA	CR1A	22938774	intron|FBgn0002566|FBtr0333519;intron|FBgn0002566|FBtr0111123;intron|FBgn0002566|FBtr0344082;intron|FBgn0002566|FBtr0111125	3654-3721(1);3861(1);	yes	0	0	1	0	1	0	120	374	403	414	330	257	0.33	316.33	0.105263158
MacKay_2012	FBgn0000384	cta	2L	+	22982594	HB	GENE-TE	plus	1	1	mRNA	HB	22982593	intron|FBgn0000384|FBtr0334157;intron|FBgn0000384|FBtr0111126	1694-1745(1),
THIS_STUDY	FBgn0000384	cta	2L	+	22986869	HB	GENE-TE	plus	2	5	mRNA	HB	.	intron|FBgn0000384|FBtr0334157;intron|FBgn0000384|FBtr0111126	1107-1143(1);1107-1145(1);1112-1198(3);	yes	0	0	0	3	2	0	26	45	37	64	39	38	0.83	41.5	1.968503937
Croset_2017	FBgn0000384	cta	2L	+	22988224	HB	TE-GENE	plus	1	1	mRNA	HB	.	intron|FBgn0000384|FBtr0334157;intron|FBgn0000384|FBtr0111126	2633-2663(1),
THIS_STUDY	FBgn0000384	cta	2L	+	22988224	HB	TE-GENE	plus	2	2	mRNA	HB	.	intron|FBgn0000384|FBtr0334157;intron|FBgn0000384|FBtr0111126	2443-2644(1);2633-2663(1);	yes	1	0	1	0	0	0	9	10	4	22	10	32	0.33	14.5	2.247191011
Croset_2017	FBgn0000384	cta	2L	+	22988957	HB	GENE-TE	minus	1	1	mRNA	HB	.	intron|FBgn0000384|FBtr0334157;intron|FBgn0000384|FBtr0111126	76-104(1),
Hempshill_2018	FBgn0000384	cta	2L	+	22988957	HB	GENE-TE	minus	1	1	mRNA	HB	.	intron|FBgn0000384|FBtr0334157;intron|FBgn0000384|FBtr0111126	79-105(1),
MacKay_2012	FBgn0000384	cta	2L	+	22988957	HB	GENE-TE	minus	1	1	mRNA	HB	.	intron|FBgn0000384|FBtr0334157;intron|FBgn0000384|FBtr0111126	62-104(1),
MacKay_2012	FBgn0250907	Cht10	2L	-	23005687	transib2	TE-GENE	minus	1	3	mRNA	TRANSIB2	23005686	intron|FBgn0250907|FBtr0331165;intron|FBgn0250907|FBtr0331166;intron|FBgn0250907|FBtr0111127	93-194(1),93-219(1),97-193(1),
Croset_2017	FBgn0250907	Cht10	2L	-	23008570	transib2	TE-GENE	minus	1	6	mRNA	TRANSIB2	.	intron|FBgn0250907|FBtr0331165;intron|FBgn0250907|FBtr0331166;intron|FBgn0250907|FBtr0111127	45(5),50(1),
Croset_2017	FBgn0250907	Cht10	2L	-	23022162	Quasimodo_LTR	TE-GENE	minus	1	3	mRNA	QUASIMODO_LTR	.	intron|FBgn0250907|FBtr0331166;intron|FBgn0250907|FBtr0111127;intron|FBgn0250907|FBtr0331165	343(3),
MacKay_2012	FBgn0086683	Spf45	2L	-	23068307	blood_LTR	GENE-TE	minus	1	1	mRNA	BLOOD_LTR	.	CDS|FBgn0086683|FBtr0111239;5UTR|FBgn0086683|FBtr0111240	227(1),
Hempshill_2018	FBgn0262887	lncRNA:CR43242	2L	+	23069932	gypsy8_LTR	GENE-TE	plus	3	5	mRNA	GYPSY8_LTR	.	ncRNA|FBgn0262887|FBtr0306299	2-1(5),		1	0	2	2			1	1	0	0			1.25	0.5	71.42857143
Hempshill_2018	FBgn0262887	lncRNA:CR43242	2L	+	23070212	gypsy8_LTR	TE-GENE	plus	1	1	mRNA	GYPSY8_LTR	.	ncRNA|FBgn0262887|FBtr0306299	279-295(1),
Hempshill_2018	FBgn0039958	CG12567	2L	-	23164174	jockey	TE-GENE	minus	1	1	mRNA	JOCKEY	.	intron|FBgn0039958|FBtr0113704;intron|FBgn0039958|FBtr0300704;intron|FBgn0039958|FBtr0113705;intron|FBgn0039958|FBtr0344847;intron|FBgn0039958|FBtr0300703;intron|FBgn0039958|FBtr0300702	3743-3812(1),
MacKay_2012	FBgn0039958	CG12567	2L	-	23164174	jockey	TE-GENE	minus	1	3	mRNA	JOCKEY	.	intron|FBgn0039958|FBtr0113704;intron|FBgn0039958|FBtr0300704;intron|FBgn0039958|FBtr0113705;intron|FBgn0039958|FBtr0344847;intron|FBgn0039958|FBtr0300703;intron|FBgn0039958|FBtr0300702	3740-3794(1),3742-3794(1),3744-3794(1),
Hempshill_2018	FBgn0039958	CG12567	2L	-	23166840	roo_LTR	TE-GENE	plus	1	1	mRNA	ROO_LTR	.	intron|FBgn0039958|FBtr0113704;intron|FBgn0039958|FBtr0300704;intron|FBgn0039958|FBtr0113705;intron|FBgn0039958|FBtr0344847;intron|FBgn0039958|FBtr0300703;intron|FBgn0039958|FBtr0300702	428(1),
MacKay_2012	FBgn0039958	CG12567	2L	-	23167566	roo_LTR	TE-GENE	minus	2	2	mRNA	ROO_LTR	.	intron|FBgn0039958|FBtr0113704;intron|FBgn0039958|FBtr0300704;intron|FBgn0039958|FBtr0113705;intron|FBgn0039958|FBtr0344847;intron|FBgn0039958|FBtr0300703;intron|FBgn0039958|FBtr0300702	1(2),		1	1					42	38					1	40	2.43902439
MacKay_2012	FBgn0039958	CG12567	2L	-	23169005	Tirant_LTR	TE-GENE	plus	1	1	mRNA	TIRANT_LTR	.	intron|FBgn0039958|FBtr0113704;intron|FBgn0039958|FBtr0300704;intron|FBgn0039958|FBtr0113705;intron|FBgn0039958|FBtr0344847;intron|FBgn0039958|FBtr0300703;intron|FBgn0039958|FBtr0300702	417(1),
MacKay_2012	FBgn0039958	CG12567	2L	-	23172689	Tc1-2	GENE-TE	minus	1	1	mRNA	TC1-2	.	intron|FBgn0039958|FBtr0113704;intron|FBgn0039958|FBtr0300704;intron|FBgn0039958|FBtr0113705;intron|FBgn0039958|FBtr0344847;intron|FBgn0039958|FBtr0300703;intron|FBgn0039958|FBtr0300702	1569-1648(1),
THIS_STUDY	FBgn0039958	CG12567	2L	-	23172689	Tc1-2	GENE-TE	minus	5	15	mRNA	TC1-2	.	intron|FBgn0039958|FBtr0113704;intron|FBgn0039958|FBtr0300704;intron|FBgn0039958|FBtr0113705;intron|FBgn0039958|FBtr0344847;intron|FBgn0039958|FBtr0300703;intron|FBgn0039958|FBtr0300702	1548-1649(1);1578-1648(1);1580-1648(2);1644(11);	yes	0	0	1	6	4	4	26	39	62	67	48	43	2.5	47.5	5
MacKay_2012	FBgn0039958	CG12567	2L	-	23174062	Tc1-2	GENE-TE	minus	1	1	mRNA	TC1-2	23174062	CDS|FBgn0039958|FBtr0344847;CDS|FBgn0039958|FBtr0113704;CDS|FBgn0039958|FBtr0113705;CDS|FBgn0039958|FBtr0300703;intron|FBgn0039958|FBtr0300704	1136(1),
THIS_STUDY	FBgn0039958	CG12567	2L	-	23174062	Tc1-2	GENE-TE	minus	3	4	mRNA	TC1-2	23174062	CDS|FBgn0039958|FBtr0344847;CDS|FBgn0039958|FBtr0113704;CDS|FBgn0039958|FBtr0113705;CDS|FBgn0039958|FBtr0300703;intron|FBgn0039958|FBtr0300704	1133(1);1136(3);	yes	0	0	2	0	0	2	220	482	479	672	452	352	0.67	442.83	0.150319429
MacKay_2012	FBgn0267986	lncRNA:CR46253	2L	+	23239468	hobo	GENE-TE	minus	1	1	mRNA	HOBO	.	ncRNA|FBgn0267986|FBtr0347583;ncRNA|FBgn0267986|FBtr0347584	100-86(1),
MacKay_2012	FBgn0267428	CG45781	2R	+	336203	rooA	GENE-TE	minus	1	1	mRNA	ROOA	.	intron|FBgn0267428|FBtr0346766	2752(1),
MacKay_2012	FBgn0267428	CG45781	2R	+	346396	rooA_LTR	TE-GENE	minus	1	5	mRNA	ROOA_LTR	.	intron|FBgn0267428|FBtr0346766	1(2),-38-35(1),-40-20(1),-40-32(1),
MacKay_2012	FBgn0267428	CG45781	2R	+	346509	transib2	GENE-TE	minus	1	2	mRNA	TRANSIB2	.	intron|FBgn0267428|FBtr0346766	2758(1),2772-2801(1),
MacKay_2012	FBgn0267428	CG45781	2R	+	348376	transib2	TE-GENE	minus	1	1	mRNA	TRANSIB2	348382	intron|FBgn0267428|FBtr0346766	471(1),
Croset_2017	FBgn0267428	CG45781	2R	+	395216	Porto1	GENE-TE	plus	1	2	mRNA	DOC5	.	intron|FBgn0267428|FBtr0346766	1(2),
Croset_2017	FBgn0267428	CG45781	2R	+	460777	gypsy10	TE-GENE	plus	1	7	mRNA	GYPSY10	.	intron|FBgn0267428|FBtr0346766	5119-5182(1),5122-5181(1),5152-5182(1),5163-5182(1),5174-5182(1),5176-5182(1),5177-5182(1),
Hempshill_2018	FBgn0267428	CG45781	2R	+	460777	gypsy10	TE-GENE	plus	1	1	mRNA	GYPSY10	.	intron|FBgn0267428|FBtr0346766	5124-5182(1),
Croset_2017	FBgn0267428	CG45781	2R	+	460897	gypsy10_LTR	GENE-TE	plus	1	1	mRNA	GYPSY10_LTR	.	intron|FBgn0267428|FBtr0346766	1(1),
Croset_2017	FBgn0267428	CG45781	2R	+	461067	gypsy10_LTR	TE-GENE	plus	2	6	mRNA	GYPSY10_LTR	.	intron|FBgn0267428|FBtr0346766	66-80(1),74(5),		5	0	1				79	7	30				2	38.67	4.917629702
Croset_2017	FBgn0267428	CG45781	2R	+	462424	Porto1	TE-GENE	plus	2	12	mRNA	DOC5	.	intron|FBgn0267428|FBtr0346766	4608-4684(1),4618-4684(1),4619-4683(1),4638-4684(1),4669-4691(1),4674-4686(1),4680-4684(1),4680-4685(1),4680-4693(1),4681-4683(1),4681-4684(1),4682(1),		11	0	1				76	7	30				4	37.67	9.599232061
Croset_2017	FBgn0267428	CG45781	2R	+	465821	gypsy10	GENE-TE	plus	1	4	mRNA	GYPSY10	.	intron|FBgn0267428|FBtr0346766	3567(4),
MacKay_2012	FBgn0267428	CG45781	2R	+	492085	BS2	GENE-TE	plus	1	1	mRNA	BS2	.	intron|FBgn0267428|FBtr0346766	82(1),
Croset_2017	FBgn0267428	CG45781	2R	+	495799	baggins	GENE-TE	plus	1	3	mRNA	BAGGINS	495799	CDS|FBgn0267428|FBtr0346766	5002(3),
MacKay_2012	FBgn0267428	CG45781	2R	+	528050	17.6	GENE-TE	minus	1	1	mRNA	176	.	intron|FBgn0267428|FBtr0346766	3156-3161(1),
Hempshill_2018	FBgn0267428	CG45781	2R	+	547230	Stalker4_LTR	TE-GENE	plus	1	1	mRNA	STALKER4_LTR	547232	intron|FBgn0267428|FBtr0346766	381(1),
Croset_2017	FBgn0267428	CG45781	2R	+	547231	baggins	TE-GENE	plus	1	6	mRNA	BAGGINS	547232	intron|FBgn0267428|FBtr0346766	5288-5291(1),5289-5291(1),5291(3),5316-5291(1),
MacKay_2012	FBgn0267428	CG45781	2R	+	576582	invader5	GENE-TE	minus	2	5	mRNA	INVADER5	.	intron|FBgn0267428|FBtr0346766	186(5),		1	4					1	3					2.5	2	55.55555556
MacKay_2012	FBgn0267428	CG45781	2R	+	576710	invader5	TE-GENE	minus	1	1	mRNA	INVADER5	.	intron|FBgn0267428|FBtr0346766	59(1),
Croset_2017	FBgn0267428	CG45781	2R	+	580416	rover	GENE-TE	plus	2	3	mRNA	ROVER	.	intron|FBgn0267428|FBtr0346766	119(1),19-46(1),6958-7000(1),		2	1	0				102	12	83				1	65.67	1.499925004
MacKay_2012	FBgn0267428	CG45781	2R	+	588064	rover	GENE-TE	minus	2	3	mRNA	ROVER	.	intron|FBgn0267428|FBtr0346766	5570-5668(2),5621-5666(1),		0	2					6	3					1	4.5	18.18181818
THIS_STUDY	FBgn0267428	CG45781	2R	+	621760	Doc2-element	TE-GENE	minus	2	2	mRNA	DOC2	.	intron|FBgn0267428|FBtr0346766	1725(2);	yes	0	0	0	0	0	0	18	19	15	53	47	36	0	31.33	0
THIS_STUDY	FBgn0267428	CG45781	2R	+	626319	mariner2	TE-GENE	plus	2	2	mRNA	MARINER2	.	intron|FBgn0267428|FBtr0346766	653(2);	yes	0	0	0	0	0	0	18	19	15	53	47	36	0	31.33	0
MacKay_2012	FBgn0267428	CG45781	2R	+	629176	BS3	TE-GENE	minus	1	1	mRNA	BS3	.	intron|FBgn0267428|FBtr0346766	-40-38(1),
MacKay_2012	FBgn0267428	CG45781	2R	+	631330	297_LTR	GENE-TE	plus	1	1	mRNA	297_LTR	.	intron|FBgn0267428|FBtr0346766	297-338(1),
Hempshill_2018	FBgn0267428	CG45781	2R	+	636733	springer	TE-GENE	plus	1	1	mRNA	GYPSY1	.	intron|FBgn0267428|FBtr0346766	3050-3049(1),
THIS_STUDY	FBgn0267428	CG45781	2R	+	636733	gypsy2	TE-GENE	plus	2	3	mRNA	GYPSY2	.	intron|FBgn0267428|FBtr0346766	2510-2569(2);2510-2570(1);	yes	0	0	0	1	2	0	18	19	15	53	47	36	0.5	31.33	1.570680628
Croset_2017	FBgn0267428	CG45781	2R	+	642363	Idefix	GENE-TE	minus	1	5	mRNA	IDEFIX	642363	CDS|FBgn0267428|FBtr0346766	2867-2968(1),2918-2971(1),2931-2965(1),2949-2965(1),2950-2965(1),
Hempshill_2018	FBgn0267428	CG45781	2R	+	642365	I-element	GENE-TE	minus	1	1	mRNA	I	642363	intron|FBgn0267428|FBtr0346766	468-479(1),
Croset_2017	FBgn0267428	CG45781	2R	+	643546	I-element	GENE-TE	minus	1	2	mRNA	I	.	intron|FBgn0267428|FBtr0346766	2067(2),
Croset_2017	FBgn0267428	CG45781	2R	+	645009	I-element	TE-GENE	minus	1	6	mRNA	I	.	intron|FBgn0267428|FBtr0346766	100(3),39-100(1),40-109(1),42-109(1),
Hempshill_2018	FBgn0267428	CG45781	2R	+	645009	I-element	TE-GENE	minus	1	1	mRNA	I	.	intron|FBgn0267428|FBtr0346766	69-104(1),
Hempshill_2018	FBgn0267428	CG45781	2R	+	649244	gypsy_LTR	TE-GENE	plus	1	1	mRNA	GYPSY_LTR	.	intron|FBgn0267428|FBtr0346766	480(1),
Croset_2017	FBgn0267428	CG45781	2R	+	652049	Idefix	TE-GENE	minus	1	3	mRNA	IDEFIX	.	intron|FBgn0267428|FBtr0346766	2729-2806(1),2732-2790(1),2735-2790(1),
Hempshill_2018	FBgn0267428	CG45781	2R	+	652049	Idefix	TE-GENE	minus	1	1	mRNA	IDEFIX	.	intron|FBgn0267428|FBtr0346766	2759-2796(1),
Hempshill_2018	FBgn0267428	CG45781	2R	+	673573	17.6	TE-GENE	minus	1	1	mRNA	176	673574	intron|FBgn0267428|FBtr0346766	5593(1),
MacKay_2012	FBgn0267428	CG45781	2R	+	673573	17.6	TE-GENE	minus	1	1	mRNA	176	673574	intron|FBgn0267428|FBtr0346766	5593(1),
THIS_STUDY	FBgn0267428	CG45781	2R	+	673573	17.6	TE-GENE	minus	2	4	mRNA	176	673574	intron|FBgn0267428|FBtr0346766	5593(4);	yes	0	3	0	0	0	0	35	104	57	114	75	76	0.5	76.83	0.646551724
Hempshill_2018	FBgn0267428	CG45781	2R	+	705373	17.6	TE-GENE	minus	1	1	mRNA	176	705374	intron|FBgn0267428|FBtr0346766	5593(1),
MacKay_2012	FBgn0284080	CG46302	2R	+	855314	S-element	GENE-TE	plus	1	1	mRNA	S	.	CDS|FBgn0284080|FBtr0452096	3-47(1),
MacKay_2012	FBgn0069969	CG40498	2R	-	924877	Transpac_LTR	GENE-TE	plus	1	2	mRNA	TRANSPAC_LTR	.	3UTR|FBgn0069969|FBtr0308892	1(2),
THIS_STUDY	FBgn0069969	CG40498	2R	-	927570	Transpac_LTR	TE-GENE	minus	6	97	mRNA	TRANSPAC_LTR	927570	5UTR|FBgn0069969|FBtr0302340;5UTR|FBgn0069969|FBtr0344187;5UTR|FBgn0069969|FBtr0344186;5UTR|FBgn0069969|FBtr0308894;5UTR|FBgn0069969|FBtr0308892	1(49);2(1);22(36);23(4);242(6);278-243(1);	yes	5	16	12	29	17	12	290	842	621	1509	1330	829	15.17	903.5	1.650943396
THIS_STUDY	FBgn0069969	CG40498	2R	-	929252	Transpac_LTR	GENE-TE	minus	6	54	mRNA	TRANSPAC_LTR	.	5UTR|FBgn0069969|FBtr0308892;5UTR|FBgn0069969|FBtr0302340;5UTR|FBgn0069969|FBtr0344186;intron|FBgn0069969|FBtr0344187	330(54);	yes	4	6	9	18	14	15	106	173	142	506	354	204	11	247.5	4.255319149
THIS_STUDY	FBgn0069969	CG40498	2R	-	929255	Transpac_LTR	TE-GENE	minus	6	179	mRNA	TRANSPAC_LTR	.	5UTR|FBgn0069969|FBtr0308892;5UTR|FBgn0069969|FBtr0302340;5UTR|FBgn0069969|FBtr0344186;intron|FBgn0069969|FBtr0344187	1(179);	yes	10	24	9	61	53	17	151	446	439	728	666	290	29	453.33	6.01243953
MacKay_2012	FBgn0069969	CG40498	2R	-	941419	gypsy6	TE-GENE	minus	1	1	mRNA	GYPSY6	.	intron|FBgn0069969|FBtr0344187;intron|FBgn0069969|FBtr0302340;intron|FBgn0069969|FBtr0308892;intron|FBgn0069969|FBtr0344186	3070-3128(1),
MacKay_2012	FBgn0069969	CG40498	2R	-	944087	Cr1a	TE-GENE	minus	1	1	mRNA	CR1A	.	intron|FBgn0069969|FBtr0344187;intron|FBgn0069969|FBtr0302340;intron|FBgn0069969|FBtr0308892;intron|FBgn0069969|FBtr0344186	588-645(1),
THIS_STUDY	FBgn0069969	CG40498	2R	-	944087	Cr1a	TE-GENE	minus	5	11	mRNA	CR1A	.	intron|FBgn0069969|FBtr0344187;intron|FBgn0069969|FBtr0302340;intron|FBgn0069969|FBtr0308892;intron|FBgn0069969|FBtr0344186	629(11);	yes	0	2	1	5	1	2	28	61	52	114	71	69	1.83	65.83	2.709359606
THIS_STUDY	FBgn0069969	CG40498	2R	-	946638	Cr1a	GENE-TE	minus	2	2	mRNA	CR1A	.	intron|FBgn0069969|FBtr0344187;intron|FBgn0069969|FBtr0302340;intron|FBgn0069969|FBtr0308892;intron|FBgn0069969|FBtr0344186	4271-4303(1);4281-4303(1);	yes	0	1	0	0	1	0	53	94	72	224	147	115	0.33	117.5	0.282885431
Hempshill_2018	FBgn0069969	CG40498	2R	-	946926	Cr1a	TE-GENE	minus	1	1	mRNA	CR1A	.	intron|FBgn0069969|FBtr0308892;intron|FBgn0069969|FBtr0344187;intron|FBgn0069969|FBtr0302340;intron|FBgn0069969|FBtr0344186	4384-4409(1),
MacKay_2012	FBgn0069969	CG40498	2R	-	946987	Cr1a	GENE-TE	minus	1	1	mRNA	CR1A	.	intron|FBgn0069969|FBtr0308892;intron|FBgn0069969|FBtr0344187;intron|FBgn0069969|FBtr0302340;intron|FBgn0069969|FBtr0344186	4460-4469(1),
THIS_STUDY	FBgn0069969	CG40498	2R	-	947335	Quasimodo_LTR	TE-GENE	minus	5	13	mRNA	QUASIMODO_LTR	.	intron|FBgn0069969|FBtr0308892;intron|FBgn0069969|FBtr0344187;intron|FBgn0069969|FBtr0302340;intron|FBgn0069969|FBtr0344186	1(13);	yes	0	1	3	2	6	1	28	65	59	117	71	68	2.17	68	3.087885986
THIS_STUDY	FBgn0069969	CG40498	2R	-	949868	Transpac_LTR	GENE-TE	minus	6	57	mRNA	TRANSPAC_LTR	949871	intron|FBgn0069969|FBtr0308892;intron|FBgn0069969|FBtr0344187;intron|FBgn0069969|FBtr0302340;intron|FBgn0069969|FBtr0344186	325-376(1);330(56);	yes	5	8	18	16	11	18	74	187	166	385	264	225	12.67	216.83	5.519244735
THIS_STUDY	FBgn0069969	CG40498	2R	-	951125	Transpac_LTR	GENE-TE	minus	6	132	mRNA	TRANSPAC_LTR	951127	intron|FBgn0069969|FBtr0302340;intron|FBgn0069969|FBtr0344186;intron|FBgn0069969|FBtr0308892;intron|FBgn0069969|FBtr0344187	325(1);330(131);	yes	11	27	35	37	33	26	359	1187	1010	1606	1296	800	28.17	1043	2.629531663
THIS_STUDY	FBgn0003256	rl	2R	+	1073602	HB	GENE-TE	plus	2	4	mRNA	HB	.	intron|FBgn0003256|FBtr0113702;intron|FBgn0003256|FBtr0329919;intron|FBgn0003256|FBtr0113701;intron|FBgn0003256|FBtr0113703;intron|FBgn0003256|FBtr0329920;intron|FBgn0003256|FBtr0113700;intron|FBgn0003256|FBtr0345337	1(4);	yes	0	0	0	2	2	0	124	172	238	279	227	354	0.67	232.33	0.286123033
THIS_STUDY	FBgn0003256	rl	2R	+	1073911	Cr1a	GENE-TE	plus	5	9	mRNA	CR1A	.	intron|FBgn0003256|FBtr0113702;intron|FBgn0003256|FBtr0329919;intron|FBgn0003256|FBtr0113701;intron|FBgn0003256|FBtr0113703;intron|FBgn0003256|FBtr0329920;intron|FBgn0003256|FBtr0113700;intron|FBgn0003256|FBtr0345337	3665-3689(1);3666-3719(2);3667-3719(1);3667-3748(1);3668-3719(4);	yes	0	2	3	3	1	1	122	170	227	268	222	328	1.67	222.83	0.742390497
Croset_2017	FBgn0003256	rl	2R	+	1074148	Cr1a	TE-GENE	plus	1	1	mRNA	CR1A	.	intron|FBgn0003256|FBtr0113702;intron|FBgn0003256|FBtr0329919;intron|FBgn0003256|FBtr0113701;intron|FBgn0003256|FBtr0113703;intron|FBgn0003256|FBtr0329920;intron|FBgn0003256|FBtr0113700;intron|FBgn0003256|FBtr0345337	3794-3901(1),
Hempshill_2018	FBgn0003256	rl	2R	+	1074148	Cr1a	TE-GENE	plus	1	1	mRNA	CR1A	.	intron|FBgn0003256|FBtr0113702;intron|FBgn0003256|FBtr0329919;intron|FBgn0003256|FBtr0113701;intron|FBgn0003256|FBtr0113703;intron|FBgn0003256|FBtr0329920;intron|FBgn0003256|FBtr0113700;intron|FBgn0003256|FBtr0345337	3914-3929(1),
MacKay_2012	FBgn0003256	rl	2R	+	1074338	roo	GENE-TE	minus	1	1	mRNA	ROO	.	5UTR|FBgn0003256|FBtr0329919;intron|FBgn0003256|FBtr0113702;intron|FBgn0003256|FBtr0113701;intron|FBgn0003256|FBtr0113703;intron|FBgn0003256|FBtr0329920;intron|FBgn0003256|FBtr0113700;intron|FBgn0003256|FBtr0345337	3644-3659(1),
MacKay_2012	FBgn0003256	rl	2R	+	1074396	roo	TE-GENE	minus	1	1	mRNA	ROO	.	intron|FBgn0003256|FBtr0113702;intron|FBgn0003256|FBtr0113701;intron|FBgn0003256|FBtr0113703;intron|FBgn0003256|FBtr0329920;intron|FBgn0003256|FBtr0113700;intron|FBgn0003256|FBtr0345337;intron|FBgn0003256|FBtr0329919	3561-3604(1),
MacKay_2012	FBgn0003256	rl	2R	+	1075215	HB	GENE-TE	plus	1	3	mRNA	HB	.	intron|FBgn0003256|FBtr0113702;intron|FBgn0003256|FBtr0113701;intron|FBgn0003256|FBtr0113703;intron|FBgn0003256|FBtr0329920;intron|FBgn0003256|FBtr0113700;intron|FBgn0003256|FBtr0345337;intron|FBgn0003256|FBtr0329919	1(3),
THIS_STUDY	FBgn0003256	rl	2R	+	1075215	HB	GENE-TE	plus	3	9	mRNA	HB	.	intron|FBgn0003256|FBtr0113702;intron|FBgn0003256|FBtr0113701;intron|FBgn0003256|FBtr0113703;intron|FBgn0003256|FBtr0329920;intron|FBgn0003256|FBtr0113700;intron|FBgn0003256|FBtr0345337;intron|FBgn0003256|FBtr0329919	1(5);1-5(1);2-28(1);3-27(1);5-28(1);	yes	0	0	0	6	1	2	116	167	228	265	212	306	1.5	215.67	0.690713738
MacKay_2012	FBgn0003256	rl	2R	+	1076448	HB	TE-GENE	minus	1	1	mRNA	HB	.	intron|FBgn0003256|FBtr0113702;intron|FBgn0003256|FBtr0113701;intron|FBgn0003256|FBtr0113703;intron|FBgn0003256|FBtr0329920;intron|FBgn0003256|FBtr0113700;intron|FBgn0003256|FBtr0345337;intron|FBgn0003256|FBtr0329919	1(1),
[truncated: 6,346 more rows]
