# Supplementary material for: Transposon expression in the Drosophila brain is driven by neighboring genes and diversifies the neural transcriptome
Source: Genome Res. 2020 Nov;30(11):1559–69. doi: 10.1101/gr.259200.119 (PMC7605248; doi:10.1101/gr.259200.119)
Supplement: Supplemental Material [file supp_gr.259200.119_Supplemental_Tables_and_Files.zip › Supplemental_Tables_and_Files/Supplemental_Table_S9.csv]

Supplemental Table S9: Comparison of reads consistent with chimeric transcripts and total number of reads mapping to each transposon sub-family, including individiaul values for each sample.
te_name	te_gene_reads_average	te_reads_per_nt_average	te_gene_reads_S1_L1	te_reads_per_nt_S1_L1	te_gene_reads_S1_L2	te_reads_per_nt_S1_L2	te_gene_reads_S2_L1	te_reads_per_nt_S2_L1	te_gene_reads_S2_L2	te_reads_per_nt_S2_L2	te_gene_reads_S3_L1	te_reads_per_nt_S3_L1	te_gene_reads_S3_L2	te_reads_per_nt_S3_L2	te_gene_reads_S4_L1	te_reads_per_nt_S4_L1	te_gene_reads_S4_L2	te_reads_per_nt_S4_L2	te_gene_reads_S5_L1	te_reads_per_nt_S5_L1	te_gene_reads_S5_L2	te_reads_per_nt_S5_L2	te_gene_reads_S6_L1	te_reads_per_nt_S6_L1	te_gene_reads_S6_L2	te_reads_per_nt_S6_L2
accord	98.89850833	13.08377604	81.9039	470	80.1731	473	194.83	686	187.574	649	100.992	326	98.0595	311	90.6762	761	93.4726	817	69.9256	199	70.9346	192	60.2691	115	57.9715	134
accord_LTR	22.4281925	3.806143765	19.4794	56	16.6607	45	34.8366	58	35.1203	42	22.7792	31	24.3591	28	43.8743	71	38.8761	56	7.09156	21	8.47576	22	11.8887	14	5.69659	17
accord2	0.610248	0.133730173	1.15809	9	1.3919	25	0.99265	46	1.32492	35	0.25156	9	0.451255	18	0.396894	22	0.379143	6	0.210373	2	0.268063	10	0.279018	12	0.21911	10
baggins	2.847210833	0.548951157	5.19552	60	5.60033	58	5.58492	55	5.23753	49	1.8551	18	1.34831	20	1.36244	23	1.71368	39	1.37472	18	1.53888	19	1.41453	24	1.94057	24
Bari1	2.077640833	0.12504325	2.12855	20	1.52056	14	2.16503	22	2.24493	17	1.58657	30	1.7597	10	1.70759	22	2.93978	29	2.42675	13	2.58483	24	2.12391	8	1.74349	16
GATE	3.486561667	0.723545963	6.60538	115	6.64079	87	7.49623	111	6.56971	108	1.86398	47	1.81839	43	2.31939	104	2.63916	101	1.29653	41	1.394	51	1.73474	24	1.46044	37
3S18	12.11694042	3.630746786	0.298893	0	0.413284	0	0.354244	4	0.712177	4	30.8901	100	26.97	85	0.324723	0	0.383764	0	20.0183	72	19.4092	58	22.2016	66	23.427	70
3S18_LTR	28.2045875	6.390511703	43.6502	256	44.2604	274	63.3792	250	63.9517	249	9.22222	7	8.14167	11	34.1599	230	36.4842	255	10.3639	3	7.33611	14	7.79444	6	9.71111	14
flea	37.60125833	6.510743421	16.0889	28	14.1528	28	18.1528	25	26.5278	31	67.254	192	66.4297	189	12.4083	34	13.5389	34	52.225	137	48.7507	134	58.2308	128	57.4554	119
flea_LTR	43.636735	13.13586604	79.8906	372	79.8768	391	115.315	347	112.871	350	1.83577	40	4.67518	42	59.0799	394	57.1732	410	3.64599	18	3.04015	18	2.94891	28	3.28832	36
blood	54.25315667	14.16042447	4.04015	74	7.0219	80	10.0985	70	9.5438	78	102.499	486	100.338	495	6.93796	40	6.29197	52	99.5141	382	99.9345	397	101.023	322	103.795	339
blood_LTR	62.438575	13.09828634	76.255	601	72.9784	586	136.264	566	138.185	648	24.0729	102	23.8141	139	91.8596	887	94.0877	1002	18.5553	83	21.5	93	21.0477	127	30.6432	117
BS	15.81249667	2.958874139	21.6633	156	22.0352	151	30.9548	178	26.9774	186	10.1393	90	10.2168	96	23.1357	144	26.2136	147	4.9241	44	5.18439	28	4.03493	34	4.27044	46
BS2	4.428685167	1.089516594	5.82205	74	5.56624	65	8.19707	77	7.83259	86	0.961229	33	1.05847	24	10.2777	104	9.29561	127	0.856568	24	0.730085	12	1.40614	9	1.14047	15
BS3	1.779987217	0.444484777	3.42436	70	3.66102	75	3.63983	75	3.8839	59	0.850755	14	0.514254	14	2.12225	24	2.17013	39	0.206819	6	0.0665176	10	0.57071	10	0.249301	16
Burdock	21.3962575	6.190553979	1.25489	30	0.927334	40	1.20682	43	1.19508	44	37.9051	102	37.2176	118	0.901062	14	0.791504	20	48.4163	129	44.5946	131	41.6054	76	40.7394	95
Burdock_LTR	14.54182742	4.332969418	0.312085	0	50.1599	275	0.156707	0	0.156707	0	9.47445	30	15.8869	30	28.5141	149	29.6842	162	10.2445	35	10.7007	60	15.0511	27	4.16058	47
Chimpo	22.87168667	9.97531979	57.693	237	16.1168	68	90.9783	280	86.4002	264	3.02538	11	2.49532	11	2.98905	50	6.19343	60	1.93396	10	1.44332	1	2.44998	16	2.7415	6
Chouto	6.3665045	2.563042152	15.5985	78	4.16289	26	22.5292	82	23.438	75	0.547077	0	0.289289	2	4.41005	25	3.94825	17	0.357543	2	0.444872	2	0.362968	0	0.309415	0
Chouto_LTR	1.998307833	0.673424706	5.57886	27	0.9979	9	4.98374	25	6.66511	15	0.194489	8	0.171799	2	1.507	10	1.19198	7	0.194489	6	0.34684	6	1.37115	4	0.776337	6
Circe	0.705363417	0.151118428	1.60833	11	0.322528	14	0.938572	0	1.63196	9	0.510149	5	0.234618	9	0.445705	6	1.29335	8	0.367427	7	0.268607	4	0.439811	0	0.403304	2
copia	281.6675978	85.03134935	0.711507	20	0.506216	18	0.468395	8	0.194489	10	525.585	1496	520.206	1543	0.254445	8	0.395122	2	585.4	1326	594.315	1492	584.972	1179	567.003	1315
copia_LTR	181.7687517	88.54037583	0.96664	27	887.761	4028	1.31078	16	1.3701	15	20.4582	334	23.5236	312	568.458	3956	561.864	4063	26.88	370	31.5527	452	28.1782	390	28.9018	442
copia1	270.784215	135.3493731	884.201	4045	42.68	569	1121.55	3216	1120.11	3525	3.93257	12	4.18506	16	31.8873	493	28.5018	544	2.52559	7	2.11788	8	4.22435	7	3.49503	10
Dm88	12.504445	4.710508577	23.2	557	8.02134	44	41.7236	669	48.4618	564	3.62221	14	3.45686	7	5.05336	30	5.48678	20	2.88056	7	3.9005	5	1.97837	5	2.26796	6
diver	5.396370833	0.665097564	8.87364	63	5.15765	27	9.25224	21	8.73805	25	5.49787	31	5.01276	21	5.11031	24	3.98774	33	3.43991	14	3.38692	8	3.25806	11	3.0413	11
diver2	2.810554583	0.905496515	3.52007	31	6.98706	38	6.27686	22	5.98702	14	0.816208	3	0.41704	6	0.416244	18	8.06842	62	0.421525	2	0.107332	2	0.270622	5	0.438254	0
diver2_LTR	3.163259917	0.893017967	6.89259	22	0.834081	20	0.883249	12	8.92077	30	2.29167	40	0.502171	2	7.66129	83	0.408072	7	0.237096	0	4.60417	36	2.36198	26	2.36198	30
1731	6.880264667	1.954966299	0.944042	8	1.12808	12	9.35271	51	0.802691	20	12.8192	27	3.04167	30	0.363229	9	0.543174	7	5.98958	30	12.7484	29	16.1347	41	18.6957	44
17.6	9.242001667	1.779338056	12.8958	128	9.80729	121	0.834081	26	1.29185	6	18.1448	183	12.4444	23	0.520019	2	2.60938	45	12.7385	29	13.8928	199	12.2718	165	13.4533	184
297	9.825645167	1.616545419	18.1926	82	15.4482	66	0.956102	8	12.5182	152	6.52854	45	17.1155	184	3.36719	18	10.0435	61	14.156	205	6.13218	27	6.80198	31	6.64775	43
297_LTR	16.23751417	3.020605143	37.1814	385	37.1102	297	10.7865	158	19.9488	59	10.5884	77	6.82566	46	12.2453	75	15.5258	266	6.17321	30	15.1574	137	10.0484	132	13.2591	106
412	38.09390583	9.20360732	15.5997	134	15.3993	178	19.5479	60	37.6839	303	79.1124	375	12.414	92	16.4141	243	6.64807	101	12.9492	120	80.6092	375	80.6439	272	80.1052	294
412_LTR	43.547205	8.778807454	14.063	176	14.8087	163	33.1252	335	17.1348	129	76.4938	261	78.727	416	5.79776	93	10.4165	163	84.8498	347	56.5854	237	66.8583	233	63.7062	241
Cr1a	38.94151667	8.881036341	68.8037	545	69.3124	588	19.9888	95	20.0169	172	16.646	319	74.4542	256	10.2034	123	94.2254	1013	54.3229	198	13.0678	273	12.5715	298	13.6852	299
Rt1a	45.95455058	14.91981198	75.6771	332	86.2833	346	18.1404	178	95.0253	512	0.355654	9	16.5916	327	94.6611	971	151.019	614	12.2795	260	0.240834	20	0.470861	30	0.709958	19
Rt1b	35.51639575	14.61243823	32.0255	742	33.3636	939	94.2058	514	91.5917	365	1.31918	8	0.475685	20	153.881	496	15.2486	371	0.223466	16	0.645118	1	1.73215	27	1.48495	24
Rt1c	90.47226131	50.77857832	0.990737	39	1.04438	41	98.0042	334	45.1815	920	0.092613	4	1.58472	28	14.0662	432	1.14763	34	0.944037	16	437.227	1515	0.0371187	0	485.347	1413
Doc	99.08003477	61.84111983	3.76264	80	3.9066	78	45.4571	845	0.973176	48	624.593	2277	0.0441014	2	1.24836	52	5.48958	111	0.0332598	5	10.664	62	479.669	1334	13.1196	81
Doc2-element	93.11638293	59.45414986	0.117971	12	0.0571481	4	1.47974	17	3.3873	59	21.4318	100	610.077	2317	5.07931	94	0.118706	12	444.521	1446	8.3334	112	14.5668	68	8.22642	143
Doc3-element	281.0258538	161.6272931	1453.89	7535	1453.22	7667	2.81416	44	0.0848953	10	11.4218	139	18.7343	78	0.0762587	14	411.906	3518	11.2446	69	0.287455	8	8.09601	117	0.534767	7
Doc4-element	127.608929	85.10749425	46.1669	318	45.4368	307	0.0977582	14	987.063	3897	0.160932	6	12.1792	158	415.411	3490	16.2573	150	7.30935	158	0.338816	14	0.509677	5	0.376415	4
Porto1	101.3038759	81.18894062	26.6974	354	26.7708	421	992.1	3821	62.7458	293	0.8558	12	0.121505	8	15.3735	109	9.19371	130	0.224731	7	41.1298	211	0.378765	14	40.0547	215
Juan	24.38476317	7.171865088	0.664875	13	1.07921	15	63.2475	238	32.1277	452	39.6484	232	0.571886	10	9.2587	123	0.184946	5	0.558641	10	58.0374	290	38.1919	215	49.046	221
HB	19.95201158	7.350320164	0.946806	8	1.34886	5	33.4208	457	1.19211	16	74.8305	232	38.7756	212	0.374194	8	0.591113	7	41.0931	210	0.481696	0	44.6314	247	1.73796	1
frogger	31.09543667	8.00547735	45.4771	316	43.8017	365	1.09749	13	1.15851	18	1.01493	1	72.4721	244	0.52852	15	53.7799	592	60.1925	242	40.5123	274	1.52649	1	51.5837	284
F-element	46.03068067	12.95355534	118.495	500	117.966	489	1.59539	18	70.2566	438	71.4001	445	0.86079	6	55.4219	583	64.0369	229	1.25241	2	0.950758	10	49.0356	291	1.09672	9
Fw2	33.4091151	13.46011652	2.58333	4	2.58092	9	72.0362	328	148.753	566	2.16465	9	67.7152	421	59.7006	248	0.88632	2	42.6805	272	0.0728202	6	1.56465	0	0.171191	10
Fw3	38.0829519	16.86290572	115.372	1130	118.996	947	153.241	611	2.5	2	0.038007	4	1.6548	15	1.04721	4	63.0446	658	0.799495	4	0.0504028	0	0.173427	2	0.078481	0
G-element	20.85147484	14.05968229	4.12348	32	3.24975	41	2.93208	4	163.688	1022	0.0948216	0	3.11577	27	66.7585	696	1.35253	4	0.038007	2	1.82619	9	0.0453395	1	2.99323	27
G2	14.74989725	13.34196502	0.31779	6	0.353881	4	161.388	1007	6.01616	28	3.70074	26	0.293006	10	1.36263	12	0.073878	3	0.130265	0	0.143788	8	3.09352	33	0.125109	14
G3	1.869180583	0.594970196	0.233832	2	0.397008	0	4.41338	39	0.418077	8	0.144874	5	2.78625	74	0.102843	2	6.55015	50	1.52854	8	2.96005	66	0.264553	10	2.63061	52
G4	1.96563275	0.543297489	5.36762	49	4.7662	66	0.32801	4	0.263291	0	2.95279	49	2.42019	62	0.125201	2	0.247828	6	0.249783	12	1.41462	63	3.73671	56	1.71535	67
G5	2.859132583	0.718154277	0.367289	22	0.35556	20	0.217722	2	7.13995	53	2.05438	66	2.18768	28	8.09255	60	3.81686	68	3.01219	84	2.2507	26	2.19217	51	2.62254	42
G5A	2.183385583	0.589281445	4.56835	81	3.97173	88	6.68494	43	0.517159	24	2.20986	26	0.22342	1	0.258471	16	2.87683	71	1.62389	65	0.411563	2	2.22923	26	0.625184	1
G6	2.8799305	0.561627867	5.7415	204	5.33924	240	0.660947	34	5.77665	99	0.580108	0	4.10467	13	2.75253	93	2.93204	46	1.52711	27	2.28302	5	0.763841	4	2.09751	2
gtwin	2.836777083	0.608515779	4.11338	112	4.71021	82	5.80311	107	6.14295	218	4.07523	9	0.767206	2	3.32194	75	0.841744	4	0.322391	2	0.951417	3	1.99782	8	0.993927	2
gtwin_LTR	73.40707567	37.80104456	0.910828	8	1.32435	15	5.42781	210	4.70599	67	1.98178	2	277.206	1189	2.58803	24	2.17897	27	3.87913	7	354.692	1334	1.16802	2	224.822	720
gypsy	56.79002408	27.39674773	0.100756	0	3.63255	12	4.69507	66	1.89417	3	278.777	1244	80.8981	147	0.721215	4	1.66194	6	0.390688	0	55.185	142	222.397	784	31.1268	171
gypsy_LTR	50.97449358	29.11550438	3.41994	20	0.380567	2	2.09799	4	0.100756	0	75.5094	125	13.9654	53	3.00047	9	88.051	1065	357.437	1346	15.0296	64	30.0977	106	22.6041	93
springer	22.94015308	11.68588765	0.338057	8	136.701	1084	0.100756	0	3.04782	16	12.0501	57	0.22113	16	1.68219	6	44.6736	183	55.8857	169	0.363654	2	19.4043	79	0.81353	11
gypsy10	25.45894883	12.18736754	132.654	1036	46.1788	201	3.28972	23	0.761134	13	0.69964	5	0.607353	2	83.4188	960	20.4503	154	16.2721	53	0.291797	0	0.685048	3	0.198694	0
gypsy11	39.69720686	29.60687854	45.5967	242	21.1628	168	1.78138	8	360.819	1713	0.359069	0	0.334658	4	43.526	174	0.851241	7	0.357021	0	0.999639	0	0.0933863	0	0.485588	0
gypsy11_LTR	39.7900645	29.89008051	22.3927	136	1.55941	2	362.12	1635	70.5426	227	0.199557	0	0.78413	7	17.8133	157	0.327824	4	0.219699	3	0.659957	8	0.237251	4	0.624346	0
gypsy12	9.323989333	6.206176405	1.90298	20	0.272727	10	71.8358	272	30.8473	141	0.645987	1	3.03769	20	0.683153	7	0.292932	2	0.641839	0	0.22253	10	0.67881	3	0.826124	14
gypsy12_LTR	3.37480575	2.537535248	0.953168	6	0.883906	0	31.2351	147	1.97859	19	1.07623	11	0.353603	18	0.46608	0	0.42128	9	1.16231	10	0.149288	2	1.49679	12	0.321324	7
gypsy2	0.822871167	0.187674782	0.883338	8	1.21244	15	1.76672	9	1.03662	6	0.116726	22	0.259877	4	0.631921	2	1.42869	9	0.180959	6	1.91602	17	0.273883	8	0.16726	2
gypsy2_LTR	0.78262225	0.208382646	1.33472	22	2.49465	46	0.30303	3	0.201774	12	0.332386	12	0.221662	6	1.2758	10	0.260515	23	0.948834	12	0.381069	1	0.225227	2	1.4118	20
gypsy3	0.903478667	0.207087219	2.17645	40	0.664004	26	0.766108	2	2.04707	6	0.371924	2	1.59456	10	0.347408	30	0.435719	6	0.299748	6	0.277389	4	1.48306	10	0.378304	0
gypsy4	1.001926167	0.249093788	0.606456	18	1.20304	12	0.219512	12	2.53662	25	2.13425	19	0.239244	2	0.293718	11	1.99221	43	1.68968	31	0.317501	0	0.433159	1	0.357724	1
gypsy5	0.963633167	0.270731014	1.80214	7	0.264484	8	2.0633	3	0.875774	24	0.456976	6	1.28798	5	3.17194	44	0.276583	13	0.398601	0	0.315473	5	0.346313	1	0.304034	0
gypsy5_LTR	1.074919717	0.484040674	0.251889	6	5.34818	32	3.80771	34	0.329545	64	0.433566	0	0.340759	0	0.325175	6	0.712737	9	0.528734	3	0.451368	12	0.341762	2	0.0276116	4
gypsy6	1.35731725	0.719587358	4.63862	42	0.604895	4	0.53342	13	0.988504	10	0.599487	1	0.0710009	0	0.209127	9	0.172587	4	0.245044	0	8.17401	38	0.025663	0	0.0254491	0
gypsy7	4.118160083	3.633833394	1.12587	2	0.282883	6	0.272727	68	0.564232	6	0.50893	4	0.267477	2	0.275058	0	0.054763	4	0.25306	2	44.0766	210	1.05471	6	0.681611	2
gypsy8	13.31807572	9.109620596	0.320068	8	0.567965	6	1.18766	18	5.91936	44	0.054763	4	14.4084	50	0.658251	11	0.025663	0	0.0441786	2	111.951	561	12.4276	40	12.252	50
Helena	15.26792669	6.725344976	0.693054	6	1.33213	6	0.581864	9	0.608392	8	0.546353	1	59.9317	339	0.241379	15	0.496201	2	0.0763473	1	21.7734	166	48.2235	212	48.7108	235
HeT-A	33.88388277	14.60682124	1.20289	3	0.0432582	8	5.77652	32	0.967578	7	13.9137	51	106.069	601	0.302428	0	21.5651	168	0.505319	10	12.1198	62	126.874	649	117.267	692
HMS-Beagle	18.34282867	6.218763577	0.0517717	15	0.0446963	3	0.318182	11	0.765939	8	62.4381	376	49.8477	337	0.130235	8	37.301	499	7.60822	45	15.1653	53	23.7823	192	22.6605	206
hobo	24.1039855	11.06376552	1.76069	0	1.29407	22	0.40673	10	0.243842	2	101.925	679	13.0917	78	0.789514	2	101.685	1208	44.4799	199	1.50738	27	10.9033	54	11.1607	64
I-element	25.43909225	9.524612772	0.322388	2	25.6734	186	0.792469	8	1.7056	6	45.1103	366	18.1164	53	19.0202	178	41.3889	545	118.989	539	3.64455	17	14.0506	63	16.4553	71
Idefix	23.86393392	14.30164536	1.61094	10	176.078	1635	0.224138	6	0.210999	4	13.0979	74	1.49105	23	40.6074	502	18.1157	182	24.9714	199	6.88151	35	1.481	24	1.59717	17
Idefix_LTR	32.94284025	16.41467622	24.9628	196	190.444	1392	1.99799	1	0.025663	1	23.1315	53	4.23697	42	102.35	1257	20.2648	54	13.1429	70	3.37358	13	7.25592	39	4.12796	37
invader1	29.28821083	15.21564796	177.802	1600	83.6209	857	0.728	2	2.07979	16	2.21507	22	8.64714	31	42.6345	506	1.98556	15	15.3305	48	2.17373	5	7.54171	19	6.69963	16
invader1_LTR	23.21090333	16.23549109	199.566	1392	13.9081	132	0.148412	4	28.2834	142	4.68483	22	3.46038	20	19.5246	125	4.23934	36	1.39027	16	1.14815	2	1.45283	21	0.724528	22
invader2	21.67220808	9.689397047	77.2517	843	18.3845	60	0.217707	1	104.506	656	10.7567	53	3.36976	15	23.2057	70	9.15029	88	3.47156	16	5.63308	12	1.93943	12	2.18007	12
invader2_LTR	24.65480342	20.06238856	14.3622	143	4.52119	98	2.13146	8	245.013	1429	2.2	18	1.17845	2	1.65181	29	6.87547	18	6.75822	20	5.01159	70	5.87479	11	0.279461	2
invader3	15.27054942	7.236015755	19.4401	93	5.69668	31	28.8188	123	90.2156	653	3.33395	24	5.32753	17	4.49763	37	2.89094	28	1.36981	22	0.329673	1	14.6986	105	6.62728	24
invader3_LTR	17.64587142	8.297992032	3.95039	60	18.8183	95	102.867	669	23.8475	167	0.666667	0	30.2058	71	9.70965	69	1.72054	2	2.24719	6	0.568878	4	0.116642	4	17.0319	96
invader4	24.77226113	19.34814577	5.4763	48	5.63396	60	236.28	1400	27.9747	90	5.7073	18	0.0357036	2	3.82642	16	6.93076	29	0.861953	2	1.88965	10	2.47547	10	0.174917	0
invader4_LTR	25.93140452	8.317641806	19.2993	141	6.29445	29	90.4963	643	5.54035	66	28.0522	80	0.355539	4	3.40638	21	48.6551	122	5.69527	10	47.6123	525	55.7111	504	0.0585652	2
invader5	5.01618	1.891841216	8.24906	48	0.272727	8	21.7754	151	11.6872	56	0.0261026	0	2.79726	17	0.599327	0	0.0843084	0	8.4058	78	2.90108	20	2.80916	31	0.586735	2
invader6	10.80156058	4.610702831	6.06487	43	9.19279	27	27.3474	93	27.5846	108	0.0178136	8	50.3409	553	6.04934	28	0.11103	11	0.0270864	10	0.396277	4	0.225	6	2.26162	7
Ivk	20.943507	7.40677781	3.59933	4	69.5884	236	5.69137	49	12.5509	49	2.82466	11	3.24978	40	59.7855	100	0.306122	6	0.306122	2	17.1504	272	19.9135	273	56.356	413
jockey	20.00540446	8.908681149	7.41211	36	0.0360036	0	10.5213	51	6.90117	30	49.3003	513	0.280851	10	0.0888089	4	2.81244	32	1.83855	4	71.3766	324	86.7252	345	2.77152	36
jockey2	20.03918908	7.224214267	74.1826	296	0.304843	0	28.7203	103	0.30303	12	2.7295	23	32.5677	372	0.290598	2	43.5162	775	48.7816	469	4.74973	49	3.93853	27	0.385638	6
looper1	9.7617815	5.060114329	0.159916	2	0.486091	6	9.19623	65	13.051	32	0.348936	12	62.5077	298	0.128355	10	1.92238	40	2.13364	27	4.06344	87	5.73019	68	17.4135	231
mdg3_LTR	20.54816417	9.885445603	0.304843	0	0.290816	2	7.06794	28	95.5391	251	27.5188	431	3.98902	35	2.32864	19	0.531383	16	0.277128	8	21.4773	106	0.375	9	86.878	393
hopper	17.73709017	5.313059538	0.489751	6	6.20385	64	3.12795	4	0.406841	0	50.2448	288	7.93062	105	45.0114	825	42.0752	558	22.4699	229	7.95918	35	21.7763	63	5.14929	42
mariner2	29.69938333	9.357617663	1.17092	1	84.3776	1043	13.279	33	1.23647	6	3.80461	66	34.5069	171	2.28976	31	61.6855	368	68.9275	374	70.4638	205	8.96825	55	5.68229	72
Max-element	19.14453808	8.370286444	6.49084	47	6.03385	87	83.113	219	0.322596	4	7.71351	77	13.2177	83	0.276596	16	4.26235	36	3.52689	23	30.0393	64	74.1097	189	0.628125	14
Max-element_LTR	25.87927808	9.007394591	83.1456	893	0.535638	20	0.390339	0	1.03316	0	2.1125	13	86.611	378	49.2857	543	14.6408	310	4.0829	64	18.0758	162	30.6509	50	19.987	93
mdg1	24.53652267	7.135257532	7.30756	59	34.9361	533	0.264957	4	7.73209	27	35.345	142	39.1334	115	61.7252	320	0.640625	25	1.175	16	72.3397	301	27.24	166	6.59864	56
mdg1_LTR	35.89602525	10.23070641	0.651596	19	65.2155	536	0.329917	9	79.726	940	14.9932	60	45.1158	125	3.75631	52	23.6127	241	20.0631	113	3.81818	26	100.403	315	73.067	196
mdg3	26.23653167	8.7458993	32.3045	567	6.07903	77	8.26458	32	8.29647	96	85.3932	363	90.224	496	13.655	254	14.1156	134	6.161	66	11.9504	62	4.9942	47	33.4004	67
micropia	36.70222917	10.00335882	71.7085	528	15.3823	218	83.365	980	1.12819	22	39.9846	98	9.08124	56	1.45312	18	97.33	773	70.3286	228	17.1524	377	10.2202	37	23.2926	122
micropia_LTR	27.21300667	7.774022638	7.68386	77	1.01875	16	8.53108	82	43.5752	645	49.2189	131	7.10255	74	23.3647	239	34.1249	191	30.078	63	6.81994	28	18.2703	396	96.7679	381
opus	30.47726583	9.216825569	15.7067	210	39.5894	333	1.28085	30	95.712	647	89.9994	412	17.5387	299	9.52608	145	45.6968	141	16.6926	106	20.7443	58	6.27711	22	6.96325	37
opus_LTR	32.70148667	10.38321613	1.65625	44	15.8073	100	44.3045	657	9.31943	107	8.44487	62	7.35996	38	94.8201	754	97.9968	1012	73.5681	293	5.78313	15	21.1279	65	12.2295	54
P-element	33.8255575	10.41946275	39.2588	331	112.493	600	95.5363	590	14.5222	163	9.58156	60	24.6986	69	34.1484	255	48.0077	162	1.73501	32	2.89135	365	5.30027	13	17.7335	420
pogo	16.74020592	5.692478683	18.2857	101	64.8266	232	9.78156	81	1.19063	23	20.6623	264	6.73327	28	47.0863	129	10.0877	97	12.9921	59	0.261811	2	2.76258	325	6.21192	28
Quasimodo	35.54518058	10.73299027	111.805	650	61.1263	268	17.2668	168	56.6227	284	7.06701	27	3.14688	246	90.631	1003	39.9958	464	16.5392	363	0.125661	2	0.322316	12	21.8935	72
Quasimodo_LTR	32.99087116	18.01488143	65.1126	280	220.61	1539	0.559375	24	25.8163	93	22.7626	68	0.295425	16	40.94	160	5.82934	63	7.83628	23	0.0332779	0	0.216796	10	5.87846	13
McClintock	37.69103975	13.23456336	71.0042	220	28.3636	215	57.6843	306	152.123	623	7.42841	22	0.300055	1	10.7072	112	15.551	100	21.0685	58	83.5466	519	0.410982	0	4.10463	329
McClintock_LTR	52.87746358	18.78650734	226.428	1529	13.2891	107	17.6417	84	87.3879	208	3.38229	266	87.1985	501	39.6816	412	3.83116	35	5.60953	28	62.6557	641	87.0844	499	0.339683	8
R1A1-element	39.81149217	14.77405663	28.7118	145	10.7259	559	150.435	596	96.9537	258	0.216246	19	65.9555	724	6.42548	61	3.93159	439	4.9497	333	7.24766	26	101.869	766	0.31633	10
R1-2	37.39997042	24.85079058	9.19546	121	13.0426	96	87.5506	196	299.847	1415	0.318196	4	5.72021	25	18.8843	63	0.890009	35	0.18338	4	7.26494	100	5.67056	27	0.23239	0
R2-element	22.87810089	9.038469891	13.2882	561	36.5906	171	89.5242	266	26.677	183	0.0665557	0	12.0935	106	4.18625	31	0.669984	8	0.134681	3	1.99289	80	8.14545	144	81.1679	520
roo	45.11067	25.10712848	13.0921	65	16.681	70	302.65	1403	13.1789	124	85.0651	521	3.31174	85	1.38028	403	0.276484	0	0.231836	0	14.321	84	1.978	79	89.1616	794
roo_LTR	30.06650758	8.420286375	40.7656	133	10.2072	270	25.0348	154	17.6976	579	73.3934	665	15.8455	78	0.811391	20	73.4316	1167	78.3256	495	1.73818	32	17.0294	82	6.51782	28
rooA	25.86485567	10.41157779	17.2249	68	0.927358	38	10.2288	121	17.3638	82	5.45123	41	1.27509	25	0.27465	8	90.541	889	59.3607	638	99.1828	391	2.45963	52	6.08831	112
rooA_LTR	28.04671433	9.96884845	10.4326	270	0.249145	10	18.5887	619	47.1613	132	9.17143	100	83.3786	408	0.230727	0	3.09229	34	7.37807	27	58.7872	121	96.5411	284	1.54941	72
rover	22.37527725	7.37295918	0.739683	50	0.287854	1	17.6001	71	21.1487	62	2.98579	95	60.4941	84	75.5783	1068	13.8286	110	5.57662	100	4.12958	21	50.6596	120	15.4744	82
S-element	25.961604	12.24358046	0.327838	13	136.565	1219	42.2146	120	13.7565	355	16.5326	82	4.03017	25	83.1429	870	3.87604	104	2.65232	84	1.53865	16	4.78787	30	2.11476	24
S2	25.653605	12.508115	0.166112	4	130.649	1302	24.5692	97	0.702708	33	1.28374	41	1.57606	29	2.82039	45	11.389	128	15.3147	84	15.5433	66	2.58105	18	101.248	304
Stalker2	30.5488005	11.52278165	128.879	1178	10.374	83	15.5976	298	0.476516	9	86.1339	423	22.4106	121	15.4494	114	1.25087	52	2.01442	41	10.2911	21	17.155	57	56.5532	127
Stalker2_LTR	40.33666775	13.31009914	124.037	1359	18.8961	252	0.790103	32	0.22518	2	58.5035	81	16.0535	26	3.29356	70	109.688	1034	99.2908	436	37.9786	197	11.2535	24	4.03017	19
Stalker4	56.06646992	18.70530938	10.033	90	3.56307	96	0.629549	6	185.324	1176	4.50253	35	75.3617	475	10.0052	125	128.163	191	65.435	122	145.718	543	41.2172	175	2.84539	18
Stalker4_LTR	74.21547683	37.56075267	19.5558	262	22.3199	196	0.398502	0	123.881	1506	1.90524	26	383.168	1123	1.31949	32	3.69429	63	4.1043	31	15.1502	192	297.85	459	17.239	72
Tabor	34.76419	15.88306692	3.58398	98	2.57382	94	184.088	1135	24.5367	118	21.3681	125	27.1009	203	107.136	1049	1.72319	26	2.72569	19	11.7407	201	17.1892	147	13.404	10
Tabor_LTR	39.1437855	11.71655264	24.1043	205	61.3799	461	122.084	1519	23.9299	260	16.7762	26	13.6616	279	117.506	174	21.5039	224	16.7174	66	0.682226	6	12.5794	239	38.8006	186
T-element	41.03637825	23.28214034	3.0173	53	52.8274	134	25.3391	143	4.10482	135	76.3594	399	1.57314	5	4.43115	51	19.6139	46	12.6416	12	5.64022	27	0.757509	4	286.131	521
TART-A	54.0243325	28.80441835	61.354	441	8.00536	73	20.7195	261	28.2859	161	356.841	1006	6.2573	66	2.73566	26	102.081	1270	36.5137	208	1.82476	16	6.09421	57	17.5796	186
Tc1	129.5440326	106.7544207	46.3333	123	4.89277	48	4.817	139	3.20358	69	27.4781	151	1.67116	26	24.0303	214	1298.08	3102	130.532	547	0.261451	4	2.06563	19	11.1631	194
Tc1-2	18.96148175	7.555009063	9.40496	65	18.4112	173	28.0744	188	96.1043	516	12.07	229	0.528564	6	21.8376	40	23.2438	194	15.1748	186	1.7766	13	0.16315	4	0.748407	7
Tirant	19.19268358	9.71686762	3.34913	31	14.903	47	2.61476	71	74.4066	174	1.60421	5	1.14415	2	103.741	1145	11.7973	354	14.0116	231	0.202667	5	2.29019	9	0.247596	2
Tirant_LTR	154.7992375	107.7315823	20.7724	128	177.23	1152	97.0695	496	10.5534	94	0.451923	1	0.101333	7	1313.93	2823	1.7826	23	0.732154	2	227.398	681	0.061	6	7.50854	61
transib1	162.1438535	111.0206626	20.7267	48	1364.73	3575	73.5697	161	3.33167	47	6.01433	42	166.872	528	20.9802	202	0.213942	10	5.02314	56	86.541	220	195.659	459	2.06456	18
transib2	41.22953793	16.35758358	179.495	1094	62.1135	500	11.0374	77	30.5566	168	1.87726	16	114.489	149	14.4875	333	5.99449	70	1.91628	20	0.0626252	2	72.2827	181	0.4421	2
transib3	115.4567093	110.6809014	1332.71	3532	23.5526	422	5.4788	47	16.9109	47	0.848688	4	0.248898	4	1.9151	17	1.36822	19	0.175502	4	0	6	0.136333	2	2.13547	20
transib4	24.49769792	16.63450471	58.2967	405	1.74269	18	29.9681	181	198.548	1233	1.48792	6	0.656051	2	0.985577	1	0.445188	8	1.45245	16	0	0	0.201699	2	0.188	2
transib5	108.6478238	87.73553816	22.8107	419	0.286058	6	18.3426	56	1057.51	3133	0.245	3	0	2	6.61873	67	1.16113	9	0.596667	1	0	0	0	0	196.203	438
Transpac	62.98811525	24.40063974	1.9216	16	17.7366	197	190.849	1135	79.0468	459	169.09	584	0	2	2.22065	23	0.122333	4	222.071	566	0	0	0	0	72.7994	162
Transpac_LTR	120.3816794	84.25679969	16.6116	214	3.33664	25	1032.02	3024	39.2593	526	105.155	216	0	0	0.441071	5	158.278	1122	89.4043	152	0	6	0	0	0.0742422	4
ZAM	13.8562367	8.734720482	3.39021	30	0.576943	14	77.5309	448	3.14588	15	0.464147	0	0	4	1.45019	21	79.6231	307	0.0934704	0	0	6	0	2	0	2
accord2_LTR	5.174509833	3.361483896	1.11117	6	2.24642	44	36.5216	478	21.7399	185	0	4	0	5	0.183	15	0.292028	8	0	6	0	10	0	2	0	0
GATE_LTR	13.89127108	12.99991128	2.86	22	0.326333	0	2.95488	11	3.27918	20	0	0	0	22	156.829	1122	0.44586	6	0	0	0	2	0	21	0	0
BS4	20.67565808	15.37638106	0.420667	3	178.602	850	1.375	2	1.09933	30	0	0	0	2	66.6109	230	0	4	0	0	0	0	0	8	0	12
Chimpo_LTR	26.12796858	16.40699358	179.656	893	104.076	332	24.3096	207	5.08302	25	0	4	0	2	0.411003	19	0	0	0	4	0	0	0	0	0	8
copia1_LTR	8.933959333	8.446157162	101.754	341	0.487782	4	4.47073	35	0.495	9	0	3	0	0	0	2	0	4	0	12	0	70	0	0	0	28
Dm88_LTR	26.45407933	26.28742682	0.563894	16	0.248408	14	1.02265	8	315.614	1004	0	10	0	0	0	0	0	10	0	20	0	0	0	62	0	8
diver_LTR	17.20453917	16.81069126	0	2	0	12	4.37547	31	202.079	371	0	4	0	2	0	8	0	15	0	0	0	4	0	0	0	6
frogger_LTR	0.115754	0.079332574	0	12	0	0	0.810333	3	0.578715	9	0	0	0	8	0	2	0	0	0	0	0	22	0	16	0	2
G7	25.99721092	25.97444369	0	10	0	8	311.716	993	0.250531	7	0	0	0	14	0	1	0	2	0	48	0	7	0	11	0	0
springer_LTR	15.86825	15.86825	0	10	0	8	190.419	374	0	4	0	20	0	0	0	0	0	0	0	2	0	2	0	0	0	32
gypsy10_LTR	0.046223333	0.046223333	0	16	0	8	0.55468	2	0	2	0	2	0	3	0	34	0	56	0	7	0	2	0	0	0	0
gypsy3_LTR	0.039278167	0.039278167	0	2	0	0	0.471338	4	0	6	0	0	0	0	0	0	0	2	0	30	0	0	0	6	0	44
gypsy4_LTR	0	0	0	32	0	0	0	4	0	16	0	2	0	0	0	4	0	30	0	0	0	0	0	0	0	14
gypsy6_LTR	0	0	0	2	0	32	0	2	0	0	0	4	0	2	0	50	0	14	0	2	0	0	0	1	0	2
gypsy7_LTR	0	0	0	40	0	9	0	10	0	18	0	0	0	2	0	10	0	0	0	0	0	4	0	0	0	2
gypsy8_LTR	0	0	0	2	0	44	0	2	0	10	0	0	0	0	0	0	0	2	0	0	0	0	0	2	0	4
gypsy9	0	0	0	4	0	6	0	26	0	4	0	3	0	0	0	0	0	4	0	0	0	0	0	0	0	0
gypsy9_LTR	0	0	0	0	0	8	0	0	0	0	0	0	0	4	0	1	0	0	0	0	0	0	0	0	0	0
invader5_LTR	0	0	0	0	0	2	0	6	0	2	0	0	0	11	0	0	0	2	0	0	0	4	0	0	0	2
invader6_LTR	0	0	0	6	0	6	0	0	0	2	0	6	0	8	0	2	0	0	0	2	0	0	0	0	0	0
ZAM_LTR	0	0	0	6	0	4	0	0	0	1	0	4	0	0	0	5	0	0	0	0	0	0	0	2	0	0
